# Supplementary material for: The synthesis and characterization of an iron(VII) nitrido complex
Source: Nat Chem. 2024 Jan 30;16(4):514–20. doi: 10.1038/s41557-023-01418-4 (PMC10997499; doi:10.1038/s41557-023-01418-4)
Supplement: Supplementary file 2 — Crystallographic data for compound 1; CCDC reference no. 2258913. [file 41557_2023_1418_MOESM2_ESM.cif]

data_global                                                                     
#============================================================================== 
# 1. SUBMISSION DETAILS                                                         
                                                                                
_publ_contact_autor                                                             
;                                                                               
        Prof. Dr. K. Meyer       
        Department of Chemistry and Pharmacy
        Inorganic Chemistry
        Universit\"at Erlangen-N\"urnberg                   
        Egerlandstr. 1                                     
        D-91058 Erlangen                               
        Bundesrepublik Deutschland                             
;                                                                               
_publ_contact_author_phone        '049 9131 852-7360'                
_publ_contact_author_fax          '049 9131 852-7367'               
_publ_contact_author_email        'Karsten.Meyer@fau.de'
_publ_requested_journal           'Nature Chemistry'
_publ_requested_coeditor_name     ?                                            
                                                                                
_publ_contact_letter                                                            
;                                                                               
  Please consider this CIF submission for data deposition.                      
;                                                                               
                                                                                
#============================================================================== 
# 2. TITLE AND AUTHOR LIST                                                      
                                                                                
_publ_section_title                                                             
;                                                                               
  An Fe(VII) Nitrido Complex.
;                                                                               
                                                                                
loop_                                                                           
 _publ_author_name                                                              
 _publ_author_address         
     'Keilwerth, M.'                         
;       Department of Chemistry and Pharmacy
        Inorganic Chemistry
        Universit\"at Erlangen-N\"urnberg                   
        Egerlandstr. 1                                     
        D-91058 Erlangen                               
        Germany
;
     'Mao, W.'                         
;       Department of Chemistry and Pharmacy
        Inorganic Chemistry
        Universit\"at Erlangen-N\"urnberg                   
        Egerlandstr. 1                                     
        D-91058 Erlangen                               
        Germany
;
     'Malischewski, M.'                         
;       Freie Universit\"at Berlin
        Institut f\"ur Chemie und Biochemie 
        Anorganische Chemie
        Fabeckstr. 34-36
        D-14195 Berlin                    
        Bundesrepublik Deutschland                             
;
     'Jannuzzi, S. A. V.'                         
;       Max Planck Institute for Chemical Energy Conversion
        Stiftstr. 34-36
        D-45470 M\"ulheim an der Ruhr                            
        Germany
;
      'Breitwieser, K.'                
;       Saarland University
        Inorganic Chemistry: Coordination Chemistry 
        Campus C4 1 
        D-66123 Saarbr\"ucken
        Germany
;
      'Heinemann, F. W.'                
;       Department of Chemistry and Pharmacy
        Inorganic Chemistry
        Universit\"at Erlangen-N\"urnberg                   
        Egerlandstr. 1                                     
        D-91058 Erlangen                               
        Germany
;
     'Scheurer, A.'                         
;       Department of Chemistry and Pharmacy
        Inorganic Chemistry
        Universit\"at Erlangen-N\"urnberg                   
        Egerlandstr. 1                                     
        D-91058 Erlangen                               
        Germany
;
     'DeBeer, S.'                         
;       Max Planck Institute for Chemical Energy Conversion
        Stiftstr. 34-36
        D-45470 Mülheim an der Ruhr
        Germany
;
      'Munz, D.'                
;       Saarland University
        Inorganic Chemistry: Coordination Chemistry 
        Campus C4 1 
        D-66123 Saarbr\"ucken
        Germany
;
     'Bill, E.'                         
;       Max Planck Institute for Chemical Energy Conversion
        Stiftstr. 34-36
        D-45470 Mülheim an der Ruhr
        Germany
;
     'Meyer, K.'                
;       Department of Chemistry and Pharmacy
        Inorganic Chemistry
        Universit\"at Erlangen-N\"urnberg                   
        Egerlandstr. 1                                     
        D-91058 Erlangen                               
        Germany
;
#============================================================================== 
# 3. TEXT                                                                       
                                                                                
_publ_section_abstract                                                          
;                                                                               
 ?                                                                              
;                                                                               
                                                                                
_publ_section_comment                                                           
;                                                                               
 ?                                                                              
;                                                                               
                                                                                
_publ_section_experimental                                                      
;                                                                               
 source of material: see actual publication                                     
;                                                                               
                                                                                
_publ_section_references                                                        
;                                                                               
 ?                                                                              
;                                                                               
                                                                                
_publ_section_figure_captions                                                   
;                                                                               
 ?                                                                              
;                                                                               
                                                                                
_publ_section_acknowledgements                                                  
;                                                                               
 ?                                                                              
;                                                                               
                                                                                
#============================================================================== 
# 4.1 RESULTS FOR 1

data_wm2116a
_audit_creation_date               2023-09-21
_audit_creation_method
;
Olex2 1.5
(compiled 2023.08.24 svn.re1ec1418 for OlexSys, GUI svn.r6817)
;
_shelx_SHELXL_version_number       '2018/3'
_audit_contact_author_address      ?
_audit_contact_author_email        ?
_audit_contact_author_name         ''
_audit_contact_author_phone        ?
_publ_contact_author_id_orcid      ?
_publ_section_references
;
Dolomanov, O.V., Bourhis, L.J., Gildea, R.J, Howard, J.A.K. & Puschmann, H.
 (2009), J. Appl. Cryst. 42, 339-341.

Sheldrick, G.M. (2015). Acta Cryst. C71, 3-8.
;
_chemical_name_common              ?
_chemical_name_systematic          ?
_chemical_formula_moiety           'C39 H45 F Fe N8, 2(F6 P), C H2 Cl2'
_chemical_formula_sum              'C40 H47 Cl2 F13 Fe N8 P2'
_chemical_formula_weight           1075.54
_chemical_melting_point            ?
loop_
  _atom_type_symbol
  _atom_type_description
  _atom_type_scat_dispersion_real
  _atom_type_scat_dispersion_imag
  _atom_type_scat_source
 'C' 'C' 0.0033 0.0016 'International Tables Vol C Tables 4.2.6.8 and 6.1.1.4'
 'H' 'H' 0.0000 0.0000 'International Tables Vol C Tables 4.2.6.8 and 6.1.1.4'
 'Cl' 'Cl' 0.1484 0.1585 'International Tables Vol C Tables 4.2.6.8 and 6.1.1.4'
 'F' 'F' 0.0171 0.0103 'International Tables Vol C Tables 4.2.6.8 and 6.1.1.4'
 'Fe' 'Fe' 0.3463 0.8444 'International Tables Vol C Tables 4.2.6.8 and 6.1.1.4'
 'N' 'N' 0.0061 0.0033 'International Tables Vol C Tables 4.2.6.8 and 6.1.1.4'
 'P' 'P' 0.1023 0.0942 'International Tables Vol C Tables 4.2.6.8 and 6.1.1.4'

_shelx_space_group_comment
;
The symmetry employed for this shelxl refinement is uniquely defined
by the following loop, which should always be used as a source of
symmetry information in preference to the above space-group names.
They are only intended as comments.
;
_space_group_crystal_system        'monoclinic'
_space_group_IT_number             14
_space_group_name_H-M_alt          'P 1 21/n 1'
_space_group_name_Hall             '-P 2yn'
loop_
  _space_group_symop_operation_xyz
 'x, y, z'
 '-x+1/2, y+1/2, -z+1/2'
 '-x, -y, -z'
 'x-1/2, -y-1/2, z-1/2'

_cell_length_a                     11.6631(10)
_cell_length_b                     18.1351(16)
_cell_length_c                     20.9895(19)
_cell_angle_alpha                  90
_cell_angle_beta                   96.206(3)
_cell_angle_gamma                  90
_cell_volume                       4413.5(7)
_cell_formula_units_Z              4
_cell_measurement_reflns_used      9642
_cell_measurement_temperature      100.15
_cell_measurement_theta_max        29.84
_cell_measurement_theta_min        2.22
_shelx_estimated_absorpt_T_max     0.957
_shelx_estimated_absorpt_T_min     0.895
_exptl_absorpt_coefficient_mu      0.633
_exptl_absorpt_correction_T_max    0.7461
_exptl_absorpt_correction_T_min    0.7070
_exptl_absorpt_correction_type     multi-scan
_exptl_absorpt_process_details
;
SADABS-2016/2 (Bruker,2016/2) was used for absorption correction.
wR2(int) was 0.1024 before and 0.0594 after correction.
The Ratio of minimum to maximum transmission is 0.9476.
The \l/2 correction factor is Not present.
;
_exptl_absorpt_special_details     ?
_exptl_crystal_colour              orange
_exptl_crystal_density_diffrn      1.619
_exptl_crystal_density_meas        ?
_exptl_crystal_density_method      ?
_exptl_crystal_description         block
_exptl_crystal_F_000               2200
_exptl_crystal_size_max            0.18
_exptl_crystal_size_mid            0.08
_exptl_crystal_size_min            0.07
_exptl_transmission_factor_max     ?
_exptl_transmission_factor_min     ?
_diffrn_reflns_av_R_equivalents    0.0476
_diffrn_reflns_av_unetI/netI       0.0231
_diffrn_reflns_Laue_measured_fraction_full  1.000
_diffrn_reflns_Laue_measured_fraction_max  1.000
_diffrn_reflns_limit_h_max         14
_diffrn_reflns_limit_h_min         -14
_diffrn_reflns_limit_k_max         23
_diffrn_reflns_limit_k_min         -23
_diffrn_reflns_limit_l_max         26
_diffrn_reflns_limit_l_min         -26
_diffrn_reflns_number              116135
_diffrn_reflns_point_group_measured_fraction_full  1.000
_diffrn_reflns_point_group_measured_fraction_max  1.000
_diffrn_reflns_theta_full          25.242
_diffrn_reflns_theta_max           27.102
_diffrn_reflns_theta_min           1.915
_diffrn_ambient_temperature        100(2)
_diffrn_measured_fraction_theta_full  1.000
_diffrn_measured_fraction_theta_max  1.000
_diffrn_radiation_source          'ImuS high brilliance micro-focus tube' 
_diffrn_radiation_monochromator   'Quazar focussing montel optics'
_diffrn_measurement_device_type   'Bruker Kappa ImuS Duo Photon II CPAD'
_diffrn_measurement_method        '\f and \w scans'
_diffrn_detector_area_resol_mean   ? 
_diffrn_radiation_type             MoK\a
_diffrn_radiation_wavelength       0.71073
_diffrn_standards_number           0
_reflns_Friedel_coverage           0.000
_reflns_Friedel_fraction_full      .
_reflns_Friedel_fraction_max       .
_reflns_number_gt                  8645
_reflns_number_total               9734
_reflns_special_details
;
 Reflections were merged by SHELXL according to the crystal
 class for the calculation of statistics and refinement.
 
 _reflns_Friedel_fraction is defined as the number of unique
 Friedel pairs measured divided by the number that would be
 possible theoretically, ignoring centric projections and
 systematic absences.
;
_reflns_threshold_expression       'I > 2\s(I)'
_computing_data_collection        'Bruker APEX3 (Bruker AXS, 2015)'
_computing_cell_refinement        'SAINT V8.38A (Bruker AXS, 2016)'
_computing_data_reduction         'SAINT V8.38A (Bruker AXS, 2016)'
_computing_structure_solution     'SHELX XT 2014/5 (Sheldrick, 2015)'
_computing_structure_refinement   'SHELXL-2018/3 (Sheldrick, 2015)'
_computing_molecular_graphics     'SHELXTL 6.12 (Bruker AXS, 2002)'
_computing_publication_material    'Olex2 1.3 (Dolomanov et al., 2009)'
_refine_diff_density_max           1.025
_refine_diff_density_min           -1.891
_refine_diff_density_rms           0.102
_refine_ls_extinction_coef         .
_refine_ls_extinction_method       none
_refine_ls_goodness_of_fit_ref     1.153
_refine_ls_hydrogen_treatment      constr
_refine_ls_matrix_type             full
_refine_ls_number_parameters       755
_refine_ls_number_reflns           9734
_refine_ls_number_restraints       243
_refine_ls_R_factor_all            0.0767
_refine_ls_R_factor_gt             0.0689
_refine_ls_restrained_S_all        1.170
_refine_ls_shift/su_max            0.000
_refine_ls_shift/su_mean           0.000
_refine_ls_structure_factor_coef   Fsqd
_refine_ls_weighting_details      
 'w=1/[\s^2^(Fo^2^)+(0.0672P)^2^+14.0810P] where P=(Fo^2^+2Fc^2^)/3'
_refine_ls_weighting_scheme        calc
_refine_ls_wR_factor_gt            0.1726
_refine_ls_wR_factor_ref           0.1775
_refine_special_details            ?
_olex2_refinement_description
;
1. Fixed Uiso
 At 1.2 times of:
  All C(H) groups, All C(H,H) groups
 At 1.5 times of:
  All C(H,H,H) groups
2. Uiso/Uaniso restraints and constraints
F11 \\sim F12 \\sim F13 \\sim F14 \\sim F15 \\sim F16 \\sim F11A \\sim F12A
\\sim F13A \\sim F14A \\sim F15A \\sim F16A: within 2A with sigma of 0.01 and
sigma for terminal atoms of 0.02 within 2A
F21 \\sim F22 \\sim F23 \\sim F24 \\sim F25 \\sim F26 \\sim F21A \\sim F22A
\\sim F23A \\sim F24A \\sim F25A \\sim F26A: within 2A with sigma of 0.01 and
sigma for terminal atoms of 0.02 within 2A
Uanis(C22) = Uanis(C22A)
Uanis(C23) = Uanis(C23A)
Uanis(C24) = Uanis(C24A)
Uanis(C25) = Uanis(C25A)
Uanis(C26) = Uanis(C26A)
Uanis(C27) = Uanis(C27A)
Uanis(C28) = Uanis(C28A)
Uanis(C29) = Uanis(C29A)
Uanis(C30) = Uanis(C30A)
Uanis(C100) = Uanis(C110)
Uanis(Cl11) = Uanis(Cl13)
Uanis(Cl12) = Uanis(Cl14)
3. Same fragment restrains
{C22, C23, C24, C25, C26, C27, C28, C29, C30} sigma for 1-2: 0.02, 1-3: 0.04
as in
{C22A, C23A, C24A, C25A, C26A, C27A, C28A, C29A, C30A}
{F11, F12, F13, F14, F15, F16} sigma for 1-2: 0.02, 1-3: 0.04
as in
{F21A, F22A, F23A, F24A, F25A, F26A}
{C100, Cl11, Cl12} sigma for 1-2: 0.01, 1-3: 0.02
as in
{C110, Cl13, Cl14}
{F11, F12, F13, F14, F15, F16} sigma for 1-2: 0.02, 1-3: 0.04
as in
{F21, F22, F23, F24, F25, F26}
4. Others
 Sof(F21A)=Sof(F22A)=Sof(F23A)=Sof(F24A)=Sof(F25A)=Sof(F26A)=1-FVAR(1)
 Sof(F21)=Sof(F22)=Sof(F23)=Sof(F24)=Sof(F25)=Sof(F26)=FVAR(1)
 Sof(F11A)=Sof(F12A)=Sof(F13A)=Sof(F14A)=Sof(F15A)=Sof(F16A)=1-FVAR(2)
 Sof(F11)=Sof(F12)=Sof(F13)=Sof(F14)=Sof(F15)=Sof(F16)=FVAR(2)
 Sof(C110)=Sof(H11A)=Sof(H11B)=Sof(Cl13)=Sof(Cl14)=1-FVAR(3)
 Sof(C100)=Sof(H10A)=Sof(H10B)=Sof(Cl11)=Sof(Cl12)=FVAR(3)
 Sof(C22A)=Sof(C23A)=Sof(C24A)=Sof(H24A)=Sof(C25A)=Sof(C26A)=Sof(H26A)=
 Sof(C27A)=Sof(C28A)=Sof(H28D)=Sof(H28E)=Sof(H28F)=Sof(C29A)=Sof(H29D)=
 Sof(H29E)=Sof(H29F)=Sof(C30A)=Sof(H30D)=Sof(H30E)=Sof(H30F)=1-FVAR(4)
 Sof(C22)=Sof(C23)=Sof(C24)=Sof(H24)=Sof(C25)=Sof(C26)=Sof(H26)=Sof(C27)=
 Sof(C28)=Sof(H28A)=Sof(H28B)=Sof(H28C)=Sof(C29)=Sof(H29A)=Sof(H29B)=Sof(H29C)=
 Sof(C30)=Sof(H30A)=Sof(H30B)=Sof(H30C)=FVAR(4)
5.a Secondary CH2 refined with riding coordinates:
 C1(H1A,H1B), C5(H5A,H5B), C9(H9A,H9B), C100(H10A,H10B), C110(H11A,H11B)
5.b Aromatic/amide H refined with riding coordinates:
 C3(H3), C4(H4), C7(H7), C8(H8), C11(H11), C12(H12), C15(H15), C17(H17),
 C24(H24), C26(H26), C24A(H24A), C26A(H26A), C33(H33), C35(H35)
5.c Idealised Me refined as rotating group:
 C19(H19A,H19B,H19C), C20(H20A,H20B,H20C), C21(H21A,H21B,H21C), C28(H28A,H28B,
 H28C), C29(H29A,H29B,H29C), C30(H30A,H30B,H30C), C28A(H28D,H28E,H28F),
 C29A(H29D,H29E,H29F), C30A(H30D,H30E,H30F), C37(H37A,H37B,H37C), C38(H38A,H38B,
 H38C), C39(H39A,H39B,H39C)
;
_atom_sites_solution_hydrogens     geom
_atom_sites_solution_primary       direct
_atom_sites_solution_secondary     ?
loop_
  _atom_site_label
  _atom_site_type_symbol
  _atom_site_fract_x
  _atom_site_fract_y
  _atom_site_fract_z
  _atom_site_U_iso_or_equiv
  _atom_site_adp_type
  _atom_site_occupancy
  _atom_site_site_symmetry_order
  _atom_site_calc_flag
  _atom_site_refinement_flags_posn
  _atom_site_refinement_flags_adp
  _atom_site_refinement_flags_occupancy
  _atom_site_disorder_assembly
  _atom_site_disorder_group
 Fe1 Fe 0.76174(4) 0.54371(3) 0.23933(2) 0.01799(13) Uani 1 1 d . . . . .
 F1 F 0.76955(18) 0.64635(11) 0.23401(10) 0.0249(4) Uani 1 1 d . . . . .
 N1 N 0.6002(3) 0.56238(18) 0.16382(14) 0.0249(6) Uani 1 1 d . . . . .
 N2 N 0.7687(3) 0.58025(17) 0.10858(14) 0.0236(6) Uani 1 1 d . . . . .
 N3 N 0.9443(3) 0.55776(16) 0.14379(13) 0.0206(6) Uani 1 1 d . . . . .
 N4 N 0.5988(3) 0.43372(18) 0.18806(16) 0.0261(7) Uani 1 1 d . . . . .
 N5 N 0.7345(2) 0.37489(17) 0.24315(14) 0.0221(6) Uani 1 1 d . . . . .
 N6 N 0.5440(3) 0.60162(17) 0.26243(15) 0.0249(6) Uani 1 1 d . . . . .
 N7 N 0.6270(3) 0.57814(16) 0.35652(14) 0.0216(6) Uani 1 1 d . . . . .
 N8 N 0.8598(3) 0.51702(16) 0.28727(13) 0.0207(6) Uani 1 1 d . . . . .
 C1 C 0.6437(3) 0.5894(3) 0.10476(19) 0.0375(10) Uani 1 1 d . . . . .
 H1A H 0.606507 0.561590 0.067492 0.045 Uiso 1 1 calc R U . . .
 H1B H 0.623765 0.642122 0.098536 0.045 Uiso 1 1 calc R U . . .
 C2 C 0.8353(3) 0.55262(19) 0.15918(16) 0.0197(7) Uani 1 1 d . . . . .
 C3 C 0.8336(3) 0.6023(2) 0.06129(17) 0.0285(8) Uani 1 1 d . . . . .
 H3 H 0.806178 0.623591 0.021169 0.034 Uiso 1 1 calc R U . . .
 C4 C 0.9430(3) 0.5879(2) 0.08291(17) 0.0275(8) Uani 1 1 d . . . . .
 H4 H 1.008443 0.596647 0.060652 0.033 Uiso 1 1 calc R U . . .
 C5 C 0.5337(3) 0.4939(2) 0.1550(2) 0.0360(10) Uani 1 1 d . . . . .
 H5A H 0.458775 0.499816 0.172515 0.043 Uiso 1 1 calc R U . . .
 H5B H 0.518373 0.482482 0.108763 0.043 Uiso 1 1 calc R U . . .
 C6 C 0.7018(3) 0.4434(2) 0.22291(16) 0.0208(7) Uani 1 1 d . . . . .
 C7 C 0.5670(3) 0.3602(2) 0.1861(2) 0.0326(9) Uani 1 1 d . . . . .
 H7 H 0.498526 0.339807 0.164440 0.039 Uiso 1 1 calc R U . . .
 C8 C 0.6513(3) 0.3234(2) 0.2207(2) 0.0291(8) Uani 1 1 d . . . . .
 H8 H 0.654025 0.271756 0.228553 0.035 Uiso 1 1 calc R U . . .
 C9 C 0.5366(4) 0.6192(2) 0.19437(18) 0.0306(8) Uani 1 1 d . . . . .
 H9A H 0.570694 0.668353 0.188059 0.037 Uiso 1 1 calc R U . . .
 H9B H 0.455023 0.619943 0.175554 0.037 Uiso 1 1 calc R U . . .
 C10 C 0.6389(3) 0.57023(19) 0.29369(16) 0.0201(7) Uani 1 1 d . . . . .
 C11 C 0.4722(3) 0.6290(2) 0.3054(2) 0.0312(8) Uani 1 1 d . . . . .
 H11 H 0.400481 0.653415 0.295103 0.037 Uiso 1 1 calc R U . . .
 C12 C 0.5238(3) 0.6144(2) 0.3641(2) 0.0307(8) Uani 1 1 d . . . . .
 H12 H 0.495489 0.626449 0.403520 0.037 Uiso 1 1 calc R U . . .
 C13 C 1.0494(3) 0.5314(2) 0.18026(17) 0.0221(7) Uani 1 1 d . . . . .
 C14 C 1.0909(3) 0.5662(2) 0.23715(17) 0.0235(7) Uani 1 1 d . . . . .
 C15 C 1.1890(3) 0.5364(2) 0.27178(18) 0.0294(8) Uani 1 1 d . . . . .
 H15 H 1.217711 0.558074 0.311540 0.035 Uiso 1 1 calc R U . . .
 C16 C 1.2460(3) 0.4756(2) 0.2495(2) 0.0314(9) Uani 1 1 d . . . . .
 C17 C 1.2071(3) 0.4466(2) 0.1902(2) 0.0306(8) Uani 1 1 d . . . . .
 H17 H 1.247865 0.406746 0.173717 0.037 Uiso 1 1 calc R U . . .
 C18 C 1.1095(3) 0.4745(2) 0.15394(18) 0.0258(7) Uani 1 1 d . . . . .
 C19 C 1.0395(3) 0.6357(2) 0.26124(18) 0.0282(8) Uani 1 1 d . . . . .
 H19A H 1.094460 0.676359 0.259670 0.042 Uiso 1 1 calc R U . . .
 H19B H 1.022618 0.628339 0.305523 0.042 Uiso 1 1 calc R U . . .
 H19C H 0.968092 0.647530 0.234196 0.042 Uiso 1 1 calc R U . . .
 C20 C 1.3486(4) 0.4420(3) 0.2899(3) 0.0437(12) Uani 1 1 d . . . . .
 H20A H 1.415091 0.475080 0.290245 0.066 Uiso 1 1 calc R U . . .
 H20B H 1.367385 0.394256 0.271819 0.066 Uiso 1 1 calc R U . . .
 H20C H 1.329556 0.434963 0.333885 0.066 Uiso 1 1 calc R U . . .
 C21 C 1.0767(4) 0.4443(2) 0.0873(2) 0.0328(9) Uani 1 1 d . . . . .
 H21A H 1.112967 0.474212 0.056162 0.049 Uiso 1 1 calc R U . . .
 H21B H 0.992697 0.446072 0.077365 0.049 Uiso 1 1 calc R U . . .
 H21C H 1.103176 0.393200 0.085318 0.049 Uiso 1 1 calc R U . . .
 C22 C 0.8536(6) 0.3515(9) 0.2670(3) 0.0190(10) Uani 0.817(8) 1 d D . P A 1
 C23 C 0.9249(5) 0.3345(6) 0.2203(2) 0.0215(11) Uani 0.817(8) 1 d D . P A 1
 C24 C 1.0354(4) 0.3082(3) 0.2410(3) 0.0255(11) Uani 0.817(8) 1 d D . P A 1
 H24 H 1.087179 0.297988 0.210164 0.031 Uiso 0.817(8) 1 calc R U P A 1
 C25 C 1.0711(4) 0.2969(3) 0.3049(3) 0.0301(13) Uani 0.817(8) 1 d D . P A 1
 C26 C 0.9950(5) 0.3110(3) 0.3498(3) 0.0279(12) Uani 0.817(8) 1 d D . P A 1
 H26 H 1.019050 0.301726 0.393731 0.034 Uiso 0.817(8) 1 calc R U P A 1
 C27 C 0.8836(5) 0.3387(3) 0.3323(2) 0.0239(10) Uani 0.817(8) 1 d D . P A 1
 C28 C 0.8848(7) 0.3422(6) 0.1501(3) 0.0320(13) Uani 0.817(8) 1 d D . P A 1
 H28A H 0.813677 0.313871 0.139843 0.048 Uiso 0.817(8) 1 calc R U P A 1
 H28B H 0.944499 0.323573 0.124888 0.048 Uiso 0.817(8) 1 calc R U P A 1
 H28C H 0.869998 0.394344 0.139924 0.048 Uiso 0.817(8) 1 calc R U P A 1
 C29 C 1.1908(5) 0.2679(3) 0.3254(4) 0.0467(17) Uani 0.817(8) 1 d D . P A 1
 H29A H 1.228643 0.299522 0.359248 0.070 Uiso 0.817(8) 1 calc R U P A 1
 H29B H 1.235876 0.267958 0.288594 0.070 Uiso 0.817(8) 1 calc R U P A 1
 H29C H 1.185578 0.217509 0.341620 0.070 Uiso 0.817(8) 1 calc R U P A 1
 C30 C 0.8009(6) 0.3530(4) 0.3808(2) 0.0406(14) Uani 0.817(8) 1 d D . P A 1
 H30A H 0.773808 0.404122 0.376884 0.061 Uiso 0.817(8) 1 calc R U P A 1
 H30B H 0.839859 0.344805 0.423926 0.061 Uiso 0.817(8) 1 calc R U P A 1
 H30C H 0.734987 0.319454 0.373159 0.061 Uiso 0.817(8) 1 calc R U P A 1
 C22A C 0.835(3) 0.353(5) 0.2720(12) 0.0190(10) Uani 0.183(8) 1 d D . P A 2
 C23A C 0.923(3) 0.337(3) 0.2357(12) 0.0215(11) Uani 0.183(8) 1 d D . P A 2
 C24A C 1.0293(18) 0.3165(14) 0.2687(11) 0.0255(11) Uani 0.183(8) 1 d D . P A
 2
 H24A H 1.092827 0.308130 0.244857 0.031 Uiso 0.183(8) 1 calc R U P A 2
 C25A C 1.0451(17) 0.3083(15) 0.3339(12) 0.0301(13) Uani 0.183(8) 1 d D . P A
 2
 C26A C 0.9506(19) 0.3175(14) 0.3670(10) 0.0279(12) Uani 0.183(8) 1 d D . P A
 2
 H26A H 0.959087 0.307501 0.411681 0.034 Uiso 0.183(8) 1 calc R U P A 2
 C27A C 0.8425(18) 0.3406(17) 0.3385(10) 0.0239(10) Uani 0.183(8) 1 d D . P A
 2
 C28A C 0.905(4) 0.341(4) 0.1642(12) 0.0320(13) Uani 0.183(8) 1 d D . P A 2
 H28D H 0.853461 0.301395 0.147451 0.048 Uiso 0.183(8) 1 calc R U P A 2
 H28E H 0.979644 0.335940 0.147054 0.048 Uiso 0.183(8) 1 calc R U P A 2
 H28F H 0.870920 0.388875 0.151213 0.048 Uiso 0.183(8) 1 calc R U P A 2
 C29A C 1.1616(18) 0.2842(15) 0.3658(16) 0.0467(17) Uani 0.183(8) 1 d D . P A
 2
 H29D H 1.204562 0.327355 0.383336 0.070 Uiso 0.183(8) 1 calc R U P A 2
 H29E H 1.204757 0.259902 0.334188 0.070 Uiso 0.183(8) 1 calc R U P A 2
 H29F H 1.150818 0.249599 0.400562 0.070 Uiso 0.183(8) 1 calc R U P A 2
 C30A C 0.737(2) 0.3513(17) 0.3724(11) 0.0406(14) Uani 0.183(8) 1 d D . P A 2
 H30D H 0.705348 0.400645 0.363027 0.061 Uiso 0.183(8) 1 calc R U P A 2
 H30E H 0.757547 0.346101 0.418707 0.061 Uiso 0.183(8) 1 calc R U P A 2
 H30F H 0.679180 0.314113 0.357650 0.061 Uiso 0.183(8) 1 calc R U P A 2
 C31 C 0.7076(3) 0.5592(2) 0.41142(16) 0.0223(7) Uani 1 1 d . . . . .
 C32 C 0.6804(3) 0.5006(2) 0.45042(17) 0.0262(8) Uani 1 1 d . . . . .
 C33 C 0.7535(4) 0.4874(2) 0.50592(17) 0.0286(8) Uani 1 1 d . . . . .
 H33 H 0.736472 0.447836 0.532995 0.034 Uiso 1 1 calc R U . . .
 C34 C 0.8504(3) 0.5302(2) 0.52318(17) 0.0263(8) Uani 1 1 d . . . . .
 C35 C 0.8741(3) 0.5886(2) 0.48377(17) 0.0251(7) Uani 1 1 d . . . . .
 H35 H 0.940486 0.618098 0.495216 0.030 Uiso 1 1 calc R U . . .
 C36 C 0.8031(3) 0.6051(2) 0.42799(17) 0.0234(7) Uani 1 1 d . . . . .
 C37 C 0.5746(4) 0.4539(2) 0.4339(2) 0.0363(9) Uani 1 1 d . . . . .
 H37A H 0.505989 0.481674 0.442824 0.054 Uiso 1 1 calc R U . . .
 H37B H 0.580600 0.408879 0.459899 0.054 Uiso 1 1 calc R U . . .
 H37C H 0.568283 0.440809 0.388407 0.054 Uiso 1 1 calc R U . . .
 C38 C 0.9271(4) 0.5143(2) 0.58455(18) 0.0325(9) Uani 1 1 d . . . . .
 H38A H 0.900207 0.542806 0.619737 0.049 Uiso 1 1 calc R U . . .
 H38B H 1.006631 0.528295 0.579227 0.049 Uiso 1 1 calc R U . . .
 H38C H 0.923974 0.461582 0.594409 0.049 Uiso 1 1 calc R U . . .
 C39 C 0.8258(3) 0.6728(2) 0.38979(19) 0.0281(8) Uani 1 1 d . . . . .
 H39A H 0.773510 0.712446 0.399879 0.042 Uiso 1 1 calc R U . . .
 H39B H 0.812830 0.661443 0.343935 0.042 Uiso 1 1 calc R U . . .
 H39C H 0.905824 0.688726 0.400694 0.042 Uiso 1 1 calc R U . . .
 P1 P 0.23717(9) 0.73595(6) 0.41507(5) 0.0282(2) Uani 1 1 d . . . . .
 F11 F 0.1113(4) 0.7086(3) 0.4125(3) 0.0568(15) Uani 0.810(10) 1 d D U P B 1
 F12 F 0.2640(6) 0.7179(4) 0.4871(2) 0.0644(16) Uani 0.810(10) 1 d D U P B 1
 F13 F 0.3683(5) 0.7660(4) 0.4167(3) 0.0494(13) Uani 0.810(10) 1 d D U P B 1
 F14 F 0.2192(6) 0.7584(3) 0.33967(19) 0.0622(15) Uani 0.810(10) 1 d D U P B 1
 F15 F 0.2748(8) 0.6556(4) 0.3936(4) 0.057(2) Uani 0.810(10) 1 d D U P B 1
 F16 F 0.2017(4) 0.8189(2) 0.4307(3) 0.0461(11) Uani 0.810(10) 1 d D U P B 1
 F11A F 0.124(2) 0.6854(16) 0.4412(14) 0.071(6) Uani 0.190(10) 1 d . U P B 2
 F12A F 0.310(2) 0.6939(14) 0.4770(12) 0.057(5) Uani 0.190(10) 1 d . U P B 2
 F13A F 0.346(3) 0.7642(16) 0.3925(12) 0.050(5) Uani 0.190(10) 1 d . U P B 2
 F14A F 0.157(2) 0.7634(10) 0.3604(11) 0.057(4) Uani 0.190(10) 1 d . U P B 2
 F15A F 0.271(3) 0.6672(18) 0.3792(15) 0.046(5) Uani 0.190(10) 1 d . U P B 2
 F16A F 0.199(2) 0.7972(15) 0.4636(14) 0.072(5) Uani 0.190(10) 1 d . U P B 2
 P2 P 0.31775(10) 0.60002(7) 0.01374(5) 0.0353(3) Uani 1 1 d . . . . .
 F21 F 0.1988(7) 0.5661(3) -0.0177(3) 0.071(2) Uani 0.538(6) 1 d D U P C 1
 F22 F 0.2518(5) 0.6068(3) 0.0826(3) 0.0480(15) Uani 0.538(6) 1 d D U P C 1
 F23 F 0.4216(6) 0.6391(6) 0.0536(4) 0.087(3) Uani 0.538(6) 1 d D U P C 1
 F24 F 0.3663(8) 0.5950(5) -0.0474(3) 0.083(3) Uani 0.538(6) 1 d D U P C 1
 F25 F 0.3658(10) 0.5254(6) 0.0406(6) 0.078(3) Uani 0.538(6) 1 d D U P C 1
 F26 F 0.2664(8) 0.6808(4) -0.0028(4) 0.0467(19) Uani 0.538(6) 1 d D U P C 1
 F21A F 0.2022(5) 0.5998(4) 0.0333(4) 0.061(2) Uani 0.462(6) 1 d D U P C 2
 F22A F 0.3854(8) 0.6234(6) 0.0768(3) 0.064(2) Uani 0.462(6) 1 d D U P C 2
 F23A F 0.4490(5) 0.5933(4) -0.0159(3) 0.0546(19) Uani 0.462(6) 1 d D U P C 2
 F24A F 0.2721(7) 0.5672(4) -0.0590(3) 0.055(2) Uani 0.462(6) 1 d D U P C 2
 F25A F 0.3302(8) 0.5108(5) 0.0311(5) 0.0372(19) Uani 0.462(6) 1 d D U P C 2
 F26A F 0.3097(9) 0.6784(6) -0.0157(6) 0.055(3) Uani 0.462(6) 1 d D U P C 2
 C100 C 0.5507(5) 0.7443(3) 0.5563(3) 0.0542(16) Uani 0.910(2) 1 d D . P D 1
 H10A H 0.599319 0.789149 0.557512 0.065 Uiso 0.910(2) 1 calc R U P D 1
 H10B H 0.481791 0.753305 0.525431 0.065 Uiso 0.910(2) 1 calc R U P D 1
 Cl11 Cl 0.50656(13) 0.73006(8) 0.63218(7) 0.0504(4) Uani 0.910(2) 1 d D . P D
 1
 Cl12 Cl 0.62825(13) 0.67056(9) 0.52869(9) 0.0622(5) Uani 0.910(2) 1 d D . P D
 1
 C110 C 0.547(5) 0.7114(12) 0.5985(12) 0.0542(16) Uani 0.090(2) 1 d D . P D 2
 H11A H 0.603441 0.676191 0.619581 0.065 Uiso 0.090(2) 1 calc R U P D 2
 H11B H 0.469734 0.687695 0.596368 0.065 Uiso 0.090(2) 1 calc R U P D 2
 Cl13 Cl 0.5452(13) 0.7898(8) 0.6463(6) 0.0504(4) Uani 0.090(2) 1 d D . P D 2
 Cl14 Cl 0.5794(13) 0.7264(9) 0.5206(8) 0.0622(5) Uani 0.090(2) 1 d D . P D 2

loop_
  _atom_site_aniso_label
  _atom_site_aniso_U_11
  _atom_site_aniso_U_22
  _atom_site_aniso_U_33
  _atom_site_aniso_U_23
  _atom_site_aniso_U_13
  _atom_site_aniso_U_12
 Fe1 0.0158(2) 0.0237(3) 0.0141(2) -0.00189(18) -0.00021(17) 0.00314(18)
 F1 0.0284(11) 0.0224(10) 0.0237(10) 0.0006(8) 0.0023(8) 0.0028(8)
 N1 0.0173(14) 0.0361(17) 0.0208(14) -0.0016(12) -0.0008(11) 0.0081(12)
 N2 0.0251(15) 0.0293(16) 0.0155(13) -0.0002(12) -0.0012(11) 0.0059(12)
 N3 0.0228(14) 0.0244(15) 0.0145(13) -0.0003(11) 0.0020(11) 0.0000(11)
 N4 0.0147(14) 0.0315(16) 0.0311(16) -0.0090(13) -0.0015(12) 0.0035(12)
 N5 0.0156(13) 0.0276(15) 0.0234(14) -0.0055(12) 0.0043(11) 0.0007(11)
 N6 0.0223(15) 0.0274(16) 0.0249(15) -0.0003(12) 0.0024(12) 0.0081(12)
 N7 0.0236(15) 0.0230(15) 0.0188(14) -0.0017(11) 0.0045(11) 0.0030(12)
 N8 0.0216(14) 0.0233(14) 0.0171(13) -0.0025(11) 0.0010(11) 0.0005(11)
 C1 0.0244(19) 0.065(3) 0.0221(18) 0.0091(19) -0.0039(15) 0.0114(19)
 C2 0.0208(16) 0.0219(16) 0.0161(15) -0.0024(12) 0.0008(12) 0.0037(13)
 C3 0.036(2) 0.034(2) 0.0153(16) 0.0033(14) 0.0008(14) 0.0035(16)
 C4 0.0321(19) 0.035(2) 0.0162(16) 0.0046(14) 0.0044(14) -0.0021(16)
 C5 0.0202(18) 0.040(2) 0.045(2) -0.0092(19) -0.0112(16) 0.0062(16)
 C6 0.0155(15) 0.0276(18) 0.0194(16) -0.0045(13) 0.0022(12) 0.0025(13)
 C7 0.0170(17) 0.036(2) 0.044(2) -0.0123(18) 0.0013(15) -0.0044(15)
 C8 0.0193(17) 0.030(2) 0.038(2) -0.0094(16) 0.0049(15) -0.0035(15)
 C9 0.032(2) 0.037(2) 0.0226(18) 0.0019(15) -0.0011(15) 0.0151(17)
 C10 0.0179(16) 0.0207(16) 0.0218(16) -0.0011(13) 0.0020(12) 0.0019(12)
 C11 0.0245(18) 0.034(2) 0.037(2) -0.0026(17) 0.0089(16) 0.0101(16)
 C12 0.0284(19) 0.032(2) 0.033(2) -0.0015(16) 0.0124(16) 0.0082(16)
 C13 0.0175(16) 0.0294(18) 0.0198(16) 0.0050(13) 0.0036(12) -0.0007(13)
 C14 0.0189(16) 0.0319(19) 0.0200(16) 0.0056(14) 0.0041(13) -0.0020(14)
 C15 0.0206(17) 0.042(2) 0.0248(18) 0.0088(16) 0.0012(14) -0.0052(16)
 C16 0.0183(17) 0.035(2) 0.041(2) 0.0185(17) 0.0048(15) -0.0019(15)
 C17 0.0210(17) 0.0277(19) 0.045(2) 0.0093(17) 0.0128(16) 0.0017(15)
 C18 0.0228(17) 0.0283(18) 0.0279(18) 0.0037(15) 0.0100(14) -0.0030(14)
 C19 0.0286(19) 0.034(2) 0.0215(17) -0.0044(15) -0.0002(14) -0.0049(16)
 C20 0.0215(19) 0.049(3) 0.060(3) 0.026(2) -0.0006(19) 0.0004(18)
 C21 0.035(2) 0.030(2) 0.036(2) -0.0057(16) 0.0132(17) 0.0004(16)
 C22 0.016(3) 0.0188(19) 0.0217(19) 0.000(2) -0.0002(16) -0.001(3)
 C23 0.0195(17) 0.0196(19) 0.026(3) 0.003(4) 0.005(2) -0.0002(13)
 C24 0.0182(19) 0.019(2) 0.040(3) 0.003(2) 0.009(2) 0.0028(15)
 C25 0.018(2) 0.018(2) 0.053(4) 0.008(2) -0.004(2) -0.0018(17)
 C26 0.027(3) 0.028(2) 0.026(3) 0.008(2) -0.009(2) -0.006(3)
 C27 0.025(3) 0.0250(19) 0.021(2) 0.0004(16) 0.001(2) -0.005(3)
 C28 0.034(4) 0.039(2) 0.024(3) 0.000(4) 0.011(3) 0.002(3)
 C29 0.023(3) 0.037(3) 0.077(5) 0.015(3) -0.014(3) -0.001(2)
 C30 0.044(4) 0.057(3) 0.021(2) -0.001(2) 0.007(2) -0.003(3)
 C22A 0.016(3) 0.0188(19) 0.0217(19) 0.000(2) -0.0002(16) -0.001(3)
 C23A 0.0195(17) 0.0196(19) 0.026(3) 0.003(4) 0.005(2) -0.0002(13)
 C24A 0.0182(19) 0.019(2) 0.040(3) 0.003(2) 0.009(2) 0.0028(15)
 C25A 0.018(2) 0.018(2) 0.053(4) 0.008(2) -0.004(2) -0.0018(17)
 C26A 0.027(3) 0.028(2) 0.026(3) 0.008(2) -0.009(2) -0.006(3)
 C27A 0.025(3) 0.0250(19) 0.021(2) 0.0004(16) 0.001(2) -0.005(3)
 C28A 0.034(4) 0.039(2) 0.024(3) 0.000(4) 0.011(3) 0.002(3)
 C29A 0.023(3) 0.037(3) 0.077(5) 0.015(3) -0.014(3) -0.001(2)
 C30A 0.044(4) 0.057(3) 0.021(2) -0.001(2) 0.007(2) -0.003(3)
 C31 0.0256(17) 0.0252(17) 0.0172(16) -0.0041(13) 0.0067(13) 0.0046(14)
 C32 0.034(2) 0.0234(18) 0.0225(17) -0.0028(14) 0.0089(15) -0.0008(15)
 C33 0.041(2) 0.0255(18) 0.0199(17) -0.0002(14) 0.0079(15) -0.0017(16)
 C34 0.0330(19) 0.0290(19) 0.0181(16) -0.0019(14) 0.0081(14) 0.0047(15)
 C35 0.0243(17) 0.0297(19) 0.0223(17) -0.0019(14) 0.0074(14) 0.0007(14)
 C36 0.0292(18) 0.0240(17) 0.0186(16) -0.0017(13) 0.0094(14) 0.0025(14)
 C37 0.046(2) 0.032(2) 0.030(2) 0.0029(17) 0.0018(18) -0.0118(18)
 C38 0.038(2) 0.037(2) 0.0220(18) 0.0019(16) 0.0027(16) 0.0053(17)
 C39 0.0289(19) 0.0268(19) 0.0295(19) 0.0016(15) 0.0069(15) -0.0024(15)
 P1 0.0264(5) 0.0279(5) 0.0304(5) -0.0067(4) 0.0031(4) -0.0008(4)
 F11 0.032(2) 0.064(3) 0.076(4) -0.031(3) 0.016(2) -0.023(2)
 F12 0.089(4) 0.075(4) 0.029(2) 0.009(2) 0.002(2) -0.028(3)
 F13 0.034(2) 0.051(2) 0.062(4) 0.011(3) 0.002(2) -0.0113(17)
 F14 0.100(4) 0.054(2) 0.031(2) 0.0019(17) -0.001(2) -0.027(3)
 F15 0.073(4) 0.027(2) 0.079(5) 0.004(2) 0.042(4) 0.007(2)
 F16 0.0389(18) 0.035(2) 0.065(3) -0.0198(19) 0.008(2) -0.0017(15)
 F11A 0.044(9) 0.092(12) 0.080(12) 0.003(10) 0.019(9) -0.036(9)
 F12A 0.054(9) 0.063(9) 0.048(9) 0.003(8) -0.020(7) -0.012(8)
 F13A 0.058(10) 0.042(8) 0.053(10) 0.003(9) 0.027(8) -0.007(8)
 F14A 0.063(9) 0.046(7) 0.058(9) 0.024(7) -0.020(7) 0.017(7)
 F15A 0.048(9) 0.051(11) 0.034(8) -0.020(8) -0.010(7) 0.015(8)
 F16A 0.073(10) 0.066(11) 0.075(11) -0.056(9) 0.002(10) -0.004(9)
 P2 0.0300(5) 0.0443(6) 0.0283(5) 0.0042(4) -0.0121(4) 0.0058(5)
 F21 0.103(5) 0.049(3) 0.050(4) 0.016(3) -0.047(4) -0.042(3)
 F22 0.061(3) 0.049(3) 0.039(3) -0.004(2) 0.026(3) -0.010(3)
 F23 0.030(3) 0.173(7) 0.051(5) 0.024(5) -0.022(3) -0.033(4)
 F24 0.097(6) 0.123(6) 0.036(3) 0.003(4) 0.035(4) 0.043(5)
 F25 0.074(7) 0.081(7) 0.072(6) 0.017(5) -0.027(5) 0.044(5)
 F26 0.059(5) 0.028(3) 0.052(4) 0.002(3) 0.002(3) 0.002(3)
 F21A 0.030(3) 0.068(4) 0.091(6) 0.022(4) 0.031(4) 0.015(3)
 F22A 0.062(5) 0.100(6) 0.026(4) -0.018(4) -0.012(3) 0.024(4)
 F23A 0.028(3) 0.094(5) 0.043(3) -0.014(3) 0.011(3) 0.004(3)
 F24A 0.059(4) 0.053(4) 0.046(4) -0.010(3) -0.019(3) 0.009(3)
 F25A 0.038(5) 0.037(3) 0.033(4) -0.002(3) -0.010(3) 0.011(3)
 F26A 0.060(6) 0.044(4) 0.059(5) 0.013(4) -0.004(4) 0.004(4)
 C100 0.029(2) 0.051(3) 0.082(4) -0.038(3) 0.004(3) 0.008(2)
 Cl11 0.0519(8) 0.0504(7) 0.0470(7) -0.0137(6) -0.0030(6) 0.0099(6)
 Cl12 0.0445(8) 0.0555(9) 0.0894(12) -0.0347(8) 0.0206(7) -0.0073(6)
 C110 0.029(2) 0.051(3) 0.082(4) -0.038(3) 0.004(3) 0.008(2)
 Cl13 0.0519(8) 0.0504(7) 0.0470(7) -0.0137(6) -0.0030(6) 0.0099(6)
 Cl14 0.0445(8) 0.0555(9) 0.0894(12) -0.0347(8) 0.0206(7) -0.0073(6)

_geom_special_details
;
 All esds (except the esd in the dihedral angle between two l.s. planes)
 are estimated using the full covariance matrix.  The cell esds are taken
 into account individually in the estimation of esds in distances, angles
 and torsion angles; correlations between esds in cell parameters are only
 used when they are defined by crystal symmetry.  An approximate (isotropic)
 treatment of cell esds is used for estimating esds involving l.s. planes.
;
loop_
  _geom_bond_atom_site_label_1
  _geom_bond_atom_site_label_2
  _geom_bond_distance
  _geom_bond_site_symmetry_2
  _geom_bond_publ_flag
 Fe1 F1 1.867(2) . ?
 Fe1 N1 2.352(3) . ?
 Fe1 N8 1.518(3) . ?
 Fe1 C2 1.976(3) . ?
 Fe1 C6 1.967(4) . ?
 Fe1 C10 1.985(3) . ?
 N1 C1 1.473(5) . ?
 N1 C5 1.465(5) . ?
 N1 C9 1.459(5) . ?
 N2 C1 1.461(5) . ?
 N2 C2 1.344(4) . ?
 N2 C3 1.372(5) . ?
 N3 C2 1.348(4) . ?
 N3 C4 1.388(4) . ?
 N3 C13 1.454(4) . ?
 N4 C5 1.461(5) . ?
 N4 C6 1.349(4) . ?
 N4 C7 1.384(5) . ?
 N5 C6 1.354(5) . ?
 N5 C8 1.392(5) . ?
 N5 C22 1.486(6) . ?
 N5 C22A 1.31(3) . ?
 N6 C9 1.457(5) . ?
 N6 C10 1.350(4) . ?
 N6 C11 1.387(5) . ?
 N7 C10 1.349(4) . ?
 N7 C12 1.395(5) . ?
 N7 C31 1.447(5) . ?
 C1 H1A 0.9900 . ?
 C1 H1B 0.9900 . ?
 C3 H3 0.9500 . ?
 C3 C4 1.333(6) . ?
 C4 H4 0.9500 . ?
 C5 H5A 0.9900 . ?
 C5 H5B 0.9900 . ?
 C7 H7 0.9500 . ?
 C7 C8 1.337(6) . ?
 C8 H8 0.9500 . ?
 C9 H9A 0.9900 . ?
 C9 H9B 0.9900 . ?
 C11 H11 0.9500 . ?
 C11 C12 1.338(6) . ?
 C12 H12 0.9500 . ?
 C13 C14 1.390(5) . ?
 C13 C18 1.395(5) . ?
 C14 C15 1.397(5) . ?
 C14 C19 1.505(5) . ?
 C15 H15 0.9500 . ?
 C15 C16 1.393(6) . ?
 C16 C17 1.382(6) . ?
 C16 C20 1.518(5) . ?
 C17 H17 0.9500 . ?
 C17 C18 1.394(5) . ?
 C18 C21 1.511(6) . ?
 C19 H19A 0.9800 . ?
 C19 H19B 0.9800 . ?
 C19 H19C 0.9800 . ?
 C20 H20A 0.9800 . ?
 C20 H20B 0.9800 . ?
 C20 H20C 0.9800 . ?
 C21 H21A 0.9800 . ?
 C21 H21B 0.9800 . ?
 C21 H21C 0.9800 . ?
 C22 C23 1.387(6) . ?
 C22 C27 1.397(6) . ?
 C23 C24 1.398(6) . ?
 C23 C28 1.504(6) . ?
 C24 H24 0.9500 . ?
 C24 C25 1.376(8) . ?
 C25 C26 1.386(8) . ?
 C25 C29 1.510(6) . ?
 C26 H26 0.9500 . ?
 C26 C27 1.404(7) . ?
 C27 C30 1.498(7) . ?
 C28 H28A 0.9800 . ?
 C28 H28B 0.9800 . ?
 C28 H28C 0.9800 . ?
 C29 H29A 0.9800 . ?
 C29 H29B 0.9800 . ?
 C29 H29C 0.9800 . ?
 C30 H30A 0.9800 . ?
 C30 H30B 0.9800 . ?
 C30 H30C 0.9800 . ?
 C22A C23A 1.378(17) . ?
 C22A C27A 1.407(16) . ?
 C23A C24A 1.405(16) . ?
 C23A C28A 1.495(17) . ?
 C24A H24A 0.9500 . ?
 C24A C25A 1.370(19) . ?
 C25A C26A 1.374(18) . ?
 C25A C29A 1.513(17) . ?
 C26A H26A 0.9500 . ?
 C26A C27A 1.400(17) . ?
 C27A C30A 1.498(18) . ?
 C28A H28D 0.9800 . ?
 C28A H28E 0.9800 . ?
 C28A H28F 0.9800 . ?
 C29A H29D 0.9800 . ?
 C29A H29E 0.9800 . ?
 C29A H29F 0.9800 . ?
 C30A H30D 0.9800 . ?
 C30A H30E 0.9800 . ?
 C30A H30F 0.9800 . ?
 C31 C32 1.399(5) . ?
 C31 C36 1.403(5) . ?
 C32 C33 1.387(5) . ?
 C32 C37 1.506(6) . ?
 C33 H33 0.9500 . ?
 C33 C34 1.386(6) . ?
 C34 C35 1.391(5) . ?
 C34 C38 1.514(5) . ?
 C35 H35 0.9500 . ?
 C35 C36 1.391(5) . ?
 C36 C39 1.506(5) . ?
 C37 H37A 0.9800 . ?
 C37 H37B 0.9800 . ?
 C37 H37C 0.9800 . ?
 C38 H38A 0.9800 . ?
 C38 H38B 0.9800 . ?
 C38 H38C 0.9800 . ?
 C39 H39A 0.9800 . ?
 C39 H39B 0.9800 . ?
 C39 H39C 0.9800 . ?
 P1 F11 1.545(5) . ?
 P1 F12 1.546(5) . ?
 P1 F13 1.621(6) . ?
 P1 F14 1.626(4) . ?
 P1 F15 1.600(8) . ?
 P1 F16 1.604(4) . ?
 P1 F11A 1.74(2) . ?
 P1 F12A 1.66(2) . ?
 P1 F13A 1.49(3) . ?
 P1 F14A 1.485(15) . ?
 P1 F15A 1.53(3) . ?
 P1 F16A 1.602(19) . ?
 P2 F21 1.593(6) . ?
 P2 F22 1.714(5) . ?
 P2 F23 1.565(7) . ?
 P2 F24 1.460(5) . ?
 P2 F25 1.547(10) . ?
 P2 F26 1.606(8) . ?
 P2 F21A 1.451(6) . ?
 P2 F22A 1.527(7) . ?
 P2 F23A 1.718(6) . ?
 P2 F24A 1.672(6) . ?
 P2 F25A 1.662(9) . ?
 P2 F26A 1.548(10) . ?
 C100 H10A 0.9900 . ?
 C100 H10B 0.9900 . ?
 C100 Cl11 1.746(7) . ?
 C100 Cl12 1.748(5) . ?
 C110 H11A 0.9900 . ?
 C110 H11B 0.9900 . ?
 C110 Cl13 1.742(12) . ?
 C110 Cl14 1.741(11) . ?

loop_
  _geom_angle_atom_site_label_1
  _geom_angle_atom_site_label_2
  _geom_angle_atom_site_label_3
  _geom_angle
  _geom_angle_site_symmetry_1
  _geom_angle_site_symmetry_3
  _geom_angle_publ_flag
 F1 Fe1 N1 81.77(10) . . ?
 F1 Fe1 C2 80.75(12) . . ?
 F1 Fe1 C6 158.53(12) . . ?
 F1 Fe1 C10 80.55(12) . . ?
 N8 Fe1 F1 108.62(13) . . ?
 N8 Fe1 N1 169.60(14) . . ?
 N8 Fe1 C2 103.00(15) . . ?
 N8 Fe1 C6 92.80(15) . . ?
 N8 Fe1 C10 103.60(15) . . ?
 C2 Fe1 N1 78.72(12) . . ?
 C2 Fe1 C10 151.23(14) . . ?
 C6 Fe1 N1 76.80(13) . . ?
 C6 Fe1 C2 96.04(14) . . ?
 C6 Fe1 C10 93.44(14) . . ?
 C10 Fe1 N1 77.12(12) . . ?
 C1 N1 Fe1 107.0(2) . . ?
 C5 N1 Fe1 109.7(2) . . ?
 C5 N1 C1 113.6(3) . . ?
 C9 N1 Fe1 102.4(2) . . ?
 C9 N1 C1 111.9(3) . . ?
 C9 N1 C5 111.5(3) . . ?
 C2 N2 C1 125.1(3) . . ?
 C2 N2 C3 111.3(3) . . ?
 C3 N2 C1 123.6(3) . . ?
 C2 N3 C4 109.4(3) . . ?
 C2 N3 C13 127.9(3) . . ?
 C4 N3 C13 122.5(3) . . ?
 C6 N4 C5 123.2(3) . . ?
 C6 N4 C7 111.2(3) . . ?
 C7 N4 C5 125.6(3) . . ?
 C6 N5 C8 110.3(3) . . ?
 C6 N5 C22 126.1(7) . . ?
 C8 N5 C22 120.9(7) . . ?
 C22A N5 C6 129(4) . . ?
 C22A N5 C8 120(4) . . ?
 C10 N6 C9 121.8(3) . . ?
 C10 N6 C11 110.9(3) . . ?
 C11 N6 C9 125.6(3) . . ?
 C10 N7 C12 110.0(3) . . ?
 C10 N7 C31 128.8(3) . . ?
 C12 N7 C31 121.0(3) . . ?
 N1 C1 H1A 109.6 . . ?
 N1 C1 H1B 109.6 . . ?
 N2 C1 N1 110.4(3) . . ?
 N2 C1 H1A 109.6 . . ?
 N2 C1 H1B 109.6 . . ?
 H1A C1 H1B 108.1 . . ?
 N2 C2 Fe1 115.8(2) . . ?
 N2 C2 N3 105.4(3) . . ?
 N3 C2 Fe1 135.8(2) . . ?
 N2 C3 H3 126.9 . . ?
 C4 C3 N2 106.2(3) . . ?
 C4 C3 H3 126.9 . . ?
 N3 C4 H4 126.1 . . ?
 C3 C4 N3 107.8(3) . . ?
 C3 C4 H4 126.1 . . ?
 N1 C5 H5A 109.8 . . ?
 N1 C5 H5B 109.8 . . ?
 N4 C5 N1 109.4(3) . . ?
 N4 C5 H5A 109.8 . . ?
 N4 C5 H5B 109.8 . . ?
 H5A C5 H5B 108.2 . . ?
 N4 C6 Fe1 119.6(3) . . ?
 N4 C6 N5 104.8(3) . . ?
 N5 C6 Fe1 135.3(3) . . ?
 N4 C7 H7 126.7 . . ?
 C8 C7 N4 106.6(3) . . ?
 C8 C7 H7 126.7 . . ?
 N5 C8 H8 126.5 . . ?
 C7 C8 N5 107.1(4) . . ?
 C7 C8 H8 126.5 . . ?
 N1 C9 H9A 110.3 . . ?
 N1 C9 H9B 110.3 . . ?
 N6 C9 N1 107.3(3) . . ?
 N6 C9 H9A 110.3 . . ?
 N6 C9 H9B 110.3 . . ?
 H9A C9 H9B 108.5 . . ?
 N6 C10 Fe1 115.3(2) . . ?
 N7 C10 Fe1 138.2(3) . . ?
 N7 C10 N6 105.4(3) . . ?
 N6 C11 H11 126.8 . . ?
 C12 C11 N6 106.5(3) . . ?
 C12 C11 H11 126.8 . . ?
 N7 C12 H12 126.4 . . ?
 C11 C12 N7 107.3(3) . . ?
 C11 C12 H12 126.4 . . ?
 C14 C13 N3 119.9(3) . . ?
 C14 C13 C18 122.2(3) . . ?
 C18 C13 N3 117.7(3) . . ?
 C13 C14 C15 117.4(4) . . ?
 C13 C14 C19 123.6(3) . . ?
 C15 C14 C19 118.9(3) . . ?
 C14 C15 H15 119.2 . . ?
 C16 C15 C14 121.7(4) . . ?
 C16 C15 H15 119.2 . . ?
 C15 C16 C20 120.3(4) . . ?
 C17 C16 C15 118.8(4) . . ?
 C17 C16 C20 120.8(4) . . ?
 C16 C17 H17 119.3 . . ?
 C16 C17 C18 121.5(4) . . ?
 C18 C17 H17 119.3 . . ?
 C13 C18 C21 123.1(3) . . ?
 C17 C18 C13 117.9(4) . . ?
 C17 C18 C21 118.9(4) . . ?
 C14 C19 H19A 109.5 . . ?
 C14 C19 H19B 109.5 . . ?
 C14 C19 H19C 109.5 . . ?
 H19A C19 H19B 109.5 . . ?
 H19A C19 H19C 109.5 . . ?
 H19B C19 H19C 109.5 . . ?
 C16 C20 H20A 109.5 . . ?
 C16 C20 H20B 109.5 . . ?
 C16 C20 H20C 109.5 . . ?
 H20A C20 H20B 109.5 . . ?
 H20A C20 H20C 109.5 . . ?
 H20B C20 H20C 109.5 . . ?
 C18 C21 H21A 109.5 . . ?
 C18 C21 H21B 109.5 . . ?
 C18 C21 H21C 109.5 . . ?
 H21A C21 H21B 109.5 . . ?
 H21A C21 H21C 109.5 . . ?
 H21B C21 H21C 109.5 . . ?
 C23 C22 N5 115.8(5) . . ?
 C23 C22 C27 123.4(5) . . ?
 C27 C22 N5 120.3(4) . . ?
 C22 C23 C24 117.4(4) . . ?
 C22 C23 C28 121.6(5) . . ?
 C24 C23 C28 121.0(5) . . ?
 C23 C24 H24 119.2 . . ?
 C25 C24 C23 121.7(5) . . ?
 C25 C24 H24 119.2 . . ?
 C24 C25 C26 119.1(4) . . ?
 C24 C25 C29 120.2(6) . . ?
 C26 C25 C29 120.7(6) . . ?
 C25 C26 H26 119.0 . . ?
 C25 C26 C27 122.1(4) . . ?
 C27 C26 H26 119.0 . . ?
 C22 C27 C26 116.2(5) . . ?
 C22 C27 C30 121.7(5) . . ?
 C26 C27 C30 122.0(4) . . ?
 C23 C28 H28A 109.5 . . ?
 C23 C28 H28B 109.5 . . ?
 C23 C28 H28C 109.5 . . ?
 H28A C28 H28B 109.5 . . ?
 H28A C28 H28C 109.5 . . ?
 H28B C28 H28C 109.5 . . ?
 C25 C29 H29A 109.5 . . ?
 C25 C29 H29B 109.5 . . ?
 C25 C29 H29C 109.5 . . ?
 H29A C29 H29B 109.5 . . ?
 H29A C29 H29C 109.5 . . ?
 H29B C29 H29C 109.5 . . ?
 C27 C30 H30A 109.5 . . ?
 C27 C30 H30B 109.5 . . ?
 C27 C30 H30C 109.5 . . ?
 H30A C30 H30B 109.5 . . ?
 H30A C30 H30C 109.5 . . ?
 H30B C30 H30C 109.5 . . ?
 N5 C22A C23A 119.2(18) . . ?
 N5 C22A C27A 117.8(19) . . ?
 C23A C22A C27A 123(2) . . ?
 C22A C23A C24A 117.2(18) . . ?
 C22A C23A C28A 121(2) . . ?
 C24A C23A C28A 122(2) . . ?
 C23A C24A H24A 118.8 . . ?
 C25A C24A C23A 122.5(17) . . ?
 C25A C24A H24A 118.8 . . ?
 C24A C25A C26A 117.6(16) . . ?
 C24A C25A C29A 119(2) . . ?
 C26A C25A C29A 123(2) . . ?
 C25A C26A H26A 118.1 . . ?
 C25A C26A C27A 123.7(17) . . ?
 C27A C26A H26A 118.1 . . ?
 C22A C27A C30A 118.7(18) . . ?
 C26A C27A C22A 115.6(17) . . ?
 C26A C27A C30A 125.7(18) . . ?
 C23A C28A H28D 109.5 . . ?
 C23A C28A H28E 109.5 . . ?
 C23A C28A H28F 109.5 . . ?
 H28D C28A H28E 109.5 . . ?
 H28D C28A H28F 109.5 . . ?
 H28E C28A H28F 109.5 . . ?
 C25A C29A H29D 109.5 . . ?
 C25A C29A H29E 109.5 . . ?
 C25A C29A H29F 109.5 . . ?
 H29D C29A H29E 109.5 . . ?
 H29D C29A H29F 109.5 . . ?
 H29E C29A H29F 109.5 . . ?
 C27A C30A H30D 109.5 . . ?
 C27A C30A H30E 109.5 . . ?
 C27A C30A H30F 109.5 . . ?
 H30D C30A H30E 109.5 . . ?
 H30D C30A H30F 109.5 . . ?
 H30E C30A H30F 109.5 . . ?
 C32 C31 N7 118.5(3) . . ?
 C32 C31 C36 121.9(3) . . ?
 C36 C31 N7 119.1(3) . . ?
 C31 C32 C37 121.6(4) . . ?
 C33 C32 C31 117.7(4) . . ?
 C33 C32 C37 120.6(3) . . ?
 C32 C33 H33 118.9 . . ?
 C34 C33 C32 122.2(4) . . ?
 C34 C33 H33 118.9 . . ?
 C33 C34 C35 118.7(4) . . ?
 C33 C34 C38 120.4(4) . . ?
 C35 C34 C38 120.9(4) . . ?
 C34 C35 H35 119.2 . . ?
 C34 C35 C36 121.7(4) . . ?
 C36 C35 H35 119.2 . . ?
 C31 C36 C39 122.1(3) . . ?
 C35 C36 C31 117.8(3) . . ?
 C35 C36 C39 120.0(3) . . ?
 C32 C37 H37A 109.5 . . ?
 C32 C37 H37B 109.5 . . ?
 C32 C37 H37C 109.5 . . ?
 H37A C37 H37B 109.5 . . ?
 H37A C37 H37C 109.5 . . ?
 H37B C37 H37C 109.5 . . ?
 C34 C38 H38A 109.5 . . ?
 C34 C38 H38B 109.5 . . ?
 C34 C38 H38C 109.5 . . ?
 H38A C38 H38B 109.5 . . ?
 H38A C38 H38C 109.5 . . ?
 H38B C38 H38C 109.5 . . ?
 C36 C39 H39A 109.5 . . ?
 C36 C39 H39B 109.5 . . ?
 C36 C39 H39C 109.5 . . ?
 H39A C39 H39B 109.5 . . ?
 H39A C39 H39C 109.5 . . ?
 H39B C39 H39C 109.5 . . ?
 F11 P1 F12 93.3(3) . . ?
 F11 P1 F13 178.8(3) . . ?
 F11 P1 F14 91.4(3) . . ?
 F11 P1 F15 89.2(4) . . ?
 F11 P1 F16 92.5(2) . . ?
 F12 P1 F13 87.7(3) . . ?
 F12 P1 F14 175.2(3) . . ?
 F12 P1 F15 92.8(3) . . ?
 F12 P1 F16 91.6(3) . . ?
 F13 P1 F14 87.6(3) . . ?
 F15 P1 F13 91.4(4) . . ?
 F15 P1 F14 88.0(3) . . ?
 F15 P1 F16 175.1(3) . . ?
 F16 P1 F13 86.8(3) . . ?
 F16 P1 F14 87.4(3) . . ?
 F12A P1 F11A 81.4(13) . . ?
 F13A P1 F11A 168.3(15) . . ?
 F13A P1 F12A 91.7(13) . . ?
 F13A P1 F15A 81.5(18) . . ?
 F13A P1 F16A 105.5(16) . . ?
 F14A P1 F11A 89.2(12) . . ?
 F14A P1 F12A 170.0(12) . . ?
 F14A P1 F13A 97.0(13) . . ?
 F14A P1 F15A 93.8(14) . . ?
 F14A P1 F16A 93.7(13) . . ?
 F15A P1 F11A 88.3(17) . . ?
 F15A P1 F12A 82.8(14) . . ?
 F15A P1 F16A 169.1(17) . . ?
 F16A P1 F11A 83.9(15) . . ?
 F16A P1 F12A 88.5(13) . . ?
 F21 P2 F22 85.8(4) . . ?
 F21 P2 F26 88.5(4) . . ?
 F23 P2 F21 169.9(5) . . ?
 F23 P2 F22 84.8(4) . . ?
 F23 P2 F26 87.2(5) . . ?
 F24 P2 F21 90.9(5) . . ?
 F24 P2 F22 176.1(4) . . ?
 F24 P2 F23 98.4(5) . . ?
 F24 P2 F25 96.0(6) . . ?
 F24 P2 F26 92.1(4) . . ?
 F25 P2 F21 94.5(5) . . ?
 F25 P2 F22 86.2(5) . . ?
 F25 P2 F23 88.4(5) . . ?
 F25 P2 F26 171.2(6) . . ?
 F26 P2 F22 85.8(4) . . ?
 F21A P2 F22A 99.5(5) . . ?
 F21A P2 F23A 173.5(4) . . ?
 F21A P2 F24A 92.5(5) . . ?
 F21A P2 F25A 89.8(4) . . ?
 F21A P2 F26A 95.6(5) . . ?
 F22A P2 F23A 86.4(4) . . ?
 F22A P2 F24A 167.2(4) . . ?
 F22A P2 F25A 93.2(5) . . ?
 F22A P2 F26A 95.4(6) . . ?
 F24A P2 F23A 81.4(4) . . ?
 F25A P2 F23A 87.1(4) . . ?
 F25A P2 F24A 82.3(4) . . ?
 F26A P2 F23A 86.5(5) . . ?
 F26A P2 F24A 87.9(5) . . ?
 F26A P2 F25A 169.0(6) . . ?
 H10A C100 H10B 107.7 . . ?
 Cl11 C100 H10A 108.8 . . ?
 Cl11 C100 H10B 108.8 . . ?
 Cl11 C100 Cl12 113.8(4) . . ?
 Cl12 C100 H10A 108.8 . . ?
 Cl12 C100 H10B 108.8 . . ?
 H11A C110 H11B 107.5 . . ?
 Cl13 C110 H11A 108.4 . . ?
 Cl13 C110 H11B 108.4 . . ?
 Cl14 C110 H11A 108.4 . . ?
 Cl14 C110 H11B 108.4 . . ?
 Cl14 C110 Cl13 115.4(12) . . ?

loop_
  _geom_torsion_atom_site_label_1
  _geom_torsion_atom_site_label_2
  _geom_torsion_atom_site_label_3
  _geom_torsion_atom_site_label_4
  _geom_torsion
  _geom_torsion_site_symmetry_1
  _geom_torsion_site_symmetry_2
  _geom_torsion_site_symmetry_3
  _geom_torsion_site_symmetry_4
  _geom_torsion_publ_flag
 Fe1 N1 C1 N2 12.0(4) . . . . ?
 Fe1 N1 C5 N4 -8.9(4) . . . . ?
 Fe1 N1 C9 N6 -40.0(3) . . . . ?
 N2 C3 C4 N3 -0.7(4) . . . . ?
 N3 C13 C14 C15 176.9(3) . . . . ?
 N3 C13 C14 C19 -6.2(5) . . . . ?
 N3 C13 C18 C17 -176.8(3) . . . . ?
 N3 C13 C18 C21 5.9(5) . . . . ?
 N4 C7 C8 N5 -0.4(4) . . . . ?
 N5 C22 C23 C24 -176.5(9) . . . . ?
 N5 C22 C23 C28 2(2) . . . . ?
 N5 C22 C27 C26 175.0(9) . . . . ?
 N5 C22 C27 C30 -4.4(18) . . . . ?
 N5 C22A C23A C24A 178(5) . . . . ?
 N5 C22A C23A C28A -2(11) . . . . ?
 N5 C22A C27A C26A 180(5) . . . . ?
 N5 C22A C27A C30A 1(9) . . . . ?
 N6 C11 C12 N7 0.0(5) . . . . ?
 N7 C31 C32 C33 -174.4(3) . . . . ?
 N7 C31 C32 C37 4.4(5) . . . . ?
 N7 C31 C36 C35 175.2(3) . . . . ?
 N7 C31 C36 C39 -1.1(5) . . . . ?
 C1 N1 C5 N4 110.8(4) . . . . ?
 C1 N1 C9 N6 -154.2(3) . . . . ?
 C1 N2 C2 Fe1 -13.2(5) . . . . ?
 C1 N2 C2 N3 -176.8(4) . . . . ?
 C1 N2 C3 C4 177.5(4) . . . . ?
 C2 N2 C1 N1 -1.3(6) . . . . ?
 C2 N2 C3 C4 0.2(4) . . . . ?
 C2 N3 C4 C3 0.9(4) . . . . ?
 C2 N3 C13 C14 -70.2(5) . . . . ?
 C2 N3 C13 C18 114.1(4) . . . . ?
 C3 N2 C1 N1 -178.2(3) . . . . ?
 C3 N2 C2 Fe1 164.0(3) . . . . ?
 C3 N2 C2 N3 0.4(4) . . . . ?
 C4 N3 C2 Fe1 -159.5(3) . . . . ?
 C4 N3 C2 N2 -0.8(4) . . . . ?
 C4 N3 C13 C14 115.3(4) . . . . ?
 C4 N3 C13 C18 -60.4(5) . . . . ?
 C5 N1 C1 N2 -109.2(4) . . . . ?
 C5 N1 C9 N6 77.2(4) . . . . ?
 C5 N4 C6 Fe1 7.3(5) . . . . ?
 C5 N4 C6 N5 -177.8(3) . . . . ?
 C5 N4 C7 C8 177.9(4) . . . . ?
 C6 N4 C5 N1 2.5(5) . . . . ?
 C6 N4 C7 C8 0.4(5) . . . . ?
 C6 N5 C8 C7 0.3(4) . . . . ?
 C6 N5 C22 C23 -81.8(14) . . . . ?
 C6 N5 C22 C27 106.3(11) . . . . ?
 C6 N5 C22A C23A -84(8) . . . . ?
 C6 N5 C22A C27A 103(6) . . . . ?
 C7 N4 C5 N1 -174.7(3) . . . . ?
 C7 N4 C6 Fe1 -175.0(3) . . . . ?
 C7 N4 C6 N5 -0.2(4) . . . . ?
 C8 N5 C6 Fe1 173.5(3) . . . . ?
 C8 N5 C6 N4 -0.1(4) . . . . ?
 C8 N5 C22 C23 77.9(13) . . . . ?
 C8 N5 C22 C27 -94.1(13) . . . . ?
 C8 N5 C22A C23A 86(7) . . . . ?
 C8 N5 C22A C27A -87(6) . . . . ?
 C9 N1 C1 N2 123.3(4) . . . . ?
 C9 N1 C5 N4 -121.6(3) . . . . ?
 C9 N6 C10 Fe1 -4.1(5) . . . . ?
 C9 N6 C10 N7 165.8(3) . . . . ?
 C9 N6 C11 C12 -165.3(4) . . . . ?
 C10 N6 C9 N1 34.3(5) . . . . ?
 C10 N6 C11 C12 0.1(5) . . . . ?
 C10 N7 C12 C11 -0.2(5) . . . . ?
 C10 N7 C31 C32 -111.0(4) . . . . ?
 C10 N7 C31 C36 76.2(5) . . . . ?
 C11 N6 C9 N1 -161.9(4) . . . . ?
 C11 N6 C10 Fe1 -170.1(3) . . . . ?
 C11 N6 C10 N7 -0.2(4) . . . . ?
 C12 N7 C10 Fe1 166.5(3) . . . . ?
 C12 N7 C10 N6 0.2(4) . . . . ?
 C12 N7 C31 C32 74.1(4) . . . . ?
 C12 N7 C31 C36 -98.7(4) . . . . ?
 C13 N3 C2 Fe1 25.5(6) . . . . ?
 C13 N3 C2 N2 -175.9(3) . . . . ?
 C13 N3 C4 C3 176.3(3) . . . . ?
 C13 C14 C15 C16 2.1(5) . . . . ?
 C14 C13 C18 C17 7.6(5) . . . . ?
 C14 C13 C18 C21 -169.7(3) . . . . ?
 C14 C15 C16 C17 3.1(6) . . . . ?
 C14 C15 C16 C20 -176.7(3) . . . . ?
 C15 C16 C17 C18 -3.2(6) . . . . ?
 C16 C17 C18 C13 -2.0(5) . . . . ?
 C16 C17 C18 C21 175.4(3) . . . . ?
 C18 C13 C14 C15 -7.6(5) . . . . ?
 C18 C13 C14 C19 169.3(3) . . . . ?
 C19 C14 C15 C16 -174.9(3) . . . . ?
 C20 C16 C17 C18 176.7(4) . . . . ?
 C22 N5 C6 Fe1 -25.0(6) . . . . ?
 C22 N5 C6 N4 161.4(4) . . . . ?
 C22 N5 C8 C7 -162.2(4) . . . . ?
 C22 C23 C24 C25 2.4(15) . . . . ?
 C23 C22 C27 C26 3.7(19) . . . . ?
 C23 C22 C27 C30 -175.7(11) . . . . ?
 C23 C24 C25 C26 0.8(9) . . . . ?
 C23 C24 C25 C29 179.5(7) . . . . ?
 C24 C25 C26 C27 -1.9(8) . . . . ?
 C25 C26 C27 C22 -0.2(11) . . . . ?
 C25 C26 C27 C30 179.2(5) . . . . ?
 C27 C22 C23 C24 -5(2) . . . . ?
 C27 C22 C23 C28 173.9(11) . . . . ?
 C28 C23 C24 C25 -176.3(8) . . . . ?
 C29 C25 C26 C27 179.3(5) . . . . ?
 C22A N5 C6 Fe1 -15.5(16) . . . . ?
 C22A N5 C6 N4 170.8(16) . . . . ?
 C22A N5 C8 C7 -171.4(12) . . . . ?
 C22A C23A C24A C25A 4(8) . . . . ?
 C23A C22A C27A C26A 7(10) . . . . ?
 C23A C22A C27A C30A -172(6) . . . . ?
 C23A C24A C25A C26A 3(5) . . . . ?
 C23A C24A C25A C29A 178(4) . . . . ?
 C24A C25A C26A C27A -6(5) . . . . ?
 C25A C26A C27A C22A 1(6) . . . . ?
 C25A C26A C27A C30A 180(3) . . . . ?
 C27A C22A C23A C24A -9(11) . . . . ?
 C27A C22A C23A C28A 171(6) . . . . ?
 C28A C23A C24A C25A -176(4) . . . . ?
 C29A C25A C26A C27A 179(3) . . . . ?
 C31 N7 C10 Fe1 -8.8(6) . . . . ?
 C31 N7 C10 N6 -175.1(3) . . . . ?
 C31 N7 C12 C11 175.6(3) . . . . ?
 C31 C32 C33 C34 0.0(6) . . . . ?
 C32 C31 C36 C35 2.7(5) . . . . ?
 C32 C31 C36 C39 -173.6(3) . . . . ?
 C32 C33 C34 C35 0.7(6) . . . . ?
 C32 C33 C34 C38 179.4(4) . . . . ?
 C33 C34 C35 C36 0.2(5) . . . . ?
 C34 C35 C36 C31 -1.8(5) . . . . ?
 C34 C35 C36 C39 174.5(3) . . . . ?
 C36 C31 C32 C33 -1.8(5) . . . . ?
 C36 C31 C32 C37 177.0(4) . . . . ?
 C37 C32 C33 C34 -178.7(4) . . . . ?
 C38 C34 C35 C36 -178.5(3) . . . . ?

_shelx_res_file
;
TITL WM2116A_a in P2(1)/n, MAO/MEYER, mwq-mk-FeVI
    wm2116a.res
    created by SHELXL-2018/3 at 12:46:30 on 21-Sep-2023
CELL 0.71073 11.6631 18.1351 20.9895 90 96.206 90
ZERR 4 0.001 0.0016 0.0019 0 0.003 0
LATT 1
SYMM 0.5-X,0.5+Y,0.5-Z
SFAC C H Cl F Fe N P
UNIT 160 188 8 52 4 32 8
EADP C22 C22A
EADP C23 C23A
EADP C24 C24A
EADP C25 C25A
EADP C26 C26A
EADP C27 C27A
EADP C28 C28A
EADP C29 C29A
EADP C30 C30A
SIMU 0.01 0.02 2 F11 > F16A
SIMU 0.01 0.02 2 F21 > F26A
EADP C100 C110
EADP Cl11 Cl13
EADP Cl12 Cl14

L.S. 40
PLAN  20
SIZE 0.18 0.08 0.07
TEMP -173
CONF
BOND $H
HTAB
WPDB -1
LIST 4
MORE -1
fmap 2
acta
SHEL 12 0.78
REM <olex2.extras>
REM <HklSrc "%.\\wm2116a.hkl">
REM </olex2.extras>

WGHT    0.067200   14.081000
FVAR       0.07825   0.53812   0.81035   0.90999   0.81699
FE1   5    0.761744    0.543715    0.239330    11.00000    0.01575    0.02373 =
         0.01408   -0.00189   -0.00021    0.00314
F1    4    0.769547    0.646348    0.234008    11.00000    0.02841    0.02236 =
         0.02367    0.00064    0.00227    0.00282
N1    6    0.600231    0.562383    0.163815    11.00000    0.01728    0.03609 =
         0.02085   -0.00165   -0.00076    0.00806
N2    6    0.768665    0.580249    0.108579    11.00000    0.02507    0.02935 =
         0.01552   -0.00019   -0.00124    0.00591
N3    6    0.944277    0.557756    0.143792    11.00000    0.02284    0.02440 =
         0.01454   -0.00033    0.00200    0.00003
N4    6    0.598764    0.433717    0.188057    11.00000    0.01474    0.03150 =
         0.03106   -0.00905   -0.00151    0.00354
N5    6    0.734530    0.374893    0.243145    11.00000    0.01564    0.02761 =
         0.02342   -0.00552    0.00426    0.00066
N6    6    0.544009    0.601615    0.262426    11.00000    0.02229    0.02743 =
         0.02486   -0.00027    0.00242    0.00807
N7    6    0.626953    0.578141    0.356525    11.00000    0.02356    0.02296 =
         0.01880   -0.00169    0.00453    0.00303
N8    6    0.859791    0.517021    0.287271    11.00000    0.02161    0.02328 =
         0.01706   -0.00248    0.00097    0.00052
C1    1    0.643677    0.589357    0.104761    11.00000    0.02445    0.06465 =
         0.02214    0.00911   -0.00385    0.01138
AFIX  23
H1A   2    0.606507    0.561590    0.067492    11.00000   -1.20000
H1B   2    0.623765    0.642122    0.098536    11.00000   -1.20000
AFIX   0
C2    1    0.835333    0.552617    0.159176    11.00000    0.02076    0.02192 =
         0.01606   -0.00235    0.00079    0.00370
C3    1    0.833643    0.602304    0.061290    11.00000    0.03566    0.03413 =
         0.01528    0.00328    0.00079    0.00348
AFIX  43
H3    2    0.806178    0.623591    0.021169    11.00000   -1.20000
AFIX   0
C4    1    0.943042    0.587881    0.082913    11.00000    0.03211    0.03465 =
         0.01617    0.00460    0.00440   -0.00208
AFIX  43
H4    2    1.008443    0.596647    0.060652    11.00000   -1.20000
AFIX   0
C5    1    0.533736    0.493924    0.155017    11.00000    0.02024    0.04006 =
         0.04463   -0.00917   -0.01117    0.00623
AFIX  23
H5A   2    0.458775    0.499816    0.172515    11.00000   -1.20000
H5B   2    0.518373    0.482482    0.108763    11.00000   -1.20000
AFIX   0
C6    1    0.701840    0.443356    0.222909    11.00000    0.01554    0.02761 =
         0.01943   -0.00447    0.00217    0.00254
C7    1    0.566979    0.360172    0.186131    11.00000    0.01701    0.03615 =
         0.04414   -0.01232    0.00127   -0.00437
AFIX  43
H7    2    0.498526    0.339807    0.164440    11.00000   -1.20000
AFIX   0
C8    1    0.651348    0.323357    0.220734    11.00000    0.01929    0.03045 =
         0.03802   -0.00942    0.00485   -0.00354
AFIX  43
H8    2    0.654025    0.271756    0.228553    11.00000   -1.20000
AFIX   0
C9    1    0.536601    0.619247    0.194366    11.00000    0.03169    0.03654 =
         0.02257    0.00187   -0.00106    0.01514
AFIX  23
H9A   2    0.570694    0.668353    0.188059    11.00000   -1.20000
H9B   2    0.455023    0.619943    0.175554    11.00000   -1.20000
AFIX   0
C10   1    0.638871    0.570228    0.293686    11.00000    0.01792    0.02072 =
         0.02176   -0.00107    0.00204    0.00188
C11   1    0.472199    0.629036    0.305354    11.00000    0.02454    0.03350 =
         0.03670   -0.00264    0.00888    0.01007
AFIX  43
H11   2    0.400481    0.653415    0.295103    11.00000   -1.20000
AFIX   0
C12   1    0.523824    0.614392    0.364052    11.00000    0.02836    0.03241 =
         0.03329   -0.00145    0.01244    0.00821
AFIX  43
H12   2    0.495489    0.626449    0.403520    11.00000   -1.20000
AFIX   0
C13   1    1.049420    0.531438    0.180259    11.00000    0.01751    0.02940 =
         0.01983    0.00505    0.00362   -0.00068
C14   1    1.090890    0.566236    0.237146    11.00000    0.01889    0.03187 =
         0.02004    0.00562    0.00407   -0.00195
C15   1    1.189049    0.536382    0.271784    11.00000    0.02061    0.04247 =
         0.02480    0.00876    0.00122   -0.00516
AFIX  43
H15   2    1.217711    0.558074    0.311540    11.00000   -1.20000
AFIX   0
C16   1    1.245963    0.475602    0.249494    11.00000    0.01826    0.03533 =
         0.04083    0.01855    0.00476   -0.00188
C17   1    1.207132    0.446589    0.190169    11.00000    0.02101    0.02772 =
         0.04498    0.00926    0.01285    0.00172
AFIX  43
H17   2    1.247865    0.406746    0.173717    11.00000   -1.20000
AFIX   0
C18   1    1.109491    0.474511    0.153936    11.00000    0.02284    0.02831 =
         0.02793    0.00371    0.01000   -0.00301
C19   1    1.039536    0.635673    0.261235    11.00000    0.02864    0.03399 =
         0.02149   -0.00444   -0.00016   -0.00491
AFIX 137
H19A  2    1.094460    0.676359    0.259670    11.00000   -1.50000
H19B  2    1.022618    0.628339    0.305523    11.00000   -1.50000
H19C  2    0.968092    0.647530    0.234196    11.00000   -1.50000
AFIX   0
C20   1    1.348597    0.441997    0.289947    11.00000    0.02151    0.04890 =
         0.05972    0.02631   -0.00057    0.00041
AFIX 137
H20A  2    1.415091    0.475080    0.290245    11.00000   -1.50000
H20B  2    1.367385    0.394256    0.271819    11.00000   -1.50000
H20C  2    1.329556    0.434963    0.333885    11.00000   -1.50000
AFIX   0
C21   1    1.076701    0.444348    0.087344    11.00000    0.03478    0.02992 =
         0.03574   -0.00566    0.01324    0.00044
AFIX 137
H21A  2    1.112967    0.474212    0.056162    11.00000   -1.50000
H21B  2    0.992697    0.446072    0.077365    11.00000   -1.50000
H21C  2    1.103176    0.393200    0.085318    11.00000   -1.50000
AFIX   0
PART 1
C22   1    0.853581    0.351465    0.267010    51.00000    0.01610    0.01880 =
         0.02166   -0.00048   -0.00022   -0.00076
C23   1    0.924926    0.334484    0.220337    51.00000    0.01946    0.01960 =
         0.02599    0.00324    0.00546   -0.00017
C24   1    1.035434    0.308240    0.241012    51.00000    0.01823    0.01932 =
         0.04010    0.00333    0.00888    0.00275
AFIX  43
H24   2    1.087179    0.297988    0.210164    51.00000   -1.20000
AFIX   0
C25   1    1.071135    0.296886    0.304881    51.00000    0.01757    0.01772 =
         0.05311    0.00805   -0.00445   -0.00183
C26   1    0.995039    0.311033    0.349769    51.00000    0.02725    0.02793 =
         0.02610    0.00836   -0.00855   -0.00598
AFIX  43
H26   2    1.019050    0.301726    0.393731    51.00000   -1.20000
AFIX   0
C27   1    0.883587    0.338686    0.332321    51.00000    0.02525    0.02501 =
         0.02093    0.00040    0.00080   -0.00542
C28   1    0.884780    0.342244    0.150136    51.00000    0.03425    0.03907 =
         0.02417    0.00032    0.01066    0.00224
AFIX 137
H28A  2    0.813677    0.313871    0.139843    51.00000   -1.50000
H28B  2    0.944499    0.323573    0.124888    51.00000   -1.50000
H28C  2    0.869998    0.394344    0.139924    51.00000   -1.50000
AFIX   0
C29   1    1.190805    0.267929    0.325384    51.00000    0.02257    0.03650 =
         0.07684    0.01451   -0.01445   -0.00146
AFIX 137
H29A  2    1.228643    0.299522    0.359248    51.00000   -1.50000
H29B  2    1.235876    0.267958    0.288594    51.00000   -1.50000
H29C  2    1.185578    0.217509    0.341620    51.00000   -1.50000
AFIX   0
C30   1    0.800918    0.353004    0.380757    51.00000    0.04416    0.05745 =
         0.02085   -0.00127    0.00658   -0.00285
AFIX 137
H30A  2    0.773808    0.404122    0.376884    51.00000   -1.50000
H30B  2    0.839859    0.344805    0.423926    51.00000   -1.50000
H30C  2    0.734987    0.319454    0.373159    51.00000   -1.50000
AFIX   0
SAME 0.02 0.04 C22 > C30
PART 2
C22A  1    0.834533    0.353317    0.272050   -51.00000    0.01610    0.01880 =
         0.02166   -0.00048   -0.00022   -0.00076
C23A  1    0.922682    0.336762    0.235709   -51.00000    0.01946    0.01960 =
         0.02599    0.00324    0.00546   -0.00017
C24A  1    1.029299    0.316485    0.268697   -51.00000    0.01823    0.01932 =
         0.04010    0.00333    0.00888    0.00275
AFIX  43
H24A  2    1.092827    0.308130    0.244857   -51.00000   -1.20000
AFIX   0
C25A  1    1.045071    0.308313    0.333941   -51.00000    0.01757    0.01772 =
         0.05311    0.00805   -0.00445   -0.00183
C26A  1    0.950579    0.317460    0.366984   -51.00000    0.02725    0.02793 =
         0.02610    0.00836   -0.00855   -0.00598
AFIX  43
H26A  2    0.959087    0.307501    0.411681   -51.00000   -1.20000
AFIX   0
C27A  1    0.842454    0.340631    0.338510   -51.00000    0.02525    0.02501 =
         0.02093    0.00040    0.00080   -0.00542
C28A  1    0.905169    0.341118    0.164200   -51.00000    0.03425    0.03907 =
         0.02417    0.00032    0.01066    0.00224
AFIX 137
H28D  2    0.853461    0.301395    0.147451   -51.00000   -1.50000
H28E  2    0.979644    0.335940    0.147054   -51.00000   -1.50000
H28F  2    0.870920    0.388875    0.151213   -51.00000   -1.50000
AFIX   0
C29A  1    1.161559    0.284166    0.365813   -51.00000    0.02257    0.03650 =
         0.07684    0.01451   -0.01445   -0.00146
AFIX 137
H29D  2    1.204562    0.327355    0.383336   -51.00000   -1.50000
H29E  2    1.204757    0.259902    0.334188   -51.00000   -1.50000
H29F  2    1.150818    0.249599    0.400562   -51.00000   -1.50000
AFIX   0
C30A  1    0.737013    0.351295    0.372405   -51.00000    0.04416    0.05745 =
         0.02085   -0.00127    0.00658   -0.00285
AFIX 137
H30D  2    0.705348    0.400645    0.363027   -51.00000   -1.50000
H30E  2    0.757547    0.346101    0.418707   -51.00000   -1.50000
H30F  2    0.679180    0.314113    0.357650   -51.00000   -1.50000
AFIX   0
PART 0
C31   1    0.707551    0.559248    0.411417    11.00000    0.02560    0.02521 =
         0.01718   -0.00411    0.00671    0.00460
C32   1    0.680447    0.500611    0.450416    11.00000    0.03396    0.02337 =
         0.02250   -0.00277    0.00893   -0.00077
C33   1    0.753462    0.487449    0.505925    11.00000    0.04130    0.02548 =
         0.01993   -0.00022    0.00792   -0.00173
AFIX  43
H33   2    0.736472    0.447836    0.532995    11.00000   -1.20000
AFIX   0
C34   1    0.850374    0.530194    0.523180    11.00000    0.03299    0.02896 =
         0.01809   -0.00194    0.00810    0.00473
C35   1    0.874091    0.588643    0.483766    11.00000    0.02425    0.02974 =
         0.02227   -0.00194    0.00739    0.00068
AFIX  43
H35   2    0.940486    0.618098    0.495216    11.00000   -1.20000
AFIX   0
C36   1    0.803069    0.605087    0.427992    11.00000    0.02921    0.02397 =
         0.01863   -0.00167    0.00936    0.00254
C37   1    0.574583    0.453915    0.433948    11.00000    0.04606    0.03237 =
         0.03003    0.00293    0.00182   -0.01181
AFIX 137
H37A  2    0.505989    0.481674    0.442824    11.00000   -1.50000
H37B  2    0.580600    0.408879    0.459899    11.00000   -1.50000
H37C  2    0.568283    0.440809    0.388407    11.00000   -1.50000
AFIX   0
C38   1    0.927061    0.514319    0.584552    11.00000    0.03824    0.03708 =
         0.02203    0.00195    0.00270    0.00530
AFIX 137
H38A  2    0.900207    0.542806    0.619737    11.00000   -1.50000
H38B  2    1.006631    0.528295    0.579227    11.00000   -1.50000
H38C  2    0.923974    0.461582    0.594409    11.00000   -1.50000
AFIX   0
C39   1    0.825793    0.672845    0.389787    11.00000    0.02887    0.02675 =
         0.02950    0.00164    0.00695   -0.00238
AFIX 137
H39A  2    0.773510    0.712446    0.399879    11.00000   -1.50000
H39B  2    0.812830    0.661443    0.343935    11.00000   -1.50000
H39C  2    0.905824    0.688726    0.400694    11.00000   -1.50000
AFIX   0

P1    7    0.237173    0.735951    0.415072    11.00000    0.02639    0.02788 =
         0.03042   -0.00666    0.00312   -0.00082
PART 1
F11   4    0.111272    0.708620    0.412471    31.00000    0.03235    0.06434 =
         0.07590   -0.03070    0.01609   -0.02304
F12   4    0.264032    0.717919    0.487116    31.00000    0.08878    0.07497 =
         0.02851    0.00866    0.00186   -0.02849
F13   4    0.368346    0.765970    0.416694    31.00000    0.03445    0.05075 =
         0.06248    0.01102    0.00247   -0.01126
F14   4    0.219193    0.758418    0.339672    31.00000    0.10048    0.05353 =
         0.03080    0.00189   -0.00072   -0.02661
F15   4    0.274801    0.655629    0.393650    31.00000    0.07345    0.02669 =
         0.07884    0.00377    0.04241    0.00703
F16   4    0.201694    0.818933    0.430686    31.00000    0.03890    0.03527 =
         0.06475   -0.01980    0.00831   -0.00172
PART 2
F11A  4    0.123996    0.685384    0.441201   -31.00000    0.04447    0.09200 =
         0.08030    0.00310    0.01876   -0.03631
F12A  4    0.309622    0.693850    0.477023   -31.00000    0.05447    0.06348 =
         0.04825    0.00256   -0.01962   -0.01198
F13A  4    0.345542    0.764236    0.392489   -31.00000    0.05751    0.04222 =
         0.05341    0.00258    0.02661   -0.00725
F14A  4    0.157185    0.763417    0.360376   -31.00000    0.06265    0.04596 =
         0.05771    0.02380   -0.02023    0.01700
F15A  4    0.270833    0.667171    0.379163   -31.00000    0.04823    0.05129 =
         0.03381   -0.02049   -0.01031    0.01501
F16A  4    0.198966    0.797239    0.463561   -31.00000    0.07325    0.06605 =
         0.07531   -0.05579    0.00245   -0.00353

PART 0
P2    7    0.317754    0.600018    0.013744    11.00000    0.02996    0.04430 =
         0.02826    0.00422   -0.01208    0.00584
SAME 0.02 0.04 F11 > F16
PART 1
F21   4    0.198832    0.566143   -0.017678    21.00000    0.10291    0.04874 =
         0.05022    0.01633   -0.04704   -0.04169
F22   4    0.251806    0.606833    0.082641    21.00000    0.06078    0.04907 =
         0.03865   -0.00418    0.02552   -0.00988
F23   4    0.421601    0.639115    0.053568    21.00000    0.02983    0.17348 =
         0.05138    0.02392   -0.02169   -0.03283
F24   4    0.366311    0.594988   -0.047351    21.00000    0.09679    0.12303 =
         0.03551    0.00265    0.03518    0.04319
F25   4    0.365830    0.525423    0.040551    21.00000    0.07422    0.08088 =
         0.07247    0.01749   -0.02681    0.04446
F26   4    0.266393    0.680771   -0.002849    21.00000    0.05911    0.02825 =
         0.05200    0.00225    0.00249    0.00204
SAME 0.02 0.04 F11 > F16
PART 2
F21A  4    0.202204    0.599794    0.033285   -21.00000    0.02950    0.06815 =
         0.09098    0.02172    0.03108    0.01511
F22A  4    0.385416    0.623427    0.076831   -21.00000    0.06231    0.10022 =
         0.02612   -0.01791   -0.01231    0.02433
F23A  4    0.448955    0.593253   -0.015949   -21.00000    0.02795    0.09430 =
         0.04302   -0.01413    0.01096    0.00423
F24A  4    0.272119    0.567155   -0.059036   -21.00000    0.05925    0.05307 =
         0.04615   -0.01017   -0.01862    0.00882
F25A  4    0.330207    0.510764    0.031137   -21.00000    0.03843    0.03668 =
         0.03339   -0.00250   -0.00992    0.01051
F26A  4    0.309701    0.678376   -0.015666   -21.00000    0.06004    0.04421 =
         0.05870    0.01253   -0.00370    0.00358

PART 1
C100  1    0.550742    0.744297    0.556281    41.00000    0.02907    0.05122 =
         0.08179   -0.03836    0.00396    0.00794
AFIX  23
H10A  2    0.599319    0.789149    0.557512    41.00000   -1.20000
H10B  2    0.481791    0.753305    0.525431    41.00000   -1.20000
AFIX   0
CL11  3    0.506564    0.730057    0.632179    41.00000    0.05191    0.05045 =
         0.04702   -0.01372   -0.00301    0.00993
CL12  3    0.628253    0.670560    0.528691    41.00000    0.04453    0.05553 =
         0.08940   -0.03466    0.02063   -0.00735
SAME 0.01 0.02 C100 > Cl12
PART 2
C110  1    0.546537    0.711368    0.598477   -41.00000    0.02907    0.05122 =
         0.08179   -0.03836    0.00396    0.00794
AFIX  23
H11A  2    0.603441    0.676191    0.619581   -41.00000   -1.20000
H11B  2    0.469734    0.687695    0.596368   -41.00000   -1.20000
AFIX   0
CL13  3    0.545245    0.789842    0.646264   -41.00000    0.05191    0.05045 =
         0.04702   -0.01372   -0.00301    0.00993
CL14  3    0.579425    0.726373    0.520550   -41.00000    0.04453    0.05553 =
         0.08940   -0.03466    0.02063   -0.00735
HKLF 4


REM  WM2116A_a in P2(1)/n, MAO/MEYER, mwq-mk-FeVI
REM wR2 = 0.1775, GooF = S = 1.153, Restrained GooF = 1.170 for all data
REM R1 = 0.0689 for 8645 Fo > 4sig(Fo) and 0.0767 for all 9734 data
REM 755 parameters refined using 243 restraints

END

WGHT      0.0671     14.0935

REM Instructions for potential hydrogen bonds
HTAB C1 F23A
EQIV $1 -x+1, -y+1, -z
HTAB C1 F25A_$1
EQIV $2 x+1/2, -y+3/2, z-1/2
HTAB C3 F16_$2
HTAB C3 F16A_$2
EQIV $3 x+1, y, z
HTAB C4 F21A_$3
HTAB C5 F24_$1
HTAB C5 F25
HTAB C5 F23A_$1
HTAB C5 F25A
EQIV $4 -x+1/2, y-1/2, -z+1/2
HTAB C7 F14A_$4
EQIV $5 -x+3/2, y-1/2, -z+1/2
HTAB C8 F1_$5
HTAB C9 F23
HTAB C9 F22A
HTAB C11 F15A
HTAB C12 F15
EQIV $6 x+1/2, -y+3/2, z+1/2
HTAB C100 F22_$6
HTAB C100 F26_$6
HTAB C100 F13

REM Highest difference peak  1.025,  deepest hole -1.891,  1-sigma level  0.102
Q1    1   0.7543  0.4990  0.2401  11.00000  0.05    1.03
Q2    1   0.4372  0.6008  0.0385  11.00000  0.05    0.70
Q3    1   0.1869  0.7590  0.4908  11.00000  0.05    0.58
Q4    1   0.2191  0.7201  0.4470  11.00000  0.05    0.50
Q5    1   0.0974  0.7410  0.3740  11.00000  0.05    0.48
Q6    1   0.1664  0.7965  0.3945  11.00000  0.05    0.47
Q7    1   0.3026  0.6448  0.0128  11.00000  0.05    0.47
Q8    1   0.5847  0.7417  0.6274  11.00000  0.05    0.47
Q9    1   0.3174  0.6585  0.4427  11.00000  0.05    0.47
Q10   1   0.2637  0.7091  0.3515  11.00000  0.05    0.46
Q11   1   0.3212  0.7996  0.4315  11.00000  0.05    0.45
Q12   1   0.7071  0.5247  0.2563  11.00000  0.05    0.42
Q13   1   0.3918  0.6659  0.0577  11.00000  0.05    0.42
Q14   1   1.0620  0.5442  0.2125  11.00000  0.05    0.39
Q15   1   0.3552  0.6419 -0.0529  11.00000  0.05    0.38
Q16   1   1.0868  0.5166  0.1641  11.00000  0.05    0.38
Q17   1   0.1769  0.7066  0.4759  11.00000  0.05    0.38
Q18   1   1.0806  0.6031  0.2405  11.00000  0.05    0.38
Q19   1   1.2350  0.5135  0.2564  11.00000  0.05    0.37
Q20   1   0.8813  0.5454  0.4990  11.00000  0.05    0.36
;
_shelx_res_checksum                36475
_shelx_hkl_file
;
   1   0   0   -0.05    0.04
  -1   0   0    0.06    0.04
  -1   0   0    0.03    0.03
   1   0   0    0.02    0.03
  -1   0   0    0.02    0.02
  -1   0   0   -0.06    0.05
  -1   0   0    0.05    0.03
   1   0   0   -0.04    0.05
   2   0   0  552.70   18.05
  -2   0   0  748.17   18.44
   3   0   0   -0.08    0.07
   3   0   0   -0.14    0.14
   3   0   0   -0.03    0.13
  -3   0   0   -0.03    0.07
  -3   0   0   -0.08    0.13
  -3   0   0    0.23    0.12
   3   0   0    0.00    0.06
  -3   0   0   -0.08    0.12
   3   0   0    0.16    0.08
  -3   0   0   -0.05    0.07
   4   0   0   51.96    1.45
  -4   0   0   51.07    1.44
  -4   0   0   51.12    1.58
  -4   0   0   50.44    1.43
  -4   0   0   49.05    1.56
   4   0   0   50.54    1.52
   4   0   0   50.63    1.56
   4   0   0   52.56    1.42
   4   0   0   51.93    1.45
   4   0   0   49.99    1.53
  -4   0   0   49.05    1.41
   4   0   0   50.73    1.51
  -4   0   0   50.84    1.52
   5   0   0    0.28    0.10
  -5   0   0    0.47    0.09
  -5   0   0    0.52    0.12
   5   0   0    0.44    0.21
   5   0   0    0.34    0.20
   5   0   0    0.50    0.17
  -5   0   0    0.34    0.18
  -5   0   0    0.39    0.11
   5   0   0    0.25    0.10
   5   0   0    0.55    0.18
   5   0   0    0.50    0.09
   6   0   0   64.11    1.94
  -6   0   0   64.88    1.83
   6   0   0   63.20    1.84
   6   0   0   64.51    1.80
   6   0   0   64.91    2.01
  -6   0   0   64.83    1.96
   6   0   0   63.45    1.84
   6   0   0   62.74    1.97
  -6   0   0   63.50    1.79
  -6   0   0   64.07    1.83
   7   0   0    0.85    0.28
   7   0   0    1.04    0.25
  -7   0   0    1.28    0.18
   7   0   0    1.01    0.15
  -7   0   0    1.32    0.13
  -7   0   0    1.80    0.19
   7   0   0    0.88    0.27
  -7   0   0    1.62    0.28
  -8   0   0   26.44    0.82
   8   0   0   26.86    1.10
  -8   0   0   28.74    0.88
   8   0   0   27.03    1.07
  -8   0   0   27.20    0.88
   8   0   0   28.18    1.03
  -8   0   0   28.38    1.06
   9   0   0   -0.18    0.27
  -9   0   0    0.01    0.14
  -9   0   0    0.01    0.08
  -9   0   0   -0.14    0.26
   9   0   0    0.18    0.32
  -9   0   0    0.03    0.14
   9   0   0    0.07    0.24
   9   0   0   -0.06    0.12
 -10   0   0   21.88    0.67
  10   0   0   23.33    1.43
  10   0   0   22.80    0.96
  10   0   0   20.95    0.77
  10   0   0   22.81    1.06
 -10   0   0   22.13    1.00
  11   0   0    0.19    0.14
 -11   0   0   -0.23    0.25
  11   0   0   -0.04    0.37
  11   0   0    0.11    0.37
 -11   0   0   -0.10    0.31
 -11   0   0    0.00    0.14
  11   0   0    0.03    0.29
  12   0   0    0.63    0.44
  12   0   0    0.09    0.43
  12   0   0    0.80    0.33
 -12   0   0    0.92    0.39
 -12   0   0    0.37    0.32
 -13   0   0    0.14    0.32
  13   0   0    0.08    0.46
  13   0   0    0.19    0.33
  14   0   0    4.24    0.82
 -14   0   0    2.32    0.48
  14   0   0    3.84    0.70
  14   0   0    3.07    0.62
 -14   0   0    3.55    0.63
  15   0   0   -0.14    0.48
  15   0   0   -0.16    0.39
  15   0   0    0.38    0.61
 -15   0   0    0.07    0.38
 -15   0   0    0.91    0.59
  16   0   0    1.97    0.80
 -16   0   0    2.37    0.84
  16   0   0    2.95    0.84
 -16   0   0    2.06    0.55
  16   0   0    2.72    0.64
  -1  -1   0    5.91    0.20
   1  -1   0    6.12    0.21
   1  -1   0    6.21    0.20
  -1  -1   0    6.19    0.20
  -1  -1   0    5.78    0.21
  -1  -1   0    5.98    0.21
   1  -1   0    5.86    0.21
  -1  -1   0    5.96    0.20
  -1  -1   0    5.83    0.20
  -1  -1   0    5.67    0.22
   1   1   0    5.92    0.21
   1   1   0    5.96    0.23
   1   1   0    6.12    0.22
  -1   1   0    5.67    0.22
   1   1   0    6.33    0.23
   1   1   0    5.96    0.20
  -1   1   0    5.63    0.20
   1   1   0    6.60    0.20
  -1   1   0    6.14    0.21
  -2  -1   0    1.23    0.14
  -2  -1   0    1.27    0.12
  -2  -1   0    0.92    0.09
   2  -1   0    1.34    0.16
   2  -1   0    1.00    0.14
  -2  -1   0    0.79    0.05
  -2  -1   0    0.96    0.11
   2  -1   0    1.14    0.10
   2  -1   0    0.89    0.13
  -2  -1   0    1.19    0.14
   2   1   0    0.89    0.09
  -2   1   0    0.83    0.14
   2   1   0    1.01    0.10
  -2   1   0    0.77    0.12
   2   1   0    1.08    0.16
  -2   1   0    0.94    0.10
   2   1   0    1.25    0.16
  -2   1   0    1.36    0.16
  -2   1   0    0.83    0.09
   2   1   0    0.97    0.12
   2   1   0    1.29    0.11
   2   1   0    0.97    0.13
   3  -1   0    0.63    0.06
  -3  -1   0    0.91    0.10
  -3  -1   0    0.73    0.07
   3  -1   0    0.99    0.12
   3  -1   0    1.15    0.18
  -3  -1   0    1.23    0.13
   3  -1   0    0.91    0.16
  -3  -1   0    0.59    0.15
  -3   1   0    1.16    0.17
  -3   1   0    0.97    0.18
   3   1   0    0.96    0.16
  -3   1   0    0.89    0.08
   3   1   0    0.91    0.10
  -3   1   0    1.11    0.19
  -3   1   0    1.08    0.12
  -4  -1   0   35.75    1.01
  -4  -1   0   36.37    1.07
   4  -1   0   36.54    1.15
  -4  -1   0   36.78    1.14
   4  -1   0   36.15    1.14
  -4  -1   0   36.00    1.06
   4  -1   0   36.11    1.13
   4  -1   0   36.82    1.17
  -4  -1   0   36.38    1.14
   4  -1   0   35.68    1.07
   4  -1   0   37.53    1.02
  -4   1   0   35.40    1.14
   4   1   0   35.94    1.07
   4   1   0   37.22    1.19
  -4   1   0   35.98    1.03
   4   1   0   36.71    1.13
   4   1   0   38.07    1.06
   4   1   0   36.97    1.14
  -4   1   0   35.18    1.06
  -4   1   0   36.46    1.17
   4   1   0   36.94    1.17
   4   1   0   36.63    1.06
  -4   1   0   36.81    1.04
  -4   1   0   36.21    1.14
   5  -1   0    0.63    0.19
   5  -1   0    0.44    0.07
   5  -1   0    0.55    0.11
   5  -1   0    0.98    0.24
   5  -1   0    0.26    0.20
  -5  -1   0    0.50    0.07
  -5  -1   0    0.36    0.14
   5  -1   0    0.75    0.21
  -5  -1   0    0.58    0.12
   5  -1   0    0.55    0.12
  -5  -1   0    0.40    0.18
   5   1   0    0.29    0.18
  -5   1   0    0.43    0.10
   5   1   0    0.31    0.11
   5   1   0    0.41    0.23
  -5   1   0    0.45    0.20
   5   1   0    0.13    0.21
  -5   1   0    0.64    0.13
  -5   1   0    0.23    0.18
   5   1   0    0.40    0.11
  -5   1   0    0.31    0.10
   5   1   0    0.55    0.20
  -6  -1   0   26.83    0.84
   6  -1   0   26.33    0.93
  -6  -1   0   26.16    0.82
   6  -1   0   26.47    0.82
   6  -1   0   25.48    0.95
  -6  -1   0   26.27    0.76
   6  -1   0   26.42    0.84
  -6  -1   0   26.70    0.95
   6  -1   0   27.54    1.00
  -6   1   0   26.14    0.80
  -6   1   0   26.70    0.80
   6   1   0   26.97    0.81
  -6   1   0   26.27    0.83
  -6   1   0   27.03    0.96
   6   1   0   27.20    1.00
   6   1   0   26.73    0.98
   6   1   0   27.39    0.93
   6   1   0   26.10    0.83
   7  -1   0   25.72    0.91
  -7  -1   0   23.32    0.70
  -7  -1   0   24.10    0.79
   7  -1   0   23.85    0.79
  -7  -1   0   23.62    0.77
   7  -1   0   25.91    0.98
  -7  -1   0   24.42    0.92
   7  -1   0   24.02    0.92
   7   1   0   23.44    0.89
   7   1   0   22.76    0.96
  -7   1   0   24.23    0.92
  -7   1   0   24.39    0.75
  -7   1   0   24.66    0.74
  -7   1   0   24.18    0.78
   7   1   0   24.50    0.95
   7   1   0   23.34    0.77
   7   1   0   22.78    0.75
   8  -1   0    1.37    0.20
  -8  -1   0    1.66    0.23
   8  -1   0    1.47    0.29
  -8  -1   0    1.27    0.11
   8  -1   0    1.62    0.22
   8  -1   0    1.21    0.31
  -8  -1   0    1.56    0.21
   8  -1   0    1.40    0.35
  -8  -1   0    1.49    0.32
   8   1   0    1.78    0.29
   8   1   0    1.64    0.35
  -8   1   0    1.38    0.31
  -8   1   0    1.34    0.20
   8   1   0    1.19    0.34
  -8   1   0    1.80    0.18
  -9  -1   0    2.97    0.27
  -9  -1   0    2.96    0.25
   9  -1   0    3.68    0.48
  -9  -1   0    3.35    0.36
   9  -1   0    3.91    0.41
   9  -1   0    2.65    0.24
  -9  -1   0    4.03    0.41
  -9   1   0    3.29    0.26
   9   1   0    2.99    0.24
   9   1   0    3.10    0.38
  -9   1   0    4.20    0.48
  -9   1   0    3.03    0.21
   9   1   0    2.79    0.46
   9   1   0    4.65    0.48
  10  -1   0   10.37    0.63
 -10  -1   0   10.28    0.66
  10  -1   0    9.72    0.44
  10  -1   0    9.74    0.67
  10  -1   0    9.85    0.69
 -10  -1   0   10.11    0.58
 -10   1   0    9.74    0.66
  10   1   0   10.29    0.69
  10   1   0    9.39    0.43
  10   1   0   10.19    0.70
  10   1   0    9.56    0.69
 -10   1   0    8.95    0.38
 -10   1   0   10.24    0.49
  11  -1   0    5.71    0.54
 -11  -1   0    5.42    0.48
 -11  -1   0    6.03    0.38
  11  -1   0    5.60    0.59
  11  -1   0    5.89    0.62
  11  -1   0    5.58    0.38
 -11   1   0    5.36    0.54
  11   1   0    5.48    0.53
 -11   1   0    5.55    0.34
  11   1   0    5.46    0.60
  11   1   0    5.60    0.32
  11   1   0    5.20    0.61
 -11   1   0    5.16    0.26
 -12  -1   0    1.05    0.34
  12  -1   0    1.52    0.49
  12  -1   0    1.41    0.40
  12  -1   0    1.72    0.49
  12   1   0    1.07    0.45
 -12   1   0    1.22    0.21
  12   1   0    0.33    0.43
 -12   1   0    0.58    0.31
 -12   1   0    1.28    0.42
  12   1   0    1.53    0.40
 -12   1   0    1.01    0.12
 -13  -1   0    9.11    1.37
  13  -1   0    8.55    0.78
 -13  -1   0    9.12    0.65
  13  -1   0    9.74    0.71
  13   1   0    7.77    0.66
 -13   1   0    8.84    0.77
  13   1   0    9.35    1.25
  13   1   0    9.35    0.84
 -13   1   0    8.42    0.62
  14  -1   0    0.84    0.54
  14  -1   0    1.45    0.56
  14  -1   0    0.26    0.49
 -14  -1   0    1.04    0.47
 -14   1   0    0.75    0.39
  14   1   0    1.31    0.42
  14   1   0    1.11    0.52
 -15  -1   0    1.12    0.45
  15  -1   0    1.25    0.59
 -15  -1   0    1.80    0.66
  15  -1   0    1.89    0.65
  15  -1   0    2.11    0.53
  15   1   0    1.84    0.71
 -15   1   0    1.53    0.45
  15   1   0    2.45    0.53
  15   1   0    1.62    0.61
  16  -1   0    0.14    0.56
 -16  -1   0   -0.42    0.69
  16  -1   0    0.46    0.62
  16  -1   0    0.87    0.72
 -16  -1   0    0.58    0.46
  16   1   0    1.05    0.73
 -16   1   0    0.69    0.46
  16   1   0    0.11    0.51
 -16   1   0    0.85    0.70
   0  -2   0  216.34    6.09
   0   2   0  215.17    6.09
  -1  -2   0    0.89    0.10
  -1  -2   0    0.93    0.12
   1  -2   0    0.99    0.11
  -1  -2   0    0.87    0.10
  -1  -2   0    0.92    0.09
   1  -2   0    0.90    0.07
  -1  -2   0    1.00    0.11
   1  -2   0    0.92    0.08
  -1  -2   0    1.20    0.11
  -1  -2   0    1.05    0.10
  -1  -2   0    1.07    0.12
   1  -2   0    0.85    0.08
   1  -2   0    0.86    0.10
   1  -2   0    0.90    0.06
   1   2   0    1.18    0.13
  -1   2   0    0.80    0.06
  -1   2   0    1.14    0.12
   1   2   0    1.13    0.12
   1   2   0    1.25    0.11
  -1   2   0    1.42    0.15
  -1   2   0    0.90    0.09
   1   2   0    0.80    0.09
  -1   2   0    0.87    0.06
  -1   2   0    0.99    0.08
   1   2   0    0.93    0.10
   1   2   0    1.08    0.13
  -2  -2   0   32.38    0.94
   2  -2   0   32.21    0.95
  -2  -2   0   32.51    0.94
  -2  -2   0   31.42    0.94
  -2  -2   0   32.29    0.95
   2  -2   0   31.69    0.97
  -2  -2   0   34.03    0.95
   2  -2   0   31.79    0.95
  -2  -2   0   31.70    0.98
   2  -2   0   32.17    0.88
  -2  -2   0   32.58    0.96
   2  -2   0   30.69    0.94
   2   2   0   32.39    0.93
   2   2   0   31.99    0.94
   2   2   0   31.84    0.98
   2   2   0   31.96    0.94
  -2   2   0   32.36    0.95
   2   2   0   31.96    0.94
   2   2   0   33.05    0.96
  -2   2   0   31.15    0.94
  -2   2   0   32.31    0.98
   2   2   0   31.54    0.92
   2   2   0   32.17    0.98
   2   2   0   32.52    0.89
   3  -2   0    0.65    0.16
  -3  -2   0    0.48    0.12
   3  -2   0    0.43    0.11
  -3  -2   0    0.54    0.14
   3  -2   0    0.52    0.15
  -3  -2   0    0.57    0.15
  -3  -2   0    0.36    0.11
  -3  -2   0    0.67    0.18
   3  -2   0    0.41    0.16
  -3  -2   0    0.25    0.12
  -3   2   0    0.46    0.13
   3   2   0    0.31    0.09
   3   2   0    0.48    0.06
   3   2   0    0.48    0.12
  -3   2   0    0.44    0.15
   3   2   0    0.57    0.13
   3   2   0    0.47    0.11
   3   2   0    0.38    0.17
   3   2   0    0.38    0.11
   3   2   0    0.41    0.17
   3   2   0    0.42    0.12
  -3   2   0    0.42    0.11
  -3   2   0    0.74    0.18
  -3   2   0    0.41    0.10
  -4  -2   0   13.90    0.53
  -4  -2   0   14.52    0.51
  -4  -2   0   13.62    0.53
   4  -2   0   14.16    0.54
   4  -2   0   14.30    0.48
   4  -2   0   15.28    0.57
  -4  -2   0   13.52    0.46
   4  -2   0   14.02    0.56
  -4  -2   0   13.65    0.48
   4   2   0   14.02    0.54
   4   2   0   13.30    0.46
   4   2   0   13.66    0.65
   4   2   0   13.51    0.39
   4   2   0   14.69    0.49
  -4   2   0   13.73    0.56
   4   2   0   13.56    0.57
   4   2   0   13.70    0.52
  -4   2   0   13.59    0.45
   4   2   0   14.01    0.47
  -4   2   0   13.68    0.56
  -4   2   0   13.84    0.48
   4   2   0   13.81    0.53
  -5  -2   0    2.93    0.20
   5  -2   0    3.21    0.28
   5  -2   0    3.88    0.33
   5  -2   0    3.22    0.21
  -5  -2   0    3.14    0.26
   5  -2   0    3.52    0.30
  -5  -2   0    2.91    0.23
   5   2   0    3.41    0.30
  -5   2   0    3.23    0.22
   5   2   0    3.21    0.36
   5   2   0    2.77    0.30
   5   2   0    3.54    0.28
  -5   2   0    2.92    0.33
   5   2   0    3.82    0.21
   5   2   0    3.04    0.20
  -5   2   0    3.51    0.30
  -5   2   0    3.16    0.19
   6  -2   0   16.63    0.70
   6  -2   0   15.35    0.51
  -6  -2   0   15.36    0.57
  -6  -2   0   14.47    0.53
   6  -2   0   15.96    0.65
   6  -2   0   15.78    0.56
   6  -2   0   16.42    0.65
  -6  -2   0   15.86    0.62
   6   2   0   15.36    0.57
   6   2   0   15.39    0.57
   6   2   0   15.10    0.68
  -6   2   0   14.99    0.67
  -6   2   0   14.60    0.52
   6   2   0   14.65    0.53
   6   2   0   15.96    0.64
   6   2   0   16.32    0.71
  -6   2   0   16.65    0.56
   7  -2   0    0.50    0.26
  -7  -2   0    0.54    0.14
   7  -2   0    0.59    0.26
  -7  -2   0    0.64    0.21
  -7  -2   0    0.76    0.19
   7  -2   0    0.71    0.24
   7   2   0    0.58    0.28
   7   2   0    0.54    0.30
  -7   2   0    0.36    0.12
   7   2   0    0.63    0.21
   7   2   0    0.51    0.14
   7   2   0    0.48    0.13
  -7   2   0    0.45    0.15
  -7   2   0    0.18    0.21
  -8  -2   0    3.99    0.26
   8  -2   0    4.94    0.42
  -8  -2   0    3.50    0.30
   8  -2   0    4.67    0.43
  -8  -2   0    3.75    0.36
   8  -2   0    4.06    0.27
   8  -2   0    3.80    0.42
   8   2   0    4.26    0.48
   8   2   0    4.39    0.29
   8   2   0    4.03    0.24
   8   2   0    3.86    0.45
  -8   2   0    3.94    0.29
  -8   2   0    4.06    0.42
  -8   2   0    4.12    0.28
   8   2   0    4.39    0.40
   9  -2   0   29.80    1.11
   9  -2   0   27.96    0.95
   9  -2   0   27.72    0.96
  -9  -2   0   30.10    1.08
   9  -2   0   29.84    1.13
  -9  -2   0   28.37    0.98
   9   2   0   29.87    1.22
   9   2   0   27.97    0.93
  -9   2   0   28.33    1.13
   9   2   0   29.02    1.19
  -9   2   0   26.94    0.95
   9   2   0   29.85    1.09
 -10  -2   0    7.84    0.44
  10  -2   0    7.67    0.63
  10  -2   0    7.39    0.39
 -10  -2   0    7.69    0.57
 -10  -2   0    7.99    0.53
  10  -2   0    7.13    0.56
  10  -2   0    7.54    0.60
  10   2   0    7.32    0.55
  10   2   0    7.29    0.65
  10   2   0    8.78    0.68
 -10   2   0    7.97    0.40
 -10   2   0    7.96    0.60
  10   2   0    7.42    0.38
 -11  -2   0   -0.19    0.27
 -11  -2   0    0.38    0.20
  11  -2   0   -0.08    0.36
 -11  -2   0    0.14    0.32
  11  -2   0    0.29    0.37
  11  -2   0   -0.01    0.31
  11   2   0    0.33    0.15
  11   2   0    0.41    0.30
 -11   2   0   -0.19    0.15
  11   2   0   -0.06    0.35
 -11   2   0    0.20    0.34
  11   2   0    0.79    0.43
 -12  -2   0    1.28    0.26
  12  -2   0    1.15    0.44
  12  -2   0    1.07    0.43
 -12  -2   0    0.77    0.41
 -12  -2   0    1.47    0.38
  12  -2   0    0.85    0.36
  12   2   0    0.95    0.50
  12   2   0    0.85    0.35
  12   2   0    0.40    0.42
 -12   2   0    0.71    0.20
 -12   2   0    0.79    0.40
 -13  -2   0    2.86    0.47
  13  -2   0    2.42    0.47
  13  -2   0    2.71    0.63
  13  -2   0    3.44    0.61
  13   2   0    3.46    0.71
 -13   2   0    3.00    0.27
  13   2   0    3.29    0.51
  13   2   0    3.26    0.60
 -13   2   0    2.64    0.19
 -13   2   0    3.06    0.56
 -13   2   0    2.84    0.45
 -14  -2   0    1.60    0.56
 -14  -2   0    3.01    0.62
  14  -2   0    2.37    0.48
  14  -2   0    3.69    0.69
  14  -2   0    3.06    0.63
  14   2   0    2.41    0.46
  14   2   0    1.64    0.56
 -14   2   0    1.32    0.50
 -14   2   0    2.26    0.48
  14   2   0    3.23    0.75
  15  -2   0    0.12    0.43
  15  -2   0    0.12    0.52
 -15  -2   0   -0.02    0.36
 -15  -2   0    0.15    0.58
  15  -2   0    0.62    0.58
 -15   2   0    0.33    0.37
  15   2   0    0.08    0.39
  15   2   0   -0.48    0.56
  15   2   0    0.00    0.55
 -16  -2   0    1.51    0.76
  16  -2   0    0.54    0.58
  16  -2   0    0.20    0.61
  16  -2   0    0.74    0.58
 -16  -2   0    0.53    0.47
 -16   2   0   -0.05    0.40
  16   2   0    0.62    0.52
  16   2   0    0.12    0.73
   0  -3   0    0.18    0.08
   0  -3   0    0.09    0.08
   0  -3   0    0.11    0.08
   0  -3   0    0.06    0.07
   0  -3   0   -0.03    0.08
   0  -3   0    0.08    0.09
   0   3   0    0.09    0.07
   0   3   0    0.05    0.07
   0   3   0    0.11    0.08
   0   3   0    0.04    0.08
   0   3   0    0.03    0.08
   0   3   0    0.13    0.13
  -1  -3   0    2.72    0.19
  -1  -3   0    2.77    0.17
  -1  -3   0    2.65    0.17
   1  -3   0    2.48    0.17
   1  -3   0    2.58    0.13
   1  -3   0    2.73    0.13
  -1  -3   0    3.09    0.17
   1  -3   0    2.71    0.14
  -1  -3   0    2.98    0.17
   1  -3   0    2.91    0.13
  -1  -3   0    2.29    0.16
  -1  -3   0    3.42    0.19
  -1   3   0    3.01    0.13
  -1   3   0    2.91    0.19
   1   3   0    2.94    0.18
   1   3   0    3.26    0.17
  -1   3   0    3.20    0.14
  -1   3   0    2.76    0.13
   1   3   0    3.05    0.17
  -1   3   0    2.77    0.17
  -1   3   0    2.84    0.15
  -1   3   0    3.06    0.23
  -1   3   0    2.72    0.13
   1   3   0    3.18    0.19
   1   3   0    3.35    0.17
  -2  -3   0   72.15    2.10
   2  -3   0   75.81    2.05
  -2  -3   0   74.49    2.06
   2  -3   0   72.39    2.07
  -2  -3   0   71.99    2.07
   2  -3   0   73.74    2.11
  -2  -3   0   71.39    2.06
   2  -3   0   75.17    2.07
  -2  -3   0   72.47    2.07
  -2  -3   0   72.06    2.05
  -2  -3   0   73.19    2.10
   2  -3   0   70.39    2.00
   2  -3   0   76.22    2.01
  -2  -3   0   74.41    2.06
  -2   3   0   74.17    2.05
   2   3   0   72.87    2.10
   2   3   0   72.24    2.07
  -2   3   0   73.04    2.07
   2   3   0   73.29    2.06
   2   3   0   74.24    2.06
   2   3   0   72.34    2.06
  -2   3   0   72.44    2.11
   2   3   0   72.19    2.10
   2   3   0   75.28    2.06
  -3  -3   0    2.23    0.25
   3  -3   0    1.88    0.21
  -3  -3   0    2.17    0.18
  -3  -3   0    2.04    0.18
   3  -3   0    2.15    0.23
   3  -3   0    1.87    0.18
   3  -3   0    2.13    0.20
  -3  -3   0    1.74    0.19
  -3  -3   0    1.79    0.18
  -3  -3   0    1.85    0.19
  -3  -3   0    2.04    0.20
   3  -3   0    1.78    0.08
   3   3   0    1.97    0.24
   3   3   0    1.90    0.24
   3   3   0    1.80    0.16
   3   3   0    1.67    0.18
  -3   3   0    2.32    0.26
  -3   3   0    1.81    0.20
   3   3   0    1.76    0.18
   3   3   0    1.86    0.16
  -3   3   0    1.74    0.15
  -3   3   0    2.01    0.18
   3   3   0    1.64    0.14
   3   3   0    1.62    0.15
   3   3   0    1.71    0.11
   4  -3   0    2.52    0.25
   4  -3   0    2.68    0.25
  -4  -3   0    2.98    0.32
   4  -3   0    2.28    0.19
  -4  -3   0    1.95    0.21
  -4  -3   0    2.24    0.24
  -4  -3   0    2.48    0.22
   4  -3   0    2.38    0.23
  -4   3   0    2.19    0.24
   4   3   0    1.95    0.11
  -4   3   0    2.32    0.20
   4   3   0    2.62    0.31
   4   3   0    2.26    0.21
   4   3   0    2.37    0.22
   4   3   0    1.88    0.16
   4   3   0    2.20    0.18
  -4   3   0    1.92    0.16
   4   3   0    2.45    0.23
   4   3   0    2.05    0.20
   5  -3   0    8.90    0.44
  -5  -3   0    9.01    0.45
  -5  -3   0    8.77    0.42
   5  -3   0    7.61    0.39
   5  -3   0    8.07    0.36
  -5  -3   0    8.61    0.39
  -5  -3   0    8.55    0.42
   5  -3   0    8.91    0.46
   5   3   0    8.12    0.49
  -5   3   0    7.50    0.44
   5   3   0    8.45    0.47
  -5   3   0    8.39    0.37
  -5   3   0    8.42    0.47
   5   3   0    7.56    0.33
   5   3   0    8.36    0.35
  -5   3   0    7.83    0.34
   5   3   0    9.28    0.42
  -6  -3   0   55.07    1.77
   6  -3   0   57.67    1.75
   6  -3   0   59.99    1.80
  -6  -3   0   55.60    1.78
  -6  -3   0   55.89    1.74
   6  -3   0   56.69    1.76
   6   3   0   55.41    1.66
  -6   3   0   55.65    1.65
  -6   3   0   57.45    1.69
  -6   3   0   56.83    1.80
   6   3   0   58.32    1.75
   6   3   0   58.46    1.68
   6   3   0   58.01    1.84
   6   3   0   58.71    1.86
  -7  -3   0    6.86    0.44
   7  -3   0    6.78    0.45
   7  -3   0    7.34    0.49
   7  -3   0    6.36    0.43
  -7  -3   0    7.22    0.41
   7  -3   0    6.55    0.29
   7  -3   0    7.53    0.36
  -7  -3   0    7.06    0.38
  -7   3   0    6.62    0.35
  -7   3   0    7.39    0.47
   7   3   0    7.21    0.43
   7   3   0    5.90    0.48
   7   3   0    7.34    0.51
   7   3   0    6.97    0.33
   8  -3   0   34.94    1.23
   8  -3   0   32.86    1.10
  -8  -3   0   34.66    1.25
   8  -3   0   32.05    1.07
   8  -3   0   35.22    1.28
  -8  -3   0   36.20    1.21
   8  -3   0   35.29    1.23
  -8  -3   0   34.88    1.14
   8   3   0   35.42    1.32
   8   3   0   33.97    1.32
   8   3   0   33.52    1.08
   8   3   0   35.59    1.21
  -8   3   0   35.12    1.27
  -9  -3   0    2.68    0.32
   9  -3   0    3.07    0.52
  -9  -3   0    3.07    0.44
   9  -3   0    2.69    0.26
   9  -3   0    3.21    0.42
  -9   3   0    2.89    0.29
   9   3   0    2.55    0.25
   9   3   0    4.09    0.54
  -9   3   0    2.69    0.35
  -9   3   0    3.46    0.71
   9   3   0    3.86    0.40
 -10  -3   0    1.46    0.34
  10  -3   0    1.28    0.39
 -10  -3   0    1.18    0.36
  10  -3   0    1.16    0.33
  10  -3   0    0.83    0.38
 -10  -3   0    0.97    0.28
  10   3   0    1.37    0.21
 -10   3   0    1.32    0.23
  10   3   0    1.70    0.35
  10   3   0    1.85    0.48
 -10   3   0    1.52    0.39
  10   3   0    1.27    0.46
  11  -3   0    5.37    0.55
  11  -3   0    5.21    0.60
 -11  -3   0    5.34    0.58
 -11  -3   0    5.91    0.43
 -11  -3   0    5.93    0.49
  11  -3   0    5.61    0.57
  11   3   0    5.44    0.61
 -11   3   0    5.12    0.36
  11   3   0    6.76    0.78
  11   3   0    4.88    0.51
 -11   3   0    5.79    0.61
  11   3   0    5.53    0.53
 -12  -3   0    4.86    0.62
  12  -3   0    4.97    0.65
 -12  -3   0    4.71    0.40
  12  -3   0    5.32    0.64
  12  -3   0    4.24    0.53
 -12  -3   0    5.73    0.56
 -12   3   0    4.58    0.60
  12   3   0    5.11    0.71
 -12   3   0    4.68    0.35
  12   3   0    4.18    0.64
  12   3   0    5.07    0.54
 -13  -3   0    2.68    0.49
 -13  -3   0    3.02    0.35
  13  -3   0    3.53    0.66
 -13  -3   0    2.49    0.84
  13  -3   0    2.54    0.51
  13  -3   0    2.71    0.56
  13   3   0    3.18    0.47
  13   3   0    2.28    0.58
  13   3   0    2.13    0.62
 -13   3   0    3.27    0.28
 -13   3   0    2.77    0.56
  14  -3   0    5.58    0.67
  14  -3   0    4.72    0.69
  14  -3   0    4.82    0.70
 -14  -3   0    4.80    0.62
 -14  -3   0    5.78    0.76
  14   3   0    4.46    0.56
 -14   3   0    5.50    0.56
  14   3   0    6.58    0.89
 -14   3   0    5.75    0.76
  14   3   0    5.75    0.79
 -15  -3   0   -0.83    0.47
  15  -3   0    0.57    0.49
  15  -3   0   -0.23    0.80
  15  -3   0    0.33    0.48
 -15  -3   0    0.22    0.42
  15   3   0   -0.11    0.38
  15   3   0   -0.21    0.51
  15   3   0    0.10    0.61
 -15   3   0    0.77    0.41
 -15   3   0   -0.29    0.45
 -16  -3   0    6.77    0.80
  16  -3   0    8.33    0.93
  16  -3   0    5.50    0.86
 -16  -3   0    8.47    1.52
  16  -3   0    6.00    0.88
  16   3   0    6.05    1.36
  16   3   0    7.60    1.15
  16   3   0    7.06    0.80
 -16   3   0    6.24    0.67
   0  -4   0    3.76    0.20
   0  -4   0    3.72    0.19
   0  -4   0    4.00    0.20
   0  -4   0    3.96    0.29
   0  -4   0    4.09    0.20
   0  -4   0    3.90    0.21
   0  -4   0    3.91    0.21
   0   4   0    3.62    0.28
   0   4   0    3.35    0.19
   0   4   0    4.07    0.19
   0   4   0    4.03    0.20
   0   4   0    3.96    0.20
   0   4   0    3.90    0.20
  -1  -4   0  252.83    7.06
  -1  -4   0  260.15    7.05
  -1   4   0  256.91    7.04
   1   4   0  264.38    7.05
   1   4   0  263.83    7.06
   1   4   0  258.46    7.06
  -1   4   0  253.48    7.03
  -1   4   0  255.50    7.09
  -1   4   0  264.73    7.11
  -2  -4   0   20.50    0.66
  -2  -4   0   21.24    0.66
   2  -4   0   19.48    0.60
  -2  -4   0   19.82    0.65
  -2  -4   0   19.31    0.65
   2  -4   0   19.60    0.65
  -2  -4   0   19.68    0.69
   2  -4   0   20.90    0.60
   2  -4   0   21.13    0.62
  -2  -4   0   20.90    0.67
   2  -4   0   19.78    0.59
  -2  -4   0   19.91    0.68
   2   4   0   19.54    0.68
  -2   4   0   20.05    0.72
   2   4   0   20.53    0.65
  -2   4   0   19.73    0.67
   2   4   0   20.03    0.69
   2   4   0   20.95    0.65
   2   4   0   21.12    0.67
  -2   4   0   20.55    0.63
  -2   4   0   19.79    0.66
   2   4   0   19.75    0.65
   2   4   0   20.21    0.66
  -3  -4   0    3.23    0.25
  -3  -4   0    3.21    0.24
  -3  -4   0    3.42    0.24
   3  -4   0    3.28    0.29
  -3  -4   0    3.95    0.28
   3  -4   0    4.00    0.23
   3  -4   0    3.17    0.23
   3  -4   0    3.23    0.15
  -3  -4   0    3.38    0.22
  -3  -4   0    3.17    0.23
  -3  -4   0    3.83    0.26
  -3  -4   0    3.09    0.23
   3  -4   0    3.52    0.14
   3  -4   0    3.30    0.25
   3   4   0    3.50    0.21
  -3   4   0    3.19    0.23
   3   4   0    3.79    0.24
   3   4   0    3.22    0.21
  -3   4   0    3.46    0.31
   3   4   0    2.94    0.23
   3   4   0    2.94    0.29
   3   4   0    3.95    0.29
  -3   4   0    3.08    0.24
  -4  -4   0   17.93    0.66
  -4  -4   0   18.26    0.65
  -4  -4   0   17.59    0.63
   4  -4   0   18.14    0.66
   4  -4   0   18.74    0.64
   4  -4   0   18.00    0.70
  -4  -4   0   17.31    0.62
   4  -4   0   17.04    0.49
  -4  -4   0   17.30    0.63
   4  -4   0   17.69    0.62
   4   4   0   17.07    0.60
   4   4   0   17.68    0.63
   4   4   0   18.58    0.71
   4   4   0   17.23    0.59
  -4   4   0   16.96    0.62
   4   4   0   18.33    0.63
   4   4   0   16.72    0.70
  -4   4   0   17.48    0.65
  -4   4   0   18.19    0.70
   4   4   0   16.85    0.53
  -4   4   0   16.60    0.58
  -5  -4   0   10.02    0.47
  -5  -4   0   11.04    0.47
   5  -4   0   10.01    0.47
   5  -4   0   10.21    0.49
   5  -4   0   10.36    0.49
  -5  -4   0   10.33    0.48
  -5  -4   0   10.55    0.49
   5   4   0   11.69    0.48
   5   4   0   10.45    0.41
  -5   4   0   10.45    0.44
   5   4   0   10.42    0.42
  -5   4   0    9.02    0.49
   5   4   0   10.91    0.55
  -5   4   0   11.37    0.55
   5   4   0   10.47    0.55
   5   4   0   10.21    0.33
   6  -4   0    5.66    0.39
  -6  -4   0    4.63    0.35
   6  -4   0    4.57    0.37
   6  -4   0    4.57    0.30
  -6  -4   0    4.81    0.34
   6  -4   0    5.05    0.38
  -6  -4   0    5.10    0.34
  -6  -4   0    5.33    0.39
  -6   4   0    4.51    0.30
   6   4   0    5.48    0.45
   6   4   0    5.61    0.36
  -6   4   0    5.15    0.42
   6   4   0    5.71    0.44
  -7  -4   0   60.66    1.89
   7  -4   0   60.82    1.91
   7  -4   0   63.26    1.94
  -7  -4   0   59.48    1.84
   7  -4   0   60.54    1.87
   7  -4   0   59.17    1.72
  -7  -4   0   62.65    1.94
   7  -4   0   58.96    1.82
   7   4   0   62.83    1.88
  -7   4   0   59.71    1.89
   7   4   0   59.74    1.78
   7   4   0   64.50    2.01
   7   4   0   62.99    2.01
  -7   4   0   60.23    1.95
  -7   4   0   56.71    1.78
   8  -4   0   19.67    0.81
  -8  -4   0   19.90    0.81
   8  -4   0   19.35    0.74
  -8  -4   0   20.72    0.87
   8  -4   0   21.30    0.88
   8  -4   0   19.76    0.64
   8  -4   0   20.63    0.84
  -8  -4   0   19.30    0.77
   8   4   0   20.26    0.94
   8   4   0   19.61    0.70
  -8   4   0   19.16    0.73
   8   4   0   20.59    0.81
   8   4   0   20.92    0.95
  -8   4   0   21.21    0.90
  -9  -4   0   36.69    1.35
   9  -4   0   33.51    1.08
   9  -4   0   35.29    1.29
  -9  -4   0   37.07    1.22
  -9  -4   0   34.33    1.60
   9  -4   0   35.73    1.28
   9  -4   0   35.39    1.35
   9   4   0   33.50    1.13
   9   4   0   37.35    1.28
   9   4   0   35.68    1.42
  -9   4   0   36.53    1.17
  -9   4   0   36.45    1.38
   9   4   0   36.00    1.41
  10  -4   0    1.64    0.35
 -10  -4   0    1.41    0.37
  10  -4   0    0.87    0.35
 -10  -4   0    2.73    0.43
  10  -4   0    1.78    0.41
 -10  -4   0    1.61    0.33
  10   4   0    1.76    0.49
  10   4   0    2.12    0.36
 -10   4   0    1.84    0.27
 -10   4   0    0.84    0.35
  10   4   0    2.01    0.46
 -11  -4   0   10.67    0.75
  11  -4   0   11.59    0.73
  11  -4   0   12.74    0.80
 -11  -4   0   13.21    0.73
 -11  -4   0   11.67    0.61
  11  -4   0   15.13    0.90
 -11   4   0   11.36    0.54
 -11   4   0   11.78    0.77
  11   4   0   12.18    0.70
  11   4   0   10.40    0.79
  11   4   0   11.01    0.85
  12  -4   0    7.83    0.72
 -12  -4   0    7.96    0.52
 -12  -4   0    7.72    0.68
  12  -4   0    7.99    0.67
  12  -4   0    7.26    0.66
 -12  -4   0    7.76    0.63
  12   4   0    6.47    0.60
  12   4   0    8.11    0.78
 -12   4   0    7.28    0.44
 -12   4   0    6.85    0.69
  12   4   0    6.86    0.76
 -13  -4   0    0.37    0.24
 -13  -4   0   -0.15    0.33
  13  -4   0    0.63    0.43
  13  -4   0    0.14    0.35
  13  -4   0    0.04    0.40
 -13  -4   0   -0.42    0.35
  13   4   0    0.19    0.32
  13   4   0    0.58    0.51
 -13   4   0    0.00    0.17
 -13   4   0   -0.51    0.38
  13   4   0   -0.46    0.51
 -14  -4   0    0.29    0.38
  14  -4   0    0.36    0.45
  14  -4   0    0.85    0.43
 -14  -4   0    0.55    0.49
  14  -4   0    0.08    0.44
 -14  -4   0    0.95    0.27
 -14   4   0    0.73    0.45
  14   4   0   -0.41    0.55
  14   4   0   -0.20    0.49
 -14   4   0    0.59    0.34
  14   4   0    0.40    0.36
  15  -4   0    0.42    0.52
  15  -4   0   -0.25    0.47
  15  -4   0    0.55    0.53
 -15  -4   0    0.29    0.56
 -15  -4   0    1.43    0.48
  15   4   0    0.11    0.39
 -15   4   0    0.49    0.37
  15   4   0   -0.68    0.48
  15   4   0   -0.26    0.66
 -15   4   0    0.87    0.52
  16  -4   0    1.28    0.60
 -16  -4   0    0.57    0.51
  16  -4   0    1.41    0.68
  16  -4   0    0.23    0.58
 -16   4   0    1.26    0.45
  16   4   0    1.36    0.87
 -16   4   0    0.96    0.65
  16   4   0    0.56    0.50
  16   4   0   -0.26    0.58
   0  -5   0    0.43    0.14
   0  -5   0    0.82    0.15
   0  -5   0    0.50    0.12
   0  -5   0    0.50    0.14
   0  -5   0    0.77    0.15
   0  -5   0    0.56    0.13
   0  -5   0    0.32    0.16
   0   5   0    0.72    0.12
   0   5   0    0.66    0.15
   0   5   0    0.55    0.13
   0   5   0    0.43    0.12
   0   5   0    0.80    0.14
   0   5   0    0.68    0.19
   0   5   0    0.33    0.13
   1  -5   0  127.17    3.44
   1  -5   0  124.86    3.48
  -1  -5   0  126.85    3.50
  -1  -5   0  124.23    3.50
  -1  -5   0  126.33    3.49
  -1  -5   0  123.26    3.48
   1  -5   0  129.19    3.47
  -1  -5   0  126.88    3.51
   1  -5   0  127.47    3.49
  -1  -5   0  122.70    3.50
   1  -5   0  123.67    3.46
  -1   5   0  127.06    3.57
   1   5   0  125.49    3.50
   1   5   0  127.94    3.49
  -1   5   0  114.61    3.47
  -1   5   0  129.48    3.49
   1   5   0  128.78    3.50
   1   5   0  125.59    3.48
   1   5   0  120.70    3.49
  -1   5   0  128.44    3.47
   1   5   0  126.44    3.51
   1   5   0  130.54    3.50
  -1   5   0  129.81    3.44
  -1   5   0  124.04    3.53
  -1   5   0  125.53    3.45
   1   5   0  124.03    3.55
  -1   5   0  125.66    3.46
  -2  -5   0   49.58    1.51
   2  -5   0   49.70    1.42
   2  -5   0   50.27    1.49
   2  -5   0   51.02    1.44
  -2  -5   0   48.68    1.48
  -2  -5   0   49.92    1.50
  -2  -5   0   50.24    1.50
  -2  -5   0   51.37    1.52
  -2  -5   0   50.92    1.50
   2  -5   0   50.71    1.42
   2  -5   0   50.38    1.44
  -2  -5   0   50.99    1.48
   2   5   0   50.90    1.51
  -2   5   0   50.15    1.43
   2   5   0   50.74    1.50
   2   5   0   49.48    1.52
  -2   5   0   52.68    1.57
   2   5   0   51.84    1.49
   2   5   0   50.21    1.47
  -2   5   0   49.15    1.52
  -2   5   0   50.92    1.44
  -2   5   0   49.37    1.45
   2   5   0   52.59    1.50
   2   5   0   53.13    1.48
  -3  -5   0    1.65    0.24
   3  -5   0    1.56    0.16
   3  -5   0    1.23    0.22
   3  -5   0    0.99    0.11
  -3  -5   0    1.39    0.21
  -3  -5   0    1.33    0.22
   3  -5   0    1.59    0.17
  -3  -5   0    1.07    0.18
   3  -5   0    1.11    0.11
  -3  -5   0    1.11    0.17
   3  -5   0    1.60    0.25
   3   5   0    2.08    0.22
  -3   5   0    1.70    0.22
  -3   5   0    1.34    0.18
   3   5   0    1.36    0.22
  -3   5   0    1.23    0.20
   3   5   0    1.31    0.18
   3   5   0    1.32    0.18
  -3   5   0    1.15    0.28
  -4  -5   0    2.59    0.26
   4  -5   0    2.20    0.23
   4  -5   0    3.12    0.30
  -4  -5   0    3.23    0.29
  -4  -5   0    2.40    0.24
   4  -5   0    2.25    0.13
  -4  -5   0    2.29    0.23
  -4  -5   0    2.09    0.23
  -4  -5   0    2.63    0.24
   4  -5   0    1.96    0.12
   4  -5   0    2.15    0.23
   4   5   0    2.27    0.22
   4   5   0    2.80    0.35
  -4   5   0    2.25    0.25
   4   5   0    2.13    0.23
  -4   5   0    3.06    0.35
  -4   5   0    2.08    0.24
   4   5   0    2.64    0.30
   4   5   0    2.20    0.16
   5  -5   0   39.55    1.26
  -5  -5   0   39.95    1.25
   5  -5   0   38.30    1.24
  -5  -5   0   38.89    1.25
  -5  -5   0   40.94    1.28
  -5  -5   0   41.65    1.30
   5  -5   0   39.82    1.28
  -5  -5   0   38.16    1.25
  -5   5   0   39.84    1.30
   5   5   0   40.61    1.13
  -5   5   0   39.24    1.33
   5   5   0   39.96    1.21
   5   5   0   40.97    1.36
   5   5   0   40.74    1.25
  -5   5   0   37.79    1.28
  -5   5   0   37.94    1.21
   5   5   0   38.37    1.34
   6  -5   0    9.40    0.44
   6  -5   0    9.37    0.44
  -6  -5   0   10.36    0.48
  -6  -5   0    9.42    0.51
   6  -5   0    9.56    0.50
  -6  -5   0    9.70    0.49
   6  -5   0   10.03    0.51
  -6   5   0   10.29    0.55
   6   5   0    9.94    0.58
   6   5   0    9.61    0.47
   6   5   0    9.49    0.40
   6   5   0    9.22    0.30
   6   5   0    9.88    0.59
  -6   5   0    9.39    0.45
  -7  -5   0    0.67    0.24
   7  -5   0    0.61    0.23
  -7  -5   0    1.16    0.29
  -7  -5   0    0.70    0.25
   7  -5   0    0.67    0.26
   7  -5   0    0.89    0.26
  -7   5   0    0.93    0.21
  -7   5   0    0.91    0.30
   7   5   0    0.61    0.20
   7   5   0    0.58    0.30
   7   5   0    0.69    0.16
   7   5   0    0.75    0.32
  -8  -5   0    0.14    0.25
   8  -5   0    0.09    0.09
   8  -5   0    0.16    0.24
  -8  -5   0    0.11    0.23
   8  -5   0    0.08    0.21
   8  -5   0    0.23    0.25
  -8  -5   0   -0.18    0.19
   8   5   0   -0.07    0.19
   8   5   0    0.23    0.30
  -8   5   0   -0.09    0.26
   8   5   0   -0.08    0.12
  -8   5   0    0.07    0.17
   8   5   0   -0.22    0.30
   9  -5   0    0.98    0.32
  -9  -5   0    0.79    0.31
  -9  -5   0    0.49    0.26
   9  -5   0    0.30    0.30
   9  -5   0    0.44    0.11
  -9  -5   0    0.95    0.33
   9  -5   0    0.42    0.27
  -9   5   0    0.76    0.32
   9   5   0    0.32    0.36
   9   5   0    0.62    0.25
   9   5   0    1.25    0.44
  -9   5   0    0.89    0.22
 -10  -5   0    2.38    0.40
 -10  -5   0    2.05    0.44
 -10  -5   0    2.46    0.37
  10  -5   0    2.11    0.41
  10  -5   0    1.62    0.36
  10  -5   0    2.17    0.43
 -10   5   0    3.24    0.48
  10   5   0    1.70    0.50
  10   5   0    2.19    0.36
 -10   5   0    2.44    0.31
  10   5   0    1.71    0.45
 -11  -5   0    1.05    0.35
 -11  -5   0    2.03    0.38
  11  -5   0    1.39    0.37
  11  -5   0    2.05    0.47
  11  -5   0    1.77    0.42
 -11  -5   0    0.85    0.37
  11   5   0    1.65    0.54
  11   5   0    1.51    0.37
  11   5   0    1.39    0.48
 -11   5   0    1.34    0.43
  12  -5   0    1.39    0.42
  12  -5   0    2.07    0.49
 -12  -5   0    1.31    0.46
  12  -5   0    1.06    0.42
 -12  -5   0    1.00    0.33
 -12  -5   0    1.37    0.39
 -12   5   0    1.23    0.26
  12   5   0    1.19    0.54
  12   5   0    1.45    0.38
 -12   5   0    1.57    0.50
  12   5   0    1.06    0.55
  13  -5   0    0.32    0.38
 -13  -5   0    0.40    0.38
  13  -5   0    1.09    0.55
  13  -5   0    0.60    0.40
 -13  -5   0    0.44    0.27
 -13  -5   0    0.14    0.38
  13   5   0   -0.35    0.54
  13   5   0    0.56    0.50
 -13   5   0    0.36    0.22
  13   5   0    0.59    0.34
  14  -5   0    0.19    0.43
 -14  -5   0    0.15    0.40
 -14  -5   0    1.03    0.50
 -14  -5   0    1.51    0.35
  14  -5   0    0.17    0.42
  14  -5   0   -0.06    0.45
  14   5   0    0.25    0.35
  14   5   0   -0.27    0.62
 -14   5   0    0.75    0.53
  14   5   0    0.66    0.52
 -14   5   0    0.59    0.34
  15  -5   0    0.95    0.50
  15  -5   0    1.36    0.56
 -15  -5   0    1.34    0.48
  15  -5   0    1.12    0.54
 -15  -5   0    1.58    0.66
  15   5   0    0.36    0.55
 -15   5   0    1.19    0.61
  15   5   0    0.94    0.45
 -15   5   0    0.96    0.41
  15   5   0    1.55    0.77
 -16  -5   0   -0.20    0.85
  16  -5   0    0.51    0.60
  16  -5   0    0.47    0.62
  16  -5   0   -0.10    0.55
 -16  -5   0    0.23    0.46
 -16   5   0   -0.13    0.61
 -16   5   0    0.23    0.41
  16   5   0   -0.62    0.64
  16   5   0    0.12    0.47
  16   5   0   -0.05    0.88
   0  -6   0   38.98    1.14
   0  -6   0   38.35    1.15
   0  -6   0   38.80    1.16
   0  -6   0   37.91    1.22
   0  -6   0   39.67    1.17
   0  -6   0   38.31    1.15
   0  -6   0   40.29    1.18
   0   6   0   39.21    1.14
   0   6   0   38.52    1.14
   0   6   0   39.14    1.15
   0   6   0   38.94    1.24
   0   6   0   37.52    1.16
   0   6   0   36.42    1.21
   0   6   0   39.21    1.15
  -1  -6   0  179.30    4.90
   1  -6   0  175.35    4.83
  -1  -6   0  177.43    4.90
  -1  -6   0  172.92    4.90
   1  -6   0  179.30    4.87
  -1  -6   0  175.48    4.88
   1  -6   0  173.78    4.85
  -1  -6   0  169.94    4.89
  -1  -6   0  175.60    4.88
   1  -6   0  177.67    4.87
   1  -6   0  178.92    4.87
   1   6   0  184.03    4.93
  -1   6   0  174.26    4.84
  -1   6   0  174.46    4.85
   1   6   0  178.42    4.90
   1   6   0  175.67    4.88
   1   6   0  171.15    4.88
   1   6   0  177.63    4.87
  -1   6   0  174.62    4.97
   1   6   0  191.92    4.96
  -1   6   0  171.94    4.87
   1   6   0  179.10    4.95
   1   6   0  175.91    4.94
  -1   6   0  171.97    4.93
  -1   6   0  180.42    4.82
  -1   6   0  181.53    4.88
  -1   6   0  177.27    4.86
   2  -6   0    3.32    0.19
  -2  -6   0    3.67    0.26
  -2  -6   0    3.77    0.28
   2  -6   0    3.24    0.21
  -2  -6   0    3.92    0.31
   2  -6   0    3.67    0.20
  -2  -6   0    3.68    0.27
  -2  -6   0    3.34    0.26
   2  -6   0    3.65    0.26
   2  -6   0    3.55    0.17
  -2   6   0    3.13    0.18
   2   6   0    3.32    0.28
  -2   6   0    3.09    0.19
  -2   6   0    3.32    0.21
   2   6   0    3.65    0.25
   2   6   0    3.78    0.28
  -2   6   0    3.57    0.30
  -2   6   0    3.25    0.19
  -2   6   0    3.27    0.25
   2   6   0    4.18    0.25
  -2   6   0    4.17    0.41
   2   6   0    3.34    0.25
  -3  -6   0    0.39    0.18
  -3  -6   0    0.16    0.15
   3  -6   0    0.32    0.11
   3  -6   0    0.16    0.12
   3  -6   0    0.33    0.09
   3  -6   0    0.13    0.15
  -3  -6   0    0.21    0.16
  -3  -6   0    0.06    0.16
  -3  -6   0    0.19    0.16
   3  -6   0    0.18    0.11
  -3  -6   0    0.22    0.14
  -3   6   0    0.47    0.23
   3   6   0   -0.03    0.13
   3   6   0    0.08    0.14
   3   6   0    0.08    0.19
   3   6   0    0.14    0.14
   3   6   0   -0.27    0.13
  -3   6   0    0.00    0.14
  -3   6   0    0.24    0.13
   3   6   0    0.25    0.16
   4  -6   0    7.42    0.40
  -4  -6   0    8.09    0.40
   4  -6   0    7.93    0.29
  -4  -6   0    8.37    0.42
   4  -6   0    8.26    0.38
   4  -6   0    7.86    0.34
  -4  -6   0    8.13    0.42
   4  -6   0    8.32    0.29
  -4  -6   0    8.23    0.40
  -4  -6   0    7.95    0.46
  -4  -6   0    8.46    0.38
  -4  -6   0    8.18    0.42
   4   6   0    7.72    0.39
  -4   6   0    7.95    0.42
   4   6   0    8.02    0.45
   4   6   0    8.04    0.48
  -4   6   0    8.42    0.50
  -4   6   0    7.97    0.39
  -5  -6   0    3.45    0.31
   5  -6   0    3.73    0.30
   5  -6   0    3.56    0.17
   5  -6   0    3.91    0.29
  -5  -6   0    3.92    0.33
   5  -6   0    3.70    0.16
  -5  -6   0    3.83    0.29
  -5  -6   0    3.93    0.32
   5  -6   0    3.52    0.31
  -5  -6   0    3.61    0.32
   5   6   0    3.68    0.29
   5   6   0    4.31    0.39
  -5   6   0    3.73    0.39
   5   6   0    3.72    0.25
   5   6   0    4.03    0.21
  -5   6   0    3.07    0.30
   5   6   0    4.66    0.48
  -5   6   0    3.33    0.31
  -6  -6   0    0.85    0.25
   6  -6   0    0.78    0.10
   6  -6   0    0.65    0.24
   6  -6   0    0.87    0.19
  -6  -6   0    0.64    0.22
   6  -6   0    1.02    0.23
  -6  -6   0    0.67    0.25
  -6   6   0    1.05    0.22
  -6   6   0    0.66    0.27
   6   6   0    0.92    0.11
   6   6   0    0.60    0.19
   6   6   0    0.76    0.16
   6   6   0    1.21    0.30
   6   6   0    1.01    0.33
  -7  -6   0    3.89    0.40
   7  -6   0    3.45    0.35
   7  -6   0    3.36    0.31
   7  -6   0    3.17    0.36
  -7  -6   0    3.23    0.36
  -7  -6   0    3.49    0.37
   7   6   0    2.78    0.44
   7   6   0    3.78    0.47
  -7   6   0    3.41    0.32
  -7   6   0    3.87    0.46
   7   6   0    3.20    0.32
   8  -6   0    0.05    0.24
  -8  -6   0   -0.07    0.23
  -8  -6   0    0.10    0.24
   8  -6   0    0.14    0.09
  -8  -6   0    0.32    0.26
   8  -6   0    0.41    0.23
   8   6   0    0.39    0.21
   8   6   0    0.92    0.35
  -8   6   0    0.20    0.28
  -8   6   0    0.13    0.19
  -9  -6   0    4.98    0.49
   9  -6   0    5.67    0.50
   9  -6   0    5.24    0.24
  -9  -6   0    5.10    0.48
   9  -6   0    5.39    0.51
   9  -6   0    5.57    0.45
  -9  -6   0    4.84    0.44
   9   6   0    6.02    0.47
   9   6   0    4.29    0.57
  -9   6   0    5.49    0.40
  -9   6   0    5.47    0.55
   9   6   0    5.10    0.60
  10  -6   0    0.77    0.12
  10  -6   0    1.38    0.39
 -10  -6   0    0.78    0.37
 -10  -6   0    0.92    0.33
  10  -6   0    0.43    0.31
 -10  -6   0    0.60    0.30
  10  -6   0    1.37    0.34
  10   6   0    0.83    0.43
  10   6   0    1.33    0.46
 -10   6   0    0.93    0.26
 -10   6   0    0.42    0.38
  10   6   0    0.66    0.29
  11  -6   0    6.03    0.53
  11  -6   0    6.01    0.28
  11  -6   0    5.81    0.60
 -11  -6   0    6.24    0.62
  11  -6   0    6.56    0.58
 -11  -6   0    6.47    0.58
 -11  -6   0    6.04    0.51
  11   6   0    7.61    0.77
 -11   6   0    6.45    0.67
  11   6   0    6.31    0.64
  11   6   0    6.67    0.78
 -11   6   0    6.04    0.44
 -12  -6   0    0.18    0.38
  12  -6   0    0.29    0.34
  12  -6   0    0.51    0.38
 -12  -6   0    0.12    0.33
 -12  -6   0    0.81    0.41
  12  -6   0   -0.23    0.30
  12   6   0    0.69    0.55
  12   6   0    0.36    0.42
 -12   6   0    0.32    0.24
  12   6   0    0.45    0.33
 -12   6   0    0.21    0.40
  13  -6   0    0.62    0.42
  13  -6   0    0.03    0.38
 -13  -6   0   -0.01    0.39
 -13  -6   0    0.57    0.44
 -13  -6   0    0.39    0.30
  13  -6   0    0.22    0.39
  13   6   0    0.03    0.47
 -13   6   0   -0.17    0.21
 -13   6   0    0.27    0.45
  13   6   0    0.04    0.57
  13   6   0    0.13    0.32
 -14  -6   0    0.28    0.45
  14  -6   0    0.99    0.47
 -14  -6   0    0.07    0.40
  14  -6   0    0.25    0.43
  14  -6   0    0.37    0.45
 -14  -6   0    0.76    0.31
 -14   6   0    0.43    0.49
  14   6   0    0.01    0.34
  14   6   0    0.88    0.66
 -14   6   0    0.43    0.28
  14   6   0   -0.80    0.46
  15  -6   0    0.03    0.58
 -15  -6   0    0.22    0.56
  15  -6   0    0.05    0.48
  15  -6   0    0.31    0.50
 -15  -6   0    1.24    0.49
 -15  -6   0    0.58    0.44
  15   6   0    0.69    0.58
 -15   6   0   -0.29    0.31
 -15   6   0    1.32    0.67
  15   6   0    0.48    0.72
 -16  -6   0    0.92    0.74
  16  -6   0    0.80    0.56
 -16  -6   0    0.87    0.55
  16  -6   0    1.30    0.63
  16   6   0    0.20    0.47
 -16   6   0    0.34    0.42
  16   6   0   -0.92    0.58
   0  -7   0    0.66    0.15
   0  -7   0    0.76    0.18
   0  -7   0    0.80    0.19
   0  -7   0    0.68    0.14
   0  -7   0    0.93    0.17
   0  -7   0    0.45    0.14
   0   7   0    0.41    0.14
   0   7   0    0.55    0.13
   0   7   0    0.21    0.14
   0   7   0    0.34    0.11
   0   7   0    0.55    0.14
   0   7   0    0.61    0.21
  -1  -7   0    0.41    0.17
   1  -7   0    0.74    0.13
   1  -7   0    0.57    0.15
  -1  -7   0    0.82    0.20
  -1  -7   0    0.67    0.16
  -1  -7   0    0.50    0.18
  -1  -7   0    0.69    0.17
   1  -7   0    0.57    0.12
   1  -7   0    0.54    0.15
   1  -7   0    0.87    0.17
  -1   7   0    0.54    0.13
  -1   7   0    1.33    0.18
  -1   7   0    0.71    0.14
   1   7   0    0.70    0.15
  -1   7   0    0.48    0.09
  -1   7   0    0.83    0.14
   1   7   0    0.54    0.14
   1   7   0    0.67    0.24
   1   7   0    0.59    0.19
  -1   7   0    0.51    0.22
   1   7   0    0.63    0.16
  -1   7   0    0.59    0.20
   2  -7   0    0.88    0.13
  -2  -7   0    1.08    0.21
   2  -7   0    0.90    0.12
   2  -7   0    0.65    0.12
  -2  -7   0    0.99    0.20
   2  -7   0    0.38    0.16
  -2  -7   0    0.58    0.21
  -2  -7   0    0.85    0.18
   2  -7   0    0.55    0.16
   2   7   0    1.03    0.19
  -2   7   0    0.74    0.12
  -2   7   0    0.85    0.13
   2   7   0    0.59    0.20
  -2   7   0    0.84    0.25
  -2   7   0    0.74    0.23
  -2   7   0    0.78    0.17
  -2   7   0    0.61    0.12
   2   7   0    1.08    0.21
   2   7   0    0.78    0.16
   3  -7   0    9.37    0.38
   3  -7   0   10.06    0.46
   3  -7   0    9.79    0.36
  -3  -7   0   10.66    0.46
   3  -7   0    9.86    0.38
  -3  -7   0    9.83    0.46
  -3  -7   0    9.48    0.47
  -3  -7   0   10.23    0.53
  -3  -7   0   10.02    0.46
   3  -7   0    9.81    0.35
  -3  -7   0   10.18    0.45
   3   7   0    9.58    0.51
   3   7   0    9.66    0.44
  -3   7   0    9.77    0.40
  -3   7   0    9.55    0.40
  -3   7   0   10.56    0.54
   3   7   0    9.86    0.48
  -3   7   0   10.16    0.49
   4  -7   0    2.17    0.17
  -4  -7   0    2.64    0.26
  -4  -7   0    2.46    0.27
  -4  -7   0    3.11    0.34
   4  -7   0    2.82    0.30
   4  -7   0    1.86    0.18
   4  -7   0    2.48    0.25
  -4  -7   0    2.65    0.32
  -4  -7   0    2.88    0.32
   4  -7   0    2.08    0.15
  -4   7   0    2.84    0.33
   4   7   0    2.46    0.26
  -4   7   0    2.15    0.24
  -4   7   0    1.85    0.32
   4   7   0    2.62    0.39
   4   7   0    2.42    0.31
   5  -7   0    1.04    0.12
  -5  -7   0    0.67    0.21
  -5  -7   0    1.36    0.28
  -5  -7   0    0.68    0.21
   5  -7   0    0.82    0.11
  -5  -7   0    1.08    0.25
  -5  -7   0    0.82    0.19
   5  -7   0    1.13    0.18
   5  -7   0    1.01    0.23
  -5  -7   0    0.97    0.24
   5  -7   0    0.96    0.20
  -5   7   0    0.73    0.28
   5   7   0    0.86    0.30
  -5   7   0    0.97    0.24
   5   7   0    0.94    0.26
   5   7   0    0.46    0.18
  -5   7   0    1.00    0.22
   5   7   0    1.14    0.16
  -6  -7   0   32.41    1.14
  -6  -7   0   31.44    1.12
   6  -7   0   30.88    1.07
   6  -7   0   31.75    0.92
   6  -7   0   32.17    1.12
  -6  -7   0   31.29    1.10
   6   7   0   31.39    0.94
  -6   7   0   32.53    1.20
  -6   7   0   31.05    1.09
   6   7   0   30.59    1.06
   6   7   0   30.20    1.20
   6   7   0   32.84    1.20
   7  -7   0    9.90    0.55
  -7  -7   0    8.96    0.53
  -7  -7   0   10.49    0.55
   7  -7   0   10.02    0.64
   7  -7   0    9.09    0.52
   7  -7   0    9.63    0.33
  -7  -7   0   10.09    0.57
   7   7   0    9.59    0.32
  -7   7   0    9.65    0.63
   7   7   0    9.85    0.51
   7   7   0    9.15    0.64
   7   7   0    9.54    0.64
   7   7   0    9.24    0.33
  -7   7   0    9.14    0.50
   8  -7   0    0.82    0.25
   8  -7   0    0.99    0.31
  -8  -7   0    0.76    0.32
  -8  -7   0    1.11    0.31
   8  -7   0    1.23    0.30
  -8  -7   0    0.74    0.30
   8  -7   0    1.06    0.11
  -8   7   0    1.33    0.43
   8   7   0    1.20    0.56
  -8   7   0    1.23    0.27
   8   7   0    1.84    0.44
   8   7   0    1.39    0.27
   9  -7   0    1.27    0.12
  -9  -7   0    1.24    0.36
   9  -7   0    1.21    0.13
  -9  -7   0    1.16    0.32
   9  -7   0    1.44    0.34
   9  -7   0    1.42    0.31
   9  -7   0    1.65    0.36
  -9  -7   0    1.96    0.37
   9   7   0    1.53    0.30
  -9   7   0    1.93    0.42
  -9   7   0    1.52    0.29
   9   7   0    2.50    0.50
   9   7   0    1.53    0.45
 -10  -7   0   10.35    0.67
  10  -7   0   11.17    0.69
  10  -7   0   10.23    0.60
  10  -7   0   10.16    0.36
  10  -7   0   11.20    0.71
 -10  -7   0   10.60    0.65
  10  -7   0   10.66    0.37
 -10  -7   0   10.89    0.69
  10   7   0   10.56    0.82
  10   7   0   12.36    0.65
  10   7   0   11.06    0.78
 -10   7   0   11.26    0.58
 -10   7   0   10.53    0.73
 -11  -7   0    1.51    0.43
 -11  -7   0    1.75    0.44
  11  -7   0    1.51    0.13
  11  -7   0    1.52    0.39
  11  -7   0    1.78    0.42
  11  -7   0    1.67    0.41
 -11  -7   0    2.95    0.54
  11  -7   0    1.48    0.13
 -11   7   0    2.39    0.36
 -11   7   0    1.10    0.46
  11   7   0    1.33    0.57
  11   7   0    2.49    0.56
  12  -7   0   13.70    0.84
 -12  -7   0   10.88    0.78
  12  -7   0   12.74    0.82
 -12  -7   0   12.69    0.74
 -12  -7   0   12.14    0.83
  12   7   0   13.09    0.97
 -12   7   0   14.17    0.94
  12   7   0   12.55    0.99
  12   7   0   12.11    0.73
 -12   7   0   11.47    0.62
  13  -7   0    0.33    0.41
 -13  -7   0    1.35    0.46
 -13  -7   0    0.25    0.31
 -13  -7   0    0.69    0.45
  13  -7   0    0.46    0.39
  13  -7   0    0.37    0.34
 -13   7   0    0.98    0.49
  13   7   0   -0.01    0.30
 -13   7   0    0.81    0.28
  13   7   0    0.62    0.62
  13   7   0   -0.30    0.46
  14  -7   0   14.52    0.90
 -14  -7   0   15.16    1.03
  14  -7   0   14.96    0.97
 -14  -7   0   14.85    0.81
 -14  -7   0   15.19    0.94
  14  -7   0   14.16    1.00
 -14   7   0   13.46    0.70
  14   7   0   14.05    0.84
  14   7   0   14.96    1.18
 -14   7   0   14.83    1.05
  14   7   0   13.84    1.08
  15  -7   0    2.00    0.66
 -15  -7   0    2.63    0.58
  15  -7   0    2.17    0.60
  15  -7   0    3.07    0.60
 -15  -7   0    4.15    0.48
 -15  -7   0    2.37    0.74
  15   7   0    1.89    0.69
  15   7   0    0.51    0.61
 -15   7   0    2.30    0.73
  15   7   0    3.52    0.97
   0  -8   0   38.57    1.23
   0  -8   0   36.02    1.22
   0  -8   0   38.67    1.20
   0  -8   0   38.55    1.21
   0  -8   0   37.98    1.16
   0  -8   0   43.09    1.25
   0   8   0   37.65    1.16
   0   8   0   36.98    1.17
   0   8   0   37.27    1.18
   0   8   0   37.58    1.16
   0   8   0   37.73    1.29
   0   8   0   38.20    1.17
   1  -8   0   12.29    0.49
  -1  -8   0   12.04    0.54
  -1  -8   0   12.44    0.55
  -1  -8   0   11.64    0.52
  -1  -8   0   12.44    0.50
  -1  -8   0   12.44    0.53
   1  -8   0   12.23    0.47
   1  -8   0   12.07    0.44
  -1  -8   0   12.71    0.51
   1   8   0   12.36    0.59
   1   8   0   12.37    0.52
   1   8   0   12.58    0.49
  -1   8   0   13.27    0.49
   1   8   0   11.93    0.49
  -1   8   0   12.23    0.41
  -1   8   0   13.07    0.48
  -1   8   0   12.37    0.45
   1   8   0   12.52    0.51
  -1   8   0   12.87    0.62
  -1   8   0   13.15    0.58
  -2  -8   0   16.04    0.64
   2  -8   0   16.79    0.60
  -2  -8   0   16.70    0.65
  -2  -8   0   16.20    0.65
   2  -8   0   16.48    0.53
   2  -8   0   17.50    0.58
  -2  -8   0   16.39    0.62
  -2  -8   0   16.94    0.63
  -2   8   0   17.45    0.76
   2   8   0   17.67    0.68
  -2   8   0   17.34    0.70
  -2   8   0   16.70    0.56
   2   8   0   17.33    0.62
  -2   8   0   16.35    0.57
   2   8   0   17.74    0.73
   2   8   0   16.66    0.64
  -2   8   0   17.16    0.55
  -3  -8   0  114.78    3.25
   3  -8   0  114.46    3.20
   3  -8   0  112.87    3.14
  -3  -8   0  114.01    3.29
  -3  -8   0  113.12    3.27
   3  -8   0  110.49    3.17
   3  -8   0  115.29    3.27
  -3  -8   0  117.53    3.30
   3  -8   0  114.28    3.19
  -3  -8   0  113.07    3.29
  -3   8   0  112.03    3.20
  -3   8   0  114.63    3.33
   3   8   0  116.37    3.34
   3   8   0  116.02    3.39
  -3   8   0  114.21    3.38
   3   8   0  117.39    3.25
  -3   8   0  112.58    3.18
  -4  -8   0   35.87    1.25
   4  -8   0   38.68    1.17
  -4  -8   0   36.35    1.25
   4  -8   0   37.39    1.11
   4  -8   0   37.60    1.24
  -4  -8   0   38.98    1.25
   4  -8   0   38.37    1.14
   4  -8   0   38.22    1.12
  -4  -8   0   38.01    1.22
  -4  -8   0   37.45    1.26
   4   8   0   40.62    1.23
  -4   8   0   38.21    1.29
   4   8   0   37.56    1.31
   4   8   0   39.50    1.30
  -4   8   0   40.05    1.36
  -4   8   0   37.33    1.20
   5  -8   0    4.57    0.22
   5  -8   0    4.80    0.32
  -5  -8   0    4.64    0.35
  -5  -8   0    4.39    0.38
  -5  -8   0    4.55    0.37
  -5  -8   0    4.61    0.35
   5  -8   0    4.98    0.24
   5  -8   0    5.36    0.37
  -5  -8   0    4.73    0.36
   5  -8   0    4.87    0.27
  -5   8   0    5.36    0.39
  -5   8   0    5.21    0.48
  -5   8   0    4.86    0.34
   5   8   0    5.31    0.28
   5   8   0    5.34    0.42
   5   8   0    5.92    0.36
   5   8   0    5.54    0.47
   6  -8   0    7.07    0.27
  -6  -8   0    7.17    0.46
   6  -8   0    8.08    0.43
  -6  -8   0    7.52    0.48
   6  -8   0    7.16    0.37
   6  -8   0    7.22    0.27
  -6  -8   0    6.11    0.45
   6  -8   0    7.96    0.49
  -6  -8   0    7.02    0.43
   6   8   0    7.63    0.53
  -6   8   0    8.55    0.58
   6   8   0    8.06    0.33
   6   8   0    8.27    0.44
  -6   8   0    7.54    0.47
   6   8   0    8.32    0.58
  -7  -8   0   34.35    1.24
   7  -8   0   35.11    1.00
   7  -8   0   31.71    1.15
   7  -8   0   35.10    1.27
   7  -8   0   35.32    1.12
  -7  -8   0   34.92    1.24
  -7  -8   0   35.84    1.27
   7  -8   0   34.73    1.20
   7   8   0   35.42    1.19
   7   8   0   34.85    1.01
   7   8   0   33.91    1.03
  -7   8   0   35.81    1.35
  -7   8   0   35.63    1.22
   7   8   0   35.07    1.33
   7   8   0   35.67    1.38
   8  -8   0   -0.07    0.23
  -8  -8   0   -0.27    0.25
   8  -8   0   -0.50    0.21
  -8  -8   0    0.33    0.27
   8  -8   0    0.04    0.19
  -8  -8   0   -0.35    0.22
   8  -8   0    0.10    0.07
   8   8   0   -0.10    0.07
   8   8   0    0.36    0.36
  -8   8   0    0.00    0.33
   8   8   0   -0.17    0.19
   8   8   0    0.14    0.06
  -8   8   0    0.16    0.23
   8   8   0   -0.23    0.34
  -9  -8   0    1.96    0.42
   9  -8   0    1.89    0.37
   9  -8   0    1.32    0.35
  -9  -8   0    1.96    0.39
   9  -8   0    1.66    0.30
   9  -8   0    1.84    0.11
   9  -8   0    1.75    0.10
  -9  -8   0    2.12    0.39
  -9   8   0    2.55    0.48
   9   8   0    2.12    0.46
  -9   8   0    1.68    0.31
   9   8   0    1.99    0.53
  10  -8   0    5.05    0.57
 -10  -8   0    5.00    0.59
 -10  -8   0    4.82    0.51
 -10  -8   0    5.38    0.58
  10  -8   0    4.05    0.41
  10  -8   0    4.69    0.52
  10   8   0    5.33    0.75
 -10   8   0    5.81    0.67
  10   8   0    4.56    0.46
 -10   8   0    4.42    0.44
  10   8   0    5.54    0.70
 -11  -8   0    4.18    0.55
  11  -8   0    4.75    0.58
 -11  -8   0    4.58    0.52
  11  -8   0    4.72    0.59
 -11  -8   0    4.81    0.60
  11  -8   0    4.38    0.46
  11   8   0    3.95    0.63
  11   8   0    6.29    0.86
 -11   8   0    4.06    0.44
  11   8   0    5.06    0.56
 -11   8   0    5.43    0.69
 -12  -8   0    0.71    0.44
  12  -8   0    0.44    0.32
 -12  -8   0    0.65    0.35
  12  -8   0    0.30    0.36
  12   8   0    0.76    1.01
 -12   8   0    0.00    0.41
 -12   8   0    0.32    0.27
  12   8   0    0.20    0.30
 -13  -8   0    6.37    0.73
  13  -8   0    5.71    0.58
  13  -8   0    5.16    0.68
 -13  -8   0    4.80    0.70
 -13  -8   0    6.39    0.61
  13  -8   0    6.60    0.71
 -13   8   0    5.10    0.75
  13   8   0    6.87    0.96
  13   8   0    4.88    0.56
 -13   8   0    5.89    0.47
  13   8   0    6.42    0.87
  14  -8   0    2.85    0.51
  14  -8   0    2.67    0.57
 -14  -8   0    2.26    0.64
 -14  -8   0    2.06    0.55
  14  -8   0    1.93    0.57
 -14  -8   0    3.10    0.52
  14   8   0    0.97    0.59
  14   8   0    2.78    0.47
 -14   8   0    1.86    0.39
 -14   8   0    1.82    0.60
  14   8   0    2.97    0.84
  15  -8   0    1.71    0.54
 -15  -8   0    1.52    0.72
 -15  -8   0    2.55    0.61
  15  -8   0    2.91    0.63
 -15  -8   0    3.05    0.49
  15  -8   0    2.38    0.69
 -15   8   0    0.81    0.73
  15   8   0    0.42    0.42
  15   8   0    0.99    0.62
  15   8   0    1.33    0.96
   0  -9   0    0.18    0.18
   0  -9   0    0.32    0.17
   0  -9   0    0.21    0.19
   0  -9   0    0.22    0.15
   0  -9   0    0.09    0.13
   0  -9   0   -0.03    0.16
   0   9   0   -0.19    0.24
   0   9   0    0.01    0.12
   0   9   0    0.16    0.13
   0   9   0   -0.07    0.15
   1  -9   0   30.50    0.97
   1  -9   0   30.63    0.94
  -1  -9   0   30.99    1.03
   1  -9   0   31.50    1.00
  -1  -9   0   29.98    1.02
  -1  -9   0   30.20    1.01
  -1  -9   0   30.13    0.99
  -1  -9   0   29.37    0.99
   1  -9   0   30.53    0.99
   1  -9   0   30.95    0.99
  -1   9   0   30.46    1.13
  -1   9   0   30.00    0.89
  -1   9   0   29.79    0.96
   1   9   0   30.79    0.98
  -1   9   0   30.46    1.08
   1   9   0   30.72    1.12
  -1   9   0   29.54    0.94
  -1   9   0   29.07    0.98
   1   9   0   29.20    1.01
  -1   9   0   30.56    1.04
   2  -9   0    9.17    0.42
  -2  -9   0   10.09    0.45
   2  -9   0    8.76    0.34
  -2  -9   0    8.53    0.46
  -2  -9   0    8.88    0.46
   2  -9   0    8.91    0.38
   2  -9   0    8.53    0.42
  -2  -9   0    8.93    0.46
  -2  -9   0    9.39    0.44
  -2   9   0    9.28    0.38
   2   9   0    9.60    0.45
  -2   9   0    9.73    0.37
   2   9   0    8.86    0.52
  -2   9   0    7.18    0.43
  -2   9   0    8.48    0.54
  -2   9   0    8.82    0.34
  -2   9   0    9.47    0.50
   2   9   0    8.68    0.47
   3  -9   0   44.15    1.31
  -3  -9   0   44.61    1.41
   3  -9   0   44.57    1.35
  -3  -9   0   45.51    1.44
  -3  -9   0   44.73    1.40
   3  -9   0   43.88    1.41
  -3  -9   0   45.33    1.43
   3  -9   0   44.03    1.27
   3  -9   0   45.59    1.33
  -3  -9   0   45.52    1.45
  -3   9   0   43.93    1.36
   3   9   0   44.30    1.50
  -3   9   0   46.05    1.49
   3   9   0   44.48    1.47
   3   9   0   45.11    1.40
  -3   9   0   43.80    1.33
  -3   9   0   44.59    1.54
  -3   9   0   42.50    1.36
   4  -9   0    0.52    0.16
  -4  -9   0    0.75    0.23
   4  -9   0    0.79    0.12
  -4  -9   0    0.76    0.24
   4  -9   0    0.42    0.20
  -4  -9   0    0.86    0.23
   4  -9   0    0.72    0.13
   4  -9   0    0.60    0.17
  -4  -9   0    0.50    0.25
  -4  -9   0    0.71    0.21
   4   9   0    0.32    0.27
  -4   9   0    0.62    0.30
  -4   9   0    0.46    0.17
   4   9   0    0.88    0.24
   4   9   0    0.94    0.21
  -4   9   0    0.73    0.26
  -5  -9   0   38.00    1.26
   5  -9   0   35.50    1.09
   5  -9   0   36.80    1.12
   5  -9   0   37.54    1.11
  -5  -9   0   34.17    1.25
  -5  -9   0   38.23    1.24
  -5  -9   0   39.98    1.30
   5  -9   0   36.73    1.18
  -5  -9   0   37.24    1.28
   5  -9   0   36.67    1.26
   5   9   0   37.28    1.35
  -5   9   0   36.46    1.29
  -5   9   0   34.62    1.20
  -5   9   0   38.38    1.37
   5   9   0   39.95    1.33
   6  -9   0   29.06    1.06
  -6  -9   0   28.55    1.03
  -6  -9   0   28.52    1.07
  -6  -9   0   27.64    1.05
   6  -9   0   26.11    0.90
  -6  -9   0   28.08    1.01
  -6  -9   0   30.17    1.09
   6  -9   0   25.87    0.83
   6  -9   0   27.72    0.85
   6  -9   0   28.42    0.98
  -6   9   0   27.92    1.06
  -6   9   0   28.96    1.18
   6   9   0   28.53    1.16
   6   9   0   26.93    1.10
   6   9   0   27.91    1.00
   6   9   0   30.63    0.91
   7  -9   0    1.20    0.12
   7  -9   0    1.34    0.22
  -7  -9   0    1.34    0.57
   7  -9   0    1.12    0.28
  -7  -9   0    1.19    0.34
  -7  -9   0    1.18    0.31
   7  -9   0    1.24    0.27
   7  -9   0    1.14    0.29
  -7   9   0    1.03    0.29
  -7   9   0    0.94    0.42
   7   9   0    1.35    0.41
   7   9   0    1.13    0.14
   7   9   0    1.34    0.37
   7   9   0    1.25    0.18
   7   9   0    1.49    0.28
  -8  -9   0    4.90    0.55
   8  -9   0    3.36    0.39
   8  -9   0    4.39    0.48
   8  -9   0    3.60    0.15
  -8  -9   0    3.92    0.46
  -8  -9   0    3.66    0.46
   8   9   0    4.59    0.59
   8   9   0    3.32    0.18
  -8   9   0    4.37    0.54
   8   9   0    3.42    0.20
   8   9   0    3.27    0.37
  -8   9   0    3.65    0.41
   8   9   0    4.73    0.63
   9  -9   0    4.72    0.47
  -9  -9   0    4.61    0.56
   9  -9   0    5.05    0.38
  -9  -9   0    6.26    0.63
   9  -9   0    4.97    0.54
  -9  -9   0    4.96    0.51
   9   9   0    4.79    0.43
  -9   9   0    4.89    0.44
   9   9   0    4.77    0.67
   9   9   0    3.89    0.56
  -9   9   0    5.32    0.65
 -10  -9   0    5.25    0.60
  10  -9   0    4.26    0.55
  10  -9   0    5.12    0.42
  10  -9   0    4.80    0.51
 -10  -9   0    5.08    0.56
 -10  -9   0    5.38    0.60
 -10   9   0    4.73    0.62
 -10   9   0    4.88    0.46
  10   9   0    5.98    0.74
  10   9   0    5.21    0.48
  10   9   0    5.11    0.76
  11  -9   0    0.56    0.36
 -11  -9   0    1.02    0.42
 -11  -9   0    0.96    0.42
 -11  -9   0    0.04    0.35
  11  -9   0    0.67    0.30
  11  -9   0    0.35    0.36
  11   9   0    0.50    0.29
 -11   9   0    0.47    0.30
 -11   9   0    0.86    0.47
  11   9   0    0.62    0.47
  11   9   0    0.37    0.57
 -12  -9   0    1.72    0.47
 -12  -9   0    1.63    0.44
  12  -9   0    1.50    0.42
  12  -9   0    2.51    0.52
  12  -9   0    2.18    0.41
 -12  -9   0    1.38    0.47
  12   9   0    1.60    0.60
 -12   9   0    0.96    0.55
 -12   9   0    1.12    0.34
  12   9   0    1.79    0.63
  12   9   0    1.72    0.38
  13  -9   0    1.01    0.39
 -13  -9   0    1.44    0.49
  13  -9   0    1.27    0.52
 -13  -9   0    2.34    0.50
 -13  -9   0    0.98    0.49
  13  -9   0    1.57    0.50
  13   9   0    1.63    0.62
 -13   9   0    1.12    0.56
  13   9   0    0.79    0.36
  13   9   0    1.41    0.71
  14  -9   0    1.21    0.58
 -14  -9   0    1.93    0.47
  14  -9   0    0.90    0.37
 -14  -9   0    1.90    0.67
 -14  -9   0    1.62    0.55
  14  -9   0    1.53    0.52
  14   9   0    1.30    0.78
  14   9   0    0.71    0.36
 -14   9   0    0.81    0.58
  14   9   0    1.25    0.62
  15  -9   0    4.51    0.72
 -15  -9   0    4.35    0.88
  15  -9   0    3.71    0.87
 -15  -9   0    6.95    0.67
 -15  -9   0    4.67    0.76
 -15   9   0    5.15    0.91
  15   9   0    2.69    0.52
  15   9   0    3.37    0.92
  15   9   0    5.34    1.53
   0 -10   0   67.18    2.03
   0 -10   0   65.25    2.00
   0 -10   0   67.77    2.01
   0 -10   0   69.19    2.05
   0 -10   0   69.16    2.06
   0  10   0   67.12    1.96
   0  10   0   66.93    1.99
   0  10   0   70.31    2.18
   0  10   0   68.41    2.01
   1 -10   0    0.89    0.20
   1 -10   0    1.47    0.26
   1 -10   0    1.04    0.21
  -1 -10   0    1.04    0.22
  -1 -10   0    1.08    0.25
  -1 -10   0    0.80    0.25
  -1 -10   0    0.83    0.23
   1 -10   0    1.22    0.20
  -1 -10   0    0.78    0.20
   1 -10   0    1.16    0.18
   1  10   0    0.65    0.19
  -1  10   0    0.60    0.18
   1  10   0    0.80    0.24
  -1  10   0    0.82    0.29
  -1  10   0    1.09    0.13
  -1  10   0    0.79    0.29
   1  10   0    1.36    0.33
  -2 -10   0   40.89    1.33
  -2 -10   0   40.23    1.29
  -2 -10   0   41.72    1.33
   2 -10   0   40.63    1.24
  -2 -10   0   41.99    1.31
   2 -10   0   40.37    1.28
   2 -10   0   39.54    1.19
   2 -10   0   42.04    1.29
  -2 -10   0   41.54    1.35
  -2  10   0   39.67    1.22
  -2  10   0   40.25    1.45
   2  10   0   40.10    1.30
   2  10   0   42.49    1.35
  -2  10   0   37.61    1.23
  -2  10   0   40.47    1.40
   2  10   0   40.64    1.43
  -2  10   0   40.18    1.19
  -3 -10   0    0.52    0.21
   3 -10   0    0.37    0.17
  -3 -10   0    0.25    0.24
  -3 -10   0    0.26    0.20
  -3 -10   0    0.29    0.19
   3 -10   0    0.30    0.13
  -3 -10   0    0.28    0.20
   3 -10   0    0.53    0.14
   3 -10   0    0.45    0.11
  -3  10   0    0.27    0.13
  -3  10   0    0.31    0.28
   3  10   0    0.20    0.20
  -3  10   0    0.44    0.25
  -3  10   0    0.19    0.12
   3  10   0    0.04    0.23
   3  10   0    0.43    0.19
   3  10   0    0.32    0.25
  -4 -10   0   13.31    0.59
   4 -10   0   14.28    0.52
  -4 -10   0   13.11    0.62
   4 -10   0   12.86    0.47
  -4 -10   0   13.17    0.63
   4 -10   0   13.17    0.61
  -4 -10   0   12.61    0.60
   4 -10   0   12.68    0.43
  -4 -10   0   13.04    0.61
   4  10   0   12.90    0.63
  -4  10   0   13.98    0.67
  -4  10   0   12.77    0.73
   4  10   0   14.43    0.69
  -4  10   0   12.91    0.53
   4  10   0   12.06    0.63
   5 -10   0    0.31    0.11
   5 -10   0    0.54    0.16
  -5 -10   0    0.59    0.27
  -5 -10   0    0.53    0.24
   5 -10   0    0.49    0.12
  -5 -10   0    0.61    0.24
  -5 -10   0    0.27    0.22
  -5 -10   0    0.83    0.25
   5 -10   0    0.32    0.17
   5 -10   0    0.23    0.22
   5  10   0    0.02    0.29
  -5  10   0    0.01    0.17
   5  10   0    0.26    0.24
   5  10   0    0.32    0.21
  -5  10   0   -0.06    0.28
  -5  10   0    0.20    0.24
   6 -10   0   57.22    1.71
   6 -10   0   58.50    1.71
   6 -10   0   62.09    1.82
   6 -10   0   58.28    1.70
   6 -10   0   56.57    1.68
   6 -10   0   59.32    1.91
  -6 -10   0   58.81    1.93
  -6 -10   0   61.28    2.26
  -6 -10   0   58.54    1.95
  -6 -10   0   60.21    1.92
  -6 -10   0   58.21    1.86
  -6  10   0   58.54    2.08
   6  10   0   60.48    1.83
   6  10   0   59.20    1.85
  -6  10   0   61.39    1.94
   6  10   0   59.00    1.97
   6  10   0   60.07    2.03
   7 -10   0    0.32    0.16
   7 -10   0    0.52    0.24
   7 -10   0    0.51    0.30
   7 -10   0    0.17    0.15
   7 -10   0    0.17    0.08
  -7 -10   0    0.57    0.28
  -7 -10   0    0.60    0.30
   7 -10   0    0.35    0.11
  -7  10   0    0.49    0.35
   7  10   0    0.09    0.36
   7  10   0    0.18    0.11
   7  10   0    0.39    0.31
  -7  10   0    0.69    0.29
   7  10   0    0.16    0.15
   7  10   0   -0.01    0.20
  -8 -10   0   16.38    0.83
   8 -10   0   16.17    0.73
   8 -10   0   16.57    0.82
  -8 -10   0   15.64    0.81
   8 -10   0   16.10    0.62
  -8 -10   0   18.14    0.85
   8 -10   0   15.46    0.73
  -8  10   0   16.30    0.91
  -8  10   0   15.80    0.77
   8  10   0   16.17    0.54
   8  10   0   16.72    0.56
   8  10   0   17.87    0.92
   8  10   0   17.63    0.94
   8  10   0   15.79    0.72
   9 -10   0    3.79    0.40
   9 -10   0    2.69    0.30
   9 -10   0    3.23    0.48
  -9 -10   0    3.18    0.48
  -9 -10   0    2.74    0.50
   9 -10   0    2.46    0.39
  -9 -10   0    3.27    0.48
   9  10   0    2.87    0.38
  -9  10   0    3.84    0.60
  -9  10   0    2.94    0.43
   9  10   0    2.76    0.52
   9  10   0    3.90    0.68
 -10 -10   0    2.17    0.48
 -10 -10   0    2.92    0.52
  10 -10   0    2.98    0.46
  10 -10   0    2.75    0.50
 -10 -10   0    2.05    0.49
  10 -10   0    2.70    0.33
  10  10   0    2.49    0.37
 -10  10   0    2.72    0.56
 -10  10   0    2.34    0.40
  10  10   0    1.94    0.61
  10  10   0    2.45    0.58
  11 -10   0    0.21    0.24
 -11 -10   0   -0.39    0.33
  11 -10   0    0.12    0.37
  11 -10   0    0.47    0.34
 -11 -10   0    0.58    0.38
 -11 -10   0    0.04    0.37
  11  10   0    0.87    0.60
 -11  10   0    0.09    0.43
  11  10   0   -0.03    0.42
  11  10   0    0.61    0.30
 -12 -10   0    2.79    0.52
  12 -10   0    2.11    0.51
  12 -10   0    2.73    0.50
 -12 -10   0    2.01    0.49
 -12 -10   0    2.67    0.55
  12 -10   0    2.74    0.39
 -12  10   0    1.51    0.54
 -12  10   0    1.72    0.38
  12  10   0    2.91    0.73
  12  10   0    1.19    0.52
  12  10   0    1.85    0.39
  13 -10   0    2.87    0.86
 -13 -10   0    1.78    0.56
  13 -10   0    2.74    0.44
  13 -10   0    1.70    0.52
 -13 -10   0    3.90    0.61
 -13 -10   0    2.73    0.61
  13  10   0    1.26    0.75
 -13  10   0    1.64    0.59
 -13  10   0    2.22    0.43
  13  10   0    2.30    0.67
  13  10   0    1.87    0.41
 -14 -10   0    0.92    0.64
 -14 -10   0    1.48    0.54
  14 -10   0    1.56    0.62
 -14 -10   0    1.86    0.50
  14 -10   0    1.10    0.59
  14 -10   0    1.10    0.48
  14  10   0    0.71    0.60
  14  10   0    0.45    0.36
 -14  10   0    1.03    0.67
 -14  10   0    0.57    0.36
  14  10   0    0.45    0.84
  15 -10   0    1.19    0.78
 -15 -10   0    1.47    0.58
  15 -10   0    1.99    0.55
  15  10   0   -0.11    0.39
 -15  10   0    0.66    0.98
  15  10   0    2.41    1.08
  15  10   0    0.62    1.03
   0 -11   0   -0.05    0.18
   0 -11   0    0.10    0.17
   0 -11   0    0.05    0.17
   0 -11   0    0.23    0.19
   0 -11   0   -0.27    0.21
   0  11   0    0.02    0.18
   0  11   0    0.10    0.27
   0  11   0   -0.06    0.13
   1 -11   0    0.84    0.22
   1 -11   0    1.03    0.23
  -1 -11   0    0.62    0.23
   1 -11   0    0.72    0.24
  -1 -11   0    0.62    0.25
   1 -11   0    0.58    0.18
  -1 -11   0    0.60    0.22
  -1 -11   0    0.63    0.20
   1 -11   0    0.84    0.17
  -1 -11   0    0.54    0.19
  -1 -11   0    0.80    0.24
  -1  11   0    0.94    0.20
  -1  11   0    1.54    0.36
   1  11   0    0.56    0.18
   1  11   0    0.26    0.23
  -1  11   0    0.65    0.12
   1  11   0    0.31    0.29
  -1  11   0    1.20    0.32
  -2 -11   0   54.00    1.70
  -2 -11   0   54.40    1.68
   2 -11   0   53.74    1.65
  -2 -11   0   54.32    1.66
   2 -11   0   52.91    1.61
  -2 -11   0   54.07    1.72
   2 -11   0   51.55    1.55
  -2 -11   0   53.07    1.70
   2 -11   0   54.97    1.66
   2  11   0   53.88    1.81
   2  11   0   53.55    1.71
  -2  11   0   54.15    1.58
  -2  11   0   55.06    1.79
  -2  11   0   51.54    1.53
  -2  11   0   52.72    1.82
   2  11   0   53.29    1.65
  -3 -11   0   75.41    2.28
   3 -11   0   73.15    2.15
   3 -11   0   75.48    2.20
  -3 -11   0   76.02    2.29
   3 -11   0   71.20    2.08
  -3 -11   0   74.30    2.23
  -3 -11   0   75.02    2.26
  -3 -11   0   72.97    2.29
   3  11   0   74.31    2.25
  -3  11   0   76.31    2.42
  -3  11   0   71.10    2.15
  -3  11   0   76.31    2.36
   3  11   0   74.44    2.25
  -3  11   0   73.87    2.11
   3  11   0   75.66    2.38
  -3  11   0   73.39    2.13
   3  11   0   76.98    2.32
  -4 -11   0    3.43    0.40
  -4 -11   0    4.37    0.45
  -4 -11   0    3.35    0.35
   4 -11   0    3.28    0.27
  -4 -11   0    3.27    0.34
  -4 -11   0    3.52    0.36
   4 -11   0    3.83    0.38
   4 -11   0    3.69    0.25
   4 -11   0    3.07    0.28
   4 -11   0    3.27    0.18
   4  11   0    3.73    0.35
   4  11   0    3.77    0.42
  -4  11   0    3.53    0.48
  -4  11   0    2.96    0.27
  -4  11   0    3.60    0.41
   4  11   0    3.39    0.43
  -5 -11   0    9.25    0.52
   5 -11   0    9.00    0.32
   5 -11   0    8.73    0.58
  -5 -11   0   10.05    0.57
  -5 -11   0    9.26    0.58
  -5 -11   0    8.83    0.53
  -5 -11   0    8.82    0.53
   5 -11   0    9.01    0.37
   5 -11   0    9.60    0.44
   5 -11   0    9.36    0.55
   5  11   0    9.21    0.64
  -5  11   0    7.77    0.45
   5  11   0    9.53    0.51
   5  11   0    9.43    0.58
  -5  11   0   10.00    0.69
  -5  11   0    9.82    0.60
  -6 -11   0   11.59    0.64
   6 -11   0    9.64    0.37
  -6 -11   0    9.37    0.71
  -6 -11   0   10.96    0.63
   6 -11   0   10.10    0.61
   6 -11   0   10.82    0.39
  -6 -11   0   10.12    0.60
  -6 -11   0   10.94    0.58
   6 -11   0   11.09    0.44
   6 -11   0    9.79    0.50
   6 -11   0   10.36    0.38
   6  11   0   10.51    0.49
  -6  11   0   10.24    0.63
  -6  11   0    9.84    0.73
   6  11   0   10.82    1.05
   6  11   0   11.06    0.66
   6  11   0   10.07    0.55
  -7 -11   0    3.00    0.46
   7 -11   0    3.79    0.36
  -7 -11   0    4.80    0.53
   7 -11   0    3.04    0.18
  -7 -11   0    3.92    0.50
   7 -11   0    3.09    0.23
   7 -11   0    3.10    0.21
   7 -11   0    2.69    0.22
   7 -11   0    2.76    0.40
   7  11   0    3.34    0.37
  -7  11   0    3.37    0.44
   7  11   0    2.80    0.22
   7  11   0    3.16    0.29
   7  11   0    3.24    0.46
   7  11   0    2.80    0.53
  -7  11   0    3.02    0.52
   8 -11   0    0.40    0.17
  -8 -11   0    0.42    0.38
  -8 -11   0    0.86    0.35
   8 -11   0    0.47    0.26
  -8 -11   0    0.59    0.32
   8 -11   0    0.68    0.18
   8 -11   0    0.45    0.30
   8  11   0    1.33    0.43
   8  11   0    0.55    0.16
   8  11   0    0.37    0.42
   8  11   0    0.55    0.13
  -8  11   0    0.45    0.32
   8  11   0    0.62    0.25
  -8  11   0    0.85    0.41
  -9 -11   0   -0.09    0.32
  -9 -11   0    0.27    0.36
   9 -11   0    0.05    0.27
  -9 -11   0    0.03    0.33
   9 -11   0    0.04    0.32
  -9  11   0    0.15    0.43
   9  11   0    0.07    0.23
   9  11   0   -0.36    0.43
   9  11   0    0.17    0.11
   9  11   0    0.14    0.38
   9  11   0    0.16    0.10
  10 -11   0    0.37    0.21
 -10 -11   0    0.41    0.36
 -10 -11   0    0.40    0.37
  10 -11   0    1.00    0.34
 -10 -11   0    0.98    0.41
  10 -11   0    0.73    0.40
  10  11   0    0.51    0.27
  10  11   0    0.29    0.46
 -10  11   0    0.61    0.32
  10  11   0    0.79    0.57
 -10  11   0    0.15    0.47
 -11 -11   0    8.05    0.79
 -11 -11   0   10.66    0.78
 -11 -11   0   10.92    1.10
  11 -11   0    9.03    0.66
  11 -11   0    9.55    0.52
  11 -11   0    8.99    0.77
  11  11   0    7.39    0.80
 -11  11   0    9.04    0.65
  11  11   0    9.84    0.61
 -11  11   0   12.12    1.16
  11  11   0    8.59    0.94
  12 -11   0    0.26    0.36
  12 -11   0    0.40    0.26
 -12 -11   0    0.29    0.46
  12 -11   0    1.07    0.45
 -12 -11   0    0.71    0.42
 -12 -11   0    0.71    0.43
 -12  11   0    0.51    0.54
  12  11   0    0.73    0.53
  12  11   0   -0.50    0.59
 -12  11   0    0.12    0.32
  12  11   0    0.91    0.34
  13 -11   0    0.02    0.48
  13 -11   0    0.32    0.34
 -13 -11   0    0.17    0.47
 -13 -11   0    0.85    0.44
 -13 -11   0   -0.27    0.43
 -13  11   0   -0.29    0.30
  13  11   0   -0.64    0.50
  13  11   0   -0.32    0.29
  13  11   0   -0.41    0.70
 -13  11   0    0.36    0.54
 -14 -11   0    1.06    0.47
 -14 -11   0    0.72    0.62
 -14 -11   0    0.31    0.50
  14 -11   0    0.93    0.46
  14 -11   0    0.84    0.62
  14  11   0   -0.03    0.60
 -14  11   0   -1.11    0.46
 -14  11   0   -0.13    0.66
  14  11   0   -0.37    0.32
  14  11   0   -0.30    0.82
 -15 -11   0    4.78    0.71
  15  11   0    4.20    1.26
   0 -12   0    3.68    0.37
   0 -12   0    4.16    0.35
   0 -12   0    4.51    0.37
   0 -12   0    3.89    0.32
   0 -12   0    4.29    0.35
   0  12   0    3.94    0.48
   0  12   0    4.45    0.38
   0  12   0    4.25    0.24
   0  12   0    4.18    0.28
  -1 -12   0   -0.04    0.17
  -1 -12   0    0.22    0.22
  -1 -12   0    0.04    0.20
  -1 -12   0   -0.02    0.23
   1 -12   0   -0.17    0.14
   1 -12   0   -0.06    0.17
   1 -12   0   -0.05    0.20
   1 -12   0    0.04    0.20
  -1 -12   0    0.48    0.23
  -1  12   0   -0.11    0.23
   1  12   0   -0.23    0.19
   1  12   0   -0.18    0.26
  -1  12   0   -0.18    0.15
  -1  12   0    0.00    0.09
   1  12   0    0.01    0.15
  -1  12   0    0.38    0.29
   2 -12   0    0.94    0.16
  -2 -12   0    0.80    0.26
   2 -12   0    0.86    0.19
   2 -12   0    0.95    0.23
  -2 -12   0    1.10    0.25
  -2 -12   0    1.03    0.30
   2 -12   0    0.58    0.23
  -2 -12   0    1.06    0.27
  -2 -12   0    1.09    0.26
  -2  12   0    0.59    0.29
  -2  12   0    0.90    0.18
   2  12   0    1.57    0.37
  -2  12   0    0.77    0.13
  -2  12   0    0.54    0.31
   2  12   0    0.86    0.22
   2  12   0    0.66    0.28
   3 -12   0    4.88    0.30
   3 -12   0    4.90    0.37
  -3 -12   0    4.03    0.40
  -3 -12   0    5.56    0.41
  -3 -12   0    5.03    0.40
   3 -12   0    3.81    0.22
  -3 -12   0    5.03    0.41
  -3 -12   0    4.57    0.38
   3 -12   0    4.55    0.35
  -3  12   0    4.67    0.56
   3  12   0    3.66    0.42
   3  12   0    4.30    0.51
  -3  12   0    4.40    0.47
  -3  12   0    4.16    0.26
   3  12   0    3.17    0.37
  -3  12   0    3.33    0.26
   3  12   0    4.38    0.38
   4 -12   0   33.39    1.11
  -4 -12   0   35.01    1.18
   4 -12   0   33.82    1.06
   4 -12   0   31.69    0.96
  -4 -12   0   33.66    1.22
  -4 -12   0   34.64    1.21
  -4 -12   0   34.95    1.26
  -4 -12   0   33.47    1.22
   4  12   0   33.70    1.17
   4  12   0   34.77    1.28
  -4  12   0   32.30    1.33
  -4  12   0   31.92    1.08
  -4  12   0   34.07    1.29
   4  12   0   33.57    1.21
   4  12   0   34.59    1.34
   5 -12   0    4.26    0.33
   5 -12   0    4.49    0.33
   5 -12   0    4.62    0.27
  -5 -12   0    4.37    0.45
  -5 -12   0    4.07    0.42
  -5 -12   0    5.55    0.43
   5 -12   0    5.23    0.74
  -5 -12   0    4.62    0.46
  -5 -12   0    4.89    0.43
   5  12   0    4.71    0.46
   5  12   0    4.01    0.39
  -5  12   0    5.54    0.63
  -5  12   0    4.12    0.34
  -5  12   0    5.78    0.52
   5  12   0    5.90    0.55
   6 -12   0   12.80    0.47
  -6 -12   0   12.72    0.69
  -6 -12   0   12.20    0.70
  -6 -12   0   12.45    0.69
  -6 -12   0   13.55    0.70
   6 -12   0   12.69    0.68
   6 -12   0   13.15    0.58
  -6 -12   0   13.05    0.70
  -6  12   0   12.53    0.74
   6  12   0   12.42    0.62
   6  12   0   14.54    0.83
   6  12   0   14.09    0.74
   6  12   0   12.81    0.58
  -6  12   0   13.73    0.82
   7 -12   0    4.10    0.27
   7 -12   0    3.58    0.20
  -7 -12   0    4.44    0.46
   7 -12   0    4.14    0.21
   7 -12   0    4.25    0.49
  -7 -12   0    3.83    0.48
   7 -12   0    4.14    0.21
  -7 -12   0    4.92    0.58
  -7 -12   0    4.26    0.51
   7 -12   0    3.70    0.37
   7  12   0    3.85    0.40
  -7  12   0    5.01    0.67
   7  12   0    4.56    0.64
   7  12   0    5.49    0.69
   7  12   0    4.18    0.34
   8 -12   0    0.14    0.23
   8 -12   0    0.56    0.34
   8 -12   0    0.33    0.14
   8 -12   0    0.31    0.14
  -8 -12   0   -0.19    0.31
  -8 -12   0    0.27    0.33
  -8 -12   0    0.05    0.37
  -8  12   0    0.43    0.32
  -8  12   0    0.29    0.44
   8  12   0    0.44    0.35
   8  12   0    0.44    0.25
   8  12   0   -0.11    0.11
   8  12   0    0.00    0.16
   8  12   0    0.92    0.51
   9 -12   0    0.26    0.26
  -9 -12   0    0.20    0.31
   9 -12   0    0.15    0.15
  -9 -12   0    0.41    0.37
   9 -12   0    0.69    0.36
  -9 -12   0   -0.05    0.35
  -9  12   0    0.21    0.32
   9  12   0    0.31    0.40
   9  12   0    0.46    0.53
   9  12   0   -0.13    0.22
  -9  12   0   -0.04    0.44
   9  12   0   -0.07    0.12
  10 -12   0    0.98    0.33
 -10 -12   0    0.78    0.44
 -10 -12   0    1.55    0.44
 -10 -12   0    1.23    0.43
  10 -12   0    1.22    0.44
  10  12   0    0.29    0.27
 -10  12   0    0.93    0.54
  10  12   0    1.24    0.61
  10  12   0    1.84    0.52
 -10  12   0    0.96    0.36
  11 -12   0    0.10    0.20
 -11 -12   0    0.30    0.37
  11 -12   0    0.32    0.41
 -11 -12   0   -0.11    0.37
  11 -12   0    0.09    0.29
 -11 -12   0   -0.11    0.40
  11  12   0   -0.93    0.53
 -11  12   0    0.62    0.34
  11  12   0   -0.10    0.40
  11  12   0    0.34    0.28
 -11  12   0    0.62    0.54
 -12 -12   0    2.12    0.53
  12 -12   0    3.05    0.51
  12 -12   0    1.82    0.40
 -12 -12   0    2.10    0.56
  12 -12   0    2.26    0.52
 -12 -12   0    3.12    0.58
 -12  12   0    1.83    0.42
  12  12   0    2.61    0.79
  12  12   0    1.70    0.60
 -12  12   0    3.34    0.69
  12  12   0    2.17    0.39
  13 -12   0    0.69    0.67
 -13 -12   0    0.36    0.54
 -13 -12   0    0.81    0.49
 -13 -12   0    0.55    0.47
  13  12   0   -0.11    0.30
  13  12   0   -0.24    0.72
 -13  12   0    0.54    0.37
  13  12   0    0.29    0.57
 -13  12   0    0.46    0.62
  14 -12   0    2.46    0.89
 -14 -12   0    1.67    0.57
 -14 -12   0    1.72    0.57
  14 -12   0    1.18    0.50
 -14 -12   0    1.91    0.74
 -14  12   0    0.39    0.73
  14  12   0   -0.27    0.59
  14  12   0    0.21    1.26
   0 -13   0    0.38    0.22
   0 -13   0    0.70    0.21
   0 -13   0    0.14    0.17
   0 -13   0    0.11    0.20
   0 -13   0    0.80    0.28
   0  13   0    0.50    0.31
   0  13   0    0.31    0.22
   0  13   0    0.41    0.17
   0  13   0    0.76    0.34
  -1 -13   0    3.69    0.41
   1 -13   0    4.16    0.36
  -1 -13   0    3.76    0.37
  -1 -13   0    4.54    0.43
   1 -13   0    3.64    0.39
   1 -13   0    4.15    0.38
  -1 -13   0    4.30    0.37
   1 -13   0    4.27    0.31
   1 -13   0    4.80    0.34
  -1 -13   0    5.03    0.40
   1  13   0    5.13    0.58
  -1  13   0    4.49    0.47
   1  13   0    3.94    0.40
  -1  13   0    4.12    0.22
  -1  13   0    5.37    0.60
  -1  13   0    4.63    0.28
  -1  13   0    4.48    0.33
   1  13   0    4.47    0.32
  -2 -13   0    2.73    0.35
  -2 -13   0    2.88    0.40
  -2 -13   0    2.80    0.40
   2 -13   0    3.26    0.36
  -2 -13   0    2.79    0.38
   2 -13   0    2.18    0.26
   2 -13   0    2.43    0.21
   2 -13   0    2.95    0.37
  -2 -13   0    2.45    0.33
  -2  13   0    2.28    0.45
  -2  13   0    2.96    0.26
  -2  13   0    3.17    0.47
   2  13   0    2.63    0.45
   2  13   0    2.46    0.38
  -2  13   0    2.21    0.19
   3 -13   0    1.68    0.30
  -3 -13   0    1.51    0.38
   3 -13   0    1.35    0.16
  -3 -13   0    1.73    0.31
  -3 -13   0    1.52    0.33
   3 -13   0    1.13    0.28
  -3 -13   0    1.92    0.34
   3 -13   0    1.31    0.22
   3  13   0    1.37    0.29
   3  13   0    1.45    0.36
   3  13   0    1.25    0.40
   3  13   0    1.13    0.29
  -3  13   0    1.58    0.40
  -3  13   0    1.58    0.20
  -3  13   0    1.30    0.20
   4 -13   0    9.36    0.52
   4 -13   0    8.97    0.42
  -4 -13   0    9.37    0.54
  -4 -13   0    8.95    0.54
   4 -13   0    8.48    0.30
   4 -13   0    8.23    0.48
  -4 -13   0    8.62    0.59
  -4 -13   0    8.76    0.57
  -4 -13   0    8.59    0.57
  -4  13   0   10.49    0.97
  -4  13   0    8.45    0.50
  -4  13   0    9.13    0.72
   4  13   0    8.41    0.55
   4  13   0   10.08    0.55
   4  13   0    9.00    0.62
   4  13   0    9.46    0.75
  -5 -13   0    2.99    0.42
  -5 -13   0    3.23    0.42
  -5 -13   0    2.76    0.45
   5 -13   0    2.72    0.32
  -5 -13   0    3.02    0.40
  -5 -13   0    3.11    0.42
   5 -13   0    2.64    0.25
   5 -13   0    3.31    0.30
   5  13   0    4.15    0.41
  -5  13   0    4.31    0.61
  -5  13   0    2.74    0.30
   5  13   0    2.87    0.49
   5  13   0    3.09    0.44
  -5  13   0    3.51    0.51
   6 -13   0    7.47    0.42
   6 -13   0    8.00    0.60
  -6 -13   0    7.77    0.64
  -6 -13   0    7.54    0.57
  -6 -13   0    8.09    0.60
   6 -13   0    7.86    0.35
  -6 -13   0    8.46    0.56
   6 -13   0    8.40    0.46
  -6 -13   0    7.86    0.59
  -6  13   0    8.09    0.70
   6  13   0    7.42    0.51
   6  13   0    7.43    0.59
  -6  13   0    8.14    0.65
   6  13   0    7.99    0.47
   6  13   0    7.81    0.69
   7 -13   0    1.77    0.17
   7 -13   0    1.79    0.29
  -7 -13   0    1.02    0.44
   7 -13   0    1.60    0.29
   7 -13   0    1.39    0.39
  -7 -13   0    2.00    0.43
  -7 -13   0    1.89    0.40
  -7 -13   0    2.22    0.39
   7  13   0    2.01    0.29
   7  13   0    1.98    0.49
   7  13   0    1.63    0.31
  -7  13   0    2.11    0.42
  -7  13   0    1.92    0.51
   7  13   0    1.61    0.53
  -8 -13   0    4.99    0.59
  -8 -13   0    6.19    0.57
  -8 -13   0    6.62    0.61
   8 -13   0    6.01    0.29
   8 -13   0    6.66    0.63
   8 -13   0    6.36    0.47
   8  13   0    8.15    0.66
   8  13   0    6.18    0.39
  -8  13   0    6.98    0.63
  -8  13   0    5.91    0.73
   8  13   0    5.99    0.47
   8  13   0    6.82    0.76
  -9 -13   0    0.25    0.35
   9 -13   0    0.74    0.14
   9 -13   0    0.79    0.37
  -9 -13   0    0.84    0.46
  -9 -13   0    0.04    0.38
   9 -13   0    0.56    0.28
   9  13   0    0.42    0.26
   9  13   0    0.79    0.41
   9  13   0   -0.40    0.51
  -9  13   0    0.46    0.49
  -9  13   0    0.77    0.38
  10 -13   0    2.60    0.22
 -10 -13   0    2.95    0.65
 -10 -13   0    3.43    0.59
  10 -13   0    3.29    0.77
 -10 -13   0    3.15    0.59
  10 -13   0    3.48    0.46
 -10  13   0    3.91    0.54
  10  13   0    2.95    0.58
  10  13   0    3.36    0.42
 -11 -13   0   -0.39    0.35
 -11 -13   0    0.37    0.44
  11 -13   0    0.29    0.30
 -11 -13   0   -0.33    0.37
  11 -13   0   -0.14    0.39
 -11  13   0    0.49    0.34
  11  13   0   -0.05    0.26
 -11  13   0   -1.09    0.47
  11  13   0   -0.15    0.60
  12 -13   0    4.12    0.54
  12 -13   0    2.49    0.59
 -12 -13   0    4.87    0.71
 -12 -13   0    3.12    0.61
 -12 -13   0    4.03    0.66
  12  13   0    4.51    0.77
 -12  13   0    3.91    0.56
  12  13   0    4.29    1.22
 -12  13   0    3.61    0.74
  12  13   0    3.80    0.46
 -13 -13   0    1.17    0.63
 -13 -13   0    0.50    0.49
  13 -13   0    0.01    0.59
 -13 -13   0   -0.27    0.44
  13 -13   0    1.01    0.68
  13  13   0    0.13    0.52
 -13  13   0    0.18    0.66
  13  13   0   -0.33    0.78
 -13  13   0   -0.48    0.35
  13  13   0    0.15    0.34
  14 -13   0    0.56    0.68
 -14 -13   0    0.56    0.60
  14 -13   0    0.52    0.43
 -14 -13   0    2.45    0.63
  14  13   0    0.84    0.98
  14  13   0   -0.68    0.60
 -14  13   0   -1.41    1.14
   0 -14   0   20.36    0.78
   0 -14   0   18.93    0.80
   0 -14   0   18.83    0.84
   0 -14   0   20.25    0.80
   0  14   0   18.27    0.63
   0  14   0   17.68    1.10
   0  14   0   19.66    0.78
   0  14   0   20.01    0.69
   0  14   0   19.02    0.93
   1 -14   0    8.83    0.47
  -1 -14   0    8.64    0.57
   1 -14   0    7.78    0.50
  -1 -14   0    8.76    0.52
  -1 -14   0    8.56    0.56
   1 -14   0    8.33    0.53
  -1 -14   0    8.88    0.51
   1 -14   0    8.09    0.49
  -1 -14   0    8.00    0.50
  -1  14   0    8.16    0.38
  -1  14   0    7.85    0.69
  -1  14   0    8.02    0.33
   1  14   0    7.74    0.52
  -1  14   0    9.14    0.62
   1  14   0    8.00    0.43
   1  14   0    8.87    0.79
  -2 -14   0    9.89    0.58
   2 -14   0    9.04    0.40
  -2 -14   0   10.13    0.61
  -2 -14   0   10.35    0.56
  -2 -14   0    9.61    0.56
  -2 -14   0    9.90    0.59
   2 -14   0    9.18    0.54
   2 -14   0    9.43    0.55
   2 -14   0    9.56    0.49
  -2  14   0    9.55    0.68
   2  14   0   10.43    0.57
   2  14   0    9.26    0.71
  -2  14   0    9.51    0.74
  -2  14   0    9.08    0.37
   2  14   0    8.97    0.58
  -2  14   0    9.55    0.45
  -3 -14   0   16.26    0.78
   3 -14   0   15.85    0.63
  -3 -14   0   15.84    0.81
   3 -14   0   13.52    0.52
  -3 -14   0   16.01    0.73
  -3 -14   0   16.24    0.76
   3 -14   0   15.46    0.71
  -3 -14   0   16.13    0.75
   3 -14   0   15.35    0.70
  -3  14   0   15.42    0.57
   3  14   0   16.99    0.92
  -3  14   0   16.33    0.84
   3  14   0   16.43    0.80
  -3  14   0   14.85    0.56
  -3  14   0   15.68    0.92
   3  14   0   15.71    0.70
   3  14   0   15.17    0.72
   4 -14   0    6.60    0.50
  -4 -14   0    6.48    0.54
  -4 -14   0    6.17    0.53
  -4 -14   0    7.82    0.57
   4 -14   0    7.52    0.40
  -4 -14   0    6.99    0.52
   4 -14   0    7.24    0.47
  -4 -14   0    7.52    0.56
  -4  14   0    8.69    0.70
  -4  14   0    7.64    0.61
   4  14   0    7.55    0.61
   4  14   0    7.79    0.65
   4  14   0    7.57    0.53
   4  14   0    7.90    0.53
   5 -14   0   14.93    0.60
  -5 -14   0   17.42    0.84
   5 -14   0   16.04    0.69
  -5 -14   0   16.08    0.86
  -5 -14   0   17.32    0.78
  -5 -14   0   17.10    0.81
  -5 -14   0   16.25    0.80
  -5  14   0   16.49    1.00
   5  14   0   16.20    0.76
   5  14   0   16.85    0.90
   5  14   0   16.81    0.81
   5  14   0   15.97    0.91
  -5  14   0   17.20    0.90
  -5  14   0   14.29    0.64
  -6 -14   0    0.84    0.30
   6 -14   0    0.58    0.18
   6 -14   0    0.69    0.22
   6 -14   0    0.22    0.21
  -6 -14   0    0.19    0.31
  -6 -14   0    0.31    0.31
  -6 -14   0   -0.10    0.35
   6  14   0    0.34    0.32
  -6  14   0    0.30    0.41
   6  14   0    0.92    0.45
   6  14   0    0.57    0.43
   6  14   0    0.56    0.24
  -6  14   0    0.38    0.37
   6  14   0    0.38    0.25
  -7 -14   0    0.40    0.35
  -7 -14   0    0.65    0.32
   7 -14   0    0.16    0.19
  -7 -14   0    0.13    0.32
   7 -14   0   -0.18    0.30
   7 -14   0    0.33    0.12
   7 -14   0    0.58    0.24
  -7 -14   0    0.46    0.40
   7  14   0   -0.02    0.22
   7  14   0   -0.12    0.31
  -7  14   0    0.90    0.47
   7  14   0    0.29    0.48
  -7  14   0    0.80    0.40
   7  14   0   -0.11    0.23
  -8 -14   0    0.67    0.37
  -8 -14   0    0.58    0.38
   8 -14   0    0.48    0.16
   8 -14   0    0.27    0.23
   8 -14   0   -0.20    0.34
  -8 -14   0    0.09    0.41
   8  14   0    0.33    0.35
   8  14   0    0.34    0.21
   8  14   0   -0.42    0.22
  -8  14   0    0.11    0.35
   8  14   0    0.15    0.47
  -8  14   0    0.05    0.44
   9 -14   0    0.08    0.34
  -9 -14   0    0.27    0.45
   9 -14   0    0.39    0.26
  -9 -14   0   -0.17    0.35
  -9 -14   0    0.34    0.38
   9  14   0    0.15    0.23
  -9  14   0    0.24    0.34
  -9  14   0   -0.19    0.50
   9  14   0   -0.13    0.15
   9  14   0    0.09    0.39
   9  14   0    0.11    0.50
  10 -14   0    2.64    0.41
 -10 -14   0    2.79    0.58
 -10 -14   0    2.48    0.52
 -10 -14   0    2.96    0.55
  10 -14   0    2.06    0.51
 -10  14   0    3.01    0.52
 -10  14   0    2.17    0.63
  10  14   0    2.95    0.75
  10  14   0    2.32    0.35
  10  14   0    3.21    0.65
  11 -14   0    4.47    0.53
 -11 -14   0    2.86    0.62
 -11 -14   0    4.64    0.68
  11 -14   0    3.33    0.61
 -11 -14   0    3.15    0.60
  11  14   0    2.30    0.37
  11  14   0    3.45    0.65
  11  14   0    4.12    0.84
 -11  14   0    2.93    0.69
 -11  14   0    3.18    0.52
 -12 -14   0   -0.27    0.50
 -12 -14   0   -0.33    0.44
  12 -14   0    0.32    0.53
  12 -14   0    0.63    0.37
 -12 -14   0    0.78    0.53
 -12  14   0    0.23    0.58
  12  14   0   -0.27    0.49
  12  14   0   -0.22    0.73
  12  14   0   -0.66    0.25
 -12  14   0   -0.13    0.37
 -13 -14   0    1.01    0.57
  13 -14   0    1.56    0.57
 -13 -14   0    1.65    0.70
 -13 -14   0    2.27    0.62
  13 -14   0    1.65    0.68
  13  14   0    2.14    1.27
 -13  14   0    1.40    0.48
  13  14   0    1.55    0.66
 -13  14   0    0.29    0.71
   0 -15   0   -0.21    0.37
   0 -15   0   -0.01    0.23
   0 -15   0    0.25    0.23
   0 -15   0   -0.33    0.22
   0  15   0   -0.18    0.22
   0  15   0    0.13    0.30
   0  15   0    0.00    0.11
   0  15   0    0.10    0.15
   0  15   0    0.11    0.39
  -1 -15   0    0.45    0.28
  -1 -15   0    0.62    0.28
   1 -15   0    0.19    0.26
   1 -15   0   -0.01    0.28
  -1 -15   0    0.06    0.24
   1 -15   0    0.20    0.22
  -1 -15   0   -0.06    0.26
   1 -15   0    0.60    0.26
  -1 -15   0   -0.06    0.30
  -1  15   0    0.00    0.20
   1  15   0    0.13    0.27
   1  15   0    0.33    0.18
  -1  15   0   -0.43    0.33
  -1  15   0    0.25    0.11
   1  15   0    0.47    0.36
   1  15   0   -0.10    0.33
  -1  15   0    0.32    0.16
  -1  15   0    0.52    0.33
  -2 -15   0    0.43    0.26
   2 -15   0    0.19    0.26
   2 -15   0    0.17    0.20
  -2 -15   0    0.30    0.27
  -2 -15   0    0.75    0.33
   2 -15   0   -0.01    0.27
  -2 -15   0    0.61    0.34
  -2  15   0    0.83    0.22
  -2  15   0    0.04    0.12
   2  15   0    0.24    0.39
  -2  15   0    1.47    0.46
   2  15   0    0.63    0.23
  -2  15   0    0.84    0.35
   2  15   0    0.29    0.31
  -3 -15   0   12.36    0.68
  -3 -15   0   12.84    0.72
  -3 -15   0   12.73    0.72
   3 -15   0   11.52    0.64
  -3 -15   0   11.88    0.69
   3 -15   0   13.40    0.58
   3 -15   0   12.91    0.66
  -3 -15   0   12.85    0.67
   3  15   0   12.40    0.62
  -3  15   0   13.93    0.90
  -3  15   0   13.81    0.83
  -3  15   0   11.45    0.47
   3  15   0   11.82    0.71
  -3  15   0   11.71    0.49
   3  15   0   11.43    0.65
   3  15   0   12.21    0.82
   4 -15   0    1.53    0.24
  -4 -15   0    1.14    0.34
  -4 -15   0    0.89    0.38
  -4 -15   0    1.43    0.37
  -4 -15   0    1.38    0.36
   4 -15   0    0.94    0.31
  -4 -15   0    1.44    0.34
  -4  15   0    0.88    0.46
   4  15   0    1.50    0.35
   4  15   0    1.19    0.46
   4  15   0    1.13    0.32
  -5 -15   0    0.23    0.30
  -5 -15   0    0.27    0.33
  -5 -15   0   -0.45    0.35
   5 -15   0   -0.20    0.26
   5 -15   0    0.16    0.18
  -5 -15   0    0.30    0.31
   5 -15   0    0.28    0.25
  -5 -15   0    0.27    0.32
   5  15   0   -0.02    0.41
   5  15   0    0.46    0.32
  -5  15   0    0.56    0.20
   5  15   0    0.53    0.38
  -5  15   0    0.19    0.44
  -5  15   0    1.14    0.43
   5  15   0    0.05    0.26
   6 -15   0    0.49    0.25
  -6 -15   0    0.22    0.32
  -6 -15   0    0.03    0.33
   6 -15   0    0.28    0.16
  -6 -15   0    0.12    0.32
  -6 -15   0   -0.31    0.34
  -6  15   0    0.19    0.40
   6  15   0    0.36    0.44
   6  15   0   -0.35    0.29
   6  15   0    0.26    0.26
   6  15   0    0.21    0.41
  -6  15   0   -0.09    0.45
   6  15   0    0.17    0.23
   7 -15   0    3.50    0.38
  -7 -15   0    2.41    0.55
   7 -15   0    2.85    0.24
  -7 -15   0    2.89    0.51
  -7 -15   0    2.77    0.49
   7 -15   0    2.57    0.31
  -7 -15   0    2.20    0.44
   7  15   0    3.13    0.38
   7  15   0    3.15    0.52
  -7  15   0    3.69    0.56
   7  15   0    2.77    0.59
   7  15   0    3.24    0.66
  -7  15   0    3.44    0.65
   7  15   0    3.08    0.40
  -8 -15   0    0.19    0.42
  -8 -15   0    0.31    0.34
   8 -15   0   -0.04    0.23
  -8 -15   0   -0.05    0.38
   8  15   0    0.82    0.52
  -8  15   0   -0.27    0.45
   8  15   0    0.37    0.36
  -8  15   0    0.57    0.42
   8  15   0   -0.21    0.22
   8  15   0    0.05    0.26
  -9 -15   0    0.94    0.49
  -9 -15   0    1.49    0.49
  -9 -15   0    1.94    0.85
   9 -15   0    1.54    0.33
   9  15   0    1.42    0.47
  -9  15   0    1.65    0.65
  -9  15   0    2.35    0.50
   9  15   0    1.52    0.98
   9  15   0    1.26    0.31
   9  15   0    1.47    0.25
 -10 -15   0    0.02    0.41
  10 -15   0    0.60    0.28
 -10 -15   0    0.75    0.50
  10 -15   0   -0.17    0.43
 -10 -15   0    0.32    0.39
  10  15   0    0.20    0.44
  10  15   0   -0.36    0.22
 -10  15   0   -0.09    0.35
 -10  15   0   -0.59    0.50
  10  15   0   -0.40    0.54
 -11 -15   0    2.26    0.60
 -11 -15   0    1.27    0.56
  11 -15   0    1.54    0.36
  11 -15   0    1.82    0.58
 -11 -15   0    1.24    0.49
 -11  15   0    1.50    0.65
  11  15   0    1.04    0.74
 -11  15   0    1.05    0.45
  11  15   0    0.45    0.29
  11  15   0    0.83    0.53
 -12 -15   0    0.08    0.59
 -12 -15   0    0.93    0.51
 -12 -15   0    0.99    0.56
  12 -15   0    0.95    0.64
  12 -15   0    0.15    0.33
  12  15   0    1.33    0.83
 -12  15   0   -0.26    0.37
 -12  15   0    0.48    0.67
  12  15   0    0.09    0.53
 -13 -15   0    0.24    0.60
  13 -15   0    0.60    0.45
 -13 -15   0    1.15    0.98
 -13 -15   0    1.41    0.93
  13 -15   0    0.13    0.84
 -13  15   0   -0.65    0.47
  13  15   0   -0.24    0.58
 -13  15   0   -1.36    0.95
   0 -16   0    0.66    0.30
   0 -16   0    0.31    0.31
   0 -16   0   -0.02    0.30
   0  16   0    0.42    0.17
   0  16   0    0.22    0.12
   0  16   0    0.16    0.26
   0  16   0    0.37    0.44
   0  16   0    0.29    0.36
  -1 -16   0    2.67    0.46
   1 -16   0    2.74    0.46
  -1 -16   0    2.30    0.37
  -1 -16   0    2.84    0.43
  -1 -16   0    2.74    0.39
   1 -16   0    3.22    0.39
  -1 -16   0    1.87    0.41
   1 -16   0    2.68    0.41
   1 -16   0    2.37    0.38
  -1  16   0    2.81    0.50
   1  16   0    3.38    0.46
  -1  16   0    2.72    0.55
   1  16   0    2.45    0.28
   1  16   0    2.41    0.55
  -1  16   0    2.79    0.34
   1  16   0    2.18    0.48
   1  16   0    3.44    0.30
  -1  16   0    2.31    0.23
  -1  16   0    2.62    0.19
   2 -16   0    3.02    0.35
  -2 -16   0    3.32    0.44
  -2 -16   0    2.75    0.45
  -2 -16   0    3.36    0.48
  -2 -16   0    3.05    0.51
   2 -16   0    2.87    0.46
  -2  16   0    2.24    0.53
  -2  16   0    2.74    0.23
   2  16   0    3.20    0.61
   2  16   0    2.74    0.33
  -2  16   0    3.06    0.52
  -2  16   0    2.32    0.20
  -2  16   0    2.94    0.31
   2  16   0    2.54    0.45
   3 -16   0    0.79    0.33
  -3 -16   0    1.20    0.39
  -3 -16   0    0.63    0.33
   3 -16   0    1.23    0.31
  -3 -16   0    0.97    0.32
  -3 -16   0    1.77    0.41
   3 -16   0    1.09    0.26
  -3  16   0    1.28    0.51
   3  16   0   -0.16    0.39
   3  16   0    0.78    0.30
  -3  16   0    0.46    0.15
   3  16   0    0.85    0.28
   3  16   0    0.91    0.37
  -3  16   0    0.82    0.20
  -3  16   0    1.13    0.43
   4 -16   0    0.53    0.30
  -4 -16   0    1.63    0.40
  -4 -16   0    1.55    0.40
  -4 -16   0    1.22    0.34
  -4 -16   0    0.71    0.40
   4 -16   0    1.06    0.24
   4 -16   0    1.44    0.37
  -4 -16   0    0.87    0.33
  -4  16   0    0.94    0.20
   4  16   0    1.69    0.47
   4  16   0    1.31    0.34
  -4  16   0    1.63    0.52
   4  16   0    1.13    0.33
  -4  16   0    1.22    0.46
   4  16   0    1.09    0.43
  -5 -16   0    0.76    0.37
   5 -16   0    0.42    0.20
  -5 -16   0   -0.04    0.40
   5 -16   0    0.43    0.30
  -5 -16   0    0.57    0.36
  -5 -16   0    0.18    0.32
   5 -16   0    0.37    0.28
  -5 -16   0    0.06    0.32
  -5  16   0    0.89    0.51
   5  16   0    0.75    0.33
   5  16   0    0.34    0.40
  -5  16   0    0.28    0.19
  -5  16   0    0.33    0.43
   5  16   0    0.58    0.45
   5  16   0    0.42    0.29
  -6 -16   0    0.83    0.34
   6 -16   0    0.11    0.16
  -6 -16   0   -0.36    0.32
   6 -16   0    0.33    0.26
   6 -16   0    0.14    0.32
  -6 -16   0   -0.10    0.36
  -6 -16   0   -0.25    0.39
   6  16   0   -0.18    0.31
   6  16   0   -0.15    0.26
   6  16   0    0.20    0.43
   6  16   0   -0.16    0.41
   6  16   0    0.20    0.26
  -6  16   0    0.14    0.41
  -6  16   0    0.05    0.46
  -7 -16   0    2.56    0.45
  -7 -16   0    2.18    0.58
  -7 -16   0    2.99    0.53
  -7 -16   0    2.26    0.49
   7 -16   0    2.81    0.34
   7  16   0    3.66    0.67
   7  16   0    3.37    0.53
   7  16   0    2.95    0.40
   7  16   0    2.18    0.59
  -7  16   0    2.64    0.55
  -7  16   0    3.07    0.69
   7  16   0    2.51    0.36
   8 -16   0    1.91    0.26
   8 -16   0    2.00    0.33
  -8 -16   0    1.61    0.61
  -8 -16   0    1.63    0.53
  -8 -16   0    1.66    0.82
  -8  16   0    1.68    1.12
  -8  16   0    1.90    0.50
   8  16   0    1.50    0.33
   8  16   0    2.04    0.48
   8  16   0    2.20    0.62
   8  16   0    1.44    0.31
   8  16   0    1.55    0.59
  -9 -16   0    0.24    0.40
  -9 -16   0    0.67    0.51
   9 -16   0    0.94    0.30
  -9 -16   0    0.41    0.44
   9  16   0    1.02    0.24
  -9  16   0    0.93    0.48
   9  16   0    0.81    0.31
   9  16   0    0.72    0.42
  -9  16   0    0.41    0.60
   9  16   0    1.96    0.70
  10 -16   0    0.52    0.30
 -10 -16   0    0.66    0.55
 -10 -16   0    0.99    0.50
 -10 -16   0    0.59    0.42
  10  16   0    0.58    0.46
  10  16   0    0.15    0.26
 -10  16   0    1.05    0.45
  10  16   0   -0.21    0.61
 -10  16   0   -0.66    0.54
 -11 -16   0    1.24    0.50
 -11 -16   0    1.36    0.61
  11 -16   0    2.13    0.39
 -11  16   0    0.77    0.44
  11  16   0    1.52    0.56
 -11  16   0    0.30    0.65
  11  16   0    0.36    0.72
 -12 -16   0   -0.31    0.62
 -12 -16   0    0.97    0.60
  12 -16   0    0.68    0.38
 -12 -16   0    0.21    0.48
  12  16   0    0.86    0.58
  12  16   0    0.36    0.96
 -12  16   0    0.14    0.73
 -12  16   0   -0.07    0.48
 -13 -16   0    0.69    0.69
 -13 -16   0    0.76    0.78
  13 -16   0    0.50    0.42
 -13 -16   0    1.13    0.63
  13  16   0    1.16    0.73
  13  16   0    0.91    1.05
 -13  16   0   -0.34    0.46
   0 -17   0   -0.26    0.27
   0 -17   0   -0.54    0.33
   0 -17   0    0.22    0.29
   0 -17   0   -0.34    0.24
   0  17   0   -0.15    0.38
   0  17   0   -0.08    0.11
   0  17   0   -0.06    0.15
   0  17   0   -0.40    0.44
   0  17   0   -0.35    0.24
   1 -17   0   15.00    0.99
  -1 -17   0   13.90    0.72
   1 -17   0   12.64    0.69
   1 -17   0   12.67    0.69
  -1 -17   0   12.02    0.77
  -1 -17   0   13.34    0.73
   1 -17   0   11.62    0.73
  -1 -17   0   13.16    0.70
  -1  17   0   12.04    0.45
   1  17   0   13.38    0.85
   1  17   0   12.85    0.54
  -1  17   0   12.66    0.61
   1  17   0   12.16    0.69
  -1  17   0   12.94    0.85
   1  17   0   11.48    0.88
   1  17   0   11.83    0.65
  -1  17   0   11.64    0.42
  -1  17   0   13.80    0.97
  -2 -17   0    0.59    0.34
  -2 -17   0    0.65    0.34
   2 -17   0   -0.10    0.32
   2 -17   0    0.15    0.24
  -2 -17   0    0.06    0.39
  -2 -17   0    0.26    0.32
   2 -17   0    0.45    0.33
  -2 -17   0    0.22    0.30
   2  17   0    0.42    0.42
  -2  17   0    0.99    0.26
  -2  17   0    0.10    0.41
   2  17   0    0.06    0.35
   2  17   0    0.16    0.22
   2  17   0    0.41    0.45
  -2  17   0    0.28    0.46
  -2  17   0    0.49    0.13
  -3 -17   0    1.17    0.44
   3 -17   0    0.80    0.35
  -3 -17   0    1.56    0.42
  -3 -17   0    1.58    0.38
  -3 -17   0    1.59    0.39
   3 -17   0    0.64    0.27
   3 -17   0    1.05    0.35
  -3 -17   0    0.80    0.33
  -3  17   0    0.67    0.14
   3  17   0    1.02    0.50
  -3  17   0    0.75    0.19
   3  17   0    0.61    0.31
  -3  17   0    1.28    0.47
  -3  17   0    1.59    0.55
   3  17   0    1.75    0.33
   4 -17   0   11.97    0.70
  -4 -17   0   11.72    0.78
  -4 -17   0   12.18    0.77
   4 -17   0   12.92    0.58
  -4 -17   0   11.73    0.78
  -4 -17   0   11.32    0.72
  -4 -17   0   11.98    0.71
   4 -17   0   11.85    0.69
   4  17   0   11.93    0.70
   4  17   0   12.38    0.81
  -4  17   0   11.23    0.95
  -4  17   0   11.62    0.84
   4  17   0   10.87    0.92
   4  17   0   12.88    0.68
  -4  17   0   10.77    0.46
  -5 -17   0    1.19    0.47
   5 -17   0    0.62    0.34
   5 -17   0    0.07    0.29
  -5 -17   0   -0.07    0.33
  -5 -17   0    0.46    0.37
   5 -17   0    0.19    0.19
  -5 -17   0    0.32    0.36
  -5 -17   0    0.52    0.39
   5  17   0   -0.46    0.28
  -5  17   0    0.21    0.51
   5  17   0    0.81    0.44
   5  17   0    0.21    0.29
  -5  17   0    0.20    0.22
   5  17   0    0.52    0.49
  -5  17   0    0.36    0.46
  -6 -17   0    3.24    0.47
   6 -17   0    2.58    0.39
   6 -17   0    3.02    0.48
  -6 -17   0    2.79    0.54
   6 -17   0    2.65    0.29
  -6 -17   0    2.26    0.49
  -6 -17   0    2.50    0.59
   6  17   0    2.44    0.39
   6  17   0    2.91    0.40
  -6  17   0    3.13    0.60
   6  17   0    2.77    0.64
  -6  17   0    2.58    0.68
   6  17   0    3.81    0.65
  -7 -17   0    2.02    0.94
  -7 -17   0    1.11    0.46
  -7 -17   0    1.73    0.45
   7 -17   0    1.76    0.31
  -7 -17   0    0.74    0.49
  -7  17   0    1.19    0.50
   7  17   0    0.96    0.40
   7  17   0    1.38    0.38
   7  17   0    2.08    0.62
   7  17   0    1.64    0.60
   7  17   0    1.20    0.33
  -8 -17   0    2.44    0.52
   8 -17   0    1.69    0.27
  -8 -17   0    1.82    0.56
  -8 -17   0    1.95    0.49
  -8  17   0    1.10    0.66
   8  17   0    1.67    0.34
   8  17   0    1.38    0.44
   8  17   0    1.47    0.61
   8  17   0    2.60    1.08
  -8  17   0    1.84    0.54
   8  17   0    1.62    0.34
  -9 -17   0    1.23    0.54
  -9 -17   0    1.55    0.50
   9 -17   0    1.34    0.29
  -9 -17   0   -0.48    0.36
   9  17   0    0.07    0.26
  -9  17   0    1.67    0.66
   9  17   0    0.72    0.43
   9  17   0    0.63    0.60
   9  17   0    0.72    0.25
   9  17   0    0.97    0.66
  -9  17   0    0.90    0.48
 -10 -17   0   -0.12    0.41
  10 -17   0    0.46    0.28
 -10 -17   0   -0.30    0.46
 -10 -17   0    0.23    0.54
 -10  17   0    0.08    0.65
  10  17   0    0.16    0.67
 -11 -17   0   -0.12    0.57
 -11 -17   0    0.35    0.48
  11 -17   0    0.59    0.31
 -11 -17   0    0.40    0.58
 -11  17   0    0.41    0.80
 -11  17   0    0.24    0.46
  11  17   0    0.47    0.87
  11  17   0   -0.06    0.47
  12 -17   0    1.12    0.44
 -12 -17   0    1.25    0.67
 -12 -17   0    0.23    0.63
 -12  17   0    0.81    0.48
  12  17   0   -0.05    0.59
  12  17   0    0.38    1.77
   0 -18   0   10.52    0.75
   0 -18   0   11.67    0.67
   0 -18   0   11.88    0.69
   0 -18   0   12.49    0.70
   0  18   0   12.26    0.90
   0  18   0   11.46    0.65
   0  18   0   10.35    0.43
   0  18   0   10.42    0.40
   0  18   0   12.39    0.93
  -1 -18   0    2.75    0.55
   1 -18   0    3.33    0.44
  -1 -18   0    3.56    0.48
   1 -18   0    2.67    0.49
   1 -18   0    3.02    0.45
  -1 -18   0    3.24    0.46
  -1 -18   0    3.39    0.50
   1  18   0    3.04    0.47
  -1  18   0    2.86    0.66
  -1  18   0    2.66    0.56
   1  18   0    3.15    0.68
  -1  18   0    2.98    0.38
   1  18   0    2.68    0.61
   1  18   0    2.43    0.29
  -2 -18   0    1.62    0.39
   2 -18   0    1.82    0.45
  -2 -18   0    2.94    0.54
   2 -18   0    2.15    0.37
  -2 -18   0    2.33    0.45
  -2 -18   0    2.09    0.41
  -2 -18   0    2.20    0.47
   2  18   0    2.00    0.58
  -2  18   0    1.88    0.56
   2  18   0    1.75    0.54
   2  18   0    2.19    0.32
  -2  18   0    1.70    0.62
   2  18   0    1.74    0.45
  -3 -18   0   20.67    1.06
  -3 -18   0   20.54    1.02
  -3 -18   0   21.49    1.01
  -3 -18   0   20.83    0.95
   3 -18   0   21.00    0.95
   3 -18   0   20.81    0.95
  -3 -18   0   20.74    0.97
   3 -18   0   20.28    0.85
   3  18   0   18.66    0.83
   3  18   0   19.32    1.11
   3  18   0   21.51    1.03
  -3  18   0   21.90    1.17
  -3  18   0   19.73    1.22
   3  18   0   20.23    0.96
   3  18   0   21.73    1.24
  -4 -18   0    0.08    0.35
  -4 -18   0    0.23    0.38
   4 -18   0   -0.06    0.31
   4 -18   0    0.23    0.24
   4 -18   0    0.45    0.34
  -4 -18   0    0.84    0.43
  -4 -18   0   -0.01    0.35
  -4 -18   0    0.19    0.42
  -4  18   0    0.40    0.53
   4  18   0    0.00    0.31
   4  18   0    0.13    0.29
  -4  18   0    0.31    0.13
   4  18   0    0.40    0.51
  -4  18   0   -0.04    0.44
   4  18   0    0.83    0.43
  -5 -18   0   17.69    0.97
   5 -18   0   18.09    0.91
  -5 -18   0   19.81    1.07
  -5 -18   0   19.20    0.93
  -5 -18   0   17.99    0.99
   5 -18   0   17.97    0.74
   5  18   0   19.84    1.07
   5  18   0   20.65    0.92
   5  18   0   18.06    1.14
  -5  18   0   19.25    1.09
  -5  18   0   21.82    1.28
   5  18   0   17.35    0.88
  -6 -18   0    0.11    0.60
   6 -18   0    1.19    0.39
  -6 -18   0    0.19    0.80
  -6 -18   0    0.45    0.38
   6 -18   0    0.89    0.32
   6 -18   0    0.26    0.19
  -6 -18   0    0.56    0.40
   6  18   0    0.20    0.40
   6  18   0    0.26    0.30
   6  18   0    0.62    0.52
  -6  18   0    1.09    0.54
   6  18   0    0.54    0.47
   6  18   0    0.44    0.29
  -6  18   0   -0.29    0.88
   7 -18   0    7.13    0.49
  -7 -18   0    7.20    0.69
  -7 -18   0    6.57    0.71
  -7 -18   0    7.52    0.67
  -7 -18   0    8.01    0.70
   7 -18   0    6.17    0.65
   7  18   0    8.14    0.58
  -7  18   0    6.91    0.80
   7  18   0    7.19    0.91
   7  18   0    7.13    0.81
   7  18   0    6.04    0.65
   7  18   0    5.87    0.53
  -7  18   0    5.50    0.85
  -8 -18   0    0.01    0.46
   8 -18   0    0.83    0.24
  -8 -18   0    0.32    0.44
  -8 -18   0    0.99    0.55
   8  18   0    0.16    0.32
   8  18   0    0.05    0.26
   8  18   0    0.43    0.55
  -8  18   0    0.46    0.61
   8  18   0    1.90    0.66
   8  18   0    0.47    0.41
  -9 -18   0    4.56    0.73
  -9 -18   0    5.43    0.83
  -9 -18   0    3.87    0.62
   9  18   0    4.63    0.44
  -9  18   0    3.94    0.70
   9  18   0    3.05    0.77
  -9  18   0    4.18    0.87
   9  18   0    3.02    0.60
   9  18   0    4.16    0.82
 -10 -18   0    3.22    0.76
 -10 -18   0    2.69    0.68
  10 -18   0    3.08    0.49
 -10 -18   0    3.34    0.62
 -10  18   0    2.46    0.58
  10  18   0    1.80    0.82
 -10  18   0    1.34    0.84
  10  18   0    2.45    0.59
  10  18   0    2.98    0.89
 -11 -18   0    4.68    0.83
 -11 -18   0    4.78    0.87
 -11 -18   0    6.11    0.96
 -11  18   0    4.96    0.74
  11  18   0    5.10    0.76
  11  18   0    3.86    1.01
 -11  18   0    3.70    1.06
  11  18   0    5.43    1.15
   0 -19   0   -0.27    0.32
   0 -19   0   -0.29    0.37
   0 -19   0   -0.03    0.29
   0 -19   0    0.12    0.34
   0  19   0   -0.16    0.12
   0  19   0    0.18    0.29
   0  19   0   -0.44    0.40
   0  19   0    0.39    0.54
   0  19   0    0.13    0.09
  -1 -19   0    0.38    0.33
   1 -19   0   -0.17    0.30
   1 -19   0   -0.28    0.32
  -1 -19   0    0.07    0.35
   1 -19   0   -0.25    0.38
  -1 -19   0   -0.04    0.32
  -1 -19   0    0.27    0.40
   1  19   0   -0.36    0.32
   1  19   0   -0.12    0.44
  -1  19   0   -0.55    0.51
  -1  19   0   -0.26    0.40
   1  19   0    0.67    0.52
   1  19   0    0.06    0.18
  -1  19   0    0.45    0.26
   2 -19   0    1.25    0.40
  -2 -19   0    1.69    0.40
  -2 -19   0    1.69    0.43
  -2 -19   0    0.77    0.37
  -2 -19   0    1.19    0.47
   2 -19   0    1.93    0.49
  -2 -19   0    2.29    0.51
   2 -19   0    1.30    0.34
  -2  19   0    1.94    0.60
  -2  19   0    2.32    0.59
   2  19   0    1.26    0.56
   2  19   0    1.47    0.28
   2  19   0    1.55    0.50
   2  19   0    1.38    0.51
  -3 -19   0   -0.56    0.32
  -3 -19   0    0.29    0.41
   3 -19   0    0.13    0.26
   3 -19   0   -0.28    0.33
  -3 -19   0   -0.70    0.42
  -3 -19   0   -0.03    0.33
  -3 -19   0    0.09    0.36
   3  19   0   -0.06    0.24
  -3  19   0    0.30    0.46
  -3  19   0    0.47    0.54
   3  19   0    0.22    0.33
   3  19   0    0.38    0.42
   3  19   0   -0.03    0.46
   3  19   0   -0.11    0.45
  -4 -19   0    0.73    0.44
   4 -19   0    0.19    0.35
  -4 -19   0    0.20    0.48
   4 -19   0    0.37    0.35
  -4 -19   0    1.02    0.43
  -4 -19   0    0.13    0.37
   4 -19   0    0.12    0.24
  -4 -19   0    0.54    0.37
  -4  19   0    1.46    0.56
   4  19   0    0.74    0.61
   4  19   0    0.16    0.33
   4  19   0    0.48    0.47
   4  19   0    0.08    0.42
  -4  19   0    0.50    0.69
   4  19   0   -0.19    0.26
  -5 -19   0    0.76    0.51
  -5 -19   0    0.45    0.49
   5 -19   0    0.77    0.37
   5 -19   0    1.09    0.42
  -5 -19   0    0.49    0.36
  -5 -19   0    0.48    0.42
   5 -19   0    0.64    0.23
   5  19   0    0.37    0.33
   5  19   0    0.97    0.47
   5  19   0   -0.21    0.30
  -5  19   0    0.03    0.57
  -5  19   0    0.22    0.60
   5  19   0    0.48    0.49
   6 -19   0    0.90    0.35
   6 -19   0    0.70    0.40
  -6 -19   0    0.36    0.42
  -6 -19   0    0.57    0.39
  -6 -19   0    0.83    0.53
  -6 -19   0   -0.93    0.33
   6  19   0   -0.22    0.51
   6  19   0    0.02    0.46
  -6  19   0    0.78    0.95
  -6  19   0   -0.22    0.56
   6  19   0    0.47    0.30
   6  19   0    0.21    0.29
   6  19   0   -0.10    0.35
  -7 -19   0    0.34    0.50
   7 -19   0    0.41    0.28
  -7 -19   0   -0.22    0.44
  -7 -19   0    0.53    0.52
   7 -19   0    0.39    0.40
  -7 -19   0    0.01    0.40
   7  19   0   -0.19    0.34
  -7  19   0   -0.13    0.60
   7  19   0    0.47    0.32
   7  19   0    0.78    0.62
   7  19   0    0.05    0.30
  -7  19   0    0.89    0.56
  -8 -19   0    3.57    0.64
   8 -19   0    2.68    0.54
  -8 -19   0    3.78    0.78
  -8 -19   0    3.64    0.64
  -8  19   0    2.70    0.80
  -8  19   0    2.91    0.66
   8  19   0    2.13    0.53
   8  19   0    3.74    0.76
   8  19   0    3.37    0.81
  -9 -19   0    0.63    0.62
   9 -19   0   -0.01    0.42
  -9 -19   0   -0.11    0.43
  -9 -19   0    0.79    0.58
  -9  19   0    0.82    0.74
   9  19   0   -0.28    0.71
   9  19   0    0.66    0.69
   9  19   0   -0.74    0.43
  -9  19   0    0.55    0.53
   9  19   0    0.30    0.43
 -10 -19   0    2.05    0.62
 -10 -19   0    2.33    0.79
 -10 -19   0    0.66    0.70
 -10  19   0    1.07    0.55
  10  19   0    2.74    0.63
  10  19   0    2.14    0.89
  10  19   0    3.04    0.96
 -10  19   0    0.52    0.81
  10  19   0    2.32    0.52
 -11 -19   0    0.29    0.71
 -11 -19   0    0.68    1.08
 -11 -19   0    0.41    0.71
 -11  19   0   -0.46    0.49
  11  19   0   -0.03    0.56
  11  19   0    1.09    1.01
  11  19   0   -0.45    1.60
 -11  19   0   -1.34    0.84
  11  19   0    0.70    0.44
   0 -20   0    1.50    0.41
   0 -20   0    1.10    0.51
   0 -20   0    1.60    0.41
   0 -20   0    1.36    0.42
   0  20   0    1.01    0.65
   0  20   0    1.07    0.58
   0  20   0    2.15    0.39
  -1 -20   0    0.89    0.37
  -1 -20   0    1.51    0.51
  -1 -20   0    1.68    0.43
   1 -20   0    2.44    0.45
  -1 -20   0    2.90    0.47
   1 -20   0    2.19    0.54
   1  20   0    1.71    0.22
  -1  20   0    2.01    0.35
   1  20   0    2.00    0.71
  -1  20   0    3.76    1.12
   1  20   0    1.58    0.62
   1  20   0    1.59    0.42
  -2 -20   0    4.69    0.60
  -2 -20   0    4.49    0.56
   2 -20   0    5.40    0.63
  -2 -20   0    4.40    0.55
  -2 -20   0    4.44    0.69
   2 -20   0    4.92    0.52
   2 -20   0    3.93    0.52
   2  20   0    5.02    1.15
   2  20   0    4.47    1.21
   2  20   0    4.63    0.61
  -2  20   0    7.02    1.42
  -3 -20   0    1.69    0.75
  -3 -20   0    1.74    0.46
   3 -20   0    2.20    0.48
   3 -20   0    0.81    0.38
  -3 -20   0    1.42    0.50
  -3 -20   0    1.55    0.44
   3 -20   0    1.26    0.34
  -3 -20   0    1.39    0.47
   3  20   0    1.40    0.49
  -3  20   0    1.10    0.62
   3  20   0    1.13    0.39
  -3  20   0    1.44    0.63
   3  20   0    1.01    0.30
   4 -20   0    3.08    0.50
   4 -20   0    3.00    0.38
  -4 -20   0    3.69    0.68
  -4 -20   0    2.52    0.62
  -4 -20   0    3.04    0.57
  -4 -20   0    2.83    0.50
   4 -20   0    3.37    0.53
   4  20   0    2.71    0.40
   4  20   0    3.06    0.74
   4  20   0    3.21    0.49
  -4  20   0    3.63    0.81
  -4  20   0    3.93    0.67
   4  20   0    3.76    1.02
   4  20   0    4.01    0.65
   5 -20   0    0.19    0.38
  -5 -20   0    0.97    0.43
   5 -20   0    0.50    0.37
  -5 -20   0    0.40    0.44
  -5 -20   0    1.25    0.49
  -5 -20   0    0.28    0.50
  -5  20   0    1.15    0.55
   5  20   0    0.71    0.50
   5  20   0   -0.45    0.31
   5  20   0    1.14    0.37
   5  20   0    0.28    0.60
   5  20   0    0.95    0.51
  -5  20   0    0.20    0.58
  -6 -20   0    1.09    0.51
  -6 -20   0    0.17    0.43
   6 -20   0    0.71    0.35
   6 -20   0    0.17    0.42
  -6 -20   0    1.40    0.53
  -6 -20   0    0.19    0.50
   6  20   0    0.28    0.35
  -6  20   0    1.32    0.57
   6  20   0    0.55    0.33
   6  20   0    0.20    0.48
  -6  20   0    1.62    0.71
   6  20   0    1.17    0.52
   6  20   0    0.66    0.65
   6  20   0    1.02    0.35
  -7 -20   0    4.59    0.68
  -7 -20   0    3.06    0.64
  -7 -20   0    4.12    0.62
   7 -20   0    2.68    0.86
  -7 -20   0    4.66    0.76
   7  20   0    3.70    0.67
  -7  20   0    3.01    0.69
   7  20   0    3.75    0.81
   7  20   0    3.35    0.47
   7  20   0    4.75    0.78
  -7  20   0    3.50    0.84
   7  20   0    2.34    0.50
  -8 -20   0    3.71    0.79
  -8 -20   0    4.19    0.68
   8 -20   0    4.41    0.61
  -8  20   0    4.85    0.77
   8  20   0    3.62    0.88
   8  20   0    4.58    0.88
   8  20   0    3.37    0.60
   8  20   0    2.54    0.44
  -8  20   0    4.29    0.99
   8  20   0    3.40    0.64
  -9 -20   0    3.09    0.65
  -9 -20   0    0.48    0.69
  -9 -20   0    0.44    0.68
   9 -20   0    0.26    0.47
  -9  20   0    0.38    0.86
   9  20   0   -0.54    0.77
   9  20   0    1.44    0.82
  -9  20   0    0.94    0.60
   9  20   0   -0.27    0.42
   9  20   0    0.83    0.44
 -10 -20   0    1.28    1.05
  10 -20   0   -0.34    0.53
 -10 -20   0    0.95    0.70
 -10  20   0   -0.87    1.07
  10  20   0   -0.39    0.87
 -10  20   0    0.80    0.58
  10  20   0   -0.88    0.44
  10  20   0    0.73    0.47
  10  20   0   -0.66    0.87
   0 -21   0    0.15    0.36
   0 -21   0   -0.09    0.32
   0 -21   0   -0.24    0.44
   0 -21   0    0.57    0.38
   0  21   0    0.00    0.49
   0  21   0   -0.27    0.60
   0  21   0    0.01    0.28
  -1 -21   0    0.33    0.38
  -1 -21   0   -0.11    0.35
   1 -21   0    0.04    0.32
   1 -21   0    0.78    0.39
   1 -21   0    0.20    0.43
  -1 -21   0    0.39    0.37
   1  21   0    0.49    0.60
   1  21   0    0.54    0.56
   1  21   0   -0.05    0.34
  -1  21   0    0.67    0.29
  -1  21   0    0.89    0.64
  -1  21   0    0.75    0.53
  -2 -21   0    0.18    0.40
   2 -21   0    0.39    0.43
   2 -21   0    0.25    0.37
  -2 -21   0    0.84    0.41
  -2 -21   0   -0.23    0.49
   2 -21   0   -0.02    0.31
  -2 -21   0    0.53    0.44
   2  21   0    0.11    0.48
   2  21   0    0.02    0.40
  -2  21   0    0.20    0.62
   2  21   0   -0.90    0.53
  -2  21   0    0.59    0.55
  -3 -21   0    0.28    0.37
  -3 -21   0    0.40    0.44
   3 -21   0    0.12    0.39
   3 -21   0    0.68    0.32
   3 -21   0    1.02    0.44
  -3 -21   0    0.46    0.49
   3  21   0    1.04    0.47
   3  21   0    0.57    0.54
  -3  21   0    1.28    0.68
   3  21   0    0.72    0.63
   3  21   0    0.21    0.26
   3  21   0    0.46    0.38
  -3  21   0    0.01    0.48
   4 -21   0    0.42    0.40
  -4 -21   0    0.26    0.45
  -4 -21   0   -0.40    0.42
  -4 -21   0   -0.09    0.38
   4 -21   0   -0.27    0.37
  -4 -21   0    0.09    0.51
   4  21   0   -0.02    0.47
   4  21   0   -0.43    0.27
   4  21   0    0.87    0.66
  -4  21   0    0.15    0.59
  -4  21   0    0.25    0.55
   4  21   0   -0.43    0.49
   4  21   0    0.07    0.37
   5 -21   0    0.87    0.40
  -5 -21   0    0.52    0.50
   5 -21   0    0.60    0.42
  -5 -21   0    0.55    0.47
  -5 -21   0    0.16    0.51
  -5 -21   0    0.41    0.43
   5  21   0    0.27    0.52
   5  21   0   -0.52    0.29
   5  21   0    1.06    0.53
   5  21   0    1.91    0.47
  -5  21   0    0.82    0.59
   5  21   0    0.69    0.38
  -5  21   0    0.13    0.67
   5  21   0    0.26    0.67
  -6 -21   0    0.53    0.46
   6 -21   0    2.85    0.88
  -6 -21   0    1.68    0.56
   6 -21   0    1.64    0.41
  -6 -21   0    1.02    0.61
  -6 -21   0    1.14    0.57
   6  21   0    0.45    0.52
   6  21   0    1.19    0.78
  -6  21   0    0.68    0.76
  -6  21   0    1.52    0.60
   6  21   0    1.43    0.67
   6  21   0    1.02    0.56
   6  21   0    0.45    0.35
  -7 -21   0    0.50    0.58
   7 -21   0   -0.29    0.39
  -7 -21   0    0.06    0.44
  -7 -21   0   -0.07    0.47
  -7 -21   0    2.62    0.73
   7  21   0   -0.26    0.75
  -7  21   0   -0.07    0.81
   7  21   0   -0.63    0.35
  -7  21   0    0.54    0.57
   7  21   0    2.18    0.66
   7  21   0    0.34    0.48
   7  21   0    0.32    0.33
  -8 -21   0   -0.01    0.60
   8 -21   0    0.11    0.45
  -8 -21   0   -0.16    0.68
  -8 -21   0    0.63    0.50
  -8  21   0    0.47    0.95
   8  21   0    0.65    0.49
  -8  21   0    0.07    0.53
   8  21   0   -0.57    0.38
   8  21   0    1.32    0.40
   8  21   0   -0.20    0.82
   8  21   0    0.90    0.73
  -9 -21   0    4.51    1.41
   9 -21   0    2.67    0.67
  -9  21   0    2.71    0.77
  -9  21   0    3.67    1.89
   9  21   0    3.03    0.97
   9  21   0    3.64    1.06
   0 -22   0    3.94    0.57
   0 -22   0    3.23    0.55
   0 -22   0    4.05    0.65
   0  22   0    3.08    0.82
   0  22   0    5.63    0.86
   0  22   0    4.82    0.51
  -1 -22   0    1.18    0.54
   1 -22   0    0.76    0.42
  -1 -22   0    0.65    0.43
   1 -22   0   -0.37    0.34
   1 -22   0    1.25    0.70
  -1 -22   0    1.74    0.75
   1  22   0    0.36    0.56
   1  22   0    0.34    0.69
  -1  22   0    1.79    0.56
  -1  22   0    1.00    0.57
  -1  22   0    0.39    0.66
   2 -22   0    3.59    0.64
  -2 -22   0    3.35    0.59
   2 -22   0    3.38    0.52
   2 -22   0    2.03    0.46
  -2 -22   0    2.81    0.53
  -2 -22   0    3.11    0.64
   2  22   0    2.40    0.49
  -2  22   0    3.54    0.88
  -2  22   0    3.35    0.74
   2  22   0    2.62    0.68
   2  22   0    3.24    0.56
   2  22   0    2.81    0.80
  -3 -22   0    1.15    0.54
  -3 -22   0    2.38    0.55
  -3 -22   0    1.92    0.50
   3 -22   0    1.87    0.49
   3 -22   0    2.17    0.51
   3  22   0    2.32    0.58
   3  22   0    1.13    0.57
   3  22   0    2.26    0.49
  -3  22   0    1.52    0.62
   3  22   0    2.67    0.82
  -3  22   0    2.09    0.83
   4 -22   0   10.66    0.78
  -4 -22   0    9.14    0.90
  -4 -22   0   10.72    0.95
   4 -22   0    9.08    0.79
  -4 -22   0    9.60    0.85
   4  22   0    9.11    1.14
  -4  22   0   11.68    1.06
   4  22   0    8.99    0.85
   4  22   0    9.41    0.97
   4  22   0   10.13    0.78
  -4  22   0    9.25    1.16
   5 -22   0    0.86    0.49
  -5 -22   0    0.83    0.48
  -5 -22   0    1.12    0.66
   5 -22   0    1.45    0.46
  -5 -22   0    1.01    0.60
  -5 -22   0   -0.20    0.44
  -5  22   0   -0.68    0.77
   5  22   0    0.15    0.79
  -5  22   0    1.44    0.67
   5  22   0    0.28    0.53
   5  22   0    0.40    0.56
   6 -22   0   -0.20    0.45
  -6 -22   0   -0.37    0.66
  -6 -22   0   -0.01    0.59
  -6 -22   0   -0.14    0.48
  -6 -22   0    1.07    0.50
   6 -22   0    1.02    0.40
  -6  22   0    1.33    0.91
   6  22   0   -0.17    0.58
   6  22   0   -0.71    0.76
   6  22   0    0.20    0.51
   6  22   0   -0.58    0.33
  -6  22   0   -0.33    0.58
   7 -22   0    2.85    0.59
  -7 -22   0    2.95    0.70
  -7 -22   0    2.52    0.79
  -7 -22   0    2.62    0.85
  -7 -22   0    2.97    0.62
  -7  22   0    2.47    1.03
   7  22   0    1.43    0.58
   7  22   0    3.51    0.82
  -7  22   0    3.65    0.80
   7  22   0    2.66    1.03
   7  22   0    2.36    0.49
   8 -22   0    0.54    0.51
  -8 -22   0    0.01    1.22
   8  22   0    0.47    0.99
  -8  22   0   -0.26    0.59
   8  22   0    0.06    0.43
   8  22   0    1.43    0.81
   8  22   0    0.16    0.51
  -8  22   0   -0.51    1.16
   0 -23   0    0.08    0.52
   0 -23   0    0.41    0.44
   0  23   0    0.35    0.57
   0  23   0    0.20    0.74
  -1 -23   0    0.19    0.51
   1 -23   0    1.04    0.52
  -1 -23   0    0.81    0.54
  -1 -23   0    0.57    0.42
   1 -23   0    0.98    0.47
  -1  23   0    0.49    0.62
   1  23   0    0.70    0.58
  -1  23   0    1.36    0.81
   1  23   0    1.37    0.82
   1  23   0    1.43    0.40
  -2 -23   0    4.72    0.65
  -2 -23   0    4.52    0.78
   2 -23   0    4.88    0.70
   2 -23   0    5.32    1.02
   2  23   0    4.47    1.02
   2  23   0    5.54    0.68
   2  23   0    4.53    0.61
   2  23   0    4.61    0.83
  -2  23   0    4.32    0.82
  -2  23   0    5.39    1.06
  -3 -23   0    0.08    0.61
   3 -23   0   -0.48    0.48
  -3 -23   0    0.40    0.45
  -3 -23   0    0.46    0.47
   3 -23   0    1.44    0.56
  -3  23   0    0.71    0.91
  -3  23   0    1.06    0.62
   3  23   0    1.19    0.64
   3  23   0    1.50    0.87
   3  23   0    0.26    0.40
   3  23   0    1.89    0.53
  -4 -23   0    0.46    0.63
  -4 -23   0    0.34    0.47
   4 -23   0    0.98    0.47
  -4 -23   0    0.65    0.64
   4 -23   0    1.42    0.54
  -4 -23   0    0.18    0.43
   4  23   0   -0.17    0.86
  -4  23   0    0.77    0.87
  -4  23   0   -0.42    0.61
   4  23   0    0.22    0.51
   4  23   0   -0.12    0.57
   4  23   0    0.78    0.55
   5 -23   0    1.04    0.47
  -5 -23   0    0.07    0.72
  -5 -23   0    0.71    0.69
  -5 -23   0   -0.23    0.47
  -5 -23   0    0.48    0.47
   5 -23   0    0.70    0.48
   5  23   0    0.41    0.57
  -5  23   0    0.33    0.61
   5  23   0    1.50    0.96
   5  23   0    0.09    0.40
   5  23   0    0.75    0.61
  -5  23   0    0.07    0.87
   6 -23   0    1.26    0.45
  -6 -23   0    0.26    0.66
  -6 -23   0    0.49    0.85
   6 -23   0    1.99    0.55
  -6 -23   0    0.02    0.54
  -6 -23   0    0.50    0.51
   6  23   0   -0.63    0.40
  -6  23   0    0.78    0.66
   6  23   0   -0.23    0.89
  -6  23   0    0.06    0.91
   6  23   0    0.07    0.60
   6  23   0    0.72    0.70
  -7 -23   0    1.78    0.89
  -7 -23   0    0.13    0.52
  -7 -23   0    0.75    0.91
   7 -23   0    0.11    0.55
  -7 -23   0    0.57    1.10
   7  23   0    1.15    0.84
   7  23   0    0.51    0.44
  -7  23   0    0.39    0.66
   7  23   0    0.14    0.61
  -7  23   0   -0.49    0.93
   0 -24   0    0.75    0.61
   0 -24   0    1.52    0.50
   0  24   0    2.05    1.04
   0  24   0    0.73    0.61
  -1 -24   0    0.63    0.68
   1 -24   0    1.74    0.68
  -1 -24   0    0.44    0.46
   1 -24   0    1.70    0.52
  -1 -24   0    0.64    0.44
   1  24   0   -0.09    0.91
  -1  24   0    0.44    0.63
   1  24   0    0.54    0.65
  -1  24   0    0.79    0.93
   2 -24   0    0.48    0.49
  -2 -24   0   -0.01    0.70
   2 -24   0    0.95    0.59
  -2 -24   0    0.21    0.45
  -2 -24   0    0.04    0.43
   2  24   0    0.28    0.93
  -2  24   0    0.37    0.66
  -2  24   0    0.73    1.00
   2  24   0    0.57    0.43
   2  24   0    0.56    0.46
   2  24   0   -0.61    0.55
   3 -24   0    0.86    0.53
  -3 -24   0    0.16    0.45
  -3 -24   0    0.18    0.49
   3 -24   0    0.78    0.47
  -3 -24   0    0.03    0.71
   3  24   0    0.21    0.45
   3  24   0    0.42    0.95
  -3  24   0    0.93    0.64
  -3  24   0    2.78    1.14
   3  24   0    1.47    0.66
  -4 -24   0   -0.50    0.45
   4 -24   0    1.58    0.57
  -4 -24   0    0.09    0.52
   4 -24   0    0.32    0.51
  -4 -24   0    0.52    0.75
   4  24   0    0.66    0.64
   4  24   0    0.98    0.66
   4  24   0    0.06    0.91
  -4  24   0   -0.10    0.69
  -4  24   0    1.11    1.00
   5 -24   0   -0.05    0.48
   5 -24   0    1.46    0.53
  -5 -24   0   -0.13    0.50
  -5 -24   0    1.04    0.53
   5  24   0    0.77    1.33
   5  24   0    0.18    0.69
   5  24   0   -0.14    0.66
  -5  24   0    0.50    1.43
  -5  24   0    0.77    0.72
   5  24   0   -0.07    0.47
  -6 -24   0    1.09    0.74
  -6 -24   0    1.18    0.61
  -6 -24   0    2.50    1.00
   6 -24   0    1.53    0.61
  -6  24   0    0.88    0.95
   6  24   0    2.11    0.89
   6  24   0    3.72    1.20
   6  24   0    0.87    0.52
   6  24   0    0.99    0.75
  -6  24   0    1.64    1.13
   0 -25   0    0.27    0.51
   0 -25   0   -0.22    0.69
   0  25   0   -0.58    1.14
   1 -25   0    1.56    0.71
   1 -25   0   -0.24    0.49
  -1 -25   0    0.53    0.74
  -1 -25   0   -0.10    0.46
   1  25   0    0.41    1.08
   1  25   0    1.37    1.56
  -2 -25   0    1.10    0.54
  -2 -25   0    0.63    0.51
   2 -25   0    1.06    0.55
  -2 -25   0    1.33    0.80
   2 -25   0    0.74    0.67
   3 -25   0    0.78    0.64
   3 -25   0    0.39    0.53
  -3 -25   0    0.46    0.54
  -3 -25   0    0.36    0.52
   3  25   0    0.26    0.77
  -3  25   0   -0.94    1.60
  -3  25   0    0.42    0.72
   3  25   0   -1.06    1.36
  -4 -25   0   -0.48    0.57
   4 -25   0    0.59    0.55
   4 -25   0    1.51    0.64
  -4 -25   0   -0.29    0.53
  -4 -25   0    0.35    0.90
  -4  25   0    2.56    0.87
  -4  25   0    0.45    1.13
   4  25   0    0.90    1.13
   4  25   0    0.24    0.76
   4  25   0   -0.26    0.54
   4  25   0    1.14    0.66
  16   0  -1    0.10    0.65
  16   0  -1    0.51    0.50
 -16   0   1   -0.05    0.40
  16   0  -1   -0.02    0.53
 -16   0   1    0.74    0.70
  15   0  -1    0.98    0.46
  15   0  -1   -0.06    0.46
  15   0  -1    0.74    0.60
 -15   0   1    0.18    0.39
 -15   0   1    1.03    0.60
  14   0  -1    1.03    0.57
 -14   0   1   -0.24    0.38
  14   0  -1    0.10    0.44
  14   0  -1    0.05    0.34
 -14   0   1   -0.01    0.36
 -13   0   1    0.45    0.35
  13   0  -1    1.02    0.37
  13   0  -1    0.08    0.48
  12   0  -1    0.10    0.42
 -12   0   1    0.51    0.38
 -12   0   1    0.18    0.30
  12   0  -1    0.27    0.40
 -12   0   1   -0.06    0.17
  12   0  -1   -0.13    0.29
 -11   0   1    1.98    0.27
 -11   0   1    2.06    0.45
  11   0  -1    1.35    0.42
  11   0  -1    2.05    0.50
  11   0  -1    0.99    0.34
  10   0  -1    0.20    0.40
 -10   0   1    0.40    0.17
 -10   0   1    0.09    0.07
  10   0  -1    0.39    0.34
 -10   0   1    0.30    0.31
  10   0  -1    0.33    0.58
 -10   0   1    0.19    0.14
  -9   0   1    9.47    0.43
   9   0  -1    9.62    0.62
   9   0  -1    9.07    0.54
   9   0  -1   10.23    0.72
  -9   0   1    8.84    0.39
  -9   0   1    8.80    0.31
   9   0  -1    8.23    0.42
  -9   0   1    9.65    0.61
   8   0  -1    0.08    0.26
  -8   0   1   -0.20    0.07
  -8   0   1   -0.07    0.15
   8   0  -1    0.11    0.21
   8   0  -1    0.13    0.26
   8   0  -1    0.07    0.13
  -8   0   1   -0.01    0.12
  -8   0   1   -0.18    0.23
   7   0  -1   25.45    0.92
  -7   0   1   28.03    0.89
  -7   0   1   26.61    1.00
  -7   0   1   27.41    0.80
   7   0  -1   27.15    1.02
  -7   0   1   28.21    0.85
   7   0  -1   26.97    0.89
   7   0  -1   26.54    1.03
   7   0  -1   27.47    0.96
   6   0  -1    0.05    0.11
   6   0  -1    0.03    0.18
   6   0  -1    0.12    0.22
  -6   0   1    0.08    0.11
   6   0  -1    0.08    0.21
  -6   0   1    0.11    0.13
  -6   0   1    0.03    0.18
  -6   0   1    0.00    0.07
  -5   0   1    4.84    0.27
  -5   0   1    4.73    0.35
   5   0  -1    5.29    0.38
  -5   0   1    5.03    0.22
   5   0  -1    5.27    0.26
  -5   0   1    5.21    0.19
  -4   0   1    0.07    0.10
  -4   0   1    0.05    0.06
  -4   0   1    0.04    0.08
   4   0  -1    0.13    0.13
   4   0  -1    0.05    0.16
  -4   0   1    0.23    0.13
   4   0  -1    0.05    0.10
   4   0  -1    0.01    0.14
  -4   0   1   -0.04    0.15
  -4   0   1    0.12    0.16
   4   0  -1    0.73    0.19
   3   0  -1  154.31    4.20
   3   0  -1  157.20    4.23
  -3   0   1  148.87    4.23
   3   0  -1  153.71    4.24
   3   0  -1  155.72    4.19
  -3   0   1  150.87    4.15
  -3   0   1  148.55    4.21
  -3   0   1  153.48    4.23
   3   0  -1  153.71    4.23
  -3   0   1  150.33    4.18
   2   0  -1    0.09    0.07
  -2   0   1    0.02    0.09
   2   0  -1    0.10    0.08
  -2   0   1    0.11    0.08
  -2   0   1   -0.03    0.09
  -2   0   1   -0.01    0.07
  -2   0   1    0.03    0.05
   2   0  -1    0.06    0.11
   2   0  -1   -0.05    0.10
  -1   0   1  197.87    5.72
  -1   0  -1  175.95    5.09
   1   0   1  174.34    5.10
   2   0   1    0.05    0.04
   2   0   1    0.04    0.09
  -2   0  -1    0.03    0.05
  -2   0  -1    0.13    0.09
   2   0   1    0.10    0.06
  -2   0  -1   -0.02    0.06
  -2   0  -1   -0.08    0.11
  -2   0  -1    0.05    0.04
   2   0   1    0.03    0.11
  -2   0  -1    0.02    0.10
   2   0   1   -0.05    0.11
   2   0   1    0.07    0.06
   2   0   1    0.04    0.07
  -2   0  -1    0.02    0.07
   3   0   1   86.61    2.46
   3   0   1   86.96    2.45
   3   0   1   87.96    2.37
   3   0   1   87.03    2.39
   3   0   1   88.90    2.39
  -3   0  -1   86.31    2.38
  -3   0  -1   86.13    2.44
  -3   0  -1   85.49    2.37
   3   0   1   87.35    2.49
  -3   0  -1   86.35    2.47
   3   0   1   86.83    2.38
  -3   0  -1   86.44    2.40
  -3   0  -1   84.90    2.49
   4   0   1    0.06    0.08
   4   0   1    0.23    0.16
   4   0   1    0.12    0.08
   4   0   1    0.08    0.18
  -4   0  -1    0.18    0.08
  -4   0  -1    0.06    0.08
  -4   0  -1    0.31    0.16
  -4   0  -1    0.30    0.15
  -4   0  -1   -0.03    0.16
   4   0   1    0.15    0.07
  -4   0  -1    0.05    0.10
   4   0   1    0.06    0.07
   5   0   1    0.33    0.22
   5   0   1    0.17    0.17
  -5   0  -1   -0.01    0.09
  -5   0  -1    0.15    0.17
   5   0   1    0.27    0.18
   5   0   1    0.21    0.09
   5   0   1    0.13    0.08
  -5   0  -1    0.12    0.09
   5   0   1    0.17    0.09
   5   0   1    0.13    0.18
  -5   0  -1    0.04    0.11
   5   0   1    0.29    0.10
  -5   0  -1   -0.05    0.16
   6   0   1    0.23    0.10
   6   0   1    0.17    0.23
  -6   0  -1    0.66    0.21
   6   0   1    0.50    0.21
   6   0   1    0.15    0.22
   6   0   1    0.21    0.10
  -6   0  -1    0.06    0.12
  -6   0  -1    0.18    0.09
  -6   0  -1    0.18    0.10
   6   0   1    0.12    0.11
   7   0   1    3.79    0.22
   7   0   1    4.20    0.38
  -7   0  -1    3.10    0.24
   7   0   1    3.89    0.20
  -7   0  -1    3.97    0.37
  -7   0  -1    3.27    0.20
   7   0   1    3.75    0.39
   7   0   1    4.20    0.40
  -7   0  -1    3.54    0.21
  -8   0  -1    0.66    0.17
   8   0   1    0.89    0.31
  -8   0  -1    0.48    0.13
   8   0   1    0.63    0.30
  -8   0  -1    0.40    0.11
   8   0   1    0.45    0.12
   8   0   1    0.87    0.25
   8   0   1    0.65    0.13
  -8   0  -1    0.44    0.26
  -9   0  -1   25.74    0.81
   9   0   1   27.29    1.10
  -9   0  -1   25.97    0.83
   9   0   1   26.79    1.14
  -9   0  -1   26.84    0.98
   9   0   1   25.63    0.84
  -9   0  -1   26.52    1.06
   9   0   1   25.43    1.03
 -10   0  -1   -0.07    0.10
  10   0   1   -0.28    0.33
 -10   0  -1    0.30    0.13
  10   0   1    0.25    0.35
  10   0   1    0.18    0.29
 -10   0  -1    0.33    0.26
 -10   0  -1   -0.23    0.26
 -11   0  -1   18.40    0.83
  11   0   1   18.03    0.97
  11   0   1   17.42    0.88
 -11   0  -1   18.41    0.93
  11   0   1   17.40    0.97
 -11   0  -1   19.03    0.58
 -12   0  -1    0.03    0.34
  12   0   1    0.42    0.44
 -12   0  -1    0.20    0.29
  12   0   1    0.23    0.40
  12   0   1    0.26    0.35
  13   0   1    0.07    0.72
 -13   0  -1    0.27    0.33
  13   0   1    0.12    0.36
  13   0   1    0.22    0.43
  14   0   1    0.46    0.44
 -14   0  -1   -0.01    0.45
  14   0   1   -0.02    0.47
  14   0   1    0.16    0.87
 -14   0  -1    0.76    0.39
  15   0   1    1.51    0.53
  15   0   1    0.77    0.60
 -15   0  -1    1.53    0.66
 -15   0  -1    0.97    0.42
  15   0   1    1.28    0.61
  16   0   1    1.08    0.76
 -16   0  -1   -0.34    0.88
  16   0   1    0.24    0.96
 -16   0  -1    0.49    0.42
  16   0   1    0.74    0.57
  16  -1  -1    1.13    0.68
  16  -1  -1    0.91    0.57
 -16  -1   1    2.21    0.75
  16  -1  -1    0.76    0.56
 -16  -1   1    0.77    0.50
  16   1  -1    0.93    0.62
 -16   1   1    0.11    0.63
  16   1  -1    1.16    0.70
  16   1  -1    1.80    0.56
 -16   1   1    1.02    0.46
 -15  -1   1   -0.20    0.56
  15  -1  -1    0.34    0.50
 -15  -1   1   -0.01    0.37
  15  -1  -1    0.23    0.39
  15  -1  -1    1.26    0.61
 -15   1   1    1.34    0.46
  15   1  -1    0.06    0.58
  15   1  -1    1.06    0.43
  15   1  -1    0.47    0.49
  14  -1  -1   12.14    0.95
 -14  -1   1   11.79    0.89
  14  -1  -1   10.83    0.92
  14   1  -1   12.36    0.95
  14   1  -1   12.18    0.80
 -14   1   1   10.65    0.75
  14   1  -1   16.39    1.93
  13  -1  -1    7.69    0.75
  13  -1  -1    9.50    1.34
  13  -1  -1    8.53    0.68
 -13  -1   1    7.71    0.72
 -13  -1   1    8.75    0.65
 -13   1   1    8.41    0.63
 -13   1   1    7.36    0.73
  13   1  -1    8.20    0.80
  13   1  -1    8.27    1.35
 -13   1   1    8.23    0.43
  13   1  -1    8.22    0.65
  12  -1  -1   17.46    0.95
  12  -1  -1   15.74    0.93
 -12  -1   1   15.90    0.83
  12  -1  -1   16.28    0.85
 -12   1   1   16.07    0.93
  12   1  -1   17.13    0.99
 -12   1   1   16.75    0.66
  12   1  -1   17.16    1.00
  12   1  -1   16.06    0.83
  11  -1  -1    3.98    0.60
  11  -1  -1    3.84    0.48
 -11  -1   1    4.19    0.48
 -11  -1   1    2.56    0.28
  11  -1  -1    3.91    0.55
 -11   1   1    2.87    0.30
  11   1  -1    2.93    0.54
 -11   1   1    3.04    0.19
  11   1  -1    2.70    0.40
 -11   1   1    2.67    0.46
  11   1  -1    3.84    0.58
 -10  -1   1    2.24    0.26
  10  -1  -1    1.53    0.40
 -10  -1   1    2.22    0.42
  10  -1  -1    1.14    0.40
  10  -1  -1    2.33    0.38
  10   1  -1    1.34    0.42
 -10   1   1    2.33    0.43
 -10   1   1    1.93    0.26
 -10   1   1    1.69    0.17
  10   1  -1    1.79    0.43
  10   1  -1    1.67    0.33
  -9  -1   1   14.27    0.55
   9  -1  -1   15.00    0.74
   9  -1  -1   14.66    0.69
   9  -1  -1   12.45    0.55
  -9  -1   1   14.07    0.56
  -9  -1   1   12.73    0.69
   9   1  -1   13.77    0.56
  -9   1   1   13.40    0.48
   9   1  -1   13.80    0.78
   9   1  -1   14.73    0.77
   9   1  -1   14.36    0.67
  -9   1   1   14.05    0.74
  -9   1   1   14.32    0.57
  -8  -1   1   14.48    0.69
  -8  -1   1   13.85    0.57
  -8  -1   1   13.35    0.52
   8  -1  -1   14.36    0.73
   8  -1  -1   15.84    0.71
   8  -1  -1   13.04    0.63
   8  -1  -1   13.44    0.54
  -8   1   1   12.99    0.46
  -8   1   1   13.17    0.47
   8   1  -1   13.77    0.71
   8   1  -1   15.02    0.75
  -8   1   1   14.59    0.69
   8   1  -1   13.59    0.53
  -7  -1   1   45.70    1.46
   7  -1  -1   41.48    1.44
  -7  -1   1   42.80    1.31
   7  -1  -1   43.32    1.33
   7  -1  -1   45.38    1.49
   7  -1  -1   42.89    1.40
  -7  -1   1   42.99    1.30
   7   1  -1   44.33    1.50
   7   1  -1   42.47    1.32
  -7   1   1   43.25    1.45
   7   1  -1   44.34    1.40
   7   1  -1   44.08    1.47
  -7   1   1   42.23    1.25
  -7   1   1   42.54    1.25
  -7   1   1   43.56    1.32
   6  -1  -1    0.53    0.14
  -6  -1   1    0.39    0.14
   6  -1  -1    0.86    0.25
  -6  -1   1    0.56    0.23
   6  -1  -1    0.48    0.18
   6  -1  -1    0.96    0.26
  -6  -1   1    0.53    0.15
  -6  -1   1    0.56    0.06
  -6   1   1    0.37    0.10
  -6   1   1    0.33    0.20
  -6   1   1    0.45    0.15
  -6   1   1    0.60    0.11
   6   1  -1    0.78    0.19
   6   1  -1    0.59    0.15
  -5  -1   1   72.62    2.08
  -5  -1   1   70.37    2.16
   5  -1  -1   74.62    2.14
   5  -1  -1   76.67    2.20
   5  -1  -1   73.57    2.10
   5  -1  -1   73.14    2.16
  -5  -1   1   72.70    2.07
  -5  -1   1   70.75    2.18
   5   1  -1   72.14    2.09
   5   1  -1   76.01    2.13
   5   1  -1   73.29    2.08
   5   1  -1   73.73    2.19
  -5   1   1   73.67    2.09
  -5   1   1   70.45    2.03
   5   1  -1   77.72    2.22
  -5   1   1   71.98    2.17
  -5   1   1   72.36    2.02
  -4  -1   1   78.85    2.32
   4  -1  -1   80.48    2.33
  -4  -1   1   81.54    2.24
   4  -1  -1   80.23    2.31
   4  -1  -1   82.47    2.27
   4  -1  -1   80.93    2.34
  -4  -1   1   79.23    2.30
   4  -1  -1   82.10    2.30
  -4  -1   1   78.91    2.26
  -4  -1   1   79.29    2.34
   4   1  -1   80.01    2.26
   4   1  -1   81.81    2.33
  -4   1   1   80.47    2.27
   4   1  -1   82.23    2.36
  -4   1   1   79.49    2.22
   4   1  -1   81.49    2.34
   4   1  -1   81.08    2.29
  -4   1   1   76.66    2.34
   4   1  -1   80.14    2.26
  -4   1   1   81.02    2.33
  -4   1   1   80.62    2.20
   3  -1  -1  131.90    3.71
  -3  -1   1  130.35    3.70
  -3  -1   1  128.20    3.64
   3  -1  -1  131.16    3.64
  -3  -1   1  131.17    3.62
   3  -1  -1  133.94    3.65
  -3  -1   1  133.55    3.68
  -3  -1   1  133.94    3.61
  -3  -1   1  129.86    3.66
   3  -1  -1  133.92    3.67
   3  -1  -1  132.89    3.63
   3   1  -1  129.51    3.62
  -3   1   1  131.09    3.68
  -3   1   1  131.57    3.56
  -3   1   1  128.32    3.62
   3   1  -1  134.32    3.68
  -3   1   1  132.96    3.65
   3   1  -1  133.61    3.69
  -3   1   1  127.56    3.67
   3   1  -1  133.32    3.66
   3   1  -1  131.48    3.63
  -2  -1   1   38.05    1.12
  -2  -1   1   39.28    1.15
  -2  -1   1   39.84    1.11
  -2  -1   1   38.94    1.16
   2  -1  -1   39.83    1.13
   2  -1  -1   38.93    1.13
  -2  -1   1   39.48    1.16
  -2  -1   1   39.07    1.12
   2  -1  -1   39.98    1.13
   2  -1  -1   41.17    1.15
  -2   1   1   39.35    1.12
   2   1  -1   39.12    1.12
   2   1  -1   39.56    1.16
  -2   1   1   38.66    1.13
  -2   1   1   39.86    1.16
  -2   1   1   39.67    1.15
   2   1  -1   39.91    1.16
   2   1  -1   38.82    1.12
  -2   1   1   39.55    1.13
  -1  -1   1    1.61    0.09
   1  -1  -1    1.46    0.10
   1  -1  -1    1.54    0.10
   1  -1  -1    1.66    0.08
   1  -1  -1    1.56    0.10
  -1  -1   1    1.50    0.09
  -1  -1   1    1.57    0.07
  -1  -1   1    1.54    0.06
   1  -1  -1    1.69    0.15
  -1  -1   1    1.61    0.10
   1   1  -1    1.53    0.09
  -1   1   1    1.60    0.08
  -1   1   1    1.51    0.07
   1   1  -1    1.49    0.09
  -1   1   1    1.42    0.10
   1   1  -1    1.55    0.06
   1   1  -1    1.73    0.10
   1   1  -1    1.44    0.12
   1   1  -1    1.53    0.07
  -1   1   1    1.61    0.10
  -1   1   1    1.54    0.11
  -1   1   1    1.62    0.10
  -1  -1  -1   27.32    0.78
  -1  -1  -1   27.26    0.79
  -1  -1  -1   26.84    0.77
  -1  -1  -1   27.83    0.77
   1  -1   1   26.89    0.78
   1  -1   1   27.42    0.79
   1  -1   1   26.86    0.78
  -1  -1  -1   26.82    0.77
   1  -1   1   26.97    0.76
  -1  -1  -1   27.32    0.78
  -1  -1  -1   27.10    0.76
   1   1   1   27.00    0.76
  -1   1  -1   26.94    0.76
   1   1   1   26.86    0.81
   1   1   1   27.60    0.78
  -1   1  -1   25.76    0.78
  -1   1  -1   26.57    0.78
   1   1   1   26.65    0.77
   1   1   1   26.98    0.79
   1   1   1   26.72    0.77
   2  -1   1   61.26    1.75
   2  -1   1   62.43    1.76
   2  -1   1   62.27    1.69
  -2  -1  -1   62.36    1.72
  -2  -1  -1   61.89    1.74
  -2  -1  -1   61.26    1.77
  -2  -1  -1   61.60    1.73
   2  -1   1   62.52    1.72
  -2  -1  -1   63.51    1.74
   2  -1   1   63.46    1.77
   2  -1   1   61.16    1.71
  -2  -1  -1   61.69    1.70
   2   1   1   61.96    1.79
  -2   1  -1   60.44    1.71
   2   1   1   62.37    1.74
   2   1   1   62.67    1.73
  -2   1  -1   61.49    1.75
   2   1   1   61.78    1.70
  -2   1  -1   61.05    1.72
   2   1   1   62.22    1.72
  -2   1  -1   62.66    1.77
   2   1   1   62.08    1.70
   2   1   1   61.43    1.77
  -3  -1  -1   32.78    0.98
   3  -1   1   33.78    1.02
   3  -1   1   34.50    0.94
  -3  -1  -1   32.89    0.97
   3  -1   1   33.19    0.95
   3  -1   1   34.35    1.03
  -3  -1  -1   33.16    0.94
   3  -1   1   33.29    0.94
   3  -1   1   32.46    0.95
  -3  -1  -1   32.62    0.94
  -3  -1  -1   33.93    0.99
  -3  -1  -1   33.67    1.01
   3  -1   1   33.24    1.04
  -3  -1  -1   32.27    1.03
   3   1   1   34.65    0.98
  -3   1  -1   32.32    1.03
   3   1   1   33.18    0.94
   3   1   1   32.80    1.07
   3   1   1   33.52    1.01
  -3   1  -1   32.81    0.95
  -3   1  -1   32.74    0.96
  -3   1  -1   33.77    1.02
   3   1   1   34.48    0.97
   3   1   1   32.81    1.03
   3   1   1   33.92    0.94
   4  -1   1   77.06    2.21
   4  -1   1   80.59    2.10
  -4  -1  -1   74.71    2.18
  -4  -1  -1   74.09    2.09
   4  -1   1   77.24    2.09
  -4  -1  -1   75.75    2.09
   4  -1   1   75.98    2.20
   4  -1   1   75.16    2.11
  -4  -1  -1   75.36    2.14
  -4  -1  -1   75.88    2.16
   4  -1   1   74.76    2.11
   4  -1   1   74.17    2.22
   4   1   1   74.56    2.10
   4   1   1   77.19    2.13
   4   1   1   75.79    2.08
  -4   1  -1   75.11    2.10
  -4   1  -1   76.41    2.20
   4   1   1   74.84    2.20
  -4   1  -1   74.42    2.11
   4   1   1   78.32    2.26
  -4   1  -1   73.35    2.24
  -4   1  -1   76.30    2.28
   4   1   1   76.87    2.12
   4   1   1   74.12    2.22
   5  -1   1    2.06    0.15
   5  -1   1    1.58    0.15
  -5  -1  -1    1.64    0.18
   5  -1   1    2.35    0.29
   5  -1   1    1.67    0.12
  -5  -1  -1    1.96    0.14
  -5  -1  -1    1.59    0.13
   5  -1   1    2.47    0.29
   5  -1   1    2.25    0.31
   5   1   1    1.89    0.14
   5   1   1    2.38    0.33
  -5   1  -1    1.73    0.16
   5   1   1    2.03    0.20
  -5   1  -1    2.10    0.27
   5   1   1    1.53    0.16
   5   1   1    1.56    0.12
   5   1   1    2.13    0.26
  -5   1  -1    1.64    0.15
   5   1   1    2.18    0.31
  -6  -1  -1    2.60    0.27
   6  -1   1    3.22    0.33
   6  -1   1    2.62    0.34
  -6  -1  -1    2.79    0.30
   6  -1   1    2.33    0.31
  -6  -1  -1    2.24    0.15
  -6  -1  -1    1.91    0.21
  -6  -1  -1    2.07    0.17
   6  -1   1    2.20    0.17
   6  -1   1    2.26    0.17
   6  -1   1    2.05    0.14
   6   1   1    2.21    0.18
  -6   1  -1    2.06    0.18
   6   1   1    2.95    0.32
   6   1   1    2.37    0.34
   6   1   1    2.95    0.38
   6   1   1    2.54    0.17
  -6   1  -1    2.39    0.29
   6   1   1    2.18    0.13
  -6   1  -1    1.94    0.18
   7  -1   1    2.73    0.20
   7  -1   1    2.55    0.20
  -7  -1  -1    2.47    0.19
  -7  -1  -1    2.48    0.16
   7  -1   1    4.03    0.43
  -7  -1  -1    2.53    0.29
  -7  -1  -1    3.02    0.36
   7  -1   1    3.49    0.37
   7  -1   1    2.62    0.16
  -7  -1  -1    2.39    0.24
   7  -1   1    2.75    0.37
   7   1   1    3.70    0.46
   7   1   1    3.00    0.33
  -7   1  -1    2.78    0.33
   7   1   1    2.51    0.38
  -7   1  -1    2.64    0.19
   7   1   1    2.51    0.25
   7   1   1    2.45    0.18
  -7   1  -1    2.77    0.20
   8  -1   1   14.67    0.71
  -8  -1  -1   13.77    0.46
   8  -1   1   13.61    0.46
   8  -1   1   14.39    0.69
   8  -1   1   15.16    0.75
  -8  -1  -1   14.07    0.56
  -8  -1  -1   14.05    0.68
  -8  -1  -1   13.39    0.50
   8  -1   1   14.11    0.51
  -8  -1  -1   14.64    0.63
   8   1   1   14.26    0.51
  -8   1  -1   14.29    0.70
   8   1   1   14.38    0.76
  -8   1  -1   13.91    0.50
   8   1   1   15.51    0.74
  -8   1  -1   14.25    0.51
   8   1   1   15.05    0.68
   8   1   1   13.94    0.51
   9  -1   1    0.24    0.14
   9  -1   1    0.54    0.31
  -9  -1  -1    0.19    0.08
  -9  -1  -1    0.13    0.26
   9  -1   1    0.29    0.55
  -9  -1  -1    0.47    0.24
   9  -1   1    0.34    0.27
   9   1   1    0.21    0.12
  -9   1  -1    0.32    0.28
   9   1   1    0.28    0.13
   9   1   1    0.07    0.27
  -9   1  -1    0.15    0.14
   9   1   1    0.24    0.30
   9   1   1    0.39    0.26
 -10  -1  -1    1.18    0.11
 -10  -1  -1    1.84    0.28
  10  -1   1    1.42    0.35
  10  -1   1    2.18    0.45
 -10  -1  -1    1.92    0.39
 -10  -1  -1    1.51    0.37
  10   1   1    2.16    0.39
  10   1   1    1.66    0.47
 -10   1  -1    2.03    0.41
  10   1   1    2.17    0.48
 -10   1  -1    1.87    0.21
 -11  -1  -1   -0.23    0.26
  11  -1   1   -0.13    0.38
  11  -1   1   -0.24    0.35
  11  -1   1   -0.26    0.13
  11  -1   1   -0.07    0.28
 -11   1  -1   -0.06    0.32
 -11   1  -1    0.17    0.13
 -11   1  -1    0.01    0.15
  11   1   1    0.02    0.29
 -11   1  -1    0.26    0.27
  11   1   1    0.04    0.36
  11   1   1    0.20    0.39
  12  -1   1    6.43    0.68
 -12  -1  -1    6.13    0.55
  12  -1   1    6.73    0.62
  12  -1   1    6.36    0.70
 -12   1  -1    6.67    0.53
  12   1   1    8.24    0.76
  12   1   1    7.10    0.62
 -12   1  -1    7.48    0.66
  12   1   1    5.79    0.68
 -12   1  -1    6.60    0.29
  13  -1   1    3.73    0.55
 -13  -1  -1    5.13    1.12
  13  -1   1    4.96    0.72
 -13  -1  -1    3.88    0.52
 -13   1  -1    4.11    0.50
  13   1   1    4.11    0.73
 -13   1  -1    3.98    0.59
  13   1   1    3.02    0.61
  13   1   1    3.75    0.54
  14  -1   1    0.68    0.52
 -14  -1  -1    1.03    0.49
  14  -1   1    1.96    0.50
  14  -1   1    1.25    0.54
 -14  -1  -1    1.49    0.46
  14   1   1    1.87    0.58
  14   1   1    0.68    0.62
 -14   1  -1    0.93    0.40
  14   1   1    1.61    0.65
 -15  -1  -1    1.10    0.62
 -15  -1  -1    2.03    0.48
  15  -1   1    1.79    0.64
  15  -1   1    3.01    0.71
  15  -1   1    2.35    0.57
 -15   1  -1    2.38    0.48
  15   1   1    2.11    0.53
  15   1   1    2.94    0.67
  15   1   1    1.59    0.66
  16  -1   1    3.65    0.72
 -16  -1  -1    3.95    0.64
  16  -1   1    3.62    0.87
 -16  -1  -1    3.13    1.26
  16  -1   1    2.63    0.82
  16   1   1    2.92    0.88
 -16   1  -1    3.73    0.62
  16   1   1    2.02    0.61
 -16  -2   1    1.10    0.65
  16  -2  -1    0.95    0.58
  16  -2  -1    0.60    0.64
 -16  -2   1    0.55    0.46
  16   2  -1    0.82    0.52
 -16   2   1    0.76    0.45
  16   2  -1    0.57    0.74
  15  -2  -1    0.77    0.45
  15  -2  -1    0.68    0.56
  15  -2  -1    0.65    0.53
 -15  -2   1    0.11    0.39
 -15  -2   1    0.57    0.60
  15   2  -1   -0.65    0.57
  15   2  -1   -0.12    0.47
  15   2  -1    0.67    0.41
 -15   2   1    0.09    0.36
 -14  -2   1    7.77    0.76
  14  -2  -1    6.89    0.79
  14  -2  -1    6.30    0.68
 -14  -2   1    4.93    0.63
  14  -2  -1    6.61    0.82
 -14   2   1    4.89    0.68
  14   2  -1    5.93    0.62
  14   2  -1    5.12    0.74
 -14   2   1    4.21    0.54
  14   2  -1    7.04    0.89
 -14   2   1    5.80    0.37
 -13  -2   1    0.30    0.18
 -13  -2   1    0.55    0.35
  13  -2  -1   -0.52    0.38
  13  -2  -1    0.17    0.36
  13  -2  -1    0.04    0.42
 -13  -2   1   -0.06    0.39
  13   2  -1   -0.35    0.47
 -13   2   1    0.05    0.17
 -13   2   1    0.07    0.09
  13   2  -1    0.17    0.46
  13   2  -1   -0.11    0.30
 -13   2   1    0.00    0.40
  12  -2  -1    0.79    0.43
 -12  -2   1    1.02    0.43
  12  -2  -1    1.22    0.38
 -12  -2   1    1.32    0.38
 -12  -2   1    1.59    0.27
  12  -2  -1    1.13    0.45
 -12   2   1    1.25    0.23
  12   2  -1    0.17    0.46
  12   2  -1    1.22    0.35
 -12   2   1    0.55    0.14
 -12   2   1    0.49    0.39
  12   2  -1    0.75    0.45
 -11  -2   1    0.13    0.33
 -11  -2   1    0.18    0.20
 -11  -2   1   -0.06    0.25
  11  -2  -1   -0.16    0.33
  11  -2  -1    0.31    0.30
  11  -2  -1    0.28    0.35
  11   2  -1    0.10    0.42
  11   2  -1    0.19    0.29
 -11   2   1    0.12    0.19
  11   2  -1    0.86    0.43
 -11   2   1    0.73    0.38
 -10  -2   1    7.08    0.50
 -10  -2   1    5.71    0.52
  10  -2  -1    6.26    0.52
  10  -2  -1    6.10    0.59
 -10  -2   1    6.11    0.39
  10  -2  -1    6.40    0.56
 -10  -2   1    6.91    0.38
 -10   2   1    6.62    0.43
  10   2  -1    6.93    0.64
  10   2  -1    6.37    0.50
 -10   2   1    6.12    0.39
 -10   2   1    5.27    0.52
  10   2  -1    5.54    0.58
  -9  -2   1   15.39    0.62
   9  -2  -1   15.75    0.74
  -9  -2   1   15.61    0.61
  -9  -2   1   16.43    0.73
   9  -2  -1   15.69    0.77
  -9   2   1   15.41    0.93
   9   2  -1   16.32    0.72
   9   2  -1   16.47    0.83
  -9   2   1   16.54    0.63
   9   2  -1   14.99    0.82
   9   2  -1   15.66    0.61
   8  -2  -1    7.55    0.51
   8  -2  -1    7.52    0.54
   8  -2  -1    6.95    0.48
   8  -2  -1    7.06    0.37
  -8  -2   1    7.03    0.43
  -8   2   1    7.32    0.36
   8   2  -1    7.53    0.55
   8   2  -1    7.38    0.37
   8   2  -1    7.83    0.47
   8   2  -1    8.62    0.56
  -8   2   1    8.44    0.54
  -8   2   1    7.81    0.39
   7  -2  -1    9.77    0.55
   7  -2  -1    9.64    0.51
   7  -2  -1    9.70    0.43
   7  -2  -1    9.50    0.52
  -7  -2   1    9.22    0.41
  -7  -2   1    9.70    0.42
   7   2  -1   10.60    0.50
   7   2  -1    9.67    0.42
  -7   2   1    9.84    0.37
  -7   2   1    9.62    0.55
   7   2  -1    9.49    0.57
   7   2  -1   10.11    0.59
  -7   2   1   10.37    0.44
   6  -2  -1   11.03    0.52
  -6  -2   1   11.36    0.45
  -6  -2   1   10.63    0.56
  -6  -2   1   11.24    0.45
   6  -2  -1   10.91    0.51
   6  -2  -1   11.84    0.58
  -6   2   1   11.41    0.55
   6   2  -1   12.03    0.51
  -6   2   1   11.74    0.47
   6   2  -1   11.86    0.59
  -6   2   1   10.85    0.40
   6   2  -1   11.26    0.45
   6   2  -1   11.12    0.59
   5  -2  -1    9.18    0.47
  -5  -2   1    9.16    0.42
  -5  -2   1    8.73    0.37
  -5  -2   1    8.60    0.37
   5  -2  -1    8.56    0.37
   5  -2  -1    9.15    0.42
  -5   2   1    8.85    0.38
   5   2  -1    8.78    0.34
  -5   2   1    9.03    0.46
   5   2  -1    9.42    0.49
   5   2  -1    9.55    0.41
   5   2  -1    8.80    0.36
  -5   2   1    8.97    0.33
   5   2  -1    8.70    0.47
   4  -2  -1   72.79    2.09
  -4  -2   1   72.86    2.14
   4  -2  -1   73.36    2.08
  -4  -2   1   72.10    2.11
  -4  -2   1   72.06    2.05
   4  -2  -1   73.98    2.12
  -4  -2   1   72.38    2.09
   4  -2  -1   72.20    2.07
  -4  -2   1   73.51    2.05
   4  -2  -1   70.12    2.13
  -4   2   1   69.67    2.12
  -4   2   1   71.16    2.13
   4   2  -1   72.54    2.05
   4   2  -1   73.06    2.11
   4   2  -1   73.44    2.04
   4   2  -1   72.83    2.07
   4   2  -1   73.18    2.15
  -4   2   1   72.06    2.07
   4   2  -1   74.65    2.16
  -3  -2   1    1.91    0.20
  -3  -2   1    2.31    0.21
   3  -2  -1    2.16    0.21
   3  -2  -1    1.73    0.17
  -3  -2   1    1.97    0.23
  -3  -2   1    1.73    0.15
  -3  -2   1    1.92    0.18
   3  -2  -1    1.47    0.17
   3  -2  -1    1.79    0.19
  -3   2   1    1.80    0.23
  -3   2   1    1.72    0.19
  -3   2   1    2.03    0.22
   3   2  -1    2.06    0.20
   3   2  -1    2.31    0.15
  -3   2   1    1.52    0.17
   3   2  -1    2.48    0.25
   3   2  -1    1.68    0.15
   2  -2  -1   90.16    2.45
  -2  -2   1   86.20    2.42
   2  -2  -1   87.06    2.45
  -2  -2   1   87.96    2.43
  -2  -2   1   85.25    2.43
  -2  -2   1   89.36    2.45
  -2  -2   1   87.53    2.47
   2  -2  -1   86.96    2.44
   2  -2  -1   87.37    2.41
  -2   2   1   89.41    2.45
   2   2  -1   87.91    2.43
  -2   2   1   86.63    2.38
   2   2  -1   88.98    2.38
   2   2  -1   88.99    2.43
   2   2  -1   89.50    2.45
   2   2  -1   89.99    2.47
  -2   2   1   86.40    2.47
   2   2  -1   87.09    2.43
  -2   2   1   90.08    2.45
  -2   2   1   84.32    2.45
   2   2  -1   86.78    2.41
   2   2  -1   88.59    2.43
   2   2  -1   87.04    2.48
   1  -2  -1  270.29    7.85
  -1  -2   1  272.74    7.70
  -1   2   1  275.47    7.86
   0  -2  -1   77.98    2.20
   0  -2  -1   80.06    2.21
   0  -2   1   77.46    2.19
   0  -2   1   80.48    2.20
   0  -2   1   80.09    2.17
   0  -2   1   79.98    2.21
   0  -2   1   79.59    2.17
   0  -2   1   81.42    2.18
   0  -2  -1   77.80    2.19
   0  -2   1   79.19    2.18
   0  -2  -1   78.61    2.21
   0  -2  -1   80.27    2.20
   0  -2  -1   79.40    2.19
   0  -2   1   79.32    2.19
   0   2  -1   80.17    2.19
   0   2  -1   78.93    2.21
   0   2  -1   81.70    2.19
   0   2   1   81.83    2.20
   0   2  -1   79.20    2.17
   0   2  -1   80.27    2.17
   0   2   1   79.48    2.21
   0   2  -1   81.80    2.18
   0   2   1   80.93    2.20
   0   2  -1   80.21    2.18
   0   2   1   76.62    2.19
   0   2   1   80.18    2.21
   0   2  -1   80.54    2.20
   1  -2   1  140.49    3.88
  -1  -2  -1  140.72    3.88
   1  -2   1  143.29    3.90
  -1  -2  -1  144.66    3.89
  -1  -2  -1  138.92    3.91
  -1   2  -1  141.86    3.88
  -1   2  -1  142.82    3.90
   1   2   1  141.96    3.91
   1   2   1  142.91    3.89
  -2  -2  -1  153.22    4.31
  -2  -2  -1  158.06    4.27
   2  -2   1  150.24    4.28
  -2  -2  -1  159.72    4.26
  -2  -2  -1  156.21    4.28
  -2  -2  -1  156.24    4.25
   2   2   1  154.16    4.31
  -2   2  -1  151.69    4.24
  -2   2  -1  152.48    4.27
   2   2   1  155.45    4.25
   2   2   1  154.26    4.27
   2   2   1  158.95    4.26
   2   2   1  156.41    4.22
  -2   2  -1  153.58    4.28
   3  -2   1   57.03    1.61
  -3  -2  -1   57.44    1.67
   3  -2   1   57.86    1.67
  -3  -2  -1   58.07    1.65
  -3  -2  -1   57.03    1.68
   3  -2   1   57.32    1.68
   3  -2   1   54.80    1.61
  -3  -2  -1   55.96    1.72
   3  -2   1   57.51    1.67
  -3  -2  -1   59.13    1.64
  -3  -2  -1   56.85    1.58
   3  -2   1   58.43    1.56
  -3  -2  -1   55.64    1.62
  -3   2  -1   56.86    1.68
  -3   2  -1   56.12    1.61
   3   2   1   57.94    1.65
   3   2   1   56.71    1.58
  -3   2  -1   56.84    1.68
   3   2   1   57.78    1.63
   3   2   1   56.01    1.67
   3   2   1   57.28    1.59
   3   2   1   56.63    1.72
  -3   2  -1   56.08    1.61
   3   2   1   56.88    1.69
  -3   2  -1   57.90    1.73
   3   2   1   57.69    1.63
   4  -2   1   41.90    1.33
   4  -2   1   42.81    1.24
  -4  -2  -1   42.52    1.20
  -4  -2  -1   43.42    1.29
   4  -2   1   43.66    1.34
   4  -2   1   43.60    1.20
   4  -2   1   43.98    1.20
  -4  -2  -1   43.27    1.38
  -4  -2  -1   42.11    1.26
  -4  -2  -1   42.75    1.28
   4   2   1   43.21    1.22
   4   2   1   43.20    1.31
  -4   2  -1   42.76    1.33
   4   2   1   41.88    1.20
   4   2   1   44.01    1.27
   4   2   1   44.27    1.33
  -4   2  -1   42.14    1.35
  -4   2  -1   42.63    1.24
   4   2   1   43.27    1.26
  -4   2  -1   41.86    1.24
  -5  -2  -1   89.96    2.46
  -5  -2  -1   90.00    2.55
   5  -2   1   88.92    2.52
   5  -2   1   89.25    2.48
  -5  -2  -1   89.13    2.58
   5  -2   1   89.76    2.46
   5  -2   1   90.79    2.64
   5  -2   1   89.92    2.62
   5  -2   1   91.95    2.72
  -5   2  -1   87.70    2.51
   5   2   1   88.48    2.49
   5   2   1   90.71    2.69
  -5   2  -1   89.52    2.51
  -5   2  -1   90.60    2.62
   5   2   1   91.93    2.53
   5   2   1   88.36    2.68
   5   2   1   89.01    2.66
   5   2   1   89.78    2.46
   6  -2   1    3.85    0.16
   6  -2   1    3.90    0.23
   6  -2   1    4.21    0.36
  -6  -2  -1    3.78    0.17
  -6  -2  -1    3.92    0.30
   6  -2   1    3.51    0.19
   6  -2   1    3.77    0.37
  -6  -2  -1    3.36    0.27
   6  -2   1    3.51    0.33
  -6   2  -1    3.59    0.23
  -6   2  -1    3.63    0.23
   6   2   1    3.86    0.23
   6   2   1    3.74    0.25
   6   2   1    4.35    0.34
   6   2   1    3.75    0.16
   6   2   1    4.29    0.42
   6   2   1    4.05    0.21
  -6   2  -1    3.37    0.34
   6   2   1    3.74    0.37
   7  -2   1   73.15    2.31
  -7  -2  -1   73.25    2.09
   7  -2   1   73.94    2.17
   7  -2   1   74.68    2.14
   7  -2   1   77.03    2.31
   7  -2   1   76.96    2.09
  -7  -2  -1   76.99    2.26
   7  -2   1   78.08    2.36
  -7  -2  -1   71.31    2.32
  -7   2  -1   75.54    2.16
   7   2   1   77.52    2.37
  -7   2  -1   71.11    2.19
   7   2   1   74.77    2.17
   7   2   1   78.77    2.31
   7   2   1   78.70    2.41
  -7   2  -1   78.78    2.33
   7   2   1   76.30    2.15
  -8  -2  -1    0.90    0.26
   8  -2   1    1.43    0.34
   8  -2   1    1.04    0.15
  -8  -2  -1    0.97    0.10
  -8  -2  -1    0.58    0.22
   8  -2   1    0.89    0.28
   8  -2   1    0.96    0.17
   8  -2   1    1.82    0.35
   8   2   1    1.60    0.36
   8   2   1    1.45    0.19
   8   2   1    1.10    0.16
   8   2   1    1.67    0.37
  -8   2  -1    1.07    0.28
   8   2   1    0.96    0.27
  -8   2  -1    1.13    0.18
   9  -2   1   24.76    1.04
   9  -2   1   25.18    0.87
  -9  -2  -1   24.00    0.89
  -9  -2  -1   26.09    0.97
   9  -2   1   25.30    1.03
   9   2   1   24.16    1.11
   9   2   1   24.44    1.00
   9   2   1   23.85    0.81
   9   2   1   24.88    1.09
  -9   2  -1   25.84    1.03
  -9   2  -1   26.32    0.83
 -10  -2  -1    9.02    0.55
  10  -2   1    7.13    0.37
  10  -2   1    7.69    0.64
  10  -2   1    8.63    0.62
 -10  -2  -1    8.32    0.62
  10  -2   1    7.14    0.55
 -10  -2  -1    8.43    0.46
  10   2   1    9.27    0.68
 -10   2  -1    9.06    0.62
  10   2   1    7.75    0.67
 -10   2  -1    8.13    0.38
 -11  -2  -1    0.22    0.21
 -11  -2  -1   -0.14    0.33
  11  -2   1    0.19    0.14
  11  -2   1   -0.09    0.34
 -11  -2  -1    0.24    0.28
  11  -2   1    0.27    0.32
  11  -2   1   -0.09    0.34
  11   2   1   -0.09    0.38
 -11   2  -1    0.35    0.35
  11   2   1    0.32    0.42
  11   2   1    0.13    0.32
  12  -2   1    0.56    0.34
 -12  -2  -1    0.41    0.40
 -12  -2  -1    0.19    0.32
  12  -2   1    0.00    0.37
  12  -2   1    0.69    0.39
  12   2   1    0.03    0.43
 -12   2  -1    0.44    0.30
  12   2   1    0.37    0.34
  12   2   1   -0.03    0.42
 -12   2  -1    0.06    0.36
  13  -2   1    1.79    0.45
  13  -2   1    1.98    0.83
  13  -2   1    2.07    0.57
 -13  -2  -1    1.32    0.53
 -13  -2  -1    1.37    0.43
  13   2   1    1.06    0.50
  13   2   1    1.23    0.53
 -13   2  -1    2.60    0.42
 -13   2  -1    1.06    0.43
  13   2   1    1.65    0.41
 -14  -2  -1    2.28    0.57
  14  -2   1    4.06    0.69
  14  -2   1    2.33    0.50
  14  -2   1    2.49    0.62
 -14   2  -1    3.35    0.49
  14   2   1    3.48    0.56
  14   2   1    3.87    0.75
  14   2   1    1.88    0.60
 -14   2  -1    3.31    0.62
  15  -2   1    2.91    0.60
  15  -2   1    3.75    0.73
 -15  -2  -1    1.73    0.69
 -15  -2  -1    1.44    0.45
  15  -2   1    2.38    0.67
 -15   2  -1    2.83    0.53
  15   2   1    2.74    0.79
  15   2   1    2.40    0.70
  15   2   1    2.68    0.57
  16  -2   1    0.46    0.61
 -16  -2  -1    0.28    0.43
  16  -2   1    0.54    0.69
  16  -2   1    0.30    0.59
 -16   2  -1    0.53    0.42
  16   2   1    0.53    0.55
  16   2   1    0.32    0.74
  16  -3  -1    3.04    0.71
  16  -3  -1    1.90    0.67
 -16  -3   1    2.20    0.76
  16  -3  -1    2.15    0.70
 -16  -3   1    2.66    0.61
 -16   3   1    1.06    0.47
  16   3  -1    2.74    0.91
  16   3  -1    2.05    0.55
  15  -3  -1    0.56    0.49
 -15  -3   1    0.02    0.41
  15  -3  -1    1.23    0.52
 -15  -3   1   -0.11    0.52
  15   3  -1    0.24    0.53
  15   3  -1    0.27    0.39
 -15   3   1    0.53    0.49
 -15   3   1    0.90    0.39
  15   3  -1   -0.23    0.60
 -14  -3   1    3.97    0.67
  14  -3  -1    4.84    0.71
  14  -3  -1    3.10    0.59
 -14  -3   1    5.12    0.38
  14  -3  -1    4.71    0.62
 -14  -3   1    2.55    0.51
 -14   3   1    4.25    0.69
  14   3  -1    3.46    0.67
 -14   3   1    4.05    0.34
 -14   3   1    2.87    0.49
  14   3  -1    4.06    0.55
  14   3  -1    3.96    0.79
 -13  -3   1    2.10    0.45
 -13  -3   1    3.04    0.34
  13  -3  -1    3.55    0.60
 -13  -3   1    2.01    0.63
  13  -3  -1    2.13    0.45
  13  -3  -1    2.92    0.66
  13   3  -1    2.39    0.43
 -13   3   1    2.66    0.55
  13   3  -1    1.96    0.56
 -13   3   1    2.24    0.29
 -12  -3   1    3.69    0.37
  12  -3  -1    4.05    0.53
 -12  -3   1    2.60    0.47
  12  -3  -1    4.02    0.57
  12  -3  -1    2.67    0.53
 -12  -3   1    3.45    0.54
 -12   3   1    2.96    0.33
  12   3  -1    3.35    0.63
 -12   3   1    3.53    0.56
  12   3  -1    3.17    0.62
  12   3  -1    3.38    0.46
 -11  -3   1    5.01    0.39
 -11  -3   1    4.68    0.50
  11  -3  -1    5.21    0.60
 -11  -3   1    3.94    0.54
  11  -3  -1    4.06    0.48
  11   3  -1    5.03    0.68
 -11   3   1    4.43    0.36
  11   3  -1    5.60    0.70
  11   3  -1    4.82    0.49
 -11   3   1    4.93    0.61
  10  -3  -1    2.83    0.43
  10  -3  -1    2.13    0.45
 -10  -3   1    1.90    0.31
 -10  -3   1    1.47    0.33
 -10  -3   1    1.57    0.38
  10  -3  -1    1.49    0.35
  10   3  -1    1.94    0.46
 -10   3   1    2.29    0.29
  10   3  -1    1.65    0.32
 -10   3   1    2.23    0.43
  10   3  -1    1.45    0.44
   9  -3  -1    2.32    0.36
  -9  -3   1    2.85    0.39
  -9  -3   1    3.42    0.36
   9  -3  -1    2.10    0.23
   9  -3  -1    4.74    0.80
   9  -3  -1    3.53    0.44
   9   3  -1    3.66    0.63
   9   3  -1    2.96    0.48
   9   3  -1    2.97    0.37
  -9   3   1    2.57    0.30
  -8  -3   1    1.34    0.25
   8  -3  -1    1.83    0.33
   8  -3  -1    1.25    0.24
   8  -3  -1    1.04    0.29
  -8  -3   1    1.45    0.30
  -8  -3   1    1.05    0.28
   8  -3  -1    0.76    0.24
   8   3  -1    1.10    0.20
  -8   3   1    1.91    0.34
  -8   3   1    1.50    0.24
   8   3  -1    1.95    0.30
   8   3  -1    1.12    0.36
   8   3  -1    1.69    0.37
  -7  -3   1   14.73    0.67
   7  -3  -1   14.77    0.57
   7  -3  -1   15.11    0.69
   7  -3  -1   14.09    0.63
  -7  -3   1   14.00    0.55
  -7  -3   1   14.85    0.58
   7  -3  -1   14.83    0.65
  -7  -3   1   14.25    0.63
  -7   3   1   14.14    0.63
  -7   3   1   13.95    0.55
   7   3  -1   14.53    0.55
   7   3  -1   14.90    0.73
  -7   3   1   14.21    0.69
   7   3  -1   13.92    0.70
   7   3  -1   16.01    0.62
  -6  -3   1    1.96    0.27
   6  -3  -1    1.12    0.20
   6  -3  -1    1.47    0.25
  -6  -3   1    1.55    0.20
  -6  -3   1    1.44    0.26
  -6  -3   1    1.85    0.26
   6  -3  -1    1.75    0.30
   6   3  -1    1.76    0.22
   6   3  -1    1.68    0.30
  -6   3   1    1.57    0.22
   6   3  -1    1.39    0.20
   6   3  -1    1.46    0.31
  -6   3   1    1.47    0.28
   6   3  -1    1.15    0.17
  -5  -3   1   22.20    0.77
  -5  -3   1   21.04    0.73
   5  -3  -1   22.43    0.79
  -5  -3   1   22.04    0.79
   5  -3  -1   22.17    0.75
  -5  -3   1   21.88    0.72
   5  -3  -1   22.90    0.81
   5  -3  -1   21.56    0.79
   5   3  -1   22.60    0.85
   5   3  -1   21.67    0.83
  -5   3   1   21.68    0.69
  -5   3   1   21.76    0.74
   5   3  -1   21.29    0.74
  -5   3   1   22.48    0.83
   5   3  -1   22.36    0.75
   5   3  -1   21.44    0.72
   5   3  -1   21.62    0.71
  -4  -3   1    4.39    0.26
   4  -3  -1    4.14    0.30
  -4  -3   1    4.47    0.29
  -4  -3   1    4.43    0.26
  -4  -3   1    4.02    0.33
   4  -3  -1    4.15    0.29
  -4  -3   1    3.78    0.24
   4  -3  -1    3.74    0.24
   4  -3  -1    4.12    0.32
   4  -3  -1    4.08    0.25
   4   3  -1    3.97    0.33
   4   3  -1    4.04    0.27
  -4   3   1    4.15    0.33
  -4   3   1    3.73    0.28
   4   3  -1    3.85    0.22
   4   3  -1    4.14    0.24
   4   3  -1    3.97    0.23
   4   3  -1    4.01    0.23
  -4   3   1    4.38    0.26
  -3  -3   1    2.53    0.21
  -3  -3   1    2.69    0.20
   3  -3  -1    2.47    0.17
  -3  -3   1    2.71    0.20
   3  -3  -1    2.78    0.21
   3  -3  -1    2.62    0.21
  -3  -3   1    2.84    0.25
   3  -3  -1    2.67    0.21
  -3  -3   1    2.48    0.22
   3   3  -1    2.83    0.18
   3   3  -1    3.33    0.26
   3   3  -1    2.45    0.19
   3   3  -1    3.28    0.22
   3   3  -1    3.05    0.26
   3   3  -1    2.75    0.18
   3   3  -1    3.02    0.11
   3   3  -1    3.10    0.18
  -3   3   1    2.43    0.27
  -3   3   1    2.73    0.21
   3   3  -1    2.75    0.19
  -3   3   1    2.55    0.28
  -3   3   1    2.89    0.22
  -2  -3   1  103.92    2.90
   2  -3  -1  106.24    2.89
  -2  -3   1  103.97    2.88
  -2  -3   1  106.56    2.93
  -2  -3   1  103.31    2.86
   2  -3  -1  101.44    2.91
  -2  -3   1  102.10    2.92
   2  -3  -1  104.49    2.84
   2  -3  -1  104.33    2.90
  -2  -3   1  103.51    2.89
  -2  -3   1  105.34    2.90
   2  -3  -1  101.68    2.84
   2   3  -1  102.74    2.91
   2   3  -1  103.32    2.86
  -2   3   1  101.96    2.94
   2   3  -1  103.95    2.89
  -2   3   1  102.16    2.91
   2   3  -1  105.75    2.90
   2   3  -1  105.49    2.88
  -2   3   1  107.29    2.89
  -2   3   1  103.91    2.84
   2   3  -1  105.17    2.89
   2   3  -1  107.32    2.94
   1  -3  -1  264.57    7.22
  -1  -3   1  263.35    7.17
   1  -3  -1  264.88    7.20
  -1   3   1  263.48    7.22
   0  -3  -1   21.37    0.65
   0  -3   1   21.85    0.63
   0  -3   1   21.10    0.64
   0  -3   1   22.25    0.64
   0  -3  -1   22.07    0.66
   0  -3   1   21.62    0.65
   0  -3  -1   21.42    0.65
   0  -3  -1   21.48    0.65
   0  -3   1   21.45    0.63
   0  -3   1   21.14    0.62
   0  -3   1   22.12    0.65
   0  -3  -1   21.09    0.65
   0  -3  -1   21.47    0.68
   0   3  -1   21.61    0.65
   0   3   1   20.70    0.63
   0   3  -1   22.78    0.64
   0   3   1   22.10    0.65
   0   3  -1   21.23    0.65
   0   3   1   20.69    0.67
   0   3   1   21.75    0.65
   0   3  -1   22.24    0.69
   0   3   1   21.58    0.68
   0   3   1   21.75    0.69
   0   3  -1   21.08    0.64
   0   3  -1   21.73    0.63
   0   3  -1   21.81    0.63
   0   3   1   21.96    0.66
   0   3  -1   21.33    0.62
   0   3   1   21.89    0.65
   1  -3   1  175.66    4.79
  -1  -3  -1  177.95    4.75
   1  -3   1  171.70    4.74
   1  -3   1  169.99    4.71
  -1   3  -1  170.75    4.71
   1   3   1  176.74    4.75
  -1   3  -1  172.14    4.72
   1   3   1  171.92    4.78
  -1   3  -1  173.13    4.75
   1   3   1  176.07    4.77
  -1   3  -1  175.94    4.79
   2  -3   1    9.13    0.39
  -2  -3  -1    9.39    0.38
   2  -3   1    9.42    0.37
  -2  -3  -1    9.07    0.36
  -2  -3  -1    9.62    0.35
   2  -3   1    9.02    0.35
   2  -3   1    9.01    0.27
   2  -3   1    9.68    0.34
  -2  -3  -1    9.51    0.37
  -2  -3  -1    9.11    0.37
  -2  -3  -1    8.48    0.40
  -2  -3  -1    9.72    0.37
   2   3   1    9.62    0.36
  -2   3  -1    9.11    0.37
   2   3   1    9.19    0.32
  -2   3  -1    9.30    0.41
  -2   3  -1    9.51    0.34
  -2   3  -1    8.65    0.35
   2   3   1    8.74    0.40
   2   3   1    9.14    0.38
   2   3   1    9.71    0.35
   2   3   1    9.54    0.40
   2   3   1    9.12    0.34
  -2   3  -1    9.05    0.35
   3  -3   1   90.59    2.60
  -3  -3  -1   93.60    2.58
  -3  -3  -1   92.40    2.59
   3  -3   1   93.08    2.59
  -3  -3  -1   92.25    2.66
  -3  -3  -1   88.23    2.56
  -3  -3  -1   93.20    2.61
   3  -3   1   90.98    2.63
  -3  -3  -1   91.84    2.61
  -3  -3  -1   89.83    2.58
   3   3   1   93.00    2.57
   3   3   1   90.36    2.65
  -3   3  -1   91.38    2.60
  -3   3  -1   91.63    2.55
   3   3   1   92.24    2.57
   3   3   1   90.04    2.63
  -3   3  -1   91.43    2.63
   3   3   1   92.04    2.60
   3   3   1   90.89    2.52
  -3   3  -1   90.53    2.56
  -4  -3  -1    4.81    0.30
  -4  -3  -1    3.66    0.40
   4  -3   1    4.54    0.31
   4  -3   1    4.79    0.25
   4  -3   1    4.96    0.31
  -4  -3  -1    4.67    0.30
   4  -3   1    4.56    0.32
  -4  -3  -1    4.46    0.28
  -4  -3  -1    4.95    0.27
   4   3   1    4.67    0.36
   4   3   1    4.74    0.30
   4   3   1    4.33    0.25
  -4   3  -1    5.06    0.25
   4   3   1    4.48    0.19
   4   3   1    4.40    0.33
  -4   3  -1    4.69    0.23
   4   3   1    4.24    0.28
  -4   3  -1    5.05    0.47
  -4   3  -1    4.68    0.32
   4   3   1    4.41    0.21
  -5  -3  -1    4.42    0.30
   5  -3   1    4.60    0.35
  -5  -3  -1    4.46    0.34
  -5  -3  -1    4.79    0.30
   5  -3   1    4.39    0.16
   5  -3   1    4.33    0.18
  -5  -3  -1    4.93    0.29
   5  -3   1    4.96    0.36
   5  -3   1    4.75    0.26
   5   3   1    4.82    0.40
  -5   3  -1    5.05    0.37
  -5   3  -1    4.41    0.35
   5   3   1    4.03    0.25
   5   3   1    4.73    0.39
  -5   3  -1    4.52    0.26
   5   3   1    4.55    0.18
   5   3   1    4.26    0.22
   6  -3   1    1.07    0.25
   6  -3   1    1.07    0.24
  -6  -3  -1    0.60    0.23
   6  -3   1    0.61    0.06
   6  -3   1    0.73    0.15
   6  -3   1    0.95    0.11
  -6  -3  -1    0.68    0.20
  -6  -3  -1    0.67    0.20
  -6   3  -1    0.74    0.16
   6   3   1    0.95    0.28
   6   3   1    0.77    0.16
   6   3   1    1.13    0.23
  -6   3  -1    0.56    0.16
   6   3   1    0.52    0.27
   6   3   1    0.64    0.13
   6   3   1    0.91    0.09
  -6   3  -1    0.64    0.22
  -7  -3  -1   42.18    1.35
   7  -3   1   41.38    1.38
  -7  -3  -1   39.25    1.39
  -7  -3  -1   42.37    1.31
   7  -3   1   40.83    1.41
   7  -3   1   40.78    1.37
   7  -3   1   41.43    1.20
   7  -3   1   39.94    1.31
   7   3   1   41.92    1.46
   7   3   1   40.77    1.23
  -7   3  -1   40.49    1.25
   7   3   1   42.13    1.47
  -7   3  -1   42.37    1.41
   7   3   1   41.25    1.37
   8  -3   1   40.27    1.43
  -8  -3  -1   40.65    1.42
  -8  -3  -1   40.13    1.35
   8  -3   1   38.33    1.19
   8  -3   1   40.07    1.39
   8  -3   1   38.79    1.24
  -8  -3  -1   41.52    1.31
   8  -3   1   41.15    1.39
   8   3   1   43.68    1.50
  -8   3  -1   39.83    1.24
   8   3   1   38.95    1.21
   8   3   1   39.75    1.48
   8   3   1   40.47    1.38
  -8   3  -1   41.23    1.43
   9  -3   1    0.45    0.40
  -9  -3  -1    0.21    0.22
   9  -3   1    0.22    0.15
  -9  -3  -1   -0.05    0.23
   9  -3   1    0.86    0.33
  -9  -3  -1    0.52    0.30
   9  -3   1    0.22    0.30
   9  -3   1    0.32    0.13
  -9   3  -1    0.40    0.18
   9   3   1    0.41    0.34
   9   3   1    0.36    0.26
  -9   3  -1    0.15    0.26
   9   3   1    1.28    0.47
  10  -3   1    2.15    0.37
  10  -3   1    1.46    0.40
 -10  -3  -1    0.96    0.29
  10  -3   1    0.91    0.37
 -10  -3  -1    1.53    0.35
 -10  -3  -1    1.43    0.38
  10  -3   1    1.00    0.20
  10   3   1    1.35    0.19
  10   3   1    1.64    0.38
  10   3   1    0.98    0.46
 -10   3  -1    1.09    0.34
  10   3   1    0.96    0.40
 -10   3  -1    1.11    0.37
 -11  -3  -1    0.32    0.30
  11  -3   1    0.09    0.32
  11  -3   1    0.49    0.36
 -11  -3  -1    0.38    0.24
  11  -3   1    0.38    0.36
 -11  -3  -1   -0.23    0.29
  11   3   1    0.58    0.45
 -11   3  -1    0.44    0.35
 -11   3  -1    0.30    0.18
  11   3   1    0.05    0.44
  11   3   1    0.37    0.15
  11   3   1    0.56    0.32
  12  -3   1   16.16    0.95
 -12  -3  -1   14.30    0.81
 -12  -3  -1   14.77    0.69
  12  -3   1   15.35    0.87
 -12  -3  -1   15.84    0.90
  12  -3   1   15.84    0.90
 -12   3  -1   14.56    0.90
  12   3   1   14.66    0.99
  12   3   1   14.85    0.84
  12   3   1   16.89    1.02
 -12   3  -1   15.31    0.60
 -13  -3  -1    2.15    0.52
  13  -3   1    3.62    0.62
  13  -3   1    2.84    0.52
 -13  -3  -1    2.43    0.47
  13  -3   1    2.10    0.70
  13   3   1    2.89    0.61
  13   3   1    2.48    0.66
 -13   3  -1    2.24    0.51
  13   3   1    2.58    0.48
 -13   3  -1    2.09    0.41
  14  -3   1    0.85    0.49
  14  -3   1    1.00    0.44
 -14  -3  -1    1.35    0.53
 -14  -3  -1    0.59    0.38
  14  -3   1    1.20    0.52
 -14   3  -1    0.79    0.35
  14   3   1    0.59    0.41
 -14   3  -1    0.96    0.48
  14   3   1    0.95    0.61
  14   3   1   -0.05    0.49
 -15  -3  -1    4.24    0.77
  15  -3   1    3.80    0.69
  15  -3   1    3.96    0.72
 -15  -3  -1    3.96    0.60
  15  -3   1    3.64    0.70
 -15   3  -1    4.33    0.57
  15   3   1    3.86    0.61
  15   3   1    4.42    0.86
  15   3   1    4.76    0.80
 -15   3  -1    5.93    0.80
  16  -3   1    1.32    0.68
  16  -3   1    1.04    0.65
  16  -3   1    1.88    0.67
 -16  -3  -1    1.65    0.54
  16   3   1    1.16    0.57
 -16   3  -1    1.58    0.48
  16   3   1    0.08    0.65
  16   3   1    1.53    0.87
  16  -4  -1    0.75    0.58
  16  -4  -1   -0.21    0.58
 -16  -4   1    1.01    0.81
 -16  -4   1    0.39    0.48
  16  -4  -1    0.90    0.60
 -16   4   1    1.13    0.70
 -16   4   1   -0.14    0.40
  16   4  -1    0.94    0.87
  16   4  -1    3.96    0.98
  16   4  -1    0.98    0.50
 -15  -4   1    1.72    0.50
  15  -4  -1    0.95    0.53
  15  -4  -1    1.34    0.53
  15  -4  -1    1.10    0.55
 -15  -4   1   -0.30    0.52
  15   4  -1    2.08    0.73
 -15   4   1    0.61    0.40
 -15   4   1    0.62    0.53
  15   4  -1    0.98    0.61
  14  -4  -1    0.08    0.45
 -14  -4   1    0.01    0.39
 -14  -4   1    1.02    0.25
 -14  -4   1    0.26    0.45
  14  -4  -1   -0.62    0.40
  14  -4  -1    0.64    0.40
 -14   4   1    0.25    0.21
  14   4  -1    0.76    0.59
 -14   4   1    0.45    0.44
  14   4  -1   -0.56    0.45
  14   4  -1   -0.12    0.31
  13  -4  -1    3.93    0.56
 -13  -4   1    3.96    0.40
  13  -4  -1    3.43    0.57
 -13  -4   1    2.63    0.50
  13  -4  -1    2.92    0.60
 -13   4   1    3.09    0.92
  13   4  -1    3.47    0.48
 -13   4   1    3.44    0.35
  13   4  -1    4.12    0.76
  13   4  -1    4.96    0.74
 -12  -4   1    0.99    0.39
  12  -4  -1    1.16    0.45
 -12  -4   1    1.83    0.32
  12  -4  -1    0.88    0.37
  12  -4  -1    0.48    0.39
 -12  -4   1    0.59    0.41
 -12   4   1    0.20    0.40
  12   4  -1    0.91    0.32
 -12   4   1    1.42    0.28
  12   4  -1    0.69    0.53
  12   4  -1    0.55    0.47
 -11  -4   1    6.01    0.65
  11  -4  -1    5.71    0.64
 -11  -4   1    5.51    0.43
  11  -4  -1    4.18    0.52
  11  -4  -1    4.88    0.57
 -11  -4   1    3.68    0.49
  11   4  -1    8.40    0.99
 -11   4   1    4.70    0.39
 -11   4   1    7.54    0.66
  11   4  -1    4.74    0.67
  11   4  -1    6.94    0.76
 -10  -4   1   31.11    1.21
  10  -4  -1   29.78    1.17
  10  -4  -1   26.68    1.01
 -10  -4   1   28.17    1.06
  10  -4  -1   30.03    1.23
 -10  -4   1   30.28    1.15
  10  -4  -1   29.79    1.16
  10   4  -1   30.45    1.12
  10   4  -1   32.27    1.33
 -10   4   1   29.42    1.04
 -10   4   1   28.20    1.21
  10   4  -1   31.39    1.31
   9  -4  -1    4.00    0.42
   9  -4  -1    3.94    0.50
  -9  -4   1    3.99    0.36
  -9  -4   1    3.98    0.40
   9  -4  -1    3.59    0.53
  -9  -4   1    3.48    0.46
  -9   4   1    4.40    0.51
  -9   4   1    4.32    0.36
   9   4  -1    4.72    0.56
   9   4  -1    4.92    0.56
   9   4  -1    4.23    0.41
  -8  -4   1    2.34    0.35
  -8  -4   1    2.21    0.33
   8  -4  -1    3.64    0.44
   8  -4  -1    3.68    0.40
   8  -4  -1    3.06    0.37
  -8  -4   1    2.48    0.29
   8   4  -1    3.02    0.33
   8   4  -1    3.18    0.46
   8   4  -1    2.72    0.31
   8   4  -1    3.64    0.52
  -8   4   1    2.36    0.38
  -8   4   1    2.68    0.29
   7  -4  -1    1.25    0.26
   7  -4  -1    0.88    0.24
  -7  -4   1    0.61    0.24
  -7  -4   1    0.85    0.26
  -7  -4   1    1.01    0.23
   7  -4  -1    0.96    0.27
   7  -4  -1    0.95    0.20
   7   4  -1    0.93    0.29
   7   4  -1    0.83    0.21
   7   4  -1    0.83    0.32
  -7   4   1    0.83    0.27
  -7   4   1    0.98    0.21
   7   4  -1    0.70    0.17
  -6  -4   1   42.36    1.29
   6  -4  -1   40.22    1.34
  -6  -4   1   41.43    1.35
  -6  -4   1   42.08    1.33
   6  -4  -1   41.27    1.33
   6  -4  -1   40.19    1.29
   6  -4  -1   41.02    1.29
   6   4  -1   40.97    1.26
   6   4  -1   43.22    1.42
  -6   4   1   38.46    1.35
   6   4  -1   41.06    1.42
  -6   4   1   40.42    1.39
   5  -4  -1    3.19    0.26
   5  -4  -1    3.51    0.25
   5  -4  -1    3.26    0.29
  -5  -4   1    3.34    0.29
   5  -4  -1    3.11    0.30
  -5  -4   1    2.99    0.26
  -5  -4   1    3.28    0.27
  -5  -4   1    3.79    0.31
   5   4  -1    3.30    0.26
   5   4  -1    3.17    0.23
   5   4  -1    3.45    0.36
  -5   4   1    3.21    0.26
   5   4  -1    4.16    0.38
  -5   4   1    3.43    0.33
  -5   4   1    3.05    0.33
   5   4  -1    3.41    0.23
   4  -4  -1    8.52    0.39
   4  -4  -1    7.90    0.40
  -4  -4   1    8.37    0.37
  -4  -4   1    8.44    0.38
  -4  -4   1    8.02    0.36
   4  -4  -1    7.95    0.33
  -4  -4   1    8.05    0.39
   4  -4  -1    7.60    0.43
  -4   4   1    7.65    0.39
   4   4  -1    7.97    0.35
   4   4  -1    8.16    0.27
  -4   4   1    7.78    0.43
   4   4  -1    8.89    0.50
   4   4  -1    8.10    0.35
   4   4  -1    8.01    0.36
   4   4  -1    7.91    0.45
  -4   4   1    7.17    0.37
   4   4  -1    8.17    0.26
  -4   4   1    7.31    0.38
   4   4  -1    8.46    0.35
  -3  -4   1    9.00    0.41
   3  -4  -1    9.01    0.40
   3  -4  -1    9.19    0.40
   3  -4  -1    9.26    0.37
  -3  -4   1    9.58    0.39
  -3  -4   1    9.33    0.37
  -3  -4   1    9.16    0.40
  -3  -4   1    9.24    0.38
  -3  -4   1    9.24    0.42
  -3  -4   1    9.17    0.36
   3  -4  -1    9.19    0.30
   3  -4  -1    8.90    0.32
  -3   4   1    9.61    0.46
   3   4  -1    9.11    0.37
  -3   4   1    9.20    0.40
   3   4  -1    9.31    0.39
   3   4  -1    9.68    0.44
   3   4  -1    9.62    0.43
  -3   4   1    9.27    0.38
   3   4  -1    9.11    0.35
   3   4  -1    9.16    0.37
   2  -4  -1    9.79    0.35
  -2  -4   1    9.27    0.40
  -2  -4   1    9.18    0.38
   2  -4  -1    9.31    0.32
   2  -4  -1    9.22    0.28
  -2  -4   1    9.50    0.35
   2  -4  -1    9.39    0.39
   2  -4  -1    9.29    0.37
   2  -4  -1    9.22    0.32
  -2  -4   1    9.05    0.36
  -2  -4   1    9.17    0.36
  -2  -4   1    9.64    0.36
  -2  -4   1    9.63    0.38
  -2   4   1    8.00    0.41
   2   4  -1    8.61    0.33
  -2   4   1    8.92    0.39
  -2   4   1    9.14    0.37
  -2   4   1    9.51    0.34
   2   4  -1    9.23    0.37
  -2   4   1    9.33    0.31
   2   4  -1    8.59    0.37
   2   4  -1    8.76    0.35
   2   4  -1    9.16    0.35
   2   4  -1    9.00    0.41
   2   4  -1    9.01    0.35
  -1  -4   1  341.57    9.50
   1  -4  -1  356.76    9.56
   1  -4  -1  347.78    9.55
  -1   4   1  350.02    9.55
  -1   4   1  353.85    9.56
   0  -4  -1  525.22   14.37
   0   4  -1  515.72   14.62
   0   4  -1  504.41   14.61
   0   4   1  522.10   14.34
   1  -4   1  107.76    2.86
   1  -4   1  105.91    2.90
  -1  -4  -1  105.09    2.92
  -1  -4  -1  104.91    2.93
   1  -4   1  105.22    2.89
   1  -4   1  107.19    2.97
   1  -4   1  105.32    2.91
   1  -4   1  104.85    2.89
   1  -4   1  102.64    2.87
  -1  -4  -1  105.85    2.93
  -1  -4  -1  103.74    2.92
  -1  -4  -1  107.26    2.93
  -1   4  -1  105.55    2.91
  -1   4  -1  110.91    2.89
  -1   4  -1  104.77    2.86
   1   4   1  105.40    2.93
  -1   4  -1  103.29    2.97
  -1   4  -1  103.59    2.90
  -1   4  -1  101.38    2.88
   1   4   1  101.03    2.94
   1   4   1  107.41    2.93
   1   4   1  102.96    2.95
   1   4   1  104.45    2.92
   2  -4   1    0.14    0.05
   2  -4   1    0.08    0.09
  -2  -4  -1    0.22    0.16
  -2  -4  -1    0.12    0.13
  -2  -4  -1    0.26    0.14
  -2  -4  -1    0.15    0.13
   2  -4   1    0.20    0.13
  -2  -4  -1    0.19    0.12
   2  -4   1    0.02    0.16
  -2  -4  -1    0.04    0.12
   2  -4   1    0.05    0.11
  -2  -4  -1   -0.06    0.13
  -2   4  -1    0.17    0.10
   2   4   1    0.17    0.10
   2   4   1    0.24    0.12
   2   4   1    0.22    0.15
   2   4   1    0.00    0.12
  -2   4  -1    0.09    0.12
  -2   4  -1    0.15    0.05
  -2   4  -1   -0.18    0.15
   2   4   1    0.46    0.13
   2   4   1   -0.03    0.14
  -2   4  -1    0.27    0.14
  -2   4  -1    0.20    0.10
  -3  -4  -1    7.05    0.34
   3  -4   1    7.45    0.39
  -3  -4  -1    7.18    0.33
  -3  -4  -1    7.32    0.44
  -3  -4  -1    7.19    0.36
   3  -4   1    7.11    0.32
  -3  -4  -1    7.26    0.35
  -3  -4  -1    7.08    0.32
   3  -4   1    7.02    0.22
   3  -4   1    7.05    0.33
  -3  -4  -1    6.99    0.33
   3  -4   1    7.18    0.36
   3   4   1    7.36    0.28
  -3   4  -1    7.82    0.37
   3   4   1    6.99    0.40
  -3   4  -1    6.92    0.33
   3   4   1    7.67    0.33
   3   4   1    7.23    0.35
  -3   4  -1    7.05    0.33
   3   4   1    7.31    0.35
   3   4   1    7.43    0.33
  -3   4  -1    7.27    0.34
   3   4   1    7.57    0.32
   3   4   1    6.84    0.39
  -3   4  -1    7.10    0.40
   4  -4   1   32.54    1.08
  -4  -4  -1   34.46    1.10
  -4  -4  -1   34.60    1.07
   4  -4   1   33.59    1.10
  -4  -4  -1   33.80    1.07
  -4  -4  -1   34.91    1.11
   4  -4   1   33.10    1.13
  -4  -4  -1   35.82    1.10
  -4  -4  -1   35.13    1.09
  -4   4  -1   34.13    1.14
   4   4   1   32.89    1.02
   4   4   1   33.96    1.10
   4   4   1   33.70    1.14
   4   4   1   33.92    1.08
   4   4   1   33.60    0.99
  -4   4  -1   34.70    1.16
   4   4   1   35.24    1.06
  -4   4  -1   33.22    1.04
   4   4   1   37.67    1.14
  -4   4  -1   32.94    1.06
   4   4   1   35.29    1.17
  -5  -4  -1    3.41    0.27
   5  -4   1    3.18    0.24
  -5  -4  -1    3.19    0.29
  -5  -4  -1    3.13    0.28
  -5  -4  -1    3.03    0.30
   5  -4   1    3.13    0.13
   5  -4   1    3.28    0.32
   5   4   1    3.14    0.17
   5   4   1    3.35    0.34
   5   4   1    3.43    0.24
  -5   4  -1    3.54    0.33
  -5   4  -1    3.11    0.24
   5   4   1    3.32    0.38
   5   4   1    3.23    0.20
   6  -4   1   49.71    1.58
  -6  -4  -1   50.71    1.55
   6  -4   1   49.89    1.57
  -6  -4  -1   51.03    1.60
   6  -4   1   48.97    1.38
   6  -4   1   46.41    1.52
  -6  -4  -1   49.19    1.53
   6   4   1   49.16    1.63
   6   4   1   48.67    1.44
   6   4   1   48.98    1.37
   6   4   1   50.13    1.67
   6   4   1   49.71    1.56
  -6   4  -1   47.96    1.48
  -6   4  -1   48.62    1.60
   7  -4   1    0.33    0.24
  -7  -4  -1    0.39    0.20
  -7  -4  -1    0.45    0.23
   7  -4   1    0.40    0.14
   7  -4   1    0.23    0.08
   7  -4   1    0.43    0.22
  -7  -4  -1    0.44    0.23
   7  -4   1    0.61    0.23
  -7   4  -1    0.31    0.15
  -7   4  -1    0.49    0.24
   7   4   1    0.40    0.06
   7   4   1    0.19    0.30
   7   4   1    0.56    0.21
   7   4   1    0.26    0.15
   7   4   1    0.45    0.27
  -8  -4  -1    7.05    0.44
   8  -4   1    7.90    0.50
  -8  -4  -1    6.06    0.44
  -8  -4  -1    8.07    0.53
   8  -4   1    7.58    0.53
   8  -4   1    7.00    0.37
   8  -4   1    7.62    0.49
   8  -4   1    6.92    0.29
   8   4   1    7.37    0.35
   8   4   1    7.81    0.60
  -8   4  -1    6.85    0.53
   8   4   1    8.29    0.60
   8   4   1    7.01    0.48
   9  -4   1    2.93    0.40
   9  -4   1    2.82    0.42
  -9  -4  -1    4.07    0.49
   9  -4   1    3.51    0.48
  -9  -4  -1    2.94    0.37
   9  -4   1    2.25    0.18
   9  -4   1    2.69    0.25
   9   4   1    4.01    0.43
  -9   4  -1    3.28    0.29
   9   4   1    4.43    0.58
   9   4   1    3.86    0.54
   9   4   1    2.48    0.23
  10  -4   1    1.52    0.38
 -10  -4  -1    1.98    0.36
 -10  -4  -1    1.52    0.33
  10  -4   1    1.55    0.20
  10  -4   1    1.43    0.40
 -10  -4  -1    1.85    0.40
 -10   4  -1    1.92    0.42
  10   4   1    2.37    0.39
  10   4   1    1.29    0.43
  10   4   1    1.48    0.49
  10   4   1    1.59    0.21
 -10   4  -1    1.45    0.24
 -11  -4  -1    6.75    0.49
  11  -4   1    6.02    0.60
  11  -4   1    6.28    0.64
  11  -4   1    5.43    0.56
 -11  -4  -1    7.05    0.63
 -11  -4  -1    6.52    0.53
  11   4   1    6.20    0.70
 -11   4  -1    6.02    0.38
  11   4   1    6.65    0.59
 -11   4  -1    6.40    0.62
  11   4   1    6.34    0.70
  11   4   1    7.65    0.36
  12  -4   1    0.76    0.39
 -12  -4  -1    0.93    0.30
 -12  -4  -1    0.60    0.38
 -12  -4  -1    0.57    0.33
  12  -4   1    0.63    0.37
  12  -4   1    0.67    0.42
 -12   4  -1    0.53    0.18
  12   4   1    0.72    0.52
  12   4   1    0.49    0.43
  12   4   1    0.45    0.34
 -12   4  -1    0.57    0.40
 -13  -4  -1    0.40    0.37
  13  -4   1    0.41    0.45
  13  -4   1    0.21    0.39
 -13  -4  -1    0.57    0.42
 -13  -4  -1    0.75    0.28
  13   4   1    1.01    0.40
 -13   4  -1    0.26    0.43
  13   4   1    1.00    0.52
 -13   4  -1    0.73    0.18
 -13   4  -1    0.45    0.31
 -14  -4  -1    1.28    0.52
  14  -4   1    0.33    0.39
  14  -4   1    0.46    0.48
  14  -4   1    0.52    0.46
 -14  -4  -1    0.34    0.38
  14   4   1   -0.25    0.35
 -14   4  -1    0.36    0.33
  14   4   1    0.36    0.54
 -14   4  -1    0.69    0.47
  14   4   1    0.34    0.61
  15  -4   1    2.04    0.62
 -15  -4  -1    2.06    0.55
  15  -4   1    1.65    0.59
 -15  -4  -1    3.57    0.78
  15   4   1    2.88    0.86
  15   4   1    2.43    0.56
 -15   4  -1    2.41    0.59
 -15   4  -1    1.10    0.47
  15   4   1    2.02    0.61
  16  -4   1    3.39    0.74
 -16  -4  -1    1.20    0.52
  16  -4   1    1.84    0.67
  16  -4   1    3.21    0.75
 -16  -4  -1    1.89    1.10
  16   4   1    1.66    0.58
 -16   4  -1    1.57    0.46
 -16   4  -1    1.47    0.66
  16   4   1    3.09    0.96
  16   4   1    0.83    0.68
  16  -5  -1    2.13    0.63
 -16  -5   1    2.05    0.58
  16  -5  -1    2.68    0.71
  16  -5  -1    1.91    0.69
  16   5  -1    0.71    0.67
  16   5  -1    1.98    0.91
 -16   5   1    1.73    0.49
  16   5  -1    2.70    0.59
  15  -5  -1    6.66    0.77
  15  -5  -1    5.38    0.73
 -15  -5   1    6.51    0.89
  15  -5  -1    6.48    0.84
 -15  -5   1    5.73    0.73
 -15   5   1    8.62    0.95
  15   5  -1    8.29    1.10
  15   5  -1    6.45    0.73
  15   5  -1    4.96    1.24
  14  -5  -1    0.39    0.45
 -14  -5   1    0.58    0.27
 -14  -5   1    0.27    0.40
  14  -5  -1    0.06    0.43
 -14  -5   1    0.71    0.46
  14  -5  -1   -0.10    0.40
  14   5  -1   -0.25    0.57
  14   5  -1   -0.62    0.41
 -14   5   1    0.27    0.50
  14   5  -1    0.32    0.32
 -14   5   1   -0.31    0.19
 -14   5   1   -0.15    0.28
 -13  -5   1    7.82    0.53
 -13  -5   1    7.22    0.87
  13  -5  -1    7.61    0.99
 -13  -5   1    6.86    0.86
  13  -5  -1    6.61    0.71
  13  -5  -1    6.00    0.66
 -13   5   1    7.06    0.46
  13   5  -1    7.23    1.30
  13   5  -1    6.24    0.59
  13   5  -1    6.74    0.74
 -13   5   1    7.29    1.11
 -12  -5   1    2.87    0.41
  12  -5  -1    2.02    0.48
 -12  -5   1    2.72    0.49
 -12  -5   1    2.45    0.53
  12  -5  -1    2.21    0.45
  12  -5  -1    2.03    0.45
  12   5  -1    1.45    0.52
 -12   5   1    1.64    0.31
 -12   5   1    1.58    0.51
  12   5  -1    2.23    0.40
  12   5  -1    3.01    0.69
 -11  -5   1    6.74    0.59
  11  -5  -1    7.65    0.65
  11  -5  -1    6.91    0.62
  11  -5  -1    7.95    0.60
 -11  -5   1    7.91    0.52
 -11  -5   1    7.69    0.61
  11   5  -1    8.08    0.72
 -11   5   1    6.51    0.46
  11   5  -1    7.79    0.62
 -11   5   1    7.18    0.68
 -10  -5   1    0.77    0.34
  10  -5  -1    1.15    0.34
  10  -5  -1    0.30    0.31
  10  -5  -1    0.88    0.33
 -10  -5   1    0.83    0.34
 -10  -5   1    0.67    0.29
  10   5  -1    0.33    0.43
 -10   5   1    0.57    0.36
  10   5  -1    1.11    0.30
 -10   5   1    0.64    0.24
  10   5  -1    0.52    0.38
  -9  -5   1    5.91    0.43
   9  -5  -1    4.66    0.28
   9  -5  -1    4.91    0.47
  -9  -5   1    5.38    0.45
  -9  -5   1    5.42    0.47
   9  -5  -1    4.68    0.54
   9  -5  -1    5.06    0.43
   9   5  -1    5.08    0.59
   9   5  -1    5.88    0.58
   9   5  -1    5.77    0.44
  -9   5   1    5.03    0.39
  -9   5   1    6.04    0.56
  -8  -5   1    0.49    0.26
   8  -5  -1    0.18    0.22
   8  -5  -1    0.33    0.23
  -8  -5   1    0.47    0.22
  -8  -5   1    0.51    0.28
   8  -5  -1    0.26    0.25
  -8   5   1    0.82    0.31
   8   5  -1    0.39    0.31
  -8   5   1    0.39    0.20
   8   5  -1    0.55    0.22
   8   5  -1    0.63    0.34
  -7  -5   1   49.38    1.56
  -7  -5   1   49.57    1.63
  -7  -5   1   50.01    1.61
   7  -5  -1   50.72    1.62
   7  -5  -1   50.13    1.55
   7  -5  -1   48.00    1.60
   7   5  -1   50.20    1.56
   7   5  -1   50.97    1.71
   7   5  -1   50.39    1.71
  -7   5   1   47.97    1.55
   7   5  -1   49.25    1.59
  -7   5   1   50.26    1.67
  -6  -5   1    4.90    0.37
   6  -5  -1    4.96    0.32
  -6  -5   1    5.14    0.34
   6  -5  -1    5.79    0.38
   6  -5  -1    5.48    0.39
   6  -5  -1    4.95    0.37
  -6  -5   1    5.47    0.37
  -6   5   1    5.26    0.42
  -6   5   1    4.98    0.35
   6   5  -1    5.21    0.30
   6   5  -1    4.88    0.43
   6   5  -1    5.78    0.38
   6   5  -1    6.22    0.46
  -5  -5   1   35.38    1.14
  -5  -5   1   37.47    1.17
  -5  -5   1   35.84    1.13
   5  -5  -1   35.68    1.15
   5  -5  -1   35.09    1.16
   5  -5  -1   33.45    1.07
  -5  -5   1   36.00    1.17
   5  -5  -1   35.07    1.14
   5   5  -1   36.29    1.11
   5   5  -1   36.15    1.22
   5   5  -1   35.07    1.11
  -5   5   1   34.37    1.14
   5   5  -1   36.31    0.99
  -5   5   1   32.89    1.29
   5   5  -1   34.69    1.00
  -5   5   1   36.30    1.22
   5   5  -1   35.38    1.24
   4  -5  -1    1.32    0.15
   4  -5  -1    1.29    0.11
  -4  -5   1    1.94    0.24
  -4  -5   1    1.82    0.24
   4  -5  -1    1.69    0.23
   4  -5  -1    1.41    0.20
  -4  -5   1    1.93    0.24
   4  -5  -1    1.42    0.13
  -4  -5   1    1.74    0.20
   4  -5  -1    1.60    0.22
   4   5  -1    2.15    0.22
  -4   5   1    1.47    0.22
  -4   5   1    1.40    0.27
   4   5  -1    2.01    0.22
  -4   5   1    1.48    0.22
   4   5  -1    1.89    0.21
   4   5  -1    1.79    0.31
   4   5  -1    1.67    0.27
  -3  -5   1   10.62    0.43
  -3  -5   1   11.78    0.50
   3  -5  -1   11.71    0.49
   3  -5  -1   10.55    0.36
  -3  -5   1   11.54    0.45
  -3  -5   1   10.63    0.48
   3  -5  -1   10.67    0.36
  -3  -5   1   11.23    0.41
  -3  -5   1   10.91    0.45
   3  -5  -1   11.34    0.42
   3  -5  -1   10.58    0.37
  -3  -5   1   11.56    0.46
   3  -5  -1   10.79    0.46
  -3   5   1   10.91    0.43
   3   5  -1   11.10    0.42
  -3   5   1   10.43    0.47
   3   5  -1   11.41    0.47
   3   5  -1   10.79    0.41
   3   5  -1   11.34    0.43
  -3   5   1   10.73    0.35
  -3   5   1   10.61    0.51
  -2  -5   1    5.60    0.27
  -2  -5   1    5.71    0.30
   2  -5  -1    5.48    0.28
  -2  -5   1    5.39    0.31
   2  -5  -1    5.85    0.26
  -2  -5   1    5.37    0.28
  -2  -5   1    5.39    0.29
   2  -5  -1    5.44    0.24
  -2  -5   1    5.26    0.30
   2  -5  -1    5.04    0.24
  -2  -5   1    5.42    0.29
  -2   5   1    5.42    0.23
   2   5  -1    5.56    0.27
  -2   5   1    6.00    0.32
  -2   5   1    5.02    0.22
   2   5  -1    5.51    0.27
  -2   5   1    5.89    0.25
  -2   5   1    4.59    0.33
   2   5  -1    5.11    0.29
   2   5  -1    5.64    0.26
   2   5  -1    5.46    0.32
  -2   5   1    5.24    0.31
  -1  -5   1  200.69    5.60
  -1  -5   1  199.37    5.58
   1  -5  -1  204.81    5.58
  -1  -5   1  200.70    5.57
  -1  -5   1  207.85    5.60
   1  -5  -1  202.09    5.53
  -1  -5   1  199.69    5.61
   1  -5  -1  205.40    5.66
  -1  -5   1  207.76    5.60
   1  -5  -1  205.96    5.59
  -1  -5   1  202.44    5.59
   1  -5  -1  205.19    5.58
  -1   5   1  210.08    5.59
   1   5  -1  186.91    5.58
  -1   5   1  199.43    5.64
   1   5  -1  209.23    5.61
  -1   5   1  211.14    5.60
  -1   5   1  211.01    5.58
   1   5  -1  204.82    5.62
  -1   5   1  205.03    5.56
  -1   5   1  203.93    5.66
   1   5  -1  203.39    5.57
   1   5  -1  208.15    5.59
  -1   5   1  206.70    5.53
   1   5  -1  204.41    5.60
  -1   5   1  199.86    5.57
  -1   5   1  200.38    5.69
   1   5  -1  205.58    5.66
   1   5  -1  202.49    5.57
   0  -5  -1  370.76   10.11
   0   5  -1  373.94   10.04
   0   5  -1  365.08   10.00
   0   5   1  360.29   10.10
   0   5  -1  371.61   10.13
   0   5   1  378.50   10.07
   0   5   1  370.53   10.12
   0   5   1  369.58   10.06
   1  -5   1   22.86    0.70
  -1  -5  -1   21.18    0.73
   1  -5   1   23.06    0.78
  -1  -5  -1   20.94    0.71
   1  -5   1   22.15    0.69
   1  -5   1   24.04    0.71
  -1  -5  -1   21.92    0.73
  -1  -5  -1   22.79    0.74
   1  -5   1   23.83    0.69
  -1  -5  -1   21.92    0.72
  -1  -5  -1   21.78    0.73
   1  -5   1   22.89    0.67
   1  -5   1   22.66    0.64
   1   5   1   20.57    0.74
  -1   5  -1   23.18    0.64
  -1   5  -1   21.81    0.78
   1   5   1   23.11    0.72
   1   5   1   22.87    0.72
   1   5   1   22.07    0.76
  -1   5  -1   23.06    0.71
  -1   5  -1   22.19    0.68
   1   5   1   22.29    0.73
  -1   5  -1   23.37    0.69
   1   5   1   22.52    0.72
  -1   5  -1   22.28    0.70
   1   5   1   22.16    0.71
  -2  -5  -1   27.57    0.88
  -2  -5  -1   26.84    0.86
   2  -5   1   27.71    0.93
   2  -5   1   27.50    0.83
   2  -5   1   26.74    0.86
   2  -5   1   27.79    0.80
   2  -5   1   26.85    0.81
  -2  -5  -1   27.44    0.87
  -2  -5  -1   27.16    0.91
  -2  -5  -1   27.57    0.89
  -2  -5  -1   28.41    0.88
   2  -5   1   26.80    0.79
  -2   5  -1   29.07    0.95
   2   5   1   27.94    0.86
   2   5   1   27.34    0.90
   2   5   1   26.37    0.90
  -2   5  -1   26.49    0.85
  -2   5  -1   28.17    0.79
  -2   5  -1   26.29    0.89
  -2   5  -1   27.02    0.84
  -2   5  -1   27.80    0.82
   2   5   1   26.74    0.95
   2   5   1   27.39    0.88
  -2   5  -1   27.46    0.82
   3  -5   1    0.57    0.15
   3  -5   1    0.63    0.20
  -3  -5  -1    0.65    0.21
   3  -5   1    0.74    0.10
  -3  -5  -1    0.80    0.16
   3  -5   1    0.67    0.19
  -3  -5  -1    0.51    0.17
  -3  -5  -1    0.71    0.18
   3  -5   1    0.67    0.07
   3  -5   1    0.60    0.13
  -3  -5  -1    0.85    0.16
   3   5   1    0.58    0.17
   3   5   1    0.70    0.15
   3   5   1    0.63    0.19
  -3   5  -1    0.71    0.18
  -3   5  -1    0.79    0.17
   3   5   1    0.60    0.15
   3   5   1    0.63    0.12
  -3   5  -1    0.59    0.25
  -3   5  -1    0.71    0.15
   4  -5   1    2.53    0.25
   4  -5   1    2.27    0.13
  -4  -5  -1    2.87    0.30
  -4  -5  -1    2.70    0.33
  -4  -5  -1    3.20    0.31
  -4  -5  -1    2.32    0.26
  -4  -5  -1    2.45    0.24
   4  -5   1    2.73    0.28
  -4  -5  -1    2.49    0.26
   4  -5   1    2.35    0.11
   4   5   1    2.56    0.32
   4   5   1    2.71    0.30
   4   5   1    2.62    0.27
   4   5   1    2.11    0.22
  -4   5  -1    2.40    0.31
  -4   5  -1    2.21    0.23
   4   5   1    2.30    0.17
   5  -5   1    0.23    0.18
   5  -5   1    0.24    0.06
  -5  -5  -1    0.12    0.19
  -5  -5  -1    0.11    0.15
   5  -5   1    0.34    0.06
   5  -5   1    0.19    0.19
  -5  -5  -1    0.23    0.20
  -5  -5  -1    0.27    0.18
   5   5   1    0.31    0.25
   5   5   1    0.29    0.09
  -5   5  -1    0.34    0.17
  -5   5  -1    0.40    0.23
  -5   5  -1    0.24    0.15
  -5   5  -1    0.34    0.19
   5   5   1    0.18    0.25
  -6  -5  -1    0.60    0.22
  -6  -5  -1    0.51    0.19
  -6  -5  -1    0.41    0.21
   6  -5   1    0.60    0.08
   6  -5   1    0.32    0.22
   6  -5   1    0.43    0.21
  -6  -5  -1    0.55    0.22
   6   5   1    0.51    0.29
  -6   5  -1    0.40    0.26
   6   5   1    0.68    0.14
   6   5   1    0.46    0.10
   6   5   1    0.76    0.30
   6   5   1    0.46    0.20
  -6   5  -1    0.39    0.25
  -7  -5  -1    6.00    0.41
  -7  -5  -1    6.38    0.44
  -7  -5  -1    5.91    0.43
   7  -5   1    5.91    0.43
   7  -5   1    6.32    0.45
   7  -5   1    6.24    0.23
  -7   5  -1    6.79    0.50
   7   5   1    6.29    0.53
   7   5   1    6.18    0.22
   7   5   1    7.06    0.52
   7   5   1    6.93    0.44
  -7   5  -1    6.16    0.36
   7   5   1    5.48    0.30
  -8  -5  -1    0.63    0.28
   8  -5   1    0.10    0.08
   8  -5   1    0.33    0.24
  -8  -5  -1   -0.07    0.21
  -8  -5  -1    0.42    0.24
   8  -5   1    0.05    0.24
   8  -5   1    0.06    0.25
  -8   5  -1    0.16    0.18
  -8   5  -1   -0.32    0.26
   8   5   1    0.18    0.29
   8   5   1    0.35    0.14
   8   5   1    0.69    0.35
   8   5   1    0.64    0.24
  -9  -5  -1    0.63    0.29
   9  -5   1   -0.11    0.25
   9  -5   1    0.26    0.29
   9  -5   1    0.17    0.09
   9  -5   1    0.23    0.27
  -9  -5  -1    0.29    0.29
  -9  -5  -1    0.05    0.25
  -9   5  -1    0.77    0.34
   9   5   1    0.53    0.26
  -9   5  -1    0.05    0.18
   9   5   1    0.35    0.36
   9   5   1    0.29    0.15
   9   5   1    0.07    0.38
 -10  -5  -1    4.71    0.52
 -10  -5  -1    3.54    0.41
  10  -5   1    2.96    0.19
  10  -5   1    3.80    0.49
 -10  -5  -1    4.58    0.51
  10  -5   1    3.87    0.54
  10  -5   1    4.15    0.49
 -10   5  -1    4.46    0.57
 -10   5  -1    3.62    0.33
  10   5   1    3.22    0.56
  10   5   1    4.55    0.51
  10   5   1    4.57    0.65
  10   5   1    2.61    0.26
  11  -5   1    0.38    0.34
 -11  -5  -1    0.58    0.36
  11  -5   1    0.95    0.39
  11  -5   1    0.69    0.13
  11  -5   1    1.02    0.39
 -11  -5  -1    1.01    0.32
 -11  -5  -1    0.90    0.34
 -11   5  -1    0.68    0.22
  11   5   1    0.72    0.33
 -11   5  -1    1.30    0.43
  11   5   1    0.41    0.41
  11   5   1    1.54    0.54
  11   5   1    0.67    0.19
  12  -5   1    4.40    0.63
 -12  -5  -1    6.55    0.74
 -12  -5  -1    4.80    0.48
  12  -5   1    4.05    0.55
 -12  -5  -1    4.70    0.57
  12  -5   1    5.59    0.58
 -12   5  -1    5.32    0.67
  12   5   1    4.80    0.54
  12   5   1    4.25    0.75
  12   5   1    3.80    0.66
 -12   5  -1    4.55    0.35
 -13  -5  -1    2.35    0.51
  13  -5   1    1.46    0.50
 -13  -5  -1    1.93    0.51
  13  -5   1    1.67    0.48
 -13  -5  -1    1.98    0.38
  13  -5   1    2.71    0.54
  13   5   1    1.19    0.55
 -13   5  -1    2.06    0.77
 -13   5  -1    1.87    0.25
  13   5   1    1.51    0.60
  13   5   1    2.07    0.45
  14  -5   1    0.56    0.49
  14  -5   1    0.65    0.48
 -14  -5  -1    0.99    0.49
  14  -5   1    0.72    0.47
 -14  -5  -1    0.67    0.42
  14   5   1    0.14    0.49
 -14   5  -1    0.66    0.33
 -14   5  -1    0.28    0.48
  14   5   1    0.40    0.39
  14   5   1    1.07    0.67
  15  -5   1    1.65    0.60
  15  -5   1    1.41    0.56
  15  -5   1    1.15    0.54
 -15  -5  -1    1.26    0.65
 -15  -5  -1    2.29    0.52
  15   5   1    1.16    0.78
  15   5   1    1.66    0.51
  15   5   1    1.31    0.69
 -15   5  -1    2.43    0.64
  16  -5   1   -0.16    0.88
  16  -5   1    0.85    0.63
 -16  -5  -1    0.51    0.77
  16  -5   1    1.52    0.65
 -16  -5  -1    0.77    0.48
 -16   5  -1   -0.07    0.62
  16   5   1   -0.50    0.61
 -16   5  -1    0.72    0.41
  16   5   1    0.62    0.52
  16   5   1    0.68    1.18
 -16  -6   1    1.86    1.22
 -16  -6   1    1.67    0.59
  16  -6  -1    0.90    0.96
  16  -6  -1    0.78    0.59
  16  -6  -1    1.58    0.60
  16   6  -1    0.30    0.71
  16   6  -1    0.84    0.47
 -16   6   1    0.64    0.43
 -15  -6   1    2.10    0.57
  15  -6  -1    2.68    0.57
  15  -6  -1    2.19    0.65
  15  -6  -1    3.03    0.67
 -15  -6   1    3.61    0.66
 -15  -6   1    2.53    0.70
  15   6  -1    1.91    0.45
  15   6  -1    1.97    0.66
 -15   6   1    2.82    0.74
  15   6  -1    2.12    0.81
 -14  -6   1    1.73    0.36
 -14  -6   1    1.07    0.47
  14  -6  -1    1.00    0.46
  14  -6  -1    0.31    0.43
  14  -6  -1    0.81    0.47
 -14  -6   1    1.04    0.51
 -14   6   1    0.31    0.24
  14   6  -1   -0.84    0.58
  14   6  -1   -0.32    0.49
 -14   6   1    0.11    0.50
  14   6  -1    0.51    0.35
 -13  -6   1    3.89    0.58
  13  -6  -1    2.34    0.52
 -13  -6   1    3.92    0.46
 -13  -6   1    3.91    0.64
  13  -6  -1    3.29    0.54
  13  -6  -1    2.77    0.54
  13   6  -1    3.12    0.75
  13   6  -1    2.53    0.43
 -13   6   1    3.34    0.62
 -13   6   1    2.77    0.37
  13   6  -1    3.62    0.70
 -12  -6   1    3.33    0.51
  12  -6  -1    3.30    0.54
  12  -6  -1    2.57    0.49
 -12  -6   1    3.71    0.46
 -12  -6   1    2.56    0.49
  12   6  -1    2.82    0.61
 -12   6   1    2.55    0.52
  12   6  -1    3.55    0.45
 -12   6   1    2.51    0.35
  11  -6  -1    2.71    0.49
  11  -6  -1    2.07    0.40
 -11  -6   1    2.12    0.45
  11  -6  -1    1.32    0.39
 -11  -6   1    1.65    0.37
 -11  -6   1    0.93    0.37
  11   6  -1    1.57    0.51
  11   6  -1    1.07    0.50
  11   6  -1    1.58    0.35
 -11   6   1    0.89    0.28
 -11   6   1    1.32    0.46
  10  -6  -1    0.38    0.33
  10  -6  -1    0.08    0.13
 -10  -6   1    0.08    0.26
  10  -6  -1   -0.12    0.29
  10  -6  -1   -0.10    0.25
 -10  -6   1   -0.08    0.30
 -10  -6   1    0.10    0.29
  10   6  -1    0.16    0.37
  10   6  -1    0.52    0.43
 -10   6   1   -0.07    0.31
  10   6  -1    0.21    0.23
 -10   6   1    0.07    0.23
  -9  -6   1    4.20    0.41
   9  -6  -1    3.34    0.39
   9  -6  -1    3.74    0.27
   9  -6  -1    4.37    0.47
  -9  -6   1    3.33    0.44
  -9  -6   1    3.67    0.47
   9  -6  -1    3.67    0.48
   9   6  -1    3.23    0.49
  -9   6   1    3.83    0.38
   9   6  -1    4.35    0.60
  -9   6   1    3.71    0.49
   9   6  -1    3.61    0.39
  -8  -6   1    4.31    0.39
   8  -6  -1    4.24    0.42
   8  -6  -1    4.77    0.37
   8  -6  -1    4.77    0.48
  -8  -6   1    4.76    0.48
  -8  -6   1    4.57    0.42
  -8   6   1    4.34    0.38
  -8   6   1    5.00    0.48
   8   6  -1    5.50    0.39
   8   6  -1    4.69    0.48
  -7  -6   1    0.34    0.22
  -7  -6   1    0.49    0.25
   7  -6  -1    0.44    0.23
   7  -6  -1    0.32    0.23
  -7  -6   1    0.39    0.22
   7  -6  -1    0.24    0.21
   7   6  -1    0.36    0.18
  -7   6   1    0.16    0.27
  -7   6   1    0.14    0.19
   7   6  -1    0.38    0.31
   7   6  -1    0.57    0.29
   6  -6  -1   57.54    1.74
  -6  -6   1   59.22    1.82
   6  -6  -1   59.80    1.85
   6  -6  -1   58.85    1.82
  -6  -6   1   58.07    1.86
  -6  -6   1   61.41    1.86
   6   6  -1   61.93    1.93
   6   6  -1   59.51    1.64
   6   6  -1   60.81    1.79
   6   6  -1   59.20    1.95
  -6   6   1   58.43    1.82
   6   6  -1   58.93    1.65
  -6   6   1   57.73    1.91
  -5  -6   1    0.01    0.19
   5  -6  -1    0.25    0.09
   5  -6  -1    0.02    0.16
  -5  -6   1   -0.01    0.16
  -5  -6   1    0.20    0.14
   5  -6  -1    0.06    0.19
   5  -6  -1    0.19    0.12
   5  -6  -1    0.17    0.07
  -5  -6   1    0.35    0.18
  -5   6   1    0.32    0.23
   5   6  -1    0.18    0.13
  -5   6   1    0.20    0.18
   5   6  -1    0.22    0.08
   5   6  -1    0.04    0.13
   5   6  -1    0.37    0.28
   5   6  -1    0.27    0.09
   5   6  -1    0.37    0.21
  -4  -6   1    1.68    0.20
   4  -6  -1    1.39    0.13
  -4  -6   1    2.08    0.28
   4  -6  -1    1.66    0.24
   4  -6  -1    1.42    0.14
  -4  -6   1    1.75    0.25
  -4  -6   1    1.46    0.22
  -4  -6   1    1.68    0.25
   4  -6  -1    1.79    0.22
   4  -6  -1    1.37    0.14
  -4  -6   1    1.08    0.20
   4  -6  -1    1.42    0.16
   4  -6  -1    1.61    0.23
   4   6  -1    1.58    0.21
  -4   6   1    1.74    0.22
   4   6  -1    1.67    0.20
  -4   6   1    1.60    0.30
   4   6  -1    2.20    0.29
   4   6  -1    1.96    0.32
  -4   6   1    1.62    0.24
  -3  -6   1    1.55    0.22
   3  -6  -1    1.39    0.23
   3  -6  -1    1.12    0.10
   3  -6  -1    1.81    0.19
  -3  -6   1    1.79    0.21
   3  -6  -1    1.66    0.16
  -3  -6   1    1.74    0.24
  -3  -6   1    1.46    0.21
  -3  -6   1    1.34    0.22
   3  -6  -1    1.61    0.23
   3  -6  -1    1.40    0.14
   3   6  -1    1.31    0.17
  -3   6   1    1.27    0.26
   3   6  -1    1.36    0.19
  -3   6   1    1.10    0.12
   3   6  -1    1.57    0.23
  -3   6   1    1.37    0.24
   3   6  -1    1.54    0.23
   3   6  -1    1.68    0.22
   3   6  -1    1.88    0.30
  -3   6   1    1.10    0.22
  -3   6   1    1.32    0.18
   3   6  -1    1.25    0.21
  -2  -6   1  117.50    3.47
   2  -6  -1  119.83    3.40
  -2  -6   1  116.78    3.50
   2  -6  -1  123.82    3.41
  -2  -6   1  123.45    3.43
   2  -6  -1  120.43    3.45
  -2  -6   1  123.69    3.46
   2  -6  -1  120.77    3.33
  -2  -6   1  123.34    3.46
  -2  -6   1  122.57    3.46
   2  -6  -1  122.15    3.41
   2   6  -1  124.63    3.45
   2   6  -1  132.35    3.48
  -2   6   1  124.21    3.40
  -2   6   1  120.55    3.44
  -2   6   1  122.83    3.40
  -2   6   1  128.83    3.47
   2   6  -1  122.22    3.49
   2   6  -1  123.00    3.41
  -2   6   1  123.89    3.40
  -2   6   1  124.79    3.57
   2   6  -1  124.58    3.45
  -2   6   1  120.59    3.62
  -1  -6   1   72.60    2.10
  -1  -6   1   72.85    2.07
   1  -6  -1   73.86    2.07
   1  -6  -1   73.18    2.09
   1  -6  -1   70.74    2.02
   1  -6  -1   74.55    2.23
   1  -6  -1   72.59    2.09
  -1  -6   1   72.84    2.11
   1  -6  -1   72.58    2.08
  -1  -6   1   71.26    2.09
  -1  -6   1   71.80    2.11
  -1  -6   1   71.76    2.10
   1   6  -1   73.12    2.12
  -1   6   1   73.23    2.05
  -1   6   1   74.33    2.07
   1   6  -1   70.36    2.06
  -1   6   1   74.43    2.18
  -1   6   1   73.53    2.07
   1   6  -1   75.18    2.13
   1   6  -1   74.11    2.09
   1   6  -1   71.85    2.10
  -1   6   1   73.42    2.03
   1   6  -1   76.04    2.25
   1   6  -1   71.99    2.07
  -1   6   1   77.84    2.10
   1   6  -1   71.91    2.16
  -1   6   1   73.87    2.15
   0  -6   1   17.11    0.55
   0  -6  -1   16.97    0.59
   0  -6   1   16.87    0.57
   0  -6   1   16.48    0.56
   0  -6  -1   17.22    0.59
   0  -6  -1   17.50    0.58
   0  -6   1   16.36    0.58
   0  -6  -1   16.69    0.57
   0  -6   1   16.87    0.58
   0  -6  -1   16.71    0.60
   0  -6  -1   16.35    0.55
   0  -6  -1   16.43    0.63
   0  -6   1   17.85    0.56
   0   6  -1   15.81    0.51
   0   6  -1   16.30    0.58
   0   6   1   17.31    0.57
   0   6   1   15.41    0.65
   0   6  -1   16.50    0.58
   0   6  -1   16.53    0.54
   0   6  -1   15.86    0.65
   0   6   1   16.71    0.56
   0   6  -1   16.98    0.56
   0   6  -1   17.26    0.56
   0   6   1   16.50    0.57
   0   6  -1   16.85    0.55
  -1  -6  -1    8.42    0.38
   1  -6   1    9.15    0.36
  -1  -6  -1    9.48    0.41
   1  -6   1    9.11    0.36
  -1  -6  -1    9.27    0.39
   1  -6   1    9.36    0.35
   1  -6   1    9.36    0.36
  -1  -6  -1    9.35    0.40
   1  -6   1    8.87    0.37
   1  -6   1    9.34    0.34
  -1  -6  -1    9.11    0.39
  -1  -6  -1    8.92    0.39
  -1   6  -1    9.02    0.35
   1   6   1    9.33    0.46
  -1   6  -1    9.79    0.49
  -1   6  -1    9.04    0.36
   1   6   1   10.27    0.42
   1   6   1    9.55    0.40
  -1   6  -1    9.74    0.35
   1   6   1   10.01    0.40
   1   6   1    9.74    0.39
   1   6   1    8.40    0.40
  -1   6  -1    9.47    0.37
  -1   6  -1    9.57    0.29
   2  -6   1  139.68    3.88
   2  -6   1  136.46    3.81
  -2  -6  -1  141.45    3.91
  -2  -6  -1  136.26    3.91
   2  -6   1  140.45    3.83
  -2  -6  -1  139.10    3.88
   2  -6   1  139.02    3.96
  -2  -6  -1  145.96    3.92
   2  -6   1  141.82    3.81
  -2  -6  -1  143.41    3.90
   2  -6   1  139.08    3.84
  -2  -6  -1  138.76    3.96
  -2   6  -1  135.42    3.84
   2   6   1  137.33    3.92
   2   6   1  140.18    3.90
  -2   6  -1  138.65    3.88
  -2   6  -1  143.33    4.07
  -2   6  -1  139.10    3.82
   2   6   1  140.39    3.92
   2   6   1  138.20    3.88
  -2   6  -1  133.53    3.84
  -2   6  -1  134.40    3.92
  -2   6  -1  136.40    3.81
   3  -6   1   32.20    0.96
  -3  -6  -1   32.82    1.04
   3  -6   1   33.21    1.20
   3  -6   1   32.17    0.98
  -3  -6  -1   35.54    1.07
  -3  -6  -1   32.39    1.04
  -3  -6  -1   34.11    1.07
   3  -6   1   32.37    0.99
   3  -6   1   32.29    1.05
   3  -6   1   32.09    0.93
  -3   6  -1   30.51    1.02
   3   6   1   33.67    1.11
   3   6   1   33.63    1.11
   3   6   1   33.94    1.06
  -3   6  -1   31.22    1.05
   3   6   1   32.98    1.04
  -3   6  -1   32.53    1.08
  -3   6  -1   31.92    1.01
  -3   6  -1   33.01    1.13
  -4  -6  -1    2.62    0.29
   4  -6   1    1.86    0.14
  -4  -6  -1    2.59    0.28
   4  -6   1    2.33    0.22
  -4  -6  -1    2.33    0.25
  -4  -6  -1    2.27    0.25
   4  -6   1    2.02    0.23
  -4  -6  -1    3.49    0.29
   4  -6   1    2.52    0.29
  -4  -6  -1    2.84    0.31
   4  -6   1    2.14    0.12
   4   6   1    2.84    0.29
   4   6   1    2.24    0.34
  -4   6  -1    2.35    0.32
   4   6   1    2.46    0.31
   4   6   1    2.24    0.19
  -5  -6  -1   13.84    0.58
  -5  -6  -1   13.10    0.59
   5  -6   1   14.06    0.59
   5  -6   1   13.04    0.54
  -5  -6  -1   12.82    0.56
  -5  -6  -1   13.23    0.57
   5  -6   1   12.88    0.40
   5  -6   1   11.57    0.52
   5  -6   1   12.19    0.38
  -5  -6  -1   14.01    0.55
   5   6   1   13.03    0.65
   5   6   1   13.13    0.50
   5   6   1   13.55    0.45
  -5   6  -1   11.98    0.63
   5   6   1   12.34    0.65
  -5   6  -1   11.61    0.55
  -5   6  -1   13.00    0.55
   6  -6   1   20.08    0.77
  -6  -6  -1   20.71    0.79
   6  -6   1   20.58    0.79
  -6  -6  -1   19.27    0.75
   6  -6   1   18.31    0.57
  -6  -6  -1   19.43    0.77
  -6  -6  -1   19.66    0.80
   6   6   1   20.41    0.69
   6   6   1   19.09    0.87
  -6   6  -1   20.47    0.86
   6   6   1   19.64    0.77
  -6   6  -1   20.13    0.74
   6   6   1   19.87    0.62
   6   6   1   20.80    0.89
  -7  -6  -1    0.20    0.22
   7  -6   1    0.19    0.06
   7  -6   1    0.21    0.06
   7  -6   1    0.02    0.21
   7  -6   1    0.05    0.21
  -7  -6  -1   -0.14    0.20
  -7  -6  -1    0.07    0.21
   7   6   1    0.13    0.12
   7   6   1   -0.04    0.08
   7   6   1   -0.23    0.27
  -7   6  -1    0.12    0.17
   7   6   1    0.02    0.19
   7   6   1   -0.09    0.26
  -7   6  -1    0.41    0.27
  -8  -6  -1   16.73    0.77
   8  -6   1   18.16    0.75
   8  -6   1   17.82    0.90
   8  -6   1   17.85    0.80
   8  -6   1   17.54    0.53
  -8  -6  -1   17.71    0.77
   8   6   1   19.51    1.00
   8   6   1   18.11    1.00
  -8   6  -1   18.19    0.70
   8   6   1   16.35    0.65
  -8   6  -1   17.93    0.85
   8   6   1   18.35    0.78
   9  -6   1    2.58    0.14
  -9  -6  -1    2.92    0.42
   9  -6   1    3.16    0.41
  -9  -6  -1    2.72    0.40
   9  -6   1    2.76    0.42
   9  -6   1    2.20    0.39
  -9  -6  -1    3.83    0.49
  -9   6  -1    2.93    0.33
  -9   6  -1    2.86    0.46
   9   6   1    3.61    0.42
   9   6   1    3.30    0.54
   9   6   1    2.73    0.48
  10  -6   1   29.50    0.91
  10  -6   1   31.97    1.20
 -10  -6  -1   33.35    1.20
 -10  -6  -1   31.25    1.28
  10  -6   1   31.51    1.26
 -10  -6  -1   33.60    1.25
  10  -6   1   29.47    1.25
  10   6   1   31.22    1.38
 -10   6  -1   31.74    1.32
  10   6   1   32.23    1.21
  10   6   1   32.03    1.39
 -10   6  -1   30.55    1.08
 -11  -6  -1    3.20    0.50
  11  -6   1    2.40    0.44
  11  -6   1    2.08    0.15
  11  -6   1    2.56    0.46
 -11  -6  -1    2.57    0.42
  11  -6   1    2.46    0.47
 -11  -6  -1    2.51    0.49
  11   6   1    3.48    0.61
 -11   6  -1    2.11    0.49
 -11   6  -1    2.75    0.33
  11   6   1    3.14    0.66
  11   6   1    3.11    0.45
  12  -6   1    6.09    0.59
  12  -6   1    5.89    0.59
 -12  -6  -1    5.46    0.59
  12  -6   1    4.56    0.65
 -12  -6  -1    6.28    0.66
  12   6   1    5.80    0.77
 -12   6  -1    4.97    0.39
  12   6   1    6.16    0.57
  12   6   1    6.62    0.88
 -12   6  -1    4.90    0.66
  13  -6   1    0.43    0.41
  13  -6   1    1.00    0.45
  13  -6   1    0.41    0.41
 -13  -6  -1    0.43    0.42
 -13  -6  -1    0.42    0.31
 -13  -6  -1    0.30    0.47
  13   6   1   -0.07    0.32
  13   6   1    0.44    0.51
 -13   6  -1    0.10    0.19
  13   6   1    0.56    0.56
 -13   6  -1    0.06    0.45
 -14  -6  -1    1.98    0.40
  14  -6   1    1.09    0.47
  14  -6   1    1.52    0.52
 -14  -6  -1    0.72    0.43
  14  -6   1    0.84    0.47
 -14  -6  -1    1.00    0.48
 -14   6  -1    1.20    0.55
  14   6   1    0.97    0.64
  14   6   1    0.91    0.59
  14   6   1    1.66    0.44
  15  -6   1    0.75    0.51
 -15  -6  -1    1.53    0.52
  15  -6   1    0.31    0.60
 -15  -6  -1   -0.46    0.36
  15  -6   1    0.34    0.51
 -15  -6  -1    0.30    0.59
 -15   6  -1   -0.88    0.53
  15   6   1    0.01    0.42
  15   6   1   -0.02    0.52
  15   6   1   -0.39    0.70
  16  -6   1    1.95    0.64
  16  -6   1    1.77    0.87
  16  -6   1    2.43    0.78
 -16  -6  -1    2.97    0.67
 -16  -6  -1    0.74    0.76
  16   6   1    1.44    0.55
 -16   6  -1    1.86    0.49
  16   6   1    0.96    0.91
 -16   6  -1    3.69    1.21
  16   6   1    1.66    1.05
  16  -7  -1    2.43    0.71
  16   7  -1    1.42    1.02
  15  -7  -1    3.39    0.60
 -15  -7   1    3.25    0.76
  15  -7  -1    3.43    0.73
 -15  -7   1    2.94    0.59
 -15  -7   1    5.16    0.52
  15  -7  -1    4.23    0.71
 -15   7   1    3.87    0.80
  15   7  -1    1.60    0.66
  15   7  -1    2.45    0.92
  15   7  -1    3.53    0.53
  14  -7  -1    0.77    0.41
  14  -7  -1    0.73    0.46
 -14  -7   1    1.06    0.54
 -14  -7   1    0.52    0.44
  14  -7  -1    0.20    0.47
 -14  -7   1    0.43    0.32
 -14   7   1    0.20    0.25
  14   7  -1    0.67    0.37
 -14   7   1   -0.01    0.48
  14   7  -1    0.23    0.50
  14   7  -1    0.56    0.64
 -13  -7   1    1.07    0.48
  13  -7  -1    0.65    0.40
  13  -7  -1    1.11    0.48
  13  -7  -1    0.65    0.40
 -13  -7   1    1.45    0.38
 -13  -7   1    1.03    0.45
 -13   7   1    0.28    0.47
  13   7  -1    0.36    0.31
  13   7  -1    0.11    0.61
  13   7  -1    0.29    0.45
 -13   7   1    0.34    0.28
  12  -7  -1    0.51    0.34
 -12  -7   1    1.44    0.45
  12  -7  -1    0.93    0.40
  12  -7  -1    0.57    0.36
 -12  -7   1    2.02    0.41
 -12  -7   1    1.01    0.42
  12   7  -1    1.23    0.34
  12   7  -1    1.91    0.62
 -12   7   1    0.51    0.28
 -12   7   1    0.59    0.47
  12   7  -1   -0.08    0.44
  11  -7  -1    0.24    0.14
 -11  -7   1    0.38    0.35
  11  -7  -1    0.35    0.36
 -11  -7   1    0.01    0.32
  11  -7  -1    0.21    0.35
  11  -7  -1    0.49    0.32
  11   7  -1    0.25    0.26
  11   7  -1    0.39    0.46
 -11   7   1    0.29    0.27
 -11   7   1    0.54    0.41
  11   7  -1   -0.03    0.42
  10  -7  -1    0.42    0.33
  10  -7  -1    0.37    0.31
 -10  -7   1   -0.07    0.26
  10  -7  -1    0.43    0.28
  10  -7  -1    0.31    0.11
 -10  -7   1    0.11    0.27
 -10  -7   1    0.75    0.34
  10   7  -1    0.23    0.24
 -10   7   1    0.19    0.24
  10   7  -1    0.60    0.39
  10   7  -1   -0.54    0.38
 -10   7   1    0.15    0.36
  -9  -7   1   24.49    1.05
   9  -7  -1   23.70    1.03
   9  -7  -1   26.29    1.13
  -9  -7   1   23.97    0.99
   9  -7  -1   24.87    0.93
  -9  -7   1   24.73    1.03
  -9   7   1   24.22    0.96
   9   7  -1   25.46    0.95
  -9   7   1   27.26    1.14
   9   7  -1   26.58    1.16
   9   7  -1   24.19    1.14
  -8  -7   1   25.45    1.01
  -8  -7   1   25.51    0.98
   8  -7  -1   24.36    0.98
   8  -7  -1   24.62    0.90
   8  -7  -1   25.75    1.02
  -8   7   1   24.41    1.07
  -8   7   1   25.75    0.96
   8   7  -1   26.31    1.12
   8   7  -1   24.82    1.13
   8   7  -1   26.50    0.94
   7  -7  -1   15.47    0.68
  -7  -7   1   15.37    0.72
   7  -7  -1   15.58    0.60
   7  -7  -1   14.35    0.50
   7  -7  -1   15.65    0.70
  -7  -7   1   15.16    0.70
  -7  -7   1   16.11    0.69
  -7   7   1   14.24    0.66
   7   7  -1   14.99    0.45
  -7   7   1   14.16    0.75
   7   7  -1   15.31    0.63
   7   7  -1   16.37    0.82
   7   7  -1   14.80    0.77
   7   7  -1   14.88    0.46
  -6  -7   1   11.56    0.56
  -6  -7   1   10.41    0.55
   6  -7  -1   10.39    0.51
   6  -7  -1    9.28    0.37
   6  -7  -1   10.62    0.55
  -6  -7   1   10.70    0.54
   6  -7  -1    9.58    0.42
   6   7  -1   10.65    0.37
   6   7  -1   10.70    0.35
   6   7  -1   12.20    0.62
  -6   7   1   10.38    0.53
   6   7  -1   10.34    0.48
  -6   7   1    9.96    0.62
   6   7  -1   11.24    0.65
   5  -7  -1   19.35    0.74
  -5  -7   1   18.10    0.67
   5  -7  -1   18.89    0.69
  -5  -7   1   18.20    0.74
   5  -7  -1   18.87    0.60
   5  -7  -1   18.61    0.60
  -5  -7   1   17.66    0.72
   5  -7  -1   18.08    0.57
   5  -7  -1   18.31    0.62
  -5  -7   1   18.52    0.73
   5   7  -1   18.86    0.58
   5   7  -1   18.70    0.67
   5   7  -1   18.59    0.78
  -5   7   1   18.89    0.83
  -5   7   1   19.16    0.75
   5   7  -1   18.38    0.82
   4  -7  -1    3.34    0.26
   4  -7  -1    3.25    0.19
   4  -7  -1    3.23    0.29
   4  -7  -1    3.13    0.20
  -4  -7   1    3.43    0.32
  -4  -7   1    3.08    0.28
  -4  -7   1    3.45    0.29
  -4  -7   1    3.17    0.31
   4  -7  -1    3.34    0.18
  -4   7   1    3.46    0.32
   4   7  -1    3.26    0.32
   4   7  -1    2.94    0.35
  -4   7   1    3.29    0.36
  -4   7   1    3.54    0.28
   3  -7  -1    8.88    0.28
  -3  -7   1   10.36    0.46
   3  -7  -1    8.42    0.35
   3  -7  -1    9.06    0.37
  -3  -7   1    9.66    0.46
  -3  -7   1    9.55    0.43
  -3  -7   1    9.91    0.43
  -3  -7   1    9.10    0.44
  -3  -7   1    9.39    0.46
   3  -7  -1    8.72    0.44
   3  -7  -1    9.50    0.39
  -3   7   1    8.93    0.35
   3   7  -1    9.42    0.40
  -3   7   1    9.43    0.49
   3   7  -1    9.62    0.42
   3   7  -1   10.13    0.52
  -3   7   1    8.92    0.39
   3   7  -1    9.55    0.45
  -3   7   1   10.30    0.53
   2  -7  -1   24.82    0.78
  -2  -7   1   24.33    0.84
   2  -7  -1   25.15    0.80
  -2  -7   1   25.13    0.82
  -2  -7   1   24.39    0.83
   2  -7  -1   24.64    0.71
  -2  -7   1   25.29    0.85
  -2  -7   1   24.84    0.84
  -2  -7   1   24.95    0.84
   2  -7  -1   24.62    0.78
   2   7  -1   25.31    0.89
  -2   7   1   24.53    0.83
  -2   7   1   24.76    0.89
  -2   7   1   25.99    0.93
  -2   7   1   25.17    0.79
  -2   7   1   24.88    0.78
  -2   7   1   24.94    0.72
   2   7  -1   23.96    0.84
   2   7  -1   24.49    0.81
   2   7  -1   25.82    0.83
  -2   7   1   25.51    0.77
   2   7  -1   26.71    0.88
  -1  -7   1    1.38    0.20
  -1  -7   1    1.76    0.20
   1  -7  -1    1.14    0.13
   1  -7  -1    1.60    0.21
   1  -7  -1    1.33    0.19
  -1  -7   1    1.73    0.23
   1  -7  -1    1.24    0.19
   1  -7  -1    1.26    0.16
  -1  -7   1    1.45    0.22
  -1  -7   1    2.08    0.24
  -1   7   1    1.59    0.16
   1   7  -1    0.88    0.19
  -1   7   1    1.14    0.25
   1   7  -1    1.62    0.18
  -1   7   1    1.43    0.20
   1   7  -1    1.71    0.19
  -1   7   1    1.49    0.18
   1   7  -1    1.35    0.25
  -1   7   1    0.96    0.13
  -1   7   1    1.30    0.18
  -1   7   1    1.24    0.24
   0  -7   1    9.79    0.40
   0  -7  -1   10.04    0.44
   0  -7  -1   10.01    0.43
   0  -7   1    8.67    0.40
   0  -7  -1   10.19    0.43
   0  -7  -1    9.72    0.41
   0  -7   1   10.93    0.42
   0  -7   1   10.20    0.39
   0  -7   1   10.32    0.44
   0  -7  -1   10.07    0.39
   0  -7   1    9.78    0.40
   0  -7  -1   10.71    0.43
   0   7   1    9.88    0.47
   0   7  -1   10.22    0.52
   0   7  -1   10.01    0.35
   0   7  -1    9.32    0.38
   0   7   1   10.32    0.41
   0   7   1   10.05    0.40
   0   7  -1    9.78    0.42
   0   7  -1   10.07    0.38
   0   7  -1    9.59    0.41
   0   7   1   10.43    0.41
   0   7   1   10.90    0.52
   1  -7   1    2.28    0.19
  -1  -7  -1    2.20    0.23
  -1  -7  -1    1.95    0.23
   1  -7   1    2.85    0.20
   1  -7   1    2.46    0.20
  -1  -7  -1    1.98    0.21
  -1  -7  -1    2.14    0.23
  -1  -7  -1    2.56    0.22
   1  -7   1    2.29    0.22
   1  -7   1    2.55    0.21
  -1  -7  -1    2.64    0.27
   1  -7   1    2.53    0.18
   1   7   1    2.65    0.22
  -1   7  -1    2.84    0.33
  -1   7  -1    2.08    0.18
  -1   7  -1    2.40    0.18
   1   7   1    2.33    0.24
   1   7   1    2.28    0.22
  -1   7  -1    2.38    0.12
  -1   7  -1    2.39    0.20
   1   7   1    2.93    0.32
   1   7   1    2.50    0.25
  -1   7  -1    2.79    0.23
   2  -7   1  184.84    5.05
   2  -7   1  185.67    5.04
  -2  -7  -1  185.82    5.13
   2  -7   1  185.78    5.09
  -2  -7  -1  186.04    5.16
  -2  -7  -1  185.38    5.15
   2  -7   1  187.66    5.13
   2  -7   1  183.43    5.06
  -2  -7  -1  191.61    5.16
  -2  -7  -1  187.98    5.14
   2   7   1  187.78    5.13
   2   7   1  187.47    5.17
  -2   7  -1  164.09    5.07
  -2   7  -1  184.06    5.18
  -2   7  -1  179.99    5.04
  -2   7  -1  183.95    5.06
   2   7   1  184.26    5.14
  -2   7  -1  182.04    5.12
  -2   7  -1  182.65    5.08
  -2   7  -1  192.12    5.24
   2   7   1  183.77    5.17
   2   7   1  187.56    5.21
  -3  -7  -1   14.97    0.57
   3  -7   1   16.65    0.52
  -3  -7  -1   14.56    0.61
  -3  -7  -1   14.64    0.59
  -3  -7  -1   14.06    0.59
   3  -7   1   14.64    0.47
   3  -7   1   14.85    0.51
  -3  -7  -1   14.24    0.58
   3  -7   1   15.00    0.51
   3  -7   1   14.60    0.59
  -3   7  -1   14.68    0.52
  -3   7  -1   14.76    0.53
  -3   7  -1   14.31    0.47
   3   7   1   15.03    0.64
  -3   7  -1   14.84    0.62
  -3   7  -1   14.63    0.68
   3   7   1   14.17    0.58
   4  -7   1    1.82    0.12
  -4  -7  -1    2.71    0.31
   4  -7   1    1.67    0.16
  -4  -7  -1    2.23    0.27
   4  -7   1    2.00    0.21
  -4  -7  -1    1.89    0.26
  -4  -7  -1    2.51    0.32
  -4  -7  -1    2.23    0.26
   4  -7   1    1.97    0.22
   4  -7   1    1.63    0.25
   4   7   1    2.15    0.26
   4   7   1    2.47    0.34
   4   7   1    2.69    0.37
   4   7   1    2.03    0.21
  -4   7  -1    2.52    0.29
  -4   7  -1    2.83    0.37
   5  -7   1    0.58    0.22
  -5  -7  -1    0.40    0.24
  -5  -7  -1    0.06    0.19
   5  -7   1    0.20    0.06
   5  -7   1    0.01    0.09
  -5  -7  -1    0.37    0.19
   5  -7   1    0.08    0.14
  -5  -7  -1    0.24    0.20
  -5  -7  -1   -0.01    0.19
   5  -7   1    0.13    0.15
  -5   7  -1    0.23    0.19
  -5   7  -1    0.07    0.17
   5   7   1    0.21    0.22
   5   7   1    0.35    0.13
   5   7   1    0.22    0.26
   5   7   1    0.17    0.17
  -5   7  -1    0.30    0.26
  -6  -7  -1   27.31    1.02
  -6  -7  -1   27.80    0.98
  -6  -7  -1   27.43    1.01
   6  -7   1   26.55    1.00
  -6  -7  -1   28.53    1.02
   6  -7   1   27.28    0.97
   6  -7   1   27.48    0.79
   6  -7   1   26.15    0.95
   6   7   1   27.74    0.85
   6   7   1   27.86    1.11
   6   7   1   28.73    1.00
  -6   7  -1   26.80    1.07
   6   7   1   30.70    1.13
  -6   7  -1   27.34    0.98
  -7  -7  -1    6.39    0.48
  -7  -7  -1    6.19    0.43
   7  -7   1    5.32    0.45
   7  -7   1    5.63    0.43
  -7  -7  -1    5.90    0.44
   7   7   1    5.30    0.51
   7   7   1    5.50    0.25
   7   7   1    6.01    0.55
   7   7   1    5.65    0.42
  -7   7  -1    5.92    0.40
  -7   7  -1    6.70    0.54
  -8  -7  -1    0.19    0.27
  -8  -7  -1    0.16    0.25
   8  -7   1    0.19    0.26
   8  -7   1    0.17    0.22
  -8  -7  -1   -0.32    0.24
   8  -7   1    0.64    0.28
  -8   7  -1    0.02    0.19
   8   7   1    0.40    0.42
   8   7   1    0.20    0.32
   8   7   1    0.06    0.21
   8   7   1   -0.11    0.06
   9  -7   1    4.61    0.49
  -9  -7  -1    5.40    0.49
  -9  -7  -1    5.01    0.52
   9  -7   1    4.10    0.48
  -9  -7  -1    4.36    0.46
   9  -7   1    4.29    0.42
  -9   7  -1    4.62    0.39
   9   7   1    4.66    0.62
   9   7   1    5.03    0.46
   9   7   1    6.14    0.69
  -9   7  -1    5.78    0.62
 -10  -7  -1    1.48    0.39
 -10  -7  -1    1.60    0.39
  10  -7   1    1.59    0.35
 -10  -7  -1    1.56    0.40
  10  -7   1    2.18    0.43
  10  -7   1    1.86    0.41
 -10   7  -1    2.19    0.31
 -10   7  -1    1.68    0.45
  10   7   1    1.66    0.48
  10   7   1    1.58    0.34
  10   7   1    2.35    0.57
  11  -7   1   12.37    0.72
  11  -7   1   12.74    0.79
 -11  -7  -1   12.79    0.75
 -11  -7  -1   14.62    0.85
 -11  -7  -1   13.88    0.76
  11  -7   1   12.90    0.81
  11   7   1   12.95    0.92
 -11   7  -1   12.45    0.62
  11   7   1   12.87    0.94
 -11   7  -1   13.55    0.89
  11   7   1   13.54    0.76
  12  -7   1    2.16    0.47
  12  -7   1    2.17    0.49
  12  -7   1    1.68    0.42
 -12  -7  -1    2.12    0.43
 -12  -7  -1    1.62    0.48
 -12  -7  -1    3.20    0.53
 -12   7  -1    2.17    0.55
  12   7   1    1.63    0.41
  12   7   1    2.06    0.62
  12   7   1    2.13    0.68
 -12   7  -1    1.50    0.30
  13  -7   1    0.50    0.39
  13  -7   1    0.87    0.41
 -13  -7  -1    0.79    0.44
 -13  -7  -1    0.38    0.43
 -13  -7  -1    0.94    0.38
  13  -7   1    0.54    0.41
 -13   7  -1    0.47    0.24
 -13   7  -1    0.39    0.47
  13   7   1    0.22    0.48
  13   7   1    0.54    0.59
  13   7   1    0.40    0.35
  14  -7   1   -0.49    0.45
 -14  -7  -1    0.12    0.40
 -14  -7  -1    1.01    0.53
  14  -7   1    0.24    0.44
 -14  -7  -1    0.61    0.34
  14  -7   1    0.60    0.43
  14   7   1    0.11    0.62
 -14   7  -1   -0.30    0.45
  14   7   1    0.07    0.35
  14   7   1   -0.24    0.50
  15  -7   1   -0.45    0.54
 -15  -7  -1    1.31    0.70
  15  -7   1    0.61    0.52
 -15  -7  -1    1.19    0.38
  15  -7   1    0.57    0.50
 -15  -7  -1    0.10    0.44
  15   7   1   -1.01    0.52
 -15   7  -1   -0.09    0.61
  15   7   1   -0.52    0.38
  15   7   1    1.53    0.89
 -15  -8   1    0.86    0.49
  15  -8  -1    1.41    0.45
 -15  -8   1    1.25    0.42
  15  -8  -1    0.06    0.45
 -15  -8   1    0.64    0.69
  15  -8  -1   -0.46    0.56
  15   8  -1    0.37    0.58
 -15   8   1   -0.21    0.66
  15   8  -1    0.57    0.87
  15   8  -1    0.34    0.38
 -14  -8   1    1.79    0.57
  14  -8  -1    2.78    0.50
 -14  -8   1    2.67    0.49
  14  -8  -1    1.72    0.51
 -14  -8   1    2.72    0.58
  14  -8  -1    2.49    0.59
 -14   8   1    1.10    0.58
  14   8  -1    2.62    0.81
 -14   8   1    1.91    0.51
  14   8  -1    0.89    0.60
  14   8  -1    2.03    0.43
  13  -8  -1    0.63    0.52
 -13  -8   1   -0.05    0.43
 -13  -8   1    0.21    0.41
 -13  -8   1    1.22    0.37
  13  -8  -1    1.02    0.44
  13  -8  -1    0.42    0.35
 -13   8   1    0.26    0.44
  13   8  -1   -0.16    0.29
  13   8  -1   -0.22    0.49
  13   8  -1   -0.42    0.57
 -13   8   1    0.16    0.49
 -12  -8   1    3.59    0.63
  12  -8  -1    3.03    0.46
 -12  -8   1    4.00    0.52
  12  -8  -1    4.06    0.58
 -12  -8   1    3.76    0.60
  12  -8  -1    3.98    0.83
  12   8  -1    3.91    0.78
 -12   8   1    2.54    0.40
  12   8  -1    3.76    0.46
 -12   8   1    3.82    0.68
  11  -8  -1    0.55    0.10
 -11  -8   1    1.11    0.37
  11  -8  -1    0.33    0.10
 -11  -8   1    0.52    0.39
 -11  -8   1    0.60    0.36
  11  -8  -1    0.36    0.29
  11  -8  -1    0.06    0.33
  11  -8  -1    0.56    0.34
 -11   8   1    0.61    0.30
 -11   8   1    0.44    0.43
  11   8  -1   -0.01    0.42
  11   8  -1    0.21    0.27
  11   8  -1    0.36    0.50
 -10  -8   1    0.15    0.30
 -10  -8   1    0.00    0.30
  10  -8  -1    0.24    0.31
  10  -8  -1    0.33    0.11
 -10  -8   1    0.21    0.34
  10  -8  -1    0.29    0.25
  10  -8  -1    0.16    0.09
  10  -8  -1    0.25    0.30
 -10   8   1    0.05    0.27
  10   8  -1    0.68    0.46
 -10   8   1    0.08    0.38
  10   8  -1    0.02    0.24
  10   8  -1    0.97    0.44
   9  -8  -1    4.99    0.38
  -9  -8   1    5.08    0.50
   9  -8  -1    4.65    0.51
   9  -8  -1    4.54    0.23
   9  -8  -1    4.93    0.53
  -9  -8   1    4.30    0.47
  -9  -8   1    3.89    0.45
   9   8  -1    5.87    0.74
  -9   8   1    5.12    0.62
   9   8  -1    4.43    0.40
   9   8  -1    4.78    0.60
  -9   8   1    5.85    0.45
   8  -8  -1    1.17    0.37
   8  -8  -1    0.27    0.26
  -8  -8   1    0.78    0.31
  -8  -8   1    0.20    0.28
  -8  -8   1    0.82    0.33
   8  -8  -1    0.65    0.12
   8  -8  -1    0.79    0.27
  -8   8   1    0.90    0.27
   8   8  -1    0.53    0.22
   8   8  -1    0.43    0.37
  -8   8   1    0.89    0.36
  -7  -8   1    1.00    0.30
   7  -8  -1    1.18    0.14
  -7  -8   1    1.71    0.33
   7  -8  -1    1.47    0.23
   7  -8  -1    1.65    0.23
   7  -8  -1    1.50    0.31
  -7  -8   1    2.04    0.36
   7  -8  -1    1.81    0.30
   7   8  -1    1.75    0.16
  -7   8   1    1.46    0.29
  -7   8   1    1.90    0.38
   7   8  -1    2.50    0.45
   7   8  -1    1.21    0.24
   7   8  -1    1.23    0.35
   7   8  -1    1.19    0.12
   6  -8  -1    9.51    0.38
   6  -8  -1   10.84    0.54
  -6  -8   1    9.34    0.53
   6  -8  -1    9.34    0.36
  -6  -8   1    9.62    0.52
   6  -8  -1    9.44    0.48
   6  -8  -1    9.24    0.32
  -6  -8   1    9.17    0.52
   6  -8  -1    8.44    0.39
   6   8  -1    9.69    0.63
   6   8  -1    9.31    0.34
   6   8  -1    9.59    0.37
   6   8  -1    9.46    0.48
   6   8  -1    9.49    0.57
  -6   8   1    9.48    0.62
  -6   8   1    9.37    0.53
   5  -8  -1    4.30    0.22
  -5  -8   1    4.68    0.38
  -5  -8   1    4.09    0.34
   5  -8  -1    4.16    0.22
   5  -8  -1    4.93    0.32
  -5  -8   1    4.38    0.34
   5  -8  -1    4.81    0.36
   5  -8  -1    4.49    0.21
  -5  -8   1    3.44    0.33
   5  -8  -1    4.21    0.23
   5   8  -1    4.45    0.22
   5   8  -1    5.31    0.47
  -5   8   1    4.47    0.38
   5   8  -1    4.70    0.39
   5   8  -1    4.14    0.30
  -5   8   1    3.99    0.45
  -4  -8   1   33.83    1.11
  -4  -8   1   33.87    1.13
  -4  -8   1   34.84    1.14
  -4  -8   1   33.29    1.09
   4  -8  -1   34.32    1.06
   4  -8  -1   33.59    1.02
  -4  -8   1   34.16    1.13
   4  -8  -1   31.15    1.11
   4  -8  -1   33.57    0.95
   4  -8  -1   33.21    1.01
  -4   8   1   33.05    1.23
   4   8  -1   33.91    1.15
  -4   8   1   32.83    1.16
  -4   8   1   30.80    1.06
   4   8  -1   33.45    1.20
   4   8  -1   34.21    1.07
  -3  -8   1    0.99    0.26
   3  -8  -1    0.79    0.16
  -3  -8   1    0.70    0.19
   3  -8  -1    0.61    0.18
   3  -8  -1    0.69    0.14
  -3  -8   1    0.88    0.21
  -3  -8   1    0.88    0.21
  -3  -8   1    0.70    0.21
   3  -8  -1    0.92    0.22
  -3  -8   1    0.64    0.18
  -3   8   1    0.83    0.16
  -3   8   1    1.16    0.22
   3   8  -1    1.18    0.19
  -3   8   1    0.64    0.15
  -3   8   1    1.29    0.31
   3   8  -1    0.69    0.21
   3   8  -1    0.50    0.24
  -3   8   1    0.90    0.26
  -2  -8   1   37.25    1.19
   2  -8  -1   37.90    1.18
  -2  -8   1   37.54    1.22
   2  -8  -1   38.22    1.16
  -2  -8   1   39.19    1.21
  -2  -8   1   39.57    1.24
   2  -8  -1   37.48    1.09
  -2  -8   1   40.18    1.23
  -2   8   1   37.26    1.18
  -2   8   1   37.96    1.17
  -2   8   1   39.13    1.28
   2   8  -1   37.84    1.19
   2   8  -1   36.75    1.18
  -2   8   1   38.00    1.33
   2   8  -1   40.64    1.27
  -2   8   1   39.62    1.14
  -2   8   1   37.45    1.10
   2   8  -1   39.24    1.31
  -1  -8   1   30.51    0.99
   1  -8  -1   30.61    0.97
   1  -8  -1   30.85    1.03
  -1  -8   1   29.01    0.97
   1  -8  -1   29.55    0.89
   1  -8  -1   29.56    0.96
  -1  -8   1   29.56    0.98
  -1  -8   1   29.76    0.99
  -1  -8   1   29.82    0.96
  -1  -8   1   29.65    0.95
   1  -8  -1   29.51    0.94
   1   8  -1   28.76    0.92
  -1   8   1   30.10    0.90
  -1   8   1   30.88    1.05
   1   8  -1   29.18    0.94
   1   8  -1   30.20    0.91
  -1   8   1   28.94    0.94
   1   8  -1   28.98    1.07
  -1   8   1   30.98    0.91
   1   8  -1   30.37    1.00
   1   8  -1   29.73    0.96
  -1   8   1   30.84    1.09
  -1   8   1   30.68    0.96
   0  -8   1    0.95    0.18
   0  -8  -1    1.16    0.22
   0  -8  -1    0.84    0.22
   0  -8   1    0.83    0.18
   0  -8  -1    0.97    0.20
   0  -8  -1    0.60    0.15
   0  -8  -1    0.76    0.17
   0  -8   1    0.38    0.18
   0  -8   1    0.75    0.16
   0  -8   1    0.67    0.17
   0  -8   1    0.77    0.20
   0  -8  -1    0.93    0.20
   0   8   1    0.79    0.23
   0   8   1    0.66    0.17
   0   8  -1    0.57    0.14
   0   8   1    1.22    0.26
   0   8   1    0.74    0.16
   0   8   1    0.74    0.17
   0   8   1    0.87    0.16
   0   8  -1    0.77    0.19
   0   8  -1    0.75    0.12
   0   8  -1    0.55    0.26
   0   8   1    0.36    0.16
   1  -8   1   65.19    1.86
   1  -8   1   64.28    1.87
  -1  -8  -1   64.36    1.89
  -1  -8  -1   66.11    1.92
   1  -8   1   63.05    1.84
  -1  -8  -1   64.38    1.92
   1  -8   1   64.79    1.93
   1  -8   1   64.27    1.85
  -1  -8  -1   62.70    1.89
  -1  -8  -1   61.87    1.91
  -1   8  -1   64.65    2.01
   1   8   1   62.37    1.90
   1   8   1   64.38    1.90
  -1   8  -1   64.92    1.89
  -1   8  -1   63.46    1.86
  -1   8  -1   64.29    1.87
   1   8   1   65.02    1.99
  -1   8  -1   65.57    1.87
   1   8   1   62.77    1.88
  -1   8  -1   64.84    1.77
  -2  -8  -1    6.34    0.37
   2  -8   1    6.29    0.26
  -2  -8  -1    5.92    0.38
  -2  -8  -1    6.95    0.37
   2  -8   1    6.24    0.29
  -2  -8  -1    7.19    0.37
   2  -8   1    6.43    0.29
   2  -8   1    6.48    0.32
  -2  -8  -1    6.63    0.38
   2  -8   1    6.29    0.36
   2   8   1    7.08    0.45
  -2   8  -1    6.25    0.41
  -2   8  -1    6.52    0.29
  -2   8  -1    6.61    0.31
   2   8   1    6.08    0.38
   2   8   1    6.75    0.40
  -2   8  -1    6.37    0.32
  -2   8  -1    6.56    0.26
  -2   8  -1    6.15    0.47
  -3  -8  -1   20.15    0.73
   3  -8   1   19.15    0.72
  -3  -8  -1   19.87    0.72
  -3  -8  -1   19.65    0.74
  -3  -8  -1   18.92    0.74
   3  -8   1   20.08    0.66
  -3  -8  -1   18.47    0.76
   3  -8   1   19.92    0.63
   3  -8   1   19.13    0.61
   3  -8   1   19.15    0.63
  -3   8  -1   19.36    0.77
  -3   8  -1   18.96    0.66
  -3   8  -1   19.22    0.65
   3   8   1   20.22    0.74
  -3   8  -1   18.85    0.62
   3   8   1   20.40    0.78
   3   8   1   19.76    0.77
  -3   8  -1   20.10    0.84
   4  -8   1   62.11    1.86
   4  -8   1   58.93    1.70
  -4  -8  -1   60.03    1.84
   4  -8   1   61.93    1.78
   4  -8   1   60.84    1.75
  -4  -8  -1   62.77    1.88
  -4  -8  -1   62.58    1.86
  -4  -8  -1   62.90    1.88
   4  -8   1   58.81    1.76
  -4  -8  -1   62.90    1.89
   4   8   1   60.76    1.86
  -4   8  -1   60.16    1.96
  -4   8  -1   58.96    1.88
  -4   8  -1   54.56    1.84
   4   8   1   60.85    1.93
   4   8   1   62.85    1.93
   4   8   1   62.34    1.79
  -5  -8  -1    0.97    0.28
   5  -8   1    0.98    0.14
   5  -8   1    0.96    0.10
  -5  -8  -1    0.85    0.25
  -5  -8  -1    1.20    0.23
  -5  -8  -1    0.69    0.23
   5  -8   1    0.92    0.20
   5  -8   1    1.08    0.26
  -5  -8  -1    0.90    0.22
   5  -8   1    1.22    0.20
   5   8   1    0.97    0.33
   5   8   1    0.94    0.27
  -5   8  -1    1.07    0.22
   5   8   1    0.74    0.22
  -5   8  -1    1.25    0.26
   5   8   1    0.96    0.18
  -5   8  -1    0.61    0.30
  -6  -8  -1    4.05    0.38
   6  -8   1    3.30    0.35
   6  -8   1    3.33    0.31
   6  -8   1    3.19    0.18
  -6  -8  -1    3.35    0.37
  -6  -8  -1    3.48    0.34
  -6  -8  -1    3.27    0.38
  -6  -8  -1    3.64    0.38
   6   8   1    4.44    0.54
   6   8   1    3.38    0.34
   6   8   1    3.69    0.24
  -6   8  -1    3.84    0.35
   6   8   1    4.01    0.43
  -6   8  -1    2.85    0.42
  -7  -8  -1   32.04    1.16
   7  -8   1   31.60    1.25
  -7  -8  -1   32.10    1.17
  -7  -8  -1   31.80    1.19
   7  -8   1   30.87    1.10
   7   8   1   30.31    0.95
  -7   8  -1   31.01    1.11
   7   8   1   30.83    1.12
   7   8   1   31.78    1.27
   7   8   1   30.29    1.25
  -7   8  -1   30.28    1.23
   8  -8   1    3.47    0.39
   8  -8   1    3.31    0.43
  -8  -8  -1    3.95    0.47
   8  -8   1    3.49    0.34
  -8  -8  -1    3.50    0.45
  -8  -8  -1    3.57    0.47
   8   8   1    3.69    0.59
  -8   8  -1    3.44    0.39
   8   8   1    3.85    0.57
   8   8   1    3.45    0.40
   8   8   1    2.97    0.18
   9  -8   1    0.37    0.32
   9  -8   1    0.07    0.22
  -9  -8  -1    0.27    0.28
  -9  -8  -1    0.60    0.33
  -9  -8  -1    0.44    0.31
   9  -8   1    0.52    0.30
   9   8   1   -0.14    0.39
   9   8   1    0.55    0.26
   9   8   1    0.85    0.41
  -9   8  -1    0.89    0.38
  -9   8  -1    0.58    0.24
 -10  -8  -1    3.55    0.48
  10  -8   1    2.75    0.45
 -10  -8  -1    3.73    0.55
  10  -8   1    3.80    0.44
  10  -8   1    2.66    0.45
 -10  -8  -1    3.05    0.48
  10   8   1    3.26    0.65
 -10   8  -1    2.79    0.51
  10   8   1    3.10    0.56
 -10   8  -1    3.74    0.41
  10   8   1    3.96    0.46
  11  -8   1    4.63    0.49
 -11  -8  -1    5.38    0.60
  11  -8   1    5.60    0.57
  11  -8   1    5.66    0.62
 -11  -8  -1    5.21    0.57
 -11  -8  -1    6.13    0.57
  11   8   1    7.77    0.86
  11   8   1    5.21    0.54
 -11   8  -1    5.44    0.67
  11   8   1    5.07    0.74
 -11   8  -1    4.96    0.44
 -12  -8  -1    1.90    0.45
  12  -8   1    1.67    0.44
 -12  -8  -1    2.30    0.50
  12  -8   1    1.85    0.51
 -12  -8  -1    2.71    0.64
  12   8   1    2.09    0.93
  12   8   1    1.27    0.38
  12   8   1    2.36    0.71
 -12   8  -1    2.07    0.35
 -12   8  -1    1.50    0.51
  13  -8   1    4.01    0.62
  13  -8   1    3.97    0.63
 -13  -8  -1    3.95    0.61
 -13  -8  -1    3.79    0.55
  13  -8   1    4.41    0.55
 -13  -8  -1    3.58    0.61
  13   8   1    3.81    0.80
  13   8   1    3.02    0.49
 -13   8  -1    3.59    0.39
 -13   8  -1    3.63    0.68
  13   8   1    4.52    0.78
 -14  -8  -1    0.58    0.37
  14  -8   1    0.21    0.44
 -14  -8  -1    0.68    0.57
  14  -8   1    0.07    0.38
 -14  -8  -1   -0.02    0.45
  14  -8   1    0.68    0.53
  14   8   1    0.05    0.52
  14   8   1   -0.24    0.64
 -14   8  -1    0.09    0.49
  14   8   1    0.02    0.34
 -15  -8  -1    0.59    0.53
  15  -8   1    0.49    0.46
  15  -8   1    0.42    0.65
 -15  -8  -1    1.00    0.70
  15  -8   1    0.59    0.49
 -15  -8  -1    2.22    0.46
  15   8   1    0.43    0.65
 -15   8  -1    0.31    0.66
  15   8   1    0.69    0.92
  15   8   1    0.49    0.44
  15  -9  -1    2.36    0.62
  15  -9  -1    2.15    0.73
 -15  -9   1    3.30    0.53
 -15  -9   1    1.66    0.56
 -15  -9   1    2.47    0.80
  15   9  -1    2.56    0.48
  15   9  -1    1.78    1.05
 -15   9   1    1.48    0.78
  15   9  -1    2.01    0.74
 -14  -9   1    1.42    0.61
 -14  -9   1    3.44    0.63
  14  -9  -1    4.88    0.69
  14  -9  -1    3.64    0.51
  14  -9  -1    2.71    0.66
 -14  -9   1    3.17    0.53
  14   9  -1    2.79    0.45
 -14   9   1    2.80    0.41
 -14   9   1    2.32    0.70
  14   9  -1    2.82    0.73
  14   9  -1    2.53    0.83
  13  -9  -1    5.55    0.69
 -13  -9   1    5.20    0.61
  13  -9  -1    5.64    0.57
 -13  -9   1    5.96    0.71
  13  -9  -1    5.39    0.99
 -13  -9   1    6.08    0.75
 -13   9   1    4.97    0.76
 -13   9   1    3.61    0.47
  13   9  -1    5.01    0.80
  13   9  -1    5.99    0.95
  13   9  -1    4.22    0.49
 -12  -9   1   18.50    0.94
  12  -9  -1   16.84    0.98
 -12  -9   1   18.63    1.35
  12  -9  -1   17.51    0.95
 -12  -9   1   16.63    0.93
  12  -9  -1   17.90    0.82
  12   9  -1   16.38    1.16
 -12   9   1   16.20    0.86
  12   9  -1   18.30    0.84
 -12   9   1   16.02    1.21
  11  -9  -1    5.22    0.45
  11  -9  -1    5.66    0.58
 -11  -9   1    5.88    0.61
 -11  -9   1    5.08    0.58
  11  -9  -1    6.43    0.60
 -11  -9   1    6.07    0.61
  11   9  -1    6.25    0.86
  11   9  -1    6.00    0.74
 -11   9   1    7.17    0.79
 -11   9   1    5.50    0.51
  11   9  -1    5.34    0.49
 -10  -9   1    1.68    0.43
 -10  -9   1    0.72    0.36
  10  -9  -1    1.26    0.12
 -10  -9   1    1.68    0.42
  10  -9  -1    1.35    0.40
  10  -9  -1    1.17    0.12
  10  -9  -1    1.53    0.36
  10  -9  -1    1.79    0.31
  10   9  -1    0.99    0.29
  10   9  -1    1.70    0.48
 -10   9   1    2.06    0.51
 -10   9   1    1.33    0.34
  10   9  -1    1.95    0.59
   9  -9  -1    1.57    0.41
  -9  -9   1    1.73    0.38
  -9  -9   1    1.51    0.39
  -9  -9   1    2.01    0.39
   9  -9  -1    1.40    0.14
   9  -9  -1    1.23    0.37
   9  -9  -1    1.58    0.28
   9   9  -1    1.54    0.29
  -9   9   1    1.19    0.32
   9   9  -1    0.89    0.48
  -9   9   1    1.90    0.46
   9   9  -1    1.12    0.40
   8  -9  -1    1.21    0.30
  -8  -9   1    0.38    0.32
   8  -9  -1    0.79    0.20
   8  -9  -1    0.84    0.12
  -8  -9   1    0.81    0.33
  -8  -9   1    0.99    0.33
   8  -9  -1    0.98    0.29
   8  -9  -1    0.90    0.30
   8   9  -1    0.76    0.11
  -8   9   1    0.51    0.28
   8   9  -1    0.84    0.10
   8   9  -1    0.72    0.43
   8   9  -1    1.00    0.36
   8   9  -1    0.97    0.24
  -8   9   1    1.23    0.42
   7  -9  -1    9.10    0.56
  -7  -9   1   10.21    0.60
   7  -9  -1    9.85    0.43
  -7  -9   1   10.12    0.59
   7  -9  -1   10.43    0.37
   7  -9  -1    9.32    0.41
  -7  -9   1   10.00    0.65
   7  -9  -1    9.75    0.53
   7   9  -1    9.73    0.71
   7   9  -1    9.34    0.38
  -7   9   1   10.10    0.58
   7   9  -1   10.66    0.66
  -7   9   1    9.62    0.70
   7   9  -1    9.60    0.49
   7   9  -1    9.31    0.36
   6  -9  -1   50.61    1.62
   6  -9  -1   49.50    1.55
   6  -9  -1   49.31    1.41
   6  -9  -1   49.15    1.42
  -6  -9   1   40.45    1.58
   6  -9  -1   49.34    1.44
  -6  -9   1   49.50    1.62
  -6  -9   1   49.68    1.61
   6  -9  -1   48.94    1.41
  -6   9   1   48.95    1.72
  -6   9   1   49.78    1.63
   6   9  -1   48.66    1.72
   6   9  -1   49.81    1.66
   6   9  -1   50.98    1.46
  -5  -9   1   13.50    0.61
   5  -9  -1   14.70    0.46
   5  -9  -1   14.81    0.50
   5  -9  -1   13.71    0.65
   5  -9  -1   14.63    0.58
  -5  -9   1   14.50    0.66
  -5  -9   1   16.34    0.68
   5  -9  -1   14.01    0.51
  -5  -9   1   14.92    0.67
   5  -9  -1   13.26    0.44
   5   9  -1   13.71    0.73
   5   9  -1   15.04    0.68
  -5   9   1   14.16    0.68
   5   9  -1   13.95    0.50
  -5   9   1   14.25    0.73
   5   9  -1   14.77    0.58
  -4  -9   1   40.74    1.31
   4  -9  -1   39.86    1.22
   4  -9  -1   38.67    1.19
  -4  -9   1   40.26    1.31
  -4  -9   1   38.27    1.25
   4  -9  -1   39.20    1.29
  -4  -9   1   39.10    1.30
  -4  -9   1   38.96    1.28
   4  -9  -1   36.80    1.16
  -4   9   1   38.01    1.40
   4   9  -1   39.61    1.36
   4   9  -1   39.75    1.23
  -4   9   1   39.40    1.34
  -4   9   1   37.52    1.22
   4   9  -1   38.55    1.30
   3  -9  -1    4.35    0.27
   3  -9  -1    3.89    0.28
  -3  -9   1    4.36    0.32
  -3  -9   1    4.27    0.32
   3  -9  -1    4.12    0.25
  -3  -9   1    4.35    0.34
  -3  -9   1    4.85    0.38
  -3  -9   1    4.83    0.32
  -3   9   1    4.57    0.45
   3   9  -1    4.22    0.30
  -3   9   1    4.06    0.25
   3   9  -1    4.60    0.34
   3   9  -1    3.85    0.37
  -3   9   1    4.66    0.39
  -3   9   1    4.68    0.27
  -2  -9   1    1.65    0.28
   2  -9  -1    1.33    0.22
   2  -9  -1    1.45    0.13
  -2  -9   1    1.86    0.27
   2  -9  -1    1.80    0.22
  -2  -9   1    1.73    0.23
   2  -9  -1    1.74    0.24
  -2  -9   1    1.56    0.24
  -2   9   1    1.70    0.17
   2   9  -1    1.70    0.22
  -2   9   1    1.34    0.18
   2   9  -1    1.60    0.28
  -2   9   1    1.94    0.35
  -2   9   1    1.37    0.15
  -2   9   1    1.68    0.30
   2   9  -1    1.83    0.33
  -1  -9   1   65.54    1.95
   1  -9  -1   66.92    1.98
  -1  -9   1   66.36    2.00
   1  -9  -1   65.65    1.95
  -1  -9   1   68.05    1.99
   1  -9  -1   68.63    1.98
  -1  -9   1   67.65    2.00
   1  -9  -1   65.48    1.90
  -1  -9   1   67.11    1.97
   1  -9  -1   68.66    1.98
  -1   9   1   68.64    1.91
  -1   9   1   63.82    1.95
   1   9  -1   65.20    1.92
  -1   9   1   68.40    2.11
  -1   9   1   67.83    2.07
   1   9  -1   64.40    1.94
  -1   9   1   65.14    1.89
   1   9  -1   66.37    2.09
   0  -9  -1    3.67    0.31
   0  -9   1    3.38    0.28
   0  -9   1    3.74    0.28
   0  -9  -1    3.91    0.29
   0  -9  -1    3.99    0.31
   0  -9  -1    3.36    0.24
   0  -9   1    3.66    0.27
   0  -9   1    4.08    0.31
   0  -9  -1    3.61    0.29
   0  -9   1    3.99    0.32
   0  -9   1    3.72    0.29
   0  -9  -1    3.94    0.30
   0   9   1    3.69    0.37
   0   9  -1    3.33    0.25
   0   9  -1    3.61    0.29
   0   9   1    3.78    0.26
   0   9  -1    3.64    0.21
   0   9  -1    3.55    0.26
   0   9  -1    3.51    0.26
   0   9  -1    3.77    0.38
   0   9   1    3.41    0.27
   0   9   1    3.26    0.36
   1  -9   1    4.57    0.29
  -1  -9  -1    4.77    0.33
   1  -9   1    4.47    0.30
  -1  -9  -1    3.89    0.31
  -1  -9  -1    3.85    0.32
   1  -9   1    5.18    0.32
  -1  -9  -1    3.63    0.35
  -1  -9  -1    4.67    0.32
  -1  -9  -1    4.68    0.35
   1  -9   1    4.58    0.27
   1   9   1    4.46    0.40
  -1   9  -1    4.65    0.18
  -1   9  -1    4.98    0.30
  -1   9  -1    3.80    0.43
  -1   9  -1    4.46    0.27
   1   9   1    4.49    0.33
   1   9   1    5.02    0.33
  -1   9  -1    4.24    0.28
  -2  -9  -1    8.16    0.43
  -2  -9  -1    7.23    0.44
   2  -9   1    6.77    0.39
  -2  -9  -1    7.86    0.42
  -2  -9  -1    7.90    0.42
   2  -9   1    7.61    0.38
   2  -9   1    7.06    0.32
  -2  -9  -1    7.86    0.45
   2  -9   1    7.17    0.33
   2  -9   1    8.83    0.39
  -2  -9  -1    8.00    0.41
  -2   9  -1    7.71    0.36
   2   9   1    8.09    0.44
   2   9   1    8.30    0.51
  -2   9  -1    6.81    0.46
   2   9   1    7.63    0.43
  -2   9  -1    6.98    0.29
  -2   9  -1    7.35    0.53
  -2   9  -1    7.74    0.33
  -3  -9  -1   46.61    1.57
  -3  -9  -1   49.79    1.56
   3  -9   1   50.41    1.56
  -3  -9  -1   50.53    1.61
   3  -9   1   49.33    1.45
   3  -9   1   50.21    1.45
  -3  -9  -1   51.02    1.56
   3  -9   1   53.22    1.56
   3  -9   1   49.78    1.45
  -3  -9  -1   50.98    1.59
   3   9   1   48.57    1.57
  -3   9  -1   52.10    1.64
  -3   9  -1   49.05    1.47
  -3   9  -1   48.78    1.68
  -3   9  -1   49.14    1.46
   3   9   1   51.43    1.61
   3   9   1   51.56    1.63
  -4  -9  -1   39.11    1.27
   4  -9   1   35.36    1.22
   4  -9   1   37.44    1.08
  -4  -9  -1   39.03    1.28
   4  -9   1   36.40    1.11
  -4  -9  -1   38.25    1.23
   4  -9   1   36.88    1.13
   4  -9   1   36.36    1.13
  -4  -9  -1   36.86    1.23
  -4  -9  -1   38.52    1.27
  -4   9  -1   37.97    1.35
   4   9   1   36.90    1.31
   4   9   1   38.32    1.25
   4   9   1   37.76    1.29
  -4   9  -1   34.51    1.26
  -4   9  -1   33.68    1.20
  -5  -9  -1    9.79    0.54
  -5  -9  -1    9.89    0.52
   5  -9   1    9.49    0.41
  -5  -9  -1    8.99    0.50
   5  -9   1   10.15    0.44
  -5  -9  -1    9.74    0.51
   5  -9   1   10.10    0.53
   5  -9   1    9.61    0.33
   5  -9   1    9.33    0.38
  -5  -9  -1   10.18    0.55
   5   9   1    9.50    0.51
  -5   9  -1   10.55    0.56
   5   9   1    8.42    0.57
  -5   9  -1    9.93    0.48
  -5   9  -1   10.77    0.62
   5   9   1    9.55    0.58
  -6  -9  -1    1.82    0.31
   6  -9   1    1.45    0.17
  -6  -9  -1    2.09    0.35
  -6  -9  -1    2.65    0.40
   6  -9   1    1.98    0.24
   6  -9   1    1.99    0.27
   6  -9   1    1.56    0.11
  -6  -9  -1    2.14    0.38
   6  -9   1    2.12    0.32
  -6  -9  -1    2.71    0.35
   6   9   1    1.43    0.41
  -6   9  -1    2.61    0.36
   6   9   1    2.01    0.30
  -6   9  -1    2.13    0.43
   6   9   1    2.02    0.38
   6   9   1    2.47    0.24
  -7  -9  -1   -0.18    0.25
   7  -9   1    0.14    0.24
  -7  -9  -1    0.16    0.27
  -7  -9  -1   -0.24    0.26
   7  -9   1   -0.18    0.19
   7  -9   1    0.03    0.08
   7   9   1   -0.01    0.28
   7   9   1    0.12    0.20
  -7   9  -1    0.43    0.63
   7   9   1    0.09    0.13
  -7   9  -1    0.13    0.22
   7   9   1    0.10    0.31
   8  -9   1    0.94    0.28
  -8  -9  -1    0.33    0.29
  -8  -9  -1    1.09    0.35
   8  -9   1    0.67    0.21
   8  -9   1    0.58    0.32
   8   9   1    0.54    0.26
   8   9   1    1.45    0.40
  -8   9  -1    1.18    0.41
  -8   9  -1    0.48    0.26
   8   9   1    0.77    0.14
   8   9   1    0.21    0.39
   9  -9   1    0.60    0.29
  -9  -9  -1    0.28    0.33
   9  -9   1    0.10    0.30
   9  -9   1    0.24    0.23
  -9  -9  -1   -0.15    0.29
  -9  -9  -1    0.41    0.30
   9   9   1   -0.12    0.42
  -9   9  -1    0.67    0.43
  -9   9  -1    0.52    0.25
   9   9   1    0.03    0.35
   9   9   1    0.44    0.26
 -10  -9  -1    9.10    0.65
  10  -9   1    7.85    0.61
  10  -9   1    8.01    0.64
  10  -9   1    7.98    0.52
 -10  -9  -1    9.00    0.66
 -10  -9  -1    8.36    0.66
  10   9   1    8.92    0.78
  10   9   1    9.23    0.60
  10   9   1    7.77    0.81
 -10   9  -1    9.50    0.56
 -10   9  -1    8.28    0.74
 -11  -9  -1   11.11    0.75
 -11  -9  -1   10.00    0.70
  11  -9   1    8.55    0.57
 -11  -9  -1    9.70    0.75
  11  -9   1    9.18    0.75
  11  -9   1   10.19    0.70
 -11   9  -1    9.67    0.78
  11   9   1    9.88    0.65
 -11   9  -1    8.80    0.57
  11   9   1   10.38    0.88
  11   9   1   10.17    0.92
 -12  -9  -1    2.10    0.48
  12  -9   1    1.54    0.42
 -12  -9  -1    0.76    0.44
  12  -9   1    1.29    0.47
 -12  -9  -1    1.20    0.44
  12  -9   1    1.52    0.38
  12   9   1    0.95    0.52
  12   9   1    1.84    0.41
  12   9   1    1.77    0.68
 -12   9  -1    0.85    0.31
 -13  -9  -1    0.91    0.42
  13  -9   1    0.50    0.44
 -13  -9  -1    0.45    0.44
  13  -9   1    0.40    0.45
 -13  -9  -1    1.30    0.47
  13  -9   1    0.83    0.36
 -13   9  -1    0.12    0.26
  13   9   1   -0.02    0.63
  13   9   1   -0.09    0.51
  13   9   1    0.42    0.35
 -13   9  -1    0.27    0.52
 -14  -9  -1    1.96    0.55
  14  -9   1    2.71    0.58
  14  -9   1    2.52    0.66
  14  -9   1    2.07    0.49
 -14  -9  -1    3.72    0.58
 -14  -9  -1    2.28    0.70
  14   9   1    3.48    0.77
  14   9   1    1.39    0.44
  14   9   1    2.66    0.84
 -14   9  -1    2.47    0.67
  15  -9   1    0.10    0.48
  15  -9   1    1.48    1.14
 -15  -9  -1   -0.14    0.96
 -15  -9  -1   -0.04    0.51
 -15  -9  -1    1.10    0.43
  15   9   1    0.52    0.51
 -15   9  -1    0.08    0.68
  15 -10  -1    3.55    0.68
 -15 -10   1    0.48    0.99
  15  10  -1    2.74    1.14
 -15  10   1    4.27    1.51
 -14 -10   1    0.00    0.57
  14 -10  -1    0.24    0.41
 -14 -10   1    1.04    0.44
 -14 -10   1    0.56    0.49
  14 -10  -1    0.06    0.53
 -14  10   1   -0.03    0.63
  14  10  -1    0.19    0.31
 -14  10   1   -0.60    0.27
  14  10  -1    0.12    0.78
  14  10  -1    0.00    0.59
 -13 -10   1    2.07    0.54
  13 -10  -1    2.03    0.36
  13 -10  -1    1.39    0.48
 -13 -10   1    2.36    0.49
 -13 -10   1    3.05    0.65
  13  10  -1    1.43    0.63
  13  10  -1    2.09    0.37
 -13  10   1    1.46    0.39
  13  10  -1    4.05    0.90
 -13  10   1    1.57    0.57
  12 -10  -1    0.92    0.40
 -12 -10   1    1.10    0.45
 -12 -10   1    0.30    0.38
 -12 -10   1    0.35    0.39
  12 -10  -1   -0.30    0.38
  12  10  -1    0.11    0.29
  12  10  -1    0.28    0.52
  12  10  -1    0.90    0.64
 -12  10   1    0.03    0.30
 -12  10   1   -0.24    0.47
  11 -10  -1    3.97    0.52
  11 -10  -1    4.66    0.58
 -11 -10   1    5.52    0.66
 -11 -10   1    4.63    0.61
  11 -10  -1    4.43    0.41
 -11 -10   1    4.70    0.61
  11  10  -1    3.89    0.78
 -11  10   1    4.37    0.52
  11  10  -1    4.69    0.46
  11  10  -1    4.69    0.69
 -11  10   1    4.99    0.70
  10 -10  -1    3.51    0.52
 -10 -10   1    3.71    0.53
  10 -10  -1    3.72    0.35
 -10 -10   1    4.90    0.60
  10 -10  -1    3.04    0.45
 -10 -10   1    4.07    0.54
  10  10  -1    3.36    0.71
 -10  10   1    4.48    0.67
  10  10  -1    3.20    0.57
  10  10  -1    3.99    0.42
   9 -10  -1    1.42    0.38
  -9 -10   1    0.94    0.37
   9 -10  -1    0.34    0.31
  -9 -10   1    1.48    0.38
   9 -10  -1    0.99    0.11
  -9 -10   1    1.01    0.37
  -9  10   1    1.49    0.36
   9  10  -1    1.14    0.39
   9  10  -1    1.24    0.28
  -9  10   1    1.43    0.46
   9  10  -1    1.86    0.56
   8 -10  -1    1.07    0.30
   8 -10  -1    1.06    0.19
   8 -10  -1    1.12    0.34
   8 -10  -1    0.84    0.12
   8 -10  -1    1.28    0.21
  -8 -10   1    0.64    0.32
  -8 -10   1    0.88    0.35
  -8 -10   1    0.50    0.33
   8  10  -1    0.69    0.42
  -8  10   1    1.44    0.46
   8  10  -1    0.54    0.13
  -8  10   1    0.96    0.33
   8  10  -1    1.47    0.39
   8  10  -1    0.69    0.23
   7 -10  -1   19.98    0.80
   7 -10  -1   19.60    0.87
   7 -10  -1   18.59    0.59
   7 -10  -1   18.33    0.62
   7 -10  -1   18.88    0.65
   7 -10  -1   19.53    0.64
  -7 -10   1   21.43    0.90
  -7 -10   1   19.38    0.87
   7  10  -1   19.91    0.67
   7  10  -1   20.70    0.93
  -7  10   1   19.52    0.99
  -7  10   1   18.78    0.87
   7  10  -1   19.71    1.00
   7  10  -1   18.98    0.75
   7  10  -1   18.20    0.75
   6 -10  -1    0.50    0.13
  -6 -10   1    0.58    0.26
   6 -10  -1    0.72    0.16
  -6 -10   1    0.32    0.29
  -6 -10   1    0.68    0.31
   6 -10  -1    0.23    0.23
   6 -10  -1    0.57    0.22
   6 -10  -1    0.76    0.12
   6 -10  -1    0.58    0.11
  -6 -10   1    0.75    0.26
  -6  10   1    0.67    0.36
   6  10  -1    1.30    0.37
  -6  10   1    0.53    0.29
   6  10  -1    0.46    0.13
   6  10  -1    0.45    0.26
   6  10  -1    0.59    0.37
  -5 -10   1    4.16    0.39
  -5 -10   1    4.54    0.37
   5 -10  -1    4.58    0.40
   5 -10  -1    4.34    0.28
   5 -10  -1    4.50    0.26
  -5 -10   1    4.97    0.42
  -5 -10   1    4.64    0.38
  -5 -10   1    4.35    0.37
   5 -10  -1    4.27    0.32
   5  10  -1    4.73    0.34
   5  10  -1    4.52    0.26
  -5  10   1    4.62    0.48
   5  10  -1    4.26    0.40
  -5  10   1    4.12    0.42
   5  10  -1    5.19    0.47
   4 -10  -1    2.95    0.22
  -4 -10   1    3.45    0.37
  -4 -10   1    3.48    0.38
  -4 -10   1    3.65    0.35
   4 -10  -1    2.83    0.26
  -4 -10   1    3.26    0.35
  -4 -10   1    3.83    0.42
   4  10  -1    3.42    0.42
   4  10  -1    3.40    0.37
  -4  10   1    2.48    0.36
   4  10  -1    2.66    0.29
  -4  10   1    2.65    0.45
  -4  10   1    2.46    0.26
  -3 -10   1    0.68    0.25
   3 -10  -1    0.55    0.19
   3 -10  -1    0.63    0.17
  -3 -10   1    0.74    0.24
  -3 -10   1    0.44    0.20
  -3 -10   1    0.61    0.20
  -3 -10   1    0.48    0.20
   3  10  -1    0.57    0.24
  -3  10   1    0.60    0.15
  -3  10   1    0.59    0.31
  -3  10   1    0.57    0.26
   3  10  -1    0.35    0.27
  -3  10   1    0.36    0.13
   3  10  -1    0.56    0.18
   2 -10  -1    0.47    0.21
  -2 -10   1    1.45    0.27
  -2 -10   1    1.73    0.26
   2 -10  -1    0.73    0.22
   2  10  -1    2.61    0.37
  -2  10   1    1.22    0.33
   2  10  -1    1.42    0.26
   1 -10  -1    0.76    0.15
  -1 -10   1    0.50    0.18
   1 -10  -1    0.65    0.18
   1 -10  -1    0.62    0.20
  -1 -10   1    0.62    0.19
   1 -10  -1    0.51    0.19
   1 -10  -1    0.36    0.22
  -1 -10   1    0.48    0.22
  -1 -10   1    0.56    0.21
  -1 -10   1    0.61    0.22
   1  10  -1    0.16    0.13
  -1  10   1    0.49    0.29
   1  10  -1   -0.07    0.24
  -1  10   1    0.60    0.28
  -1  10   1    0.32    0.15
  -1  10   1    0.34    0.12
   1  10  -1    0.58    0.15
   1  10  -1    0.41    0.21
   0 -10  -1    4.04    0.31
   0 -10  -1    4.06    0.32
   0 -10  -1    4.54    0.33
   0 -10   1    4.33    0.29
   0 -10  -1    4.03    0.36
   0 -10  -1    3.32    0.27
   0 -10   1    4.30    0.30
   0 -10   1    5.09    0.36
   0 -10  -1    3.79    0.33
   0 -10   1    4.32    0.31
   0 -10   1    4.17    0.31
   0 -10   1    3.82    0.32
   0  10   1    4.33    0.41
   0  10  -1    4.46    0.45
   0  10   1    4.74    0.43
   0  10   1    3.48    0.30
   0  10  -1    4.09    0.32
   0  10  -1    3.73    0.27
   0  10  -1    4.36    0.23
  -1 -10  -1  110.42    3.18
  -1 -10  -1  106.09    3.14
   1 -10   1  112.75    3.14
   1 -10   1  109.40    3.12
   1 -10   1  107.34    3.09
  -1 -10  -1  108.75    3.17
   1 -10   1  110.39    3.12
  -1 -10  -1  105.96    3.14
  -1 -10  -1  108.82    3.18
   1 -10   1  110.12    3.10
  -1  10  -1  110.50    3.00
  -1  10  -1  110.12    3.11
  -1  10  -1  108.84    3.17
  -1  10  -1  114.88    3.31
   1  10   1  110.45    3.23
   1  10   1  107.04    3.14
   1  10   1  108.11    3.27
  -2 -10  -1   -0.14    0.23
  -2 -10  -1    0.23    0.19
   2 -10   1    0.25    0.17
  -2 -10  -1    0.16    0.20
   2 -10   1    0.51    0.18
   2 -10   1    0.33    0.13
  -2 -10  -1    0.27    0.20
  -2 -10  -1    0.30    0.20
   2  10   1    0.46    0.21
  -2  10  -1    0.25    0.13
  -2  10  -1    0.40    0.10
  -2  10  -1    0.12    0.27
  -2  10  -1    0.34    0.16
   2  10   1   -0.29    0.22
  -2  10  -1    0.20    0.16
   2  10   1   -0.14    0.20
  -2  10  -1    0.25    0.25
  -3 -10  -1   19.15    0.75
   3 -10   1   18.51    0.63
  -3 -10  -1   19.34    0.77
  -3 -10  -1   18.96    0.79
   3 -10   1   20.20    0.70
   3 -10   1   19.03    0.64
  -3 -10  -1   19.85    0.79
   3 -10   1   20.26    0.76
   3 -10   1   19.58    0.65
  -3 -10  -1   18.71    0.75
  -3  10  -1   19.46    0.68
   3  10   1   20.56    0.87
   3  10   1   20.17    0.81
  -3  10  -1   19.47    0.65
  -3  10  -1   19.63    0.88
   3  10   1   20.85    0.80
  -3  10  -1   18.68    0.65
   3  10   1   19.59    0.77
  -3  10  -1   20.10    0.84
  -4 -10  -1    6.33    0.41
  -4 -10  -1    5.70    0.40
  -4 -10  -1    5.37    0.38
  -4 -10  -1    5.13    0.40
   4 -10   1    5.23    0.39
   4 -10   1    6.01    0.30
   4 -10   1    5.60    0.26
   4 -10   1    5.01    0.27
   4 -10   1    4.75    0.34
  -4 -10  -1    5.39    0.44
   4  10   1    6.22    0.44
   4  10   1    4.98    0.40
  -4  10  -1    6.02    0.44
  -4  10  -1    5.50    0.52
  -4  10  -1    5.63    0.32
   4  10   1    5.51    0.46
   5 -10   1   14.18    0.56
   5 -10   1   13.94    0.52
  -5 -10  -1   13.84    0.64
  -5 -10  -1   12.70    0.66
   5 -10   1   14.49    0.66
   5 -10   1   13.41    0.51
  -5 -10  -1   14.34    0.68
   5 -10   1   14.05    0.46
  -5 -10  -1   13.11    0.66
  -5 -10  -1   13.71    0.64
   5  10   1   14.34    0.64
  -5  10  -1   14.70    0.79
  -5  10  -1   13.52    0.68
   5  10   1   13.98    0.71
   5  10   1   13.49    0.73
  -5  10  -1   12.74    0.58
   5  10   1   14.68    0.57
   6 -10   1    1.53    0.19
   6 -10   1    0.79    0.26
   6 -10   1    1.22    0.11
  -6 -10  -1    2.60    0.36
  -6 -10  -1    1.07    0.33
   6 -10   1    2.20    0.24
   6 -10   1    1.53    0.25
  -6 -10  -1    1.80    0.36
  -6 -10  -1    1.10    0.39
   6  10   1    0.82    0.37
  -6  10  -1    1.84    0.44
   6  10   1    1.45    0.35
  -6  10  -1    1.63    0.32
   6  10   1    1.10    0.21
   6  10   1    1.26    0.28
   7 -10   1   19.17    0.85
  -7 -10  -1   17.97    0.84
   7 -10   1   17.97    0.75
  -7 -10  -1   19.46    0.83
  -7 -10  -1   18.81    0.88
   7 -10   1   19.63    0.86
   7 -10   1   17.77    0.59
   7  10   1   18.71    0.75
   7  10   1   18.81    0.93
   7  10   1   17.01    0.94
   7  10   1   19.03    0.80
  -7  10  -1   18.11    0.83
  -7  10  -1   19.41    0.97
   8 -10   1    0.52    0.20
  -8 -10  -1    0.14    0.29
   8 -10   1    0.13    0.28
   8 -10   1    0.56    0.26
  -8 -10  -1   -0.06    0.31
  -8 -10  -1    0.33    0.29
  -8  10  -1    0.17    0.40
   8  10   1    0.48    0.39
   8  10   1    0.14    0.23
  -8  10  -1    0.48    0.27
   8  10   1    0.70    0.37
   8  10   1    0.02    0.12
   9 -10   1    0.80    0.33
   9 -10   1    0.62    0.31
  -9 -10  -1    0.42    0.39
   9 -10   1    0.85    0.25
  -9 -10  -1    0.72    0.39
  -9 -10  -1    0.84    0.34
   9  10   1    0.93    0.47
   9  10   1    0.98    0.30
   9  10   1    0.91    0.11
   9  10   1    0.72    0.13
   9  10   1    0.74    0.41
  -9  10  -1    0.71    0.43
  -9  10  -1    0.95    0.32
  10 -10   1    2.07    0.44
 -10 -10  -1    2.26    0.48
  10 -10   1    2.27    0.41
 -10 -10  -1    2.65    0.52
 -10 -10  -1    2.28    0.47
  10 -10   1    2.26    0.33
  10  10   1    2.04    0.38
  10  10   1    2.57    0.63
 -10  10  -1    2.35    0.54
  10  10   1    1.99    0.52
 -10  10  -1    2.26    0.38
 -11 -10  -1    4.12    0.61
  11 -10   1    4.22    0.64
  11 -10   1    3.98    0.42
  11 -10   1    4.84    0.55
 -11 -10  -1    3.99    0.61
 -11 -10  -1    4.05    0.58
  11  10   1    3.94    0.71
 -11  10  -1    3.74    0.46
  11  10   1    5.00    0.89
 -11  10  -1    3.31    0.58
  11  10   1    4.26    0.50
  12 -10   1    2.28    0.48
  12 -10   1    2.65    0.40
 -12 -10  -1    1.91    0.51
 -12 -10  -1    2.52    0.52
 -12 -10  -1    2.59    0.52
  12 -10   1    1.84    0.50
  12  10   1    1.50    0.40
  12  10   1    2.36    0.61
 -12  10  -1    1.86    0.54
  12  10   1    2.40    0.69
  13 -10   1    0.60    0.43
 -13 -10  -1   -0.26    0.40
  13 -10   1   -0.20    0.43
 -13 -10  -1    1.26    0.46
 -13 -10  -1   -0.50    0.38
 -13  10  -1    0.15    0.52
 -13  10  -1   -0.28    0.36
  13  10   1   -0.09    0.53
  13  10   1    0.00    0.34
  13  10   1    0.08    0.67
  14 -10   1    4.56    0.77
  14 -10   1    4.46    0.57
 -14 -10  -1    5.32    0.72
  14 -10   1    3.89    0.61
 -14 -10  -1    3.76    0.77
 -14 -10  -1    4.45    0.68
  14  10   1    3.06    0.79
 -14  10  -1    5.00    0.87
  14  10   1    3.24    0.94
  14  10   1    3.17    0.51
 -15 -10  -1    1.16    0.51
  15 -10   1    2.09    0.76
  15 -10   1    0.27    0.51
 -15 -10  -1   -0.71    0.68
  15  10   1    1.15    1.05
  15  10   1   -0.84    0.60
 -15  10  -1    0.22    0.76
 -15 -11   1    1.97    0.67
  15 -11  -1    1.16    0.76
 -15 -11   1    1.28    0.78
  15 -11  -1    0.57    0.56
  15  11  -1    0.84    1.00
 -15  11   1    1.12    0.81
  15  11  -1   -0.08    0.70
  14 -11  -1    3.04    0.60
 -14 -11   1    6.72    0.82
  14 -11  -1    3.17    0.76
 -14 -11   1    4.48    0.78
 -14 -11   1    3.16    0.79
 -14  11   1    2.56    0.46
  14  11  -1    3.36    0.81
  14  11  -1    2.70    0.44
  14  11  -1    4.00    1.02
 -14  11   1    3.07    0.80
 -13 -11   1    1.35    0.48
 -13 -11   1    0.71    0.54
 -13 -11   1    0.37    0.44
  13 -11  -1    0.40    0.50
  13  11  -1    1.03    0.73
 -13  11   1    0.57    0.37
  13  11  -1    0.26    0.29
 -13  11   1    0.12    0.54
  13  11  -1    0.57    0.56
 -12 -11   1    0.02    0.40
  12 -11  -1    0.22    0.40
  12 -11  -1    0.23    0.24
 -12 -11   1    0.77    0.43
  12 -11  -1    0.63    0.39
 -12 -11   1   -0.04    0.41
  12  11  -1    0.49    0.53
 -12  11   1    0.21    0.51
 -12  11   1    0.01    0.33
  12  11  -1    0.00    0.63
 -11 -11   1    1.77    0.48
 -11 -11   1    0.87    0.69
  11 -11  -1    1.00    0.37
 -11 -11   1    2.13    0.48
  11 -11  -1    1.75    0.27
  11 -11  -1    1.97    0.58
  11  11  -1    1.24    0.64
  11  11  -1    1.21    0.30
 -11  11   1    2.15    0.43
  11  11  -1    1.47    0.55
 -10 -11   1    6.43    0.69
 -10 -11   1    5.11    0.61
 -10 -11   1    5.93    0.57
  10 -11  -1    5.24    0.52
  10 -11  -1    5.54    0.62
 -10  11   1    6.08    0.76
  10  11  -1    4.75    0.44
  10  11  -1    5.12    0.67
 -10  11   1    5.21    0.53
  10  11  -1    4.37    0.72
   9 -11  -1    1.55    0.54
  -9 -11   1    1.30    0.41
   9 -11  -1    1.06    0.11
  -9 -11   1    1.02    0.38
  -9 -11   1    0.66    0.37
   9 -11  -1    1.01    0.21
   9 -11  -1    0.42    0.32
   9  11  -1    0.76    0.39
   9  11  -1    0.66    0.11
  -9  11   1    1.12    0.49
   9  11  -1    0.79    0.25
  -9  11   1    0.89    0.35
   9  11  -1    1.25    0.56
   9  11  -1    0.63    0.11
   8 -11  -1   -0.12    0.08
   8 -11  -1    0.11    0.23
   8 -11  -1    0.35    0.14
  -8 -11   1    0.23    0.30
   8 -11  -1   -0.10    0.29
   8 -11  -1    0.08    0.13
  -8 -11   1    0.12    0.31
  -8 -11   1   -0.57    0.29
   8  11  -1   -0.03    0.31
  -8  11   1    0.02    0.31
   8  11  -1    0.24    0.44
  -8  11   1    0.59    0.43
   8  11  -1   -0.13    0.12
   8  11  -1   -0.15    0.19
   7 -11  -1    0.41    0.30
   7 -11  -1    0.50    0.11
   7 -11  -1    0.59    0.24
   7 -11  -1    0.39    0.12
  -7 -11   1    0.56    0.35
  -7 -11   1    0.28    0.31
   7 -11  -1    0.35    0.13
  -7 -11   1    0.16    0.29
   7 -11  -1    0.28    0.11
   7  11  -1    0.21    0.37
   7  11  -1    0.14    0.28
  -7  11   1    0.42    0.31
   7  11  -1    0.23    0.20
   7  11  -1    0.93    0.34
   7  11  -1   -0.01    0.11
  -7  11   1    0.60    0.39
   6 -11  -1    1.61    0.18
   6 -11  -1    1.37    0.21
   6 -11  -1    1.10    0.24
  -6 -11   1    1.32    0.41
   6 -11  -1    0.61    0.30
  -6 -11   1    1.27    0.33
  -6 -11   1    1.13    0.32
  -6 -11   1    2.12    0.32
  -6  11   1    1.40    0.36
   6  11  -1    1.81    0.36
   6  11  -1    1.32    0.24
  -6  11   1    1.15    0.41
   6  11  -1    0.82    0.52
   5 -11  -1   10.05    0.58
  -5 -11   1   10.59    0.59
   5 -11  -1   10.29    0.49
   5 -11  -1    9.82    0.42
  -5 -11   1   10.95    0.60
  -5 -11   1   10.52    0.55
  -5 -11   1   10.83    0.61
  -5 -11   1   10.40    0.56
  -5  11   1   10.86    0.63
   5  11  -1   10.82    0.55
   5  11  -1   10.59    0.59
  -5  11   1   11.18    0.72
   5  11  -1    9.61    0.63
   4 -11  -1   27.19    0.93
   4 -11  -1   28.52    0.98
  -4 -11   1   27.43    1.03
   4 -11  -1   27.71    0.89
  -4 -11   1   27.79    1.03
  -4 -11   1   27.61    1.04
  -4 -11   1   27.63    0.98
  -4 -11   1   26.58    1.01
  -4  11   1   28.09    1.10
  -4  11   1   26.29    0.92
   4  11  -1   28.96    1.10
  -4  11   1   26.96    1.14
   4  11  -1   28.07    0.96
   4  11  -1   26.90    1.01
   3 -11  -1    3.12    0.31
   3 -11  -1    5.16    0.36
  -3 -11   1    3.30    0.37
  -3 -11   1    3.47    0.35
  -3 -11   1    3.48    0.36
  -3 -11   1    3.06    0.35
   3 -11  -1    3.52    0.27
  -3 -11   1    3.38    0.33
   3  11  -1    3.52    0.39
   3  11  -1    4.02    0.43
   3  11  -1    3.84    0.32
  -3  11   1    3.96    0.43
  -3  11   1    4.55    0.49
  -3  11   1    3.17    0.32
   3  11  -1    3.79    0.33
  -2 -11   1   12.08    0.60
  -2 -11   1   11.97    0.56
  -2 -11   1   12.21    0.54
   2 -11  -1   11.39    0.42
   2 -11  -1   12.79    0.56
  -2 -11   1   12.83    0.59
  -2 -11   1   11.99    0.57
   2 -11  -1   12.25    0.51
   2 -11  -1   12.29    0.55
  -2  11   1   12.23    0.70
  -2  11   1   11.69    0.63
   2  11  -1   12.36    0.52
  -2  11   1   12.20    0.45
   2  11  -1   12.26    0.67
  -2  11   1   11.54    0.44
   2  11  -1   12.08    0.60
   1 -11  -1   19.19    0.71
  -1 -11   1   19.83    0.75
  -1 -11   1   19.41    0.78
   1 -11  -1   18.87    0.74
   1 -11  -1   18.96    0.74
   1 -11  -1   17.91    0.65
  -1 -11   1   20.43    0.78
  -1 -11   1   19.40    0.73
   1 -11  -1   19.11    0.75
  -1 -11   1   20.05    0.74
  -1  11   1   18.88    0.83
   1  11  -1   19.30    0.76
  -1  11   1   18.95    0.88
   1  11  -1   18.88    0.87
  -1  11   1   19.47    0.67
   1  11  -1   20.09    0.68
   1  11  -1   18.86    0.66
  -1  11   1   19.10    0.63
   0 -11  -1   19.54    0.78
   0 -11  -1   19.72    0.70
   0 -11   1   20.11    0.73
   0 -11   1   20.17    0.75
   0 -11   1   18.95    0.73
   0 -11  -1   19.85    0.79
   0 -11   1   19.98    0.77
   0 -11  -1   20.24    0.76
   0 -11  -1   19.76    0.74
   0 -11  -1   18.72    0.76
   0  11   1   20.49    0.85
   0  11  -1   20.13    0.91
   0  11  -1   19.47    0.61
   0  11   1   20.49    0.73
   0  11  -1   18.82    0.63
   0  11   1   19.17    0.87
   1 -11   1    0.73    0.20
   1 -11   1    0.91    0.22
   1 -11   1    0.46    0.16
  -1 -11  -1    0.54    0.22
   1 -11   1    0.82    0.25
  -1 -11  -1    0.43    0.26
  -1 -11  -1    0.70    0.19
  -1 -11  -1    0.77    0.24
  -1 -11  -1    0.61    0.24
  -1 -11  -1    0.58    0.22
   1  11   1    0.83    0.22
   1  11   1    0.56    0.31
  -1  11  -1    0.38    0.28
  -1  11  -1    0.63    0.12
  -1  11  -1    0.60    0.09
  -1  11  -1    0.60    0.19
   1  11   1    0.51    0.23
   2 -11   1    6.81    0.34
  -2 -11  -1    6.73    0.42
   2 -11   1    6.82    0.40
  -2 -11  -1    5.86    0.46
   2 -11   1    6.88    0.33
  -2 -11  -1    7.31    0.43
  -2 -11  -1    6.26    0.44
   2 -11   1    6.69    0.39
  -2 -11  -1    6.86    0.43
  -2  11  -1    6.70    0.36
  -2  11  -1    6.87    0.51
  -2  11  -1    6.61    0.27
   2  11   1    6.66    0.53
  -2  11  -1    6.93    0.49
  -2  11  -1    6.21    0.53
   2  11   1    6.68    0.45
  -3 -11  -1   18.97    0.76
  -3 -11  -1   19.95    0.78
   3 -11   1   18.74    0.64
   3 -11   1   19.73    0.72
   3 -11   1   18.53    0.76
  -3 -11  -1   20.82    0.80
  -3 -11  -1   18.97    0.82
  -3 -11  -1   19.62    0.79
   3  11   1   18.86    0.82
   3  11   1   20.17    0.89
  -3  11  -1   18.87    0.85
   3  11   1   19.22    0.78
  -3  11  -1   19.65    0.92
  -3  11  -1   19.68    0.68
  -3  11  -1   19.45    0.67
   3  11   1   19.59    0.80
  -3  11  -1   19.09    0.64
  -4 -11  -1   36.58    1.25
  -4 -11  -1   34.28    1.20
   4 -11   1   33.05    1.20
   4 -11   1   32.56    1.04
  -4 -11  -1   35.06    1.21
   4 -11   1   34.25    1.11
   4 -11   1   34.09    1.08
  -4 -11  -1   35.88    1.24
   4 -11   1   35.15    1.05
  -4 -11  -1   36.45    1.27
   4  11   1   34.75    1.28
   4  11   1   33.64    1.32
   4  11   1   36.09    1.22
   4  11   1   36.10    1.26
  -4  11  -1   36.05    1.37
  -4  11  -1   34.47    1.27
  -4  11  -1   33.03    1.10
   5 -11   1    0.47    0.25
  -5 -11  -1    0.56    0.25
  -5 -11  -1    0.14    0.24
  -5 -11  -1    0.22    0.24
   5 -11   1    0.24    0.11
   5 -11   1    0.14    0.18
   5 -11   1    0.31    0.17
   5 -11   1    0.36    0.14
  -5 -11  -1    0.30    0.24
  -5 -11  -1    0.65    0.32
  -5  11  -1    0.22    0.17
   5  11   1    0.28    0.31
   5  11   1    0.16    0.23
   5  11   1   -0.09    0.24
  -5  11  -1    0.57    0.29
  -5  11  -1    0.19    0.35
   5  11   1    0.38    0.19
  -6 -11  -1    0.45    0.30
  -6 -11  -1    0.35    0.33
   6 -11   1    0.76    0.18
   6 -11   1    0.90    0.17
   6 -11   1    0.84    0.11
  -6 -11  -1    0.94    0.30
  -6 -11  -1    0.87    0.29
   6 -11   1    0.83    0.30
   6 -11   1    0.99    0.21
  -6  11  -1    0.41    0.28
   6  11   1    0.87    0.32
  -6  11  -1    1.27    0.41
   6  11   1    0.71    0.27
   6  11   1    0.55    0.21
   6  11   1    0.71    0.39
   7 -11   1    5.33    0.50
  -7 -11  -1    5.31    0.47
   7 -11   1    4.81    0.26
  -7 -11  -1    4.52    0.52
   7 -11   1    4.71    0.40
  -7 -11  -1    4.84    0.49
   7 -11   1    4.27    0.30
  -7 -11  -1    5.05    0.47
  -7 -11  -1    5.01    0.48
   7  11   1    4.28    0.43
  -7  11  -1    5.39    0.49
   7  11   1    6.17    0.62
  -7  11  -1    5.35    0.66
   7  11   1    5.51    0.60
   7  11   1    4.31    0.32
  -8 -11  -1    7.20    0.59
   8 -11   1    8.56    0.48
  -8 -11  -1    7.34    0.61
  -8 -11  -1    7.85    0.64
   8 -11   1    7.24    0.60
   8 -11   1    8.78    0.52
   8  11   1    7.74    0.34
  -8  11  -1    8.61    0.75
   8  11   1    8.15    0.70
   8  11   1    7.10    0.52
  -8  11  -1    8.97    0.60
   8  11   1    8.97    0.70
  -9 -11  -1    0.05    0.34
   9 -11   1   -0.08    0.25
  -9 -11  -1   -0.17    0.32
  -9 -11  -1    0.11    0.38
   9 -11   1   -0.30    0.31
   9 -11   1   -0.02    0.19
   9  11   1    0.27    0.25
   9  11   1   -0.27    0.48
  -9  11  -1    0.60    0.46
   9  11   1   -0.01    0.12
  -9  11  -1    0.17    0.30
   9  11   1    0.46    0.40
   9  11   1    0.19    0.10
 -10 -11  -1    5.00    0.59
 -10 -11  -1    5.64    0.68
  10 -11   1    5.35    0.63
  10 -11   1    5.41    0.52
 -10 -11  -1    5.16    0.56
  10 -11   1    4.86    0.38
 -10  11  -1    4.37    0.66
 -10  11  -1    4.24    0.58
  10  11   1    6.23    0.71
  10  11   1    4.97    0.49
  10  11   1    5.96    0.85
 -11 -11  -1    2.20    0.67
 -11 -11  -1    2.52    0.52
  11 -11   1    2.53    0.36
  11 -11   1    2.02    0.49
 -11 -11  -1    3.25    0.83
  11 -11   1    3.47    0.50
  11  11   1    1.78    0.68
  11  11   1    3.60    0.66
 -11  11  -1    2.05    0.67
  11  11   1    2.39    0.41
 -11  11  -1    2.31    0.42
  12 -11   1    7.76    0.67
  12 -11   1    8.78    0.78
 -12 -11  -1    9.39    0.77
  12 -11   1    7.65    0.54
 -12 -11  -1    7.41    0.70
 -12 -11  -1    9.23    0.76
  12  11   1    9.23    0.66
 -12  11  -1    7.70    0.87
  12  11   1    6.54    0.85
  12  11   1    8.11    1.06
 -13 -11  -1   -0.13    0.42
 -13 -11  -1    0.36    0.50
 -13 -11  -1    0.26    0.42
  13 -11   1   -0.24    0.64
  13 -11   1    0.20    0.47
  13 -11   1   -0.10    0.30
 -13  11  -1   -0.18    0.48
  13  11   1   -1.44    0.66
 -13  11  -1   -0.71    0.26
  13  11   1    0.38    0.33
  13  11   1   -1.02    0.47
  14 -11   1    4.83    0.79
 -14 -11  -1    5.33    0.74
  14 -11   1    5.15    0.67
 -14 -11  -1    6.92    0.92
 -14 -11  -1    6.81    0.75
  14  11   1    4.57    0.86
 -14  11  -1    5.92    0.93
  14  11   1    4.60    0.60
  14  11   1    6.15    1.11
  14 -12  -1    1.27    0.71
 -14 -12   1    1.91    0.58
 -14 -12   1    0.97    0.70
  14 -12  -1    1.90    0.50
 -14 -12   1    0.60    0.55
 -14  12   1    0.15    0.42
 -14  12   1    0.83    0.80
  14  12  -1    0.15    0.58
  14  12  -1    2.07    1.04
 -13 -12   1    0.21    0.41
  13 -12  -1    0.35    0.57
  13 -12  -1    1.09    0.58
 -13 -12   1    0.73    0.56
 -13 -12   1    0.70    0.49
 -13  12   1    0.20    0.40
 -13  12   1    0.24    0.60
  13  12  -1    1.38    0.78
  13  12  -1    0.94    0.32
  13  12  -1    0.17    0.56
 -12 -12   1    2.22    0.54
 -12 -12   1    1.25    0.50
 -12 -12   1    1.90    0.53
  12 -12  -1    1.51    0.43
  12 -12  -1    0.88    0.46
  12  12  -1    1.37    0.42
  12  12  -1    2.16    0.64
 -12  12   1    1.08    0.55
  12  12  -1    0.20    0.62
 -12  12   1    1.05    0.40
 -11 -12   1    5.35    0.69
  11 -12  -1    4.86    0.66
 -11 -12   1    6.27    0.72
 -11 -12   1    4.89    0.67
  11 -12  -1    4.32    0.54
  11  12  -1    5.50    0.86
  11  12  -1    5.30    0.76
 -11  12   1    4.35    0.73
 -11  12   1    5.03    0.56
  10 -12  -1   -0.14    0.14
 -10 -12   1    0.23    0.37
 -10 -12   1   -0.57    0.33
  10 -12  -1    0.01    0.28
  10 -12  -1    0.21    0.37
 -10 -12   1   -0.26    0.35
  10  12  -1    0.61    0.44
 -10  12   1   -0.07    0.32
  10  12  -1   -0.43    0.53
  10  12  -1   -0.30    0.21
 -10  12   1    0.10    0.45
   9 -12  -1    4.04    0.23
   9 -12  -1    4.63    0.24
  -9 -12   1    3.78    0.53
  -9 -12   1    3.76    0.53
  -9 -12   1    3.60    0.55
   9 -12  -1    3.19    0.48
   9  12  -1    5.04    0.64
  -9  12   1    4.17    0.68
  -9  12   1    4.67    0.57
   9  12  -1    3.83    0.39
   9  12  -1    3.21    0.21
   9  12  -1    3.32    0.23
   9  12  -1    4.21    0.73
  -8 -12   1    0.29    0.39
  -8 -12   1    0.76    0.35
   8 -12  -1    0.96    0.29
   8 -12  -1    0.44    0.11
  -8 -12   1    0.48    0.31
   8 -12  -1    1.05    0.36
  -8  12   1    0.46    0.42
  -8  12   1    0.64    0.35
   8  12  -1    0.79    0.39
   8  12  -1    0.20    0.22
   8  12  -1    0.51    0.49
   8  12  -1    0.52    0.14
  -7 -12   1    2.60    0.45
   7 -12  -1    2.53    0.40
   7 -12  -1    1.96    0.22
  -7 -12   1    2.33    0.41
   7 -12  -1    3.00    0.36
  -7 -12   1    2.76    0.48
   7 -12  -1    2.00    0.20
   7  12  -1    2.82    0.58
  -7  12   1    2.72    0.44
   7  12  -1    2.31    0.42
   7  12  -1    2.36    0.31
  -7  12   1    2.12    0.49
   7  12  -1    2.49    0.29
  -6 -12   1    8.88    0.60
   6 -12  -1    7.98    0.48
  -6 -12   1    7.23    0.53
  -6 -12   1    9.05    0.57
  -6 -12   1    8.60    0.61
   6 -12  -1    8.19    0.40
   6 -12  -1    8.41    0.59
   6  12  -1    8.29    0.59
  -6  12   1    7.29    0.65
  -6  12   1    9.00    0.70
   6  12  -1    8.73    0.69
   6  12  -1    8.88    0.48
  -5 -12   1    4.13    0.41
   5 -12  -1    4.05    0.32
  -5 -12   1    3.87    0.46
  -5 -12   1    4.25    0.41
   5 -12  -1    4.36    0.28
  -5 -12   1    4.51    0.45
   5 -12  -1    4.27    0.34
  -5 -12   1    4.81    0.50
  -5  12   1    4.40    0.56
   5  12  -1    5.29    0.45
   5  12  -1    3.59    0.49
   5  12  -1    4.17    0.40
  -5  12   1    4.37    0.50
   4 -12  -1   10.04    0.50
  -4 -12   1   10.43    0.58
  -4 -12   1   11.17    0.62
  -4 -12   1   10.90    0.60
   4 -12  -1   10.53    0.46
  -4 -12   1   10.99    0.55
  -4 -12   1   10.59    0.59
  -4  12   1   12.09    0.69
  -4  12   1   11.03    0.70
   4  12  -1   10.34    0.57
   4  12  -1   11.34    0.72
  -4  12   1    9.38    0.47
   4  12  -1   10.82    0.65
   3 -12  -1   58.98    1.86
  -3 -12   1   60.40    1.88
  -3 -12   1   60.70    1.85
  -3 -12   1   61.07    1.91
   3 -12  -1   60.14    1.79
   3 -12  -1   57.80    1.83
  -3 -12   1   59.81    1.91
  -3 -12   1   61.85    1.91
   3  12  -1   58.51    2.02
   3  12  -1   60.21    1.94
   3  12  -1   61.20    1.85
  -3  12   1   60.03    2.05
  -3  12   1   59.52    1.99
   3  12  -1   55.09    1.90
   2 -12  -1    1.54    0.24
  -2 -12   1    1.82    0.33
  -2 -12   1    1.41    0.28
   2 -12  -1    1.25    0.27
   2 -12  -1    1.37    0.27
  -2 -12   1    1.83    0.28
  -2 -12   1    1.59    0.28
  -2 -12   1    1.65    0.32
  -2  12   1    1.42    0.17
   2  12  -1    1.48    0.19
  -2  12   1    1.38    0.37
   2  12  -1    1.76    0.25
  -2  12   1    1.59    0.19
  -2  12   1    1.17    0.34
   2  12  -1    2.06    0.40
   2  12  -1    0.90    0.28
   1 -12  -1    5.31    0.40
  -1 -12   1    6.05    0.41
  -1 -12   1    5.14    0.40
  -1 -12   1    5.31    0.37
   1 -12  -1    5.82    0.40
   1 -12  -1    5.96    0.40
   1 -12  -1    5.91    0.37
  -1 -12   1    5.60    0.43
  -1 -12   1    5.17    0.38
   1  12  -1    5.76    0.31
   1  12  -1    4.91    0.40
   1  12  -1    5.66    0.50
  -1  12   1    6.96    0.54
  -1  12   1    4.99    0.32
  -1  12   1    5.18    0.27
  -1  12   1    6.33    0.50
   0 -12  -1    0.61    0.21
   0 -12   1    0.50    0.21
   0 -12  -1    0.25    0.23
   0 -12   1    0.64    0.20
   0 -12  -1    0.37    0.22
   0 -12   1    0.12    0.19
   0 -12  -1    0.09    0.25
   0 -12  -1    0.31    0.21
   0 -12   1    0.27    0.24
   0 -12   1    0.08    0.22
   0  12  -1    0.11    0.21
   0  12  -1    0.25    0.29
   0  12  -1    0.60    0.13
   0  12   1    0.31    0.34
   0  12   1    0.51    0.14
   0  12   1    0.47    0.18
   0  12   1    0.49    0.29
   0  12  -1    0.52    0.11
   0  12   1   -0.03    0.25
  -1 -12  -1    3.58    0.37
   1 -12   1    2.76    0.30
   1 -12   1    2.17    0.26
  -1 -12  -1    3.45    0.38
   1 -12   1    3.33    0.29
   1 -12   1    3.19    0.33
  -1 -12  -1    3.86    0.39
   1 -12   1    3.19    0.33
  -1 -12  -1    3.19    0.32
  -1 -12  -1    4.17    0.45
  -1  12  -1    2.68    0.18
   1  12   1    3.44    0.37
  -1  12  -1    2.58    0.29
   1  12   1    3.15    0.41
   1  12   1    2.76    0.31
  -1  12  -1    2.77    0.45
   1  12   1    3.45    0.47
  -1  12  -1    3.04    0.16
   2 -12   1    5.11    0.32
  -2 -12  -1    5.40    0.39
   2 -12   1    4.32    0.36
  -2 -12  -1    4.45    0.39
  -2 -12  -1    4.17    0.40
   2 -12   1    4.92    0.28
   2 -12   1    5.05    0.37
  -2 -12  -1    4.23    0.39
  -2 -12  -1    4.24    0.38
   2  12   1    4.43    0.50
  -2  12  -1    5.09    0.22
   2  12   1    4.21    0.40
  -2  12  -1    4.84    0.32
  -2  12  -1    4.57    0.46
   2  12   1    4.86    0.39
  -2  12  -1    4.90    0.55
  -3 -12  -1   57.85    1.88
   3 -12   1   57.59    1.71
   3 -12   1   56.66    1.68
  -3 -12  -1   57.71    1.83
   3 -12   1   58.96    1.79
   3 -12   1   58.08    1.77
  -3 -12  -1   56.82    1.82
  -3 -12  -1   58.05    1.86
  -3 -12  -1   58.23    1.86
   3  12   1   56.53    1.95
  -3  12  -1   55.86    1.66
   3  12   1   60.36    1.90
  -3  12  -1   60.40    1.95
  -3  12  -1   55.82    1.71
   3  12   1   57.11    1.85
   3  12   1   56.44    1.83
  -3  12  -1   59.41    2.01
  -4 -12  -1    3.12    0.39
   4 -12   1    2.36    0.34
   4 -12   1    2.36    0.23
  -4 -12  -1    3.17    0.40
  -4 -12  -1    2.80    0.42
  -4 -12  -1    2.26    0.33
   4 -12   1    2.91    0.31
  -4 -12  -1    2.75    0.38
   4 -12   1    2.74    0.20
   4  12   1    3.91    0.49
  -4  12  -1    3.08    0.50
  -4  12  -1    2.41    0.25
  -4  12  -1    2.43    0.40
  -4  12  -1    2.08    0.21
   4  12   1    2.31    0.37
   4  12   1    3.40    0.40
   4  12   1    3.50    0.49
   5 -12   1   45.21    1.81
   5 -12   1   48.72    1.46
  -5 -12  -1   54.06    1.72
  -5 -12  -1   50.36    1.64
  -5 -12  -1   49.69    1.72
  -5 -12  -1   48.95    1.68
   5 -12   1   47.77    1.45
  -5 -12  -1   50.22    1.66
   5 -12   1   49.45    1.53
   5  12   1   50.18    1.58
   5  12   1   52.30    1.73
   5  12   1   50.20    1.65
  -5  12  -1   52.71    1.75
   5  12   1   50.45    1.76
  -5  12  -1   47.23    1.55
  -5  12  -1   54.63    1.87
   6 -12   1   28.19    0.88
   6 -12   1   28.84    0.98
   6 -12   1   27.08    0.85
   6 -12   1   30.39    1.14
   6 -12   1   28.31    0.96
  -6 -12  -1   27.78    1.10
  -6 -12  -1   28.97    1.13
  -6 -12  -1   26.00    1.06
  -6 -12  -1   28.86    1.14
  -6 -12  -1   27.63    1.16
   6  12   1   28.79    1.18
  -6  12  -1   29.59    1.17
   6  12   1   29.37    1.00
  -6  12  -1   28.32    1.27
   6  12   1   31.58    1.26
   6  12   1   27.26    1.07
  -7 -12  -1   20.07    0.99
   7 -12   1   18.98    0.69
   7 -12   1   21.14    0.95
  -7 -12  -1   20.87    0.95
  -7 -12  -1   20.74    0.93
   7 -12   1   19.41    0.70
   7 -12   1   20.34    0.70
  -7 -12  -1   22.65    0.98
   7 -12   1   21.26    0.81
  -7 -12  -1   22.51    0.93
   7  12   1   20.70    0.88
   7  12   1   21.54    0.78
  -7  12  -1   20.94    1.07
  -7  12  -1   23.19    1.00
   7  12   1   20.62    1.07
   7  12   1   20.98    1.13
  -8 -12  -1    9.02    0.63
  -8 -12  -1    9.53    0.70
   8 -12   1    8.86    0.41
   8 -12   1    9.51    0.54
   8 -12   1    8.60    0.33
   8 -12   1    8.85    0.63
  -8 -12  -1    9.18    0.66
  -8  12  -1    9.43    0.76
   8  12   1    8.90    0.71
   8  12   1    8.27    0.56
   8  12   1    8.61    0.43
   8  12   1    7.94    0.76
  -8  12  -1    9.04    0.68
   9 -12   1    1.36    0.34
   9 -12   1    1.33    0.42
  -9 -12  -1    0.93    0.44
  -9 -12  -1    1.86    0.45
  -9 -12  -1    1.09    0.39
   9  12   1    1.00    0.19
   9  12   1    2.27    0.55
  -9  12  -1    1.15    0.36
   9  12   1    1.04    0.31
   9  12   1    1.28    0.16
  -9  12  -1    1.62    0.55
   9  12   1    0.98    0.56
 -10 -12  -1    6.16    0.72
  10 -12   1    5.03    0.52
  10 -12   1    4.07    0.34
 -10 -12  -1    4.74    0.64
 -10 -12  -1    4.03    0.58
  10 -12   1    5.53    0.65
  10  12   1    5.30    0.81
  10  12   1    4.27    0.47
  10  12   1    3.88    0.63
 -10  12  -1    4.07    0.70
 -10  12  -1    3.96    0.51
  11 -12   1    0.92    0.37
  11 -12   1    1.58    0.48
 -11 -12  -1    0.94    0.48
 -11 -12  -1    1.47    0.46
 -11 -12  -1    1.43    0.51
  11 -12   1    1.85    0.31
  11  12   1    1.04    0.35
  11  12   1    2.09    0.64
  11  12   1    1.47    0.68
 -11  12  -1    2.03    0.40
 -11  12  -1    2.21    0.64
 -12 -12  -1    6.37    0.67
  12 -12   1    7.23    0.64
  12 -12   1    4.94    0.44
  12 -12   1    4.35    0.65
 -12 -12  -1    7.35    0.76
 -12 -12  -1    6.71    0.79
 -12  12  -1    5.25    0.57
 -12  12  -1    5.81    0.82
  12  12   1    4.19    0.71
  12  12   1    5.96    0.57
  12  12   1    7.10    1.02
 -13 -12  -1    4.85    0.81
  13 -12   1    3.99    0.94
  13 -12   1    3.18    0.66
 -13 -12  -1    4.29    0.68
 -13 -12  -1    3.77    0.63
  13  12   1    3.11    0.75
  13  12   1    4.38    0.95
 -13  12  -1    3.24    0.78
 -13  12  -1    3.04    0.48
  13  12   1    3.41    0.50
 -14 -12  -1    1.74    0.81
 -14 -12  -1    1.94    0.58
 -14 -12  -1    0.36    0.50
  14 -12   1    2.41    0.55
 -14  12  -1    0.54    0.71
  14  12   1    0.51    0.40
  14  12   1    0.67    0.65
  14 -13  -1    1.60    0.49
 -14 -13   1    2.99    0.65
 -14 -13   1    2.25    1.10
  14 -13  -1    1.41    0.78
 -14 -13   1    2.35    0.79
 -14  13   1    0.90    0.48
  14  13  -1    0.94    0.94
  14  13  -1    0.58    0.68
 -13 -13   1    1.53    0.56
  13 -13  -1    0.67    0.43
  13 -13  -1    0.05    0.63
 -13 -13   1    1.21    0.58
 -13 -13   1    0.72    0.48
 -13  13   1    0.91    0.73
  13  13  -1    0.03    0.52
 -13  13   1    0.32    0.39
  13  13  -1   -0.15    0.75
 -12 -13   1    2.52    0.61
 -12 -13   1    2.17    0.56
  12 -13  -1    1.10    0.40
 -12 -13   1    1.57    0.56
  12 -13  -1    1.46    0.52
  12  13  -1    1.74    0.59
  12  13  -1    1.32    0.33
 -12  13   1    1.76    0.65
  12  13  -1    1.03    0.69
 -11 -13   1    0.04    0.42
  11 -13  -1    0.08    0.43
 -11 -13   1    0.10    0.42
  11 -13  -1    0.20    0.33
 -11 -13   1   -0.08    0.40
  11  13  -1    0.01    0.61
  11  13  -1   -0.36    0.22
 -11  13   1    0.20    0.54
  11  13  -1    0.01    0.42
 -11  13   1    0.38    0.36
  10 -13  -1    0.71    0.33
  10 -13  -1   -0.23    0.47
 -10 -13   1    0.32    0.40
 -10 -13   1    0.36    0.50
 -10 -13   1    1.47    0.46
  10  13  -1   -0.12    0.23
 -10  13   1    0.82    0.38
  10  13  -1    0.59    0.44
  -9 -13   1    0.04    0.34
  -9 -13   1   -0.04    0.36
   9 -13  -1    0.45    0.36
  -9 -13   1    0.64    0.45
   9  13  -1    0.30    0.16
   9  13  -1    0.36    0.24
  -9  13   1   -0.36    0.44
  -9  13   1    0.17    0.35
   9  13  -1   -0.16    0.49
   9  13  -1    0.55    0.39
   8 -13  -1    8.10    0.63
   8 -13  -1    8.46    0.54
  -8 -13   1    8.31    0.67
  -8 -13   1    7.55    0.64
  -8 -13   1    9.80    0.67
   8 -13  -1    7.53    0.32
   8  13  -1    8.48    0.68
  -8  13   1    9.12    0.69
  -8  13   1    7.67    0.81
   8  13  -1    7.69    0.75
   8  13  -1    7.46    0.48
   8  13  -1    8.50    0.44
   7 -13  -1    0.09    0.12
   7 -13  -1    0.22    0.18
   7 -13  -1    0.60    0.24
  -7 -13   1   -0.39    0.36
  -7 -13   1    0.09    0.29
  -7 -13   1   -0.42    0.29
   7  13  -1   -0.18    0.18
  -7  13   1   -0.08    0.40
   7  13  -1   -0.23    0.33
  -7  13   1    0.41    0.34
   7  13  -1    0.53    0.46
   7  13  -1    0.08    0.20
  -6 -13   1    1.01    0.35
   6 -13  -1    0.48    0.16
  -6 -13   1    0.58    0.29
  -6 -13   1    0.08    0.36
  -6 -13   1    0.56    0.31
   6 -13  -1    0.64    0.23
   6 -13  -1    0.47    0.21
   6  13  -1    0.66    0.33
  -6  13   1    1.50    0.47
   6  13  -1    0.57    0.24
  -6  13   1    0.36    0.34
   6  13  -1    0.60    0.43
  -5 -13   1    6.59    0.50
  -5 -13   1    6.24    0.48
  -5 -13   1    6.63    0.55
   5 -13  -1    5.87    0.40
   5 -13  -1    6.46    0.40
  -5 -13   1    6.35    0.49
   5 -13  -1    5.75    0.35
   5  13  -1    5.90    0.50
  -5  13   1    6.16    0.66
   5  13  -1    6.42    0.44
  -5  13   1    6.08    0.58
   5  13  -1    5.81    0.62
  -4 -13   1   16.02    0.73
  -4 -13   1   15.24    0.76
   4 -13  -1   14.94    0.67
   4 -13  -1   17.23    0.72
   4 -13  -1   15.61    0.61
  -4 -13   1   15.68    0.76
  -4 -13   1   16.92    0.72
   4  13  -1   17.01    0.70
   4  13  -1   16.14    0.88
   4  13  -1   16.01    0.81
  -4  13   1   13.82    0.60
  -4  13   1   17.45    0.93
   4  13  -1   15.55    0.72
  -3 -13   1   12.18    0.60
  -3 -13   1   11.56    0.64
   3 -13  -1   12.60    0.54
   3 -13  -1   12.26    0.60
   3 -13  -1   13.19    0.63
  -3 -13   1   12.33    0.64
  -3 -13   1   12.94    0.62
  -3  13   1   11.52    0.72
   3  13  -1   11.94    0.67
   3  13  -1   13.56    0.89
   3  13  -1   12.16    0.59
   3  13  -1   13.23    0.59
   2 -13  -1    7.36    0.46
  -2 -13   1    7.77    0.46
   2 -13  -1    7.40    0.48
   2 -13  -1    7.57    0.42
  -2 -13   1    7.60    0.48
  -2 -13   1    6.90    0.50
  -2 -13   1    7.19    0.51
  -2 -13   1    7.38    0.47
  -2  13   1    7.17    0.35
  -2  13   1    8.22    0.59
   2  13  -1    7.82    0.41
  -2  13   1    7.42    0.33
  -2  13   1    8.00    0.62
   2  13  -1    6.45    0.50
   2  13  -1    6.61    0.60
   1 -13  -1   20.96    0.86
   1 -13  -1   20.82    0.84
  -1 -13   1   22.01    0.83
  -1 -13   1   22.30    0.84
   1 -13  -1   23.10    0.86
   1 -13  -1   22.04    0.82
  -1 -13   1   21.85    0.88
  -1 -13   1   22.15    0.86
  -1 -13   1   21.77    0.89
  -1  13   1   21.58    0.96
  -1  13   1   21.33    0.71
   1  13  -1   21.71    0.87
   1  13  -1   21.62    1.02
   1  13  -1   21.55    0.74
  -1  13   1   23.20    1.05
  -1  13   1   20.47    0.76
   0 -13  -1   14.37    0.66
   0 -13  -1   14.12    0.64
   0 -13   1   14.74    0.62
   0 -13   1   13.36    0.63
   0 -13  -1   14.39    0.67
   0 -13  -1   14.05    0.63
   0 -13   1   13.48    0.64
   0 -13   1   14.64    0.63
   0 -13  -1   14.02    0.68
   0  13  -1   13.57    0.46
   0  13   1   14.19    0.59
   0  13  -1   14.27    0.79
   0  13   1   14.65    0.60
   0  13   1   15.69    0.84
   0  13   1   14.82    0.76
   0  13   1   13.87    0.61
   0  13  -1   13.60    0.63
   0  13  -1   13.46    0.49
  -1 -13  -1    3.97    0.37
   1 -13   1    4.18    0.33
  -1 -13  -1    4.37    0.39
  -1 -13  -1    3.98    0.42
   1 -13   1    3.91    0.37
   1 -13   1    4.58    0.36
   1 -13   1    3.45    0.37
  -1 -13  -1    3.62    0.36
  -1 -13  -1    4.34    0.43
  -1  13  -1    4.46    0.22
  -1  13  -1    4.47    0.58
  -1  13  -1    4.93    0.47
   1  13   1    3.76    0.38
  -1  13  -1    3.98    0.19
   1  13   1    4.85    0.36
   1  13   1    3.62    0.47
   1  13   1    4.40    0.53
   2 -13   1   16.36    0.69
  -2 -13  -1   16.46    0.71
  -2 -13  -1   16.26    0.75
  -2 -13  -1   16.00    0.71
   2 -13   1   15.53    0.62
  -2 -13  -1   15.65    0.74
  -2 -13  -1   16.14    0.74
   2 -13   1   15.92    0.68
   2  13   1   16.62    0.70
  -2  13  -1   16.33    0.63
  -2  13  -1   14.82    0.50
  -2  13  -1   15.25    0.81
   2  13   1   15.52    0.72
   2  13   1   15.01    0.83
  -2  13  -1   15.73    0.86
  -3 -13  -1    4.43    0.44
  -3 -13  -1    4.65    0.48
   3 -13   1    2.97    0.35
   3 -13   1    3.00    0.23
  -3 -13  -1    3.63    0.39
   3 -13   1    3.41    0.29
   3 -13   1    4.20    0.40
  -3  13  -1    3.32    0.23
   3  13   1    4.09    0.44
  -3  13  -1    3.32    0.29
   3  13   1    3.31    0.39
  -3  13  -1    4.01    0.52
   3  13   1    4.21    0.56
   3  13   1    4.01    0.51
   4 -13   1    0.78    0.18
  -4 -13  -1    1.27    0.34
  -4 -13  -1    0.52    0.33
  -4 -13  -1    1.21    0.31
   4 -13   1    0.78    0.15
   4 -13   1    0.50    0.24
  -4 -13  -1    1.01    0.31
  -4 -13  -1    0.80    0.28
  -4  13  -1    1.16    0.36
   4  13   1    0.90    0.29
  -4  13  -1    0.62    0.18
  -4  13  -1    1.39    0.43
   4  13   1    0.64    0.28
   4  13   1    0.53    0.33
   5 -13   1    1.60    0.16
  -5 -13  -1    1.38    0.36
  -5 -13  -1    1.74    0.41
   5 -13   1    1.12    0.32
  -5 -13  -1    1.41    0.34
  -5 -13  -1    2.37    0.40
   5 -13   1    1.27    0.24
   5 -13   1    1.39    0.33
  -5 -13  -1    1.88    0.37
   5 -13   1    2.13    0.30
  -5  13  -1    1.73    0.49
  -5  13  -1    1.23    0.23
   5  13   1    1.11    0.35
   5  13   1    1.73    0.43
   5  13   1    1.34    0.32
   5  13   1    1.73    0.28
   6 -13   1    4.93    0.26
   6 -13   1    5.12    0.37
   6 -13   1    5.43    0.52
   6 -13   1    4.83    0.24
  -6 -13  -1    5.66    0.49
  -6 -13  -1    5.05    0.47
   6 -13   1    5.15    0.35
  -6 -13  -1    5.91    0.54
  -6 -13  -1    4.63    0.59
  -6 -13  -1    5.08    0.52
   6  13   1    5.16    0.47
   6  13   1    4.92    0.41
  -6  13  -1    5.62    0.58
   6  13   1    5.03    0.52
   6  13   1    5.97    0.62
  -6  13  -1    5.38    0.67
   7 -13   1   10.88    0.70
   7 -13   1   10.76    0.54
  -7 -13  -1   11.89    0.68
  -7 -13  -1   10.23    0.67
   7 -13   1   10.84    0.40
  -7 -13  -1   10.84    0.71
  -7 -13  -1   11.42    0.71
  -7 -13  -1   10.78    0.74
   7 -13   1   10.19    0.40
   7  13   1   12.32    0.56
   7  13   1   10.06    0.62
   7  13   1   10.86    0.74
   7  13   1    9.65    0.81
  -7  13  -1   10.25    0.85
  -7  13  -1   11.99    0.74
  -8 -13  -1    0.63    0.36
  -8 -13  -1   -0.15    0.36
   8 -13   1    0.48    0.15
  -8 -13  -1    0.32    0.33
   8 -13   1    0.69    0.15
   8 -13   1   -0.08    0.33
   8 -13   1    0.60    0.25
   8 -13   1    0.29    0.14
  -8  13  -1    0.10    0.31
   8  13   1    0.26    0.37
  -8  13  -1    0.36    0.46
   8  13   1   -0.08    0.17
   8  13   1    0.05    0.25
   8  13   1    0.63    0.50
   9 -13   1    1.08    0.19
  -9 -13  -1    1.18    0.41
  -9 -13  -1    1.34    0.41
  -9 -13  -1    1.20    0.49
   9 -13   1    1.20    0.30
   9 -13   1    1.19    0.41
  -9  13  -1    0.58    0.51
   9  13   1    1.24    0.33
   9  13   1    1.04    0.20
  -9  13  -1    1.09    0.39
   9  13   1    1.45    0.45
   9  13   1    1.59    0.58
  10 -13   1    0.41    0.30
 -10 -13  -1   -0.04    0.43
  10 -13   1    0.39    0.42
 -10 -13  -1    1.17    0.51
 -10  13  -1   -0.37    0.31
  10  13   1   -0.32    0.84
  10  13   1   -0.06    0.13
  10  13   1    0.36    0.45
 -10  13  -1    0.03    0.72
  10  13   1   -0.10    0.25
 -11 -13  -1    0.56    0.42
  11 -13   1    0.21    0.21
  11 -13   1    0.11    0.40
  11 -13   1    0.41    0.31
 -11 -13  -1    0.96    0.49
 -11 -13  -1    0.20    0.42
 -11  13  -1    0.28    0.34
  11  13   1    0.11    0.62
  11  13   1    0.64    0.55
  11  13   1   -0.11    0.28
 -11  13  -1    0.00    0.52
  12 -13   1    0.14    0.44
 -12 -13  -1    0.92    0.47
  12 -13   1    0.38    0.33
 -12 -13  -1    0.65    0.48
 -12 -13  -1   -0.03    0.46
 -12  13  -1    0.78    0.57
 -12  13  -1   -0.23    0.32
  12  13   1   -0.05    0.54
  12  13   1    0.17    0.32
  12  13   1    0.03    0.66
 -13 -13  -1    0.62    0.52
 -13 -13  -1    1.25    0.66
  13 -13   1    1.36    0.66
 -13 -13  -1    0.21    0.46
  13  13   1   -0.33    0.52
  13  13   1    0.64    0.89
 -13  13  -1    0.42    0.37
  13  13   1   -0.66    0.31
 -13  13  -1    0.36    0.66
 -14 -13  -1   -0.26    0.54
  14 -13   1    0.95    0.45
 -14 -13  -1    0.15    0.52
  14 -13   1   -0.33    0.68
 -14 -13  -1   -1.21    0.64
  14  13   1    1.14    1.06
  14  13   1    0.33    0.73
  13 -14  -1    2.39    0.51
 -13 -14   1    2.00    0.58
 -13 -14   1    3.51    0.78
 -13 -14   1    3.22    0.67
  13 -14  -1    2.44    0.71
  13  14  -1    1.95    0.70
  13  14  -1    2.14    1.13
 -13  14   1    2.02    0.82
 -13  14   1    2.56    0.53
 -12 -14   1    0.49    0.50
 -12 -14   1    1.63    0.58
  12 -14  -1    0.40    0.35
 -12 -14   1    1.05    0.49
  12 -14  -1    0.68    0.56
 -12  14   1    0.15    0.65
 -12  14   1    0.41    0.39
  12  14  -1    0.59    0.55
  12  14  -1    0.56    0.74
  11 -14  -1   -0.70    0.42
 -11 -14   1    0.46    0.43
  11 -14  -1    0.77    0.35
 -11 -14   1    0.82    0.51
 -11 -14   1    0.24    0.43
  11  14  -1    0.06    0.58
  11  14  -1    0.05    0.26
 -11  14   1    0.71    0.38
 -11  14   1    0.58    0.61
  11  14  -1    1.28    0.90
  10 -14  -1    0.92    0.33
 -10 -14   1    0.35    0.37
 -10 -14   1    0.77    0.43
  10 -14  -1    0.89    0.46
 -10 -14   1    0.76    0.47
 -10  14   1    0.31    0.55
  10  14  -1   -0.01    0.23
  10  14  -1    0.82    0.68
 -10  14   1    0.48    0.37
  10  14  -1    0.74    0.48
   9 -14  -1    0.36    0.36
  -9 -14   1    0.26    0.41
  -9 -14   1    0.46    0.38
  -9 -14   1   -0.05    0.35
   9  14  -1    0.34    0.53
   9  14  -1    0.37    0.40
   9  14  -1   -0.26    0.20
   9  14  -1    0.15    0.17
  -9  14   1   -0.09    0.45
  -9  14   1    0.10    0.36
   8 -14  -1    1.49    0.20
  -8 -14   1    1.31    0.50
  -8 -14   1    0.77    0.39
  -8 -14   1    1.58    0.42
   8 -14  -1    1.39    0.32
   8 -14  -1    1.05    0.15
  -8  14   1    0.42    0.39
   8  14  -1    0.63    0.25
   8  14  -1    1.30    0.56
  -8  14   1    1.63    0.57
   8  14  -1    1.06    0.41
   8  14  -1    1.38    0.26
  -7 -14   1    0.73    0.36
  -7 -14   1    1.03    0.36
   7 -14  -1    1.19    0.24
  -7 -14   1    0.97    0.36
   7 -14  -1    0.94    0.27
  -7 -14   1    1.41    0.46
   7  14  -1    1.01    0.43
  -7  14   1    0.93    0.41
   7  14  -1    0.38    0.45
   7  14  -1    1.36    0.28
  -7  14   1    1.31    0.52
   7  14  -1    1.05    0.26
   6 -14  -1    0.35    0.16
   6 -14  -1    0.25    0.22
  -6 -14   1    1.12    0.34
  -6 -14   1    0.51    0.38
  -6 -14   1    0.26    0.29
   6 -14  -1    0.41    0.22
  -6 -14   1    0.52    0.32
   6  14  -1    0.45    0.24
  -6  14   1    0.98    0.45
  -6  14   1    0.60    0.38
   6  14  -1    0.39    0.31
   6  14  -1    1.31    0.48
   5 -14  -1   27.23    0.93
  -5 -14   1   27.74    1.16
  -5 -14   1   27.19    1.11
  -5 -14   1   29.18    1.15
  -5 -14   1   25.18    1.16
   5 -14  -1   27.27    1.00
   5  14  -1   28.02    1.02
   5  14  -1   27.58    1.25
   5  14  -1   27.32    1.08
  -5  14   1   28.00    1.31
  -5  14   1   29.08    1.23
   5  14  -1   28.15    1.21
   4 -14  -1    0.31    0.19
  -4 -14   1    0.15    0.26
  -4 -14   1    0.32    0.29
  -4 -14   1    0.83    0.31
   4 -14  -1    0.64    0.28
  -4 -14   1    0.02    0.29
  -4 -14   1    0.41    0.29
   4 -14  -1    0.47    0.27
  -4  14   1    0.20    0.36
   4  14  -1    0.88    0.38
  -4  14   1    0.28    0.19
  -4  14   1    0.43    0.39
   4  14  -1    0.92    0.39
   4  14  -1    0.31    0.24
   4  14  -1    0.24    0.26
   3 -14  -1   12.93    0.64
  -3 -14   1   13.24    0.64
  -3 -14   1   12.55    0.69
  -3 -14   1   13.45    0.72
  -3 -14   1   12.89    0.67
   3 -14  -1   13.82    0.66
   3 -14  -1   12.49    0.57
  -3  14   1   13.33    0.79
   3  14  -1   12.88    0.60
   3  14  -1   13.32    0.63
  -3  14   1   11.87    0.67
   3  14  -1   13.87    0.74
   3  14  -1   11.21    0.79
  -3  14   1   13.58    0.85
  -2 -14   1   -0.06    0.22
   2 -14  -1    0.38    0.21
  -2 -14   1    0.12    0.22
   2 -14  -1   -0.24    0.24
  -2 -14   1   -0.12    0.26
  -2 -14   1    0.12    0.26
   2 -14  -1    0.05    0.23
  -2 -14   1   -0.11    0.28
   2  14  -1   -0.13    0.32
  -2  14   1    0.06    0.35
  -2  14   1    0.57    0.32
   2  14  -1    0.34    0.29
  -2  14   1    0.12    0.12
   2  14  -1    0.38    0.18
   1 -14  -1    1.11    0.33
   1 -14  -1    1.86    0.31
  -1 -14   1    1.63    0.30
  -1 -14   1    1.61    0.30
  -1 -14   1    1.71    0.32
   1 -14  -1    1.91    0.28
  -1 -14   1    1.58    0.55
  -1 -14   1    1.88    0.36
   1 -14  -1    2.18    0.35
  -1  14   1    1.54    0.19
   1  14  -1    1.33    0.32
  -1  14   1    1.84    0.50
   1  14  -1    1.57    0.21
  -1  14   1    1.37    0.37
   1  14  -1    1.69    0.44
  -1  14   1    1.29    0.24
   0 -14  -1    6.51    0.46
   0 -14   1    5.40    0.47
   0 -14  -1    6.88    0.47
   0 -14   1    6.43    0.44
   0 -14   1    6.64    0.45
   0 -14  -1    6.68    0.44
   0 -14  -1    6.06    0.50
   0 -14   1    6.48    0.45
   0  14  -1    6.37    0.63
   0  14  -1    5.91    0.25
   0  14   1    6.65    0.55
   0  14   1    5.39    0.41
   0  14  -1    6.64    0.45
   0  14  -1    5.78    0.29
   0  14   1    6.30    0.40
   1 -14   1    1.37    0.28
   1 -14   1    1.24    0.33
  -1 -14  -1    1.20    0.29
  -1 -14  -1    0.97    0.34
  -1 -14  -1    1.81    0.35
   1 -14   1    1.86    0.30
  -1 -14  -1    1.63    0.30
  -1 -14  -1    1.74    0.34
   1 -14   1    1.77    0.27
   1  14   1    1.66    0.47
  -1  14  -1    1.29    0.12
  -1  14  -1    2.06    0.45
  -1  14  -1    1.17    0.14
   1  14   1    0.98    0.30
  -1  14  -1    1.36    0.37
   1  14   1    1.55    0.36
  -1  14  -1    1.35    0.27
  -2 -14  -1    6.64    0.53
   2 -14   1    5.31    0.32
  -2 -14  -1    6.46    0.52
   2 -14   1    5.48    0.44
  -2 -14  -1    5.84    0.47
  -2 -14  -1    5.31    0.47
   2 -14   1    6.92    0.45
   2 -14   1    6.29    0.39
  -2 -14  -1    4.97    0.48
   2  14   1    6.47    0.59
   2  14   1    5.62    0.44
  -2  14  -1    5.83    0.64
  -2  14  -1    6.22    0.26
  -2  14  -1    6.73    0.40
  -2  14  -1    5.99    0.24
  -2  14  -1    6.18    0.58
   2  14   1    4.90    0.47
  -3 -14  -1    2.56    0.40
   3 -14   1    2.92    0.30
  -3 -14  -1    3.04    0.39
   3 -14   1    2.93    0.23
  -3 -14  -1    3.52    0.42
  -3 -14  -1    3.96    0.52
   3 -14   1    3.90    0.40
   3 -14   1    3.18    0.37
  -3 -14  -1    3.71    0.48
   3  14   1    3.04    0.39
  -3  14  -1    3.31    0.55
  -3  14  -1    3.30    0.52
   3  14   1    2.55    0.37
  -3  14  -1    2.95    0.30
   3  14   1    2.96    0.45
   3  14   1    3.36    0.53
  -3  14  -1    3.26    0.21
  -4 -14  -1   -0.24    0.25
   4 -14   1   -0.19    0.23
   4 -14   1   -0.02    0.11
   4 -14   1    0.18    0.17
  -4 -14  -1    0.05    0.28
   4 -14   1    0.03    0.23
  -4 -14  -1    0.25    0.35
  -4 -14  -1   -0.09    0.27
  -4 -14  -1    0.09    0.34
   4  14   1    0.33    0.28
   4  14   1   -0.53    0.29
   4  14   1    0.43    0.27
  -4  14  -1    0.10    0.15
  -4  14  -1    0.48    0.41
  -4  14  -1    0.34    0.36
   4  14   1   -0.07    0.33
   5 -14   1    4.37    0.29
   5 -14   1    3.94    0.20
  -5 -14  -1    5.41    0.57
  -5 -14  -1    4.73    0.46
  -5 -14  -1    4.11    0.51
  -5 -14  -1    4.61    0.57
  -5 -14  -1    4.36    0.47
   5 -14   1    3.88    0.38
   5  14   1    5.42    0.64
  -5  14  -1    3.60    0.54
   5  14   1    3.13    0.46
   5  14   1    4.36    0.40
   5  14   1    4.23    0.47
   5  14   1    4.43    0.60
  -5  14  -1    3.59    0.59
  -5  14  -1    3.27    0.30
  -6 -14  -1    0.03    0.29
  -6 -14  -1   -0.11    0.31
   6 -14   1    0.04    0.21
  -6 -14  -1    0.29    0.32
  -6 -14  -1   -0.17    0.34
   6 -14   1   -0.11    0.17
   6 -14   1    0.56    0.14
   6 -14   1    0.04    0.31
  -6 -14  -1    0.44    0.31
   6  14   1    0.86    0.45
   6  14   1    0.17    0.26
  -6  14  -1   -0.20    0.35
   6  14   1    0.34    0.40
  -6  14  -1    0.07    0.40
   6  14   1   -0.16    0.29
   6  14   1    0.12    0.22
  -7 -14  -1    0.71    0.35
  -7 -14  -1    0.26    0.35
   7 -14   1    0.76    0.23
  -7 -14  -1    0.50    0.34
   7 -14   1    0.52    0.23
   7 -14   1    0.35    0.34
  -7 -14  -1    0.38    0.39
   7  14   1    0.44    0.48
   7  14   1    0.33    0.25
  -7  14  -1    1.06    0.52
   7  14   1    0.56    0.37
  -7  14  -1    0.44    0.36
   7  14   1    0.23    0.27
  -8 -14  -1    1.98    0.51
   8 -14   1    2.44    0.23
   8 -14   1    2.58    0.34
   8 -14   1    2.88    0.50
  -8 -14  -1    2.36    0.46
  -8 -14  -1    2.97    0.51
   8  14   1    2.06    0.63
   8  14   1    2.75    0.32
   8  14   1    1.67    0.35
  -8  14  -1    3.43    0.67
  -8  14  -1    3.24    0.51
   8  14   1    2.18    0.49
   9 -14   1    0.21    0.36
   9 -14   1    1.13    0.30
   9 -14   1    0.69    0.13
  -9 -14  -1    0.83    0.40
  -9 -14  -1    0.45    0.46
  -9 -14  -1    0.64    0.40
  -9  14  -1    1.06    0.54
   9  14   1    0.68    0.20
   9  14   1    0.29    0.58
  -9  14  -1    1.26    0.42
   9  14   1    1.00    0.46
  10 -14   1    0.88    0.31
 -10 -14  -1    1.43    0.48
  10 -14   1    1.13    0.45
 -10 -14  -1    0.34    0.45
 -10 -14  -1    2.11    0.51
 -10  14  -1    1.08    0.41
  10  14   1    0.40    0.45
  10  14   1    0.30    0.28
  10  14   1    0.49    0.60
 -10  14  -1    0.21    0.56
 -11 -14  -1    3.52    0.60
  11 -14   1    3.59    0.61
 -11 -14  -1    4.98    0.70
 -11 -14  -1    4.84    0.74
  11 -14   1    4.14    0.50
 -11  14  -1    3.22    0.53
  11  14   1    2.95    0.44
  11  14   1    6.89    1.01
  11  14   1    4.35    0.74
 -11  14  -1    3.46    0.76
 -12 -14  -1   -0.14    0.52
 -12 -14  -1    0.57    0.49
 -12 -14  -1    0.31    0.43
  12 -14   1    0.13    0.32
  12 -14   1    0.43    0.49
 -12  14  -1    0.72    0.38
  12  14   1   -1.52    0.69
 -12  14  -1   -0.53    0.55
  12  14   1   -0.28    0.29
  12  14   1    0.36    0.52
  13 -14   1    1.33    0.69
 -13 -14  -1    1.57    0.55
 -13 -14  -1    1.15    0.65
 -13 -14  -1    2.37    0.66
  13  14   1    1.71    1.06
 -13  14  -1    1.01    0.43
  13  14   1    1.72    0.68
 -13  14  -1    0.73    0.76
 -13 -15   1    1.74    0.67
  13 -15  -1    1.99    0.49
 -13 -15   1    1.06    0.98
 -13 -15   1    1.91    0.76
  13  15  -1    0.84    0.64
 -13  15   1    1.58    0.57
 -12 -15   1    0.26    0.55
 -12 -15   1    0.01    0.43
 -12 -15   1    1.76    0.59
  12 -15  -1    0.39    0.34
  12  15  -1   -0.07    0.49
  12  15  -1    1.15    0.83
 -12  15   1   -0.81    0.67
 -12  15   1    0.47    0.43
 -11 -15   1    1.52    0.50
 -11 -15   1    2.14    0.63
 -11 -15   1    1.24    0.52
  11 -15  -1    2.88    0.50
 -11  15   1    1.98    0.73
  11  15  -1    2.25    0.79
 -11  15   1    2.06    0.48
  11  15  -1    2.27    0.59
 -10 -15   1    0.80    0.48
 -10 -15   1    0.69    0.45
 -10 -15   1    0.08    0.40
  10 -15  -1    0.51    0.29
  10  15  -1   -0.55    0.20
 -10  15   1    0.12    0.41
  10  15  -1   -0.14    0.40
 -10  15   1   -0.12    0.57
  10  15  -1   -0.03    0.56
  -9 -15   1    0.15    0.36
   9 -15  -1    0.09    0.45
  -9 -15   1   -0.15    0.43
   9  15  -1    0.00    0.37
   9  15  -1    0.29    0.19
  -9  15   1   -0.62    0.47
  -9  15   1   -0.07    0.37
   9  15  -1   -0.30    0.22
  -8 -15   1    0.01    0.39
   8 -15  -1   -0.06    0.11
   8 -15  -1   -0.29    0.21
  -8 -15   1    0.11    0.36
   8 -15  -1    0.40    0.30
  -8 -15   1   -0.21    0.33
   8  15  -1   -0.19    0.32
  -8  15   1   -0.02    0.38
  -8  15   1    0.17    0.51
   8  15  -1   -0.30    0.20
   8  15  -1   -0.21    0.21
   8  15  -1   -0.31    0.50
  -7 -15   1    0.22    0.37
  -7 -15   1   -0.17    0.37
   7 -15  -1    0.04    0.14
  -7 -15   1   -0.19    0.31
   7 -15  -1    0.29    0.24
   7 -15  -1    0.18    0.21
  -7 -15   1    0.30    0.32
  -7  15   1    0.13    0.45
   7  15  -1    0.10    0.44
   7  15  -1    0.20    0.34
   7  15  -1    0.26    0.24
   7  15  -1    0.02    0.22
  -7  15   1    0.34    0.40
  -6 -15   1    1.64    0.40
  -6 -15   1    1.86    0.44
   6 -15  -1    1.61    0.32
  -6 -15   1    1.63    0.36
  -6 -15   1    1.60    0.44
   6  15  -1    0.83    0.51
   6  15  -1    1.78    0.51
  -6  15   1    1.55    0.51
   6  15  -1    1.44    0.30
   6  15  -1    1.27    0.36
  -6  15   1    2.25    0.52
   5 -15  -1    0.77    0.28
   5 -15  -1    0.94    0.31
  -5 -15   1    0.72    0.33
  -5 -15   1    1.07    0.37
   5 -15  -1    0.91    0.22
  -5 -15   1    1.06    0.33
  -5 -15   1    0.53    0.40
   5  15  -1    1.22    0.43
   5  15  -1    0.90    0.44
  -5  15   1    1.05    0.45
  -5  15   1    0.76    0.46
   5  15  -1    0.67    0.31
   5  15  -1    0.47    0.26
   4 -15  -1    5.60    0.50
  -4 -15   1    5.78    0.53
   4 -15  -1    6.43    0.40
   4 -15  -1    5.75    0.47
  -4 -15   1    5.41    0.53
  -4 -15   1    5.81    0.55
  -4 -15   1    5.57    0.52
   4  15  -1    5.78    0.47
   4  15  -1    5.37    0.47
  -4  15   1    5.64    0.71
  -4  15   1    5.50    0.36
   4  15  -1    7.12    0.71
  -4  15   1    5.64    0.63
   3 -15  -1    4.08    0.37
  -3 -15   1    4.84    0.49
   3 -15  -1    5.18    0.54
  -3 -15   1    5.43    0.58
  -3 -15   1    4.75    0.45
  -3 -15   1    4.36    0.48
   3 -15  -1    4.43    0.46
  -3 -15   1    5.02    0.48
  -3  15   1    6.55    0.70
   3  15  -1    5.13    0.65
   3  15  -1    4.97    0.45
   3  15  -1    5.13    0.54
   3  15  -1    4.84    0.40
  -3  15   1    5.04    0.55
   2 -15  -1    9.14    0.59
  -2 -15   1    9.38    0.57
  -2 -15   1    9.19    0.61
   2 -15  -1    9.72    0.51
  -2 -15   1    9.79    0.57
  -2 -15   1    9.17    0.60
   2 -15  -1   10.56    0.60
  -2  15   1    9.51    0.43
   2  15  -1    9.68    0.73
   2  15  -1    9.96    0.63
  -2  15   1    8.96    0.39
  -2  15   1    9.00    0.77
  -2  15   1    9.67    0.70
   2  15  -1    9.10    0.46
  -1 -15   1    1.08    0.28
  -1 -15   1    1.00    0.28
   1 -15  -1    0.43    0.31
   1 -15  -1    0.28    0.28
   1 -15  -1    1.36    0.31
  -1 -15   1    1.06    0.36
   1 -15  -1    1.51    0.28
  -1 -15   1    1.16    0.32
  -1 -15   1    0.82    0.29
   1  15  -1    1.36    0.43
  -1  15   1    1.27    0.40
  -1  15   1    0.89    0.17
  -1  15   1    1.15    0.42
  -1  15   1    1.41    0.24
   1  15  -1    0.70    0.31
   1  15  -1    0.98    0.19
   0 -15   1    1.70    0.33
   0 -15  -1    1.02    0.44
   0 -15  -1    1.27    0.28
   0 -15   1    1.08    0.41
   0 -15   1    1.15    0.27
   0 -15  -1    0.74    0.28
   0 -15  -1    0.92    0.29
   0 -15   1    1.37    0.31
   0  15  -1    1.08    0.15
   0  15  -1    1.31    0.31
   0  15  -1    1.47    0.42
   0  15  -1    1.26    0.14
   0  15   1    1.30    0.21
   0  15   1    1.23    0.39
   0  15   1    0.97    0.27
   0  15  -1    1.49    0.46
   0  15   1    1.03    0.44
   0  15   1    1.70    0.26
   1 -15   1    0.23    0.23
   1 -15   1    0.04    0.24
  -1 -15  -1   -0.08    0.24
  -1 -15  -1   -0.27    0.29
   1 -15   1    0.18    0.21
   1 -15   1    0.17    0.30
  -1 -15  -1    0.18    0.28
   1  15   1   -0.32    0.25
   1  15   1    0.06    0.35
  -1  15  -1    0.64    0.34
  -1  15  -1    0.10    0.22
  -1  15  -1    0.09    0.35
   1  15   1    0.14    0.33
  -2 -15  -1    5.97    0.46
  -2 -15  -1    5.64    0.48
  -2 -15  -1    5.21    0.48
  -2 -15  -1    5.42    0.54
   2 -15   1    5.16    0.46
  -2 -15  -1    5.23    0.51
   2 -15   1    5.66    0.41
   2 -15   1    5.50    0.48
  -2  15  -1    5.62    0.41
   2  15   1    5.98    0.45
  -2  15  -1    6.43    0.62
   2  15   1    5.76    0.58
   2  15   1    4.24    0.48
   2  15   1    6.17    0.69
  -2  15  -1    6.84    0.68
  -3 -15  -1   40.35    1.50
  -3 -15  -1   42.59    1.44
  -3 -15  -1   33.92    1.43
   3 -15   1   41.55    1.39
   3 -15   1   42.11    1.31
   3 -15   1   37.00    1.22
   3 -15   1   40.56    1.39
  -3 -15  -1   39.41    1.44
  -3 -15  -1   42.72    1.50
   3  15   1   41.13    1.41
  -3  15  -1   42.82    1.68
  -3  15  -1   37.65    1.17
   3  15   1   41.19    1.45
   3  15   1   42.63    1.63
  -3  15  -1   43.30    1.58
  -3  15  -1   40.36    1.28
   3  15   1   40.56    1.48
   4 -15   1    0.22    0.28
  -4 -15  -1    1.41    0.35
  -4 -15  -1    0.25    0.36
   4 -15   1    0.43    0.13
  -4 -15  -1    0.54    0.32
   4 -15   1    0.49    0.29
   4 -15   1    0.40    0.20
  -4 -15  -1    0.18    0.30
  -4 -15  -1    0.50    0.33
   4  15   1    0.36    0.29
  -4  15  -1    0.94    0.44
   4  15   1    0.95    0.47
  -4  15  -1    0.34    0.16
  -4  15  -1    0.08    0.37
   4  15   1    0.41    0.44
   4  15   1    0.72    0.32
  -5 -15  -1    0.54    0.34
  -5 -15  -1    0.96    0.36
  -5 -15  -1    1.24    0.46
  -5 -15  -1    0.97    0.38
  -5 -15  -1    1.66    0.37
   5 -15   1    0.94    0.32
   5 -15   1    0.95    0.20
   5 -15   1    0.93    0.29
  -5  15  -1    0.58    0.24
  -5  15  -1    0.27    0.47
   5  15   1    0.77    0.41
   5  15   1    0.53    0.33
   5  15   1    0.31    0.43
   5  15   1    1.36    0.30
   5  15   1    0.83    0.33
  -5  15  -1    0.81    0.40
  -6 -15  -1    2.46    0.42
  -6 -15  -1    3.09    0.54
  -6 -15  -1    3.01    0.47
  -6 -15  -1    2.63    0.50
   6 -15   1    3.00    0.36
  -6 -15  -1    1.69    0.39
   6  15   1    2.32    0.35
   6  15   1    2.32    0.40
   6  15   1    3.63    0.59
   6  15   1    2.85    0.49
  -6  15  -1    2.75    0.53
   6  15   1    3.26    0.58
  -6  15  -1    2.90    0.61
  -7 -15  -1    2.53    0.51
   7 -15   1    2.65    0.32
  -7 -15  -1    2.33    0.45
  -7 -15  -1    2.54    0.57
   7 -15   1    2.22    0.30
  -7 -15  -1    1.96    0.41
   7  15   1    2.40    0.35
   7  15   1    2.09    0.55
  -7  15  -1    2.91    0.63
   7  15   1    2.40    0.57
   7  15   1    1.98    0.38
  -7  15  -1    2.03    0.48
   7  15   1    1.78    0.44
   8 -15   1   13.70    0.65
  -8 -15  -1   13.72    0.86
  -8 -15  -1   13.10    0.81
   8 -15   1   12.13    0.80
  -8 -15  -1   13.07    0.90
   8  15   1   13.34    0.99
   8  15   1   13.21    0.62
  -8  15  -1   13.82    1.05
  -8  15  -1   14.01    0.86
   8  15   1   11.85    0.69
   8  15   1   13.23    0.86
  -9 -15  -1    1.54    0.58
   9 -15   1    0.47    0.43
   9 -15   1    1.06    0.28
  -9 -15  -1    1.13    0.46
  -9  15  -1    0.94    0.43
  -9  15  -1    1.15    0.61
   9  15   1    0.76    0.31
   9  15   1    1.10    0.24
   9  15   1    1.72    0.50
 -10 -15  -1    0.59    0.48
  10 -15   1    0.93    0.46
 -10 -15  -1    0.50    0.44
 -10 -15  -1    1.27    0.50
  10 -15   1    0.90    0.29
  10  15   1    0.54    0.49
 -10  15  -1    0.22    0.38
  10  15   1    0.10    0.27
 -10  15  -1    0.06    0.60
  10  15   1    0.95    0.60
 -11 -15  -1   -0.20    0.39
 -11 -15  -1    0.21    0.50
  11 -15   1    0.10    0.47
  11 -15   1    0.16    0.27
 -11 -15  -1    0.30    0.48
 -11  15  -1    0.04    0.36
  11  15   1    0.30    0.46
 -11  15  -1   -0.68    0.57
  11  15   1    0.31    0.69
  11  15   1   -0.50    0.26
 -12 -15  -1    0.15    0.43
 -12 -15  -1    0.51    0.61
 -12 -15  -1    0.76    0.53
  12 -15   1   -0.05    0.29
  12 -15   1   -0.37    0.53
  12  15   1   -0.28    0.54
 -12  15  -1    0.21    0.39
 -12  15  -1   -0.50    0.67
  12  15   1    0.40    0.83
 -13 -15  -1    1.44    0.65
 -13 -15  -1    3.37    0.76
  13 -15   1    1.63    0.82
  13  15   1    0.73    1.07
  13  15   1    0.38    0.66
 -13  15  -1    2.58    1.24
 -13  15  -1    1.73    0.51
  13 -16  -1    1.05    0.45
 -13 -16   1    0.32    0.55
 -13 -16   1    0.42    0.66
 -13 -16   1    0.41    0.67
  13  16  -1    0.63    1.03
 -13  16   1    0.80    0.51
  13  16  -1   -0.71    0.63
 -13  16   1    0.11    0.83
 -12 -16   1    0.59    0.47
  12 -16  -1    1.37    0.43
 -12 -16   1    1.29    0.64
 -12 -16   1    1.46    0.65
  12  16  -1    1.14    0.60
 -12  16   1    0.27    0.80
  12  16  -1    0.74    0.95
 -12  16   1    1.91    0.54
 -11 -16   1    0.53    0.46
  11 -16  -1    0.28    0.31
 -11 -16   1    1.38    0.57
 -11 -16   1   -0.26    0.49
  11  16  -1   -0.15    0.68
  11  16  -1    1.29    0.54
 -11  16   1    0.54    0.73
  10 -16  -1    1.15    0.35
 -10 -16   1    1.56    0.52
 -10 -16   1    1.37    0.49
 -10 -16   1    1.03    0.54
  10  16  -1    1.70    0.51
 -10  16   1    0.03    0.62
  10  16  -1    0.36    0.31
 -10  16   1    1.72    0.52
  10  16  -1    1.69    0.67
  -9 -16   1    0.83    0.44
  -9 -16   1    0.31    0.45
   9 -16  -1    0.11    0.32
  -9 -16   1   -0.13    0.38
   9  16  -1   -0.56    0.19
   9  16  -1    0.04    0.39
   9  16  -1    0.58    0.22
  -9  16   1   -0.12    0.55
  -9  16   1    0.12    0.42
   9  16  -1    0.28    0.55
   8 -16  -1    0.50    0.26
   8 -16  -1    0.59    0.21
  -8 -16   1   -0.17    0.40
  -8 -16   1    0.36    0.38
  -8  16   1    0.58    0.46
   8  16  -1    0.23    0.24
   8  16  -1    0.53    0.38
   8  16  -1    0.40    0.25
   8  16  -1    0.48    0.52
   7 -16  -1    0.41    0.23
  -7 -16   1    0.40    0.36
  -7 -16   1    0.49    0.35
   7 -16  -1    0.14    0.15
  -7 -16   1    0.22    0.36
  -7 -16   1    2.36    0.56
  -7  16   1    0.34    0.49
   7  16  -1   -0.20    0.22
   7  16  -1    0.13    0.46
   7  16  -1    0.35    0.25
   7  16  -1   -0.08    0.33
  -7  16   1    0.78    0.44
   7  16  -1    0.68    0.51
   6 -16  -1   10.71    0.68
  -6 -16   1    9.79    0.73
   6 -16  -1    9.76    0.56
  -6 -16   1   10.35    0.66
  -6 -16   1   10.54    0.70
   6 -16  -1    9.62    0.46
  -6 -16   1    8.59    0.71
   6  16  -1    9.50    0.58
   6  16  -1   10.25    0.67
   6  16  -1   11.65    0.84
  -6  16   1   11.90    0.95
  -6  16   1   10.70    0.82
   6  16  -1   11.55    0.90
  -5 -16   1    0.23    0.35
   5 -16  -1    0.59    0.22
  -5 -16   1    0.75    0.33
  -5 -16   1    0.34    0.42
   5 -16  -1    0.19    0.31
  -5 -16   1    0.59    0.35
   5 -16  -1    0.78    0.31
   5  16  -1    0.09    0.25
   5  16  -1    0.26    0.30
  -5  16   1    0.20    0.49
  -5  16   1    0.18    0.40
   5  16  -1    0.16    0.45
   5  16  -1    0.93    0.42
  -4 -16   1   11.34    0.74
   4 -16  -1   10.17    0.53
  -4 -16   1   11.03    0.70
   4 -16  -1   11.14    0.66
   4 -16  -1    9.87    0.61
  -4 -16   1   11.22    0.65
  -4 -16   1   10.95    0.69
  -4 -16   1   11.19    0.69
  -4  16   1   10.37    0.78
   4  16  -1   10.83    0.63
   4  16  -1   11.32    0.74
   4  16  -1   10.31    0.60
   4  16  -1   11.66    0.83
  -4  16   1   11.05    0.90
  -4  16   1    9.67    0.48
   3 -16  -1    2.37    0.42
  -3 -16   1    3.23    0.50
  -3 -16   1    2.94    0.51
  -3 -16   1    3.72    0.51
   3 -16  -1    2.57    0.40
   3 -16  -1    2.67    0.33
  -3 -16   1    4.05    0.53
  -3 -16   1    2.34    0.40
   3  16  -1    2.88    0.35
  -3  16   1    3.01    0.56
   3  16  -1    2.53    0.39
  -3  16   1    3.66    0.63
   3  16  -1    3.47    0.52
   3  16  -1    3.35    0.60
  -2 -16   1    0.01    0.25
  -2 -16   1   -0.07    0.33
  -2 -16   1    0.26    0.27
  -2 -16   1    0.61    0.30
  -2 -16   1    1.02    0.35
   2 -16  -1    0.72    0.25
   2 -16  -1    0.36    0.28
  -2  16   1    0.84    0.40
  -2  16   1    0.66    0.20
   2  16  -1    0.81    0.23
  -2  16   1    0.71    0.17
  -2  16   1    0.89    0.46
   2  16  -1    0.52    0.34
   2  16  -1    2.57    0.53
  -1 -16   1    0.78    0.30
   1 -16  -1    0.35    0.54
   1 -16  -1    0.63    0.36
  -1 -16   1    0.26    0.27
  -1 -16   1    0.90    0.31
   1 -16  -1    0.69    0.26
   1 -16  -1   -0.35    0.28
  -1 -16   1    0.39    0.35
  -1  16   1    0.26    0.36
   1  16  -1    0.39    0.13
   1  16  -1    0.56    0.43
  -1  16   1    0.28    0.17
  -1  16   1    0.10    0.18
  -1  16   1   -0.41    0.38
  -1  16   1   -0.09    0.20
   1  16  -1   -0.23    0.28
   1  16  -1    0.39    0.17
   0 -16  -1    1.71    0.35
   0 -16   1    1.59    0.33
   0 -16   1    1.37    0.39
   0 -16   1    1.37    0.31
   0 -16   1    1.68    0.34
   0 -16  -1    1.93    0.44
   0 -16  -1    2.23    0.40
   0  16  -1    1.69    0.48
   0  16   1    1.70    0.50
   0  16  -1    1.61    0.50
   0  16   1    1.79    0.28
   0  16   1    1.66    0.34
   0  16  -1    1.26    0.13
   0  16   1    1.42    0.20
   0  16  -1    1.69    0.17
   0  16   1    1.59    0.45
   0  16  -1    1.63    0.34
  -1 -16  -1   -0.08    0.27
   1 -16   1   -0.03    0.26
  -1 -16  -1   -0.20    0.30
   1 -16   1   -0.15    0.22
  -1 -16  -1   -0.59    0.30
  -1 -16  -1    0.43    0.30
  -1 -16  -1    0.20    0.28
   1 -16   1   -0.30    0.22
   1 -16   1   -0.03    0.29
   1  16   1   -0.07    0.21
  -1  16  -1    0.16    0.39
   1  16   1   -0.37    0.27
  -1  16  -1   -0.12    0.22
   1  16   1    0.29    0.44
   1  16   1   -0.11    0.34
  -1  16  -1    0.13    0.36
  -2 -16  -1   15.57    0.77
  -2 -16  -1   15.63    0.85
  -2 -16  -1   14.09    0.80
  -2 -16  -1   17.06    0.82
  -2 -16  -1   15.65    0.77
   2 -16   1   14.85    0.68
   2 -16   1   14.99    0.73
  -2  16  -1   15.73    1.00
   2  16   1   14.89    0.78
   2  16   1   15.76    0.98
  -2  16  -1   16.55    0.94
   2  16   1   14.76    0.90
   2  16   1   14.97    0.70
   3 -16   1    3.17    0.46
  -3 -16  -1    3.12    0.50
  -3 -16  -1    3.12    0.48
  -3 -16  -1    2.92    0.48
   3 -16   1    2.01    0.40
  -3 -16  -1    2.52    0.42
   3 -16   1    2.40    0.32
  -3 -16  -1    3.23    0.44
   3 -16   1    2.78    0.27
  -3  16  -1    3.94    0.58
  -3  16  -1    2.21    0.55
   3  16   1    2.82    0.56
   3  16   1    2.26    0.37
   3  16   1    3.03    0.51
  -3  16  -1    2.64    0.32
   3  16   1    2.78    0.41
   3  16   1    2.11    0.48
   4 -16   1   14.20    0.69
  -4 -16  -1   14.29    0.81
   4 -16   1   13.41    0.70
   4 -16   1   13.06    0.58
  -4 -16  -1   13.36    0.76
  -4 -16  -1   13.31    0.76
   4 -16   1   11.87    0.45
  -4 -16  -1   13.41    0.74
  -4 -16  -1   13.98    0.80
  -4  16  -1   12.43    0.47
   4  16   1   13.76    0.80
   4  16   1   13.98    0.76
  -4  16  -1   14.04    0.93
   4  16   1   13.04    0.72
  -4  16  -1   13.62    0.88
   4  16   1   13.59    0.89
  -5 -16  -1    0.56    0.35
   5 -16   1    0.35    0.28
  -5 -16  -1   -0.01    0.39
   5 -16   1    0.35    0.19
  -5 -16  -1    0.34    0.36
  -5 -16  -1    0.73    0.37
  -5 -16  -1    0.53    0.36
   5 -16   1    0.54    0.32
   5  16   1    0.44    0.34
  -5  16  -1    0.65    0.42
   5  16   1    0.61    0.42
  -5  16  -1    0.40    0.49
   5  16   1    0.64    0.44
   5  16   1    0.52    0.33
  -6 -16  -1    5.79    0.59
   6 -16   1    5.00    0.42
  -6 -16  -1    5.18    0.61
  -6 -16  -1    5.09    0.59
  -6 -16  -1    6.52    0.77
  -6 -16  -1    4.96    0.59
   6  16   1    5.86    0.49
   6  16   1    5.06    0.66
  -6  16  -1    6.33    0.72
   6  16   1    5.28    0.70
   6  16   1    5.85    0.54
  -6  16  -1    6.17    0.79
  -6  16  -1    4.46    0.36
  -7 -16  -1    0.30    0.38
  -7 -16  -1    0.36    0.37
   7 -16   1    0.59    0.24
  -7 -16  -1    0.35    0.38
  -7 -16  -1    0.59    0.45
   7  16   1    0.18    0.29
  -7  16  -1   -0.44    0.46
  -7  16  -1    0.33    0.42
   7  16   1    0.45    0.27
   7  16   1    0.80    0.38
   7  16   1    0.34    0.45
   7  16   1    0.72    0.47
  -8 -16  -1    0.08    0.41
   8 -16   1    0.77    0.23
  -8 -16  -1    0.37    0.47
   8  16   1    0.38    0.51
   8  16   1    0.21    0.24
   8  16   1   -0.12    0.37
   8  16   1    0.04    0.27
  -8  16  -1    0.98    0.44
   8  16   1    0.21    0.50
  -9 -16  -1    3.62    0.68
  -9 -16  -1    3.93    0.62
   9 -16   1    3.73    0.42
  -9 -16  -1    4.17    0.64
   9  16   1    3.48    0.60
  -9  16  -1    3.84    0.76
   9  16   1    4.76    0.83
   9  16   1    3.89    0.37
  -9  16  -1    4.10    0.61
   9  16   1    2.93    0.42
 -10 -16  -1    7.24    0.82
  10 -16   1    7.09    0.77
  10 -16   1    6.82    0.52
 -10 -16  -1    5.44    0.72
 -10 -16  -1    7.64    0.83
  10  16   1    7.73    1.04
 -10  16  -1    6.48    0.95
  10  16   1    4.69    0.50
 -10  16  -1    5.99    0.69
  10  16   1    7.94    0.98
 -11 -16  -1    2.01    0.61
  11 -16   1    0.77    0.54
 -11 -16  -1    0.76    0.46
 -11 -16  -1    1.27    0.60
  11 -16   1    1.35    0.34
 -11  16  -1    0.45    0.42
 -11  16  -1    0.75    0.70
  11  16   1    1.77    0.82
  11  16   1    0.60    0.51
 -12 -16  -1    4.25    0.76
 -12 -16  -1    4.19    0.69
  12 -16   1    3.56    0.77
  12 -16   1    4.41    0.55
 -12 -16  -1    4.06    0.81
  12  16   1    5.52    1.16
 -12  16  -1    2.88    0.93
  12  16   1    2.46    0.69
  12  16   1    3.45    0.55
 -12 -17   1    0.73    0.59
  12 -17  -1    1.15    0.40
 -12 -17   1    0.47    0.65
 -12 -17   1   -0.84    0.64
 -12  17   1    0.18    0.49
  12  17  -1    1.85    0.61
 -11 -17   1    2.22    0.68
 -11 -17   1    1.00    0.65
 -11 -17   1    2.01    0.59
  11 -17  -1    2.31    0.40
 -11  17   1    2.26    0.56
  11  17  -1    1.60    0.57
  11  17  -1    1.82    0.92
 -11  17   1    3.00    0.94
  10 -17  -1    2.13    0.39
 -10 -17   1    2.25    0.62
 -10 -17   1    2.04    0.57
 -10 -17   1    1.50    0.54
 -10  17   1    2.54    0.82
  10  17  -1    1.69    0.54
  10  17  -1    1.83    0.77
 -10  17   1    2.97    0.62
  -9 -17   1    0.62    0.47
  -9 -17   1    1.53    0.56
  -9 -17   1    0.90    0.47
   9 -17  -1    1.06    0.31
  -9  17   1    1.00    0.51
   9  17  -1    1.14    0.64
  -9  17   1   -0.04    0.63
   9  17  -1    0.12    0.24
   9  17  -1    0.91    0.26
   9  17  -1    0.72    0.42
   9  17  -1    0.22    0.63
  -8 -17   1    4.34    0.74
  -8 -17   1    4.43    0.63
   8 -17  -1    4.15    0.34
  -8 -17   1    4.39    0.64
  -8  17   1    5.21    0.72
   8  17  -1    3.60    0.39
   8  17  -1    4.50    0.61
  -8  17   1    3.20    0.71
   8  17  -1    3.55    0.76
   8  17  -1    3.98    1.16
   8  17  -1    3.69    0.42
  -7 -17   1    0.34    0.35
   7 -17  -1    0.71    0.26
  -7 -17   1    0.21    0.70
  -7 -17   1    0.42    0.38
  -7 -17   1    0.55    0.42
   7 -17  -1    0.18    0.17
   7 -17  -1   -0.36    0.32
   7  17  -1    0.49    0.24
  -7  17   1    0.56    0.44
   7  17  -1    0.16    0.47
   7  17  -1   -0.03    0.25
   7  17  -1   -0.34    0.32
[truncated: 4,074,125 more chars]
