# Supplementary material for: The synthesis and characterization of an iron(VII) nitrido complex
Source: Nat Chem. 2024 Jan 30;16(4):514–20. doi: 10.1038/s41557-023-01418-4 (PMC10997499; doi:10.1038/s41557-023-01418-4)
Supplement: Supplementary file 3 — Crystallographic data for complex (intermediate) 2e; CCDC reference no. 2297600 [file 41557_2023_1418_MOESM3_ESM.cif]

data_global                                                                     
#============================================================================== 
# 1. SUBMISSION DETAILS                                                         
                                                                                
_publ_contact_autor                                                             
;                                                                               
        Prof. Dr. K. Meyer       
        Department of Chemistry and Pharmacy
        Inorganic Chemistry
        Universit\"at Erlangen-N\"urnberg                   
        Egerlandstr. 1                                     
        D-91058 Erlangen                               
        Bundesrepublik Deutschland                             
;                                                                               
_publ_contact_author_phone        '049 9131 852-7360'                
_publ_contact_author_fax          '049 9131 852-7367'               
_publ_contact_author_email        'Karsten.Meyer@fau.de'
_publ_requested_journal           'Nature Chemistry'
_publ_requested_coeditor_name     ?                                            
                                                                                
_publ_contact_letter                                                            
;                                                                               
  Please consider this CIF submission for data deposition.                      
;                                                                               
                                                                                
#============================================================================== 
# 2. TITLE AND AUTHOR LIST                                                      
                                                                                
_publ_section_title                                                             
;                                                                               
 An Fe(VII) Nitrido Complex.
;                                                                               
                                                                                
loop_                                                                           
 _publ_author_name                                                              
 _publ_author_address         
     'Keilwerth, M.'                         
;       Department of Chemistry and Pharmacy
        Inorganic Chemistry
        Universit\"at Erlangen-N\"urnberg                   
        Egerlandstr. 1                                     
        D-91058 Erlangen                               
        Germany
;
     'Mao, W.'                         
;       Department of Chemistry and Pharmacy
        Inorganic Chemistry
        Universit\"at Erlangen-N\"urnberg                   
        Egerlandstr. 1                                     
        D-91058 Erlangen                               
        Germany
;
     'Malischewski, M.'                         
;       Freie Universit\"at Berlin
        Institut f\"ur Chemie und Biochemie 
        Anorganische Chemie
        Fabeckstr. 34-36
        D-14195 Berlin                    
        Bundesrepublik Deutschland                             
;
     'Jannuzzi, S. A. V.'                         
;       Max Planck Institute for Chemical Energy Conversion
        Stiftstr. 34-36
        D-45470 M\"ulheim an der Ruhr                            
        Germany
;
      'Breitwieser, K.'                
;       Saarland University
        Inorganic Chemistry: Coordination Chemistry 
        Campus C4 1 
        D-66123 Saarbr\"ucken
        Germany
;
      'Heinemann, F. W.'                
;       Department of Chemistry and Pharmacy
        Inorganic Chemistry
        Universit\"at Erlangen-N\"urnberg                   
        Egerlandstr. 1                                     
        D-91058 Erlangen                               
        Germany
;
     'Scheurer, A.'                         
;       Department of Chemistry and Pharmacy
        Inorganic Chemistry
        Universit\"at Erlangen-N\"urnberg                   
        Egerlandstr. 1                                     
        D-91058 Erlangen                               
        Germany
;
     'DeBeer, S.'                         
;       Max Planck Institute for Chemical Energy Conversion
        Stiftstr. 34-36
        D-45470 Mülheim an der Ruhr
        Germany
;
      'Munz, D.'                
;       Saarland University
        Inorganic Chemistry: Coordination Chemistry 
        Campus C4 1 
        D-66123 Saarbr\"ucken
        Germany
;
     'Bill, E.'                         
;       Max Planck Institute for Chemical Energy Conversion
        Stiftstr. 34-36
        D-45470 Mülheim an der Ruhr
        Germany
;
     'Meyer, K.'                
;       Department of Chemistry and Pharmacy
        Inorganic Chemistry
        Universit\"at Erlangen-N\"urnberg                   
        Egerlandstr. 1                                     
        D-91058 Erlangen                               
        Germany
;
#============================================================================== 
# 3. TEXT                                                                       
                                                                                
_publ_section_abstract                                                          
;                                                                               
 ?                                                                              
;                                                                               
                                                                                
_publ_section_comment                                                           
;                                                                               
 ?                                                                              
;                                                                               
                                                                                
_publ_section_experimental                                                      
;                                                                               
 source of material: see actual publication                                     
;                                                                               
                                                                                
_publ_section_references                                                        
;                                                                               
 ?                                                                              
;                                                                               
                                                                                
_publ_section_figure_captions                                                   
;                                                                               
 ?                                                                              
;                                                                               
                                                                                
_publ_section_acknowledgements                                                  
;                                                                               
 ?                                                                              
;                                                                               
                                                                                
#============================================================================== 
# 4.1 RESULTS FOR 3

data_mk2206
_audit_creation_date               2023-09-21
_audit_creation_method
;
Olex2 1.5
(compiled 2023.08.24 svn.re1ec1418 for OlexSys, GUI svn.r6817)
;
_shelx_SHELXL_version_number       '2018/3'
_audit_contact_author_address      ?
_audit_contact_author_email        ?
_audit_contact_author_name         ''
_audit_contact_author_phone        ?
_publ_contact_author_id_orcid      ?
_publ_section_references
;
Dolomanov, O.V., Bourhis, L.J., Gildea, R.J, Howard, J.A.K. & Puschmann, H.
 (2009), J. Appl. Cryst. 42, 339-341.

Sheldrick, G.M. (2015). Acta Cryst. C71, 3-8.
;
_chemical_name_common              ?
_chemical_name_systematic          ?
_chemical_formula_moiety          
 'C41 H47 Fe N9, 1.979(F6 P), 1.021(F6 Mo), 2.5(C4 H6 N2)'
_chemical_formula_sum              'C51 H62 F18 Fe Mo1.02 N14 P1.98'
_chemical_formula_weight           1428.17
_chemical_melting_point            ?
loop_
  _atom_type_symbol
  _atom_type_description
  _atom_type_scat_dispersion_real
  _atom_type_scat_dispersion_imag
  _atom_type_scat_source
 'C' 'C' 0.0033 0.0016 'International Tables Vol C Tables 4.2.6.8 and 6.1.1.4'
 'H' 'H' 0.0000 0.0000 'International Tables Vol C Tables 4.2.6.8 and 6.1.1.4'
 'F' 'F' 0.0171 0.0103 'International Tables Vol C Tables 4.2.6.8 and 6.1.1.4'
 'Fe' 'Fe' 0.3463 0.8444 'International Tables Vol C Tables 4.2.6.8 and 6.1.1.4'
 'N' 'N' 0.0061 0.0033 'International Tables Vol C Tables 4.2.6.8 and 6.1.1.4'
 'P' 'P' 0.1023 0.0942 'International Tables Vol C Tables 4.2.6.8 and 6.1.1.4'
 'Mo' 'Mo' -1.6832 0.6857
 'International Tables Vol C Tables 4.2.6.8 and 6.1.1.4'

_shelx_space_group_comment
;
The symmetry employed for this shelxl refinement is uniquely defined
by the following loop, which should always be used as a source of
symmetry information in preference to the above space-group names.
They are only intended as comments.
;
_space_group_crystal_system        'orthorhombic'
_space_group_IT_number             62
_space_group_name_H-M_alt          'P n m a'
_space_group_name_Hall             '-P 2ac 2n'
loop_
  _space_group_symop_operation_xyz
 'x, y, z'
 '-x+1/2, -y, z+1/2'
 '-x, y+1/2, -z'
 'x+1/2, -y+1/2, -z+1/2'
 '-x, -y, -z'
 'x-1/2, y, -z-1/2'
 'x, -y-1/2, z'
 '-x-1/2, y-1/2, z-1/2'

_cell_length_a                     25.4988(15)
_cell_length_b                     13.5933(8)
_cell_length_c                     17.9406(11)
_cell_angle_alpha                  90
_cell_angle_beta                   90
_cell_angle_gamma                  90
_cell_volume                       6218.4(6)
_cell_formula_units_Z              4
_cell_measurement_reflns_used      9623
_cell_measurement_temperature      100(2)
_cell_measurement_theta_max        30.47
_cell_measurement_theta_min        2.19
_shelx_estimated_absorpt_T_max     0.965
_shelx_estimated_absorpt_T_min     0.807
_exptl_absorpt_coefficient_mu      0.591
_exptl_absorpt_correction_T_max    0.7461
_exptl_absorpt_correction_T_min    0.6662
_exptl_absorpt_correction_type     multi-scan
_exptl_absorpt_process_details
;
SADABS-2016/2 (Bruker,2016/2) was used for absorption correction.
wR2(int) was 0.1407 before and 0.0626 after correction.
The Ratio of minimum to maximum transmission is 0.8929.
The \l/2 correction factor is Not present.
;
_exptl_absorpt_special_details     ?
_exptl_crystal_colour              orange
_exptl_crystal_density_diffrn      1.525
_exptl_crystal_density_meas        ?
_exptl_crystal_density_method      ?
_exptl_crystal_description         needle
_exptl_crystal_F_000               2906
_exptl_crystal_size_max            0.38
_exptl_crystal_size_mid            0.11
_exptl_crystal_size_min            0.06
_exptl_transmission_factor_max     ?
_exptl_transmission_factor_min     ?
_diffrn_reflns_av_R_equivalents    0.0700
_diffrn_reflns_av_unetI/netI       0.0250
_diffrn_reflns_Laue_measured_fraction_full  1.000
_diffrn_reflns_Laue_measured_fraction_max  1.000
_diffrn_reflns_limit_h_max         34
_diffrn_reflns_limit_h_min         -34
_diffrn_reflns_limit_k_max         18
_diffrn_reflns_limit_k_min         -18
_diffrn_reflns_limit_l_max         24
_diffrn_reflns_limit_l_min         -24
_diffrn_reflns_number              125939
_diffrn_reflns_point_group_measured_fraction_full  1.000
_diffrn_reflns_point_group_measured_fraction_max  1.000
_diffrn_reflns_theta_full          25.242
_diffrn_reflns_theta_max           28.697
_diffrn_reflns_theta_min           1.880
_diffrn_ambient_temperature        100(2)
_diffrn_measured_fraction_theta_full  1.000
_diffrn_measured_fraction_theta_max  1.000
_diffrn_radiation_source          'ImuS high brilliance micro-focus tube' 
_diffrn_radiation_monochromator   'Quazar focussing montel optics'
_diffrn_measurement_device_type   'Bruker Kappa ImuS Duo Photon II CPAD'
_diffrn_measurement_method        '\f and \w scans'
_diffrn_detector_area_resol_mean   ? 
_diffrn_radiation_type             MoK\a
_diffrn_radiation_wavelength       0.71073
_diffrn_standards_number           0
_reflns_Friedel_coverage           0.000
_reflns_Friedel_fraction_full      .
_reflns_Friedel_fraction_max       .
_reflns_number_gt                  6714
_reflns_number_total               8362
_reflns_special_details
;
 Reflections were merged by SHELXL according to the crystal
 class for the calculation of statistics and refinement.
 
 _reflns_Friedel_fraction is defined as the number of unique
 Friedel pairs measured divided by the number that would be
 possible theoretically, ignoring centric projections and
 systematic absences.
;
_reflns_threshold_expression       'I > 2\s(I)'
_computing_data_collection        'Bruker APEX3 (Bruker AXS, 2015)'
_computing_cell_refinement        'SAINT V8.38A (Bruker AXS, 2016)'
_computing_data_reduction         'SAINT V8.38A (Bruker AXS, 2016)' 
_computing_structure_solution     'SHELX XT 2014/5 (Sheldrick, 2015)'
_computing_structure_refinement   'SHELXL-2018/3 (Sheldrick, 2015)'
_computing_molecular_graphics     'SHELXTL 6.12 (Bruker AXS, 2002)'
_computing_publication_material    'Olex2 1.5 (Dolomanov et al., 2009)'
_refine_diff_density_max           0.986
_refine_diff_density_min           -0.862
_refine_diff_density_rms           0.081
_refine_ls_extinction_coef         .
_refine_ls_extinction_method       none
_refine_ls_goodness_of_fit_ref     1.113
_refine_ls_hydrogen_treatment      constr
_refine_ls_matrix_type             full
_refine_ls_number_parameters       555
_refine_ls_number_reflns           8362
_refine_ls_number_restraints       174
_refine_ls_R_factor_all            0.0723
_refine_ls_R_factor_gt             0.0549
_refine_ls_restrained_S_all        1.169
_refine_ls_shift/su_max            0.001
_refine_ls_shift/su_mean           0.000
_refine_ls_structure_factor_coef   Fsqd
_refine_ls_weighting_details      
 'w=1/[\s^2^(Fo^2^)+(0.0469P)^2^+11.0635P] where P=(Fo^2^+2Fc^2^)/3'
_refine_ls_weighting_scheme        calc
_refine_ls_wR_factor_gt            0.1263
_refine_ls_wR_factor_ref           0.1346
_refine_special_details            ?
_olex2_refinement_description
;
1. Fixed Uiso
 At 1.2 times of:
  All C(H) groups, All C(H,H) groups
 At 1.5 times of:
  All C(H,H,H) groups
2. Uiso/Uaniso restraints and constraints
P2 \\sim F21 \\sim F22 \\sim F23 \\sim F24 \\sim F25 \\sim Mo2A \\sim F21A
\\sim F22A \\sim F23A \\sim F24A \\sim F25A: within 2A with sigma of 0.01 and
sigma for terminal atoms of 0.02 within 2A
Uanis(P2) = Uanis(Mo2A)
3. Others
 Sof(F22A)=1-FVAR(1)
 Sof(Mo2A)=Sof(F21A)=Sof(F23A)=Sof(F24A)=Sof(F25A)=0.5*(1-FVAR(2))
 Sof(P2)=Sof(F21)=Sof(F23)=Sof(F24)=Sof(F25)=0.5*FVAR(2)
 Sof(F22)=FVAR(1)
 Sof(Mo1A)=Sof(F11A)=Sof(F12A)=Sof(F13A)=Sof(F14A)=Sof(F15A)=Sof(F16A)=1-FVAR(2)
 Sof(P1)=Sof(F11)=Sof(F12)=Sof(F13)=Sof(F14)=Sof(F15)=Sof(F16)=FVAR(2)
 Fixed Sof: H5A(0.5) H5B(0.5) H24A(0.5) H24B(0.5) H24C(0.5) H25B(0.5)
 H25C(0.5) H26A(0.5) H26B(0.5) H26C(0.5) H28A(0.5) H28B(0.5) H28C(0.5)
 H10A(0.5) H10B(0.5) H10C(0.5) H30A(0.5) H30B(0.5) H30C(0.5) H40A(0.5)
 H40B(0.5) H40C(0.5)
4.a Secondary CH2 refined with riding coordinates:
 C1(H1A,H1B), C5(H5A,H5B)
4.b Me refined with riding coordinates:
 C25(H25A,H25B,H25C)
4.c Aromatic/amide H refined with riding coordinates:
 C3(H3), C4(H4), C7(H7), C8(H8), C11(H11), C13(H13), C22(H22)
4.d Idealised Me refined as rotating group:
 C15(H15A,H15B,H15C), C16(H16A,H16B,H16C), C17(H17A,H17B,H17C), C24(H24A,H24B,
 H24C), C26(H26A,H26B,H26C), C28(H28A,H28B,H28C), C102(H10A,H10B,H10C),
 C202(H20A,H20B,H20C), C302(H30A,H30B,H30C), C402(H40A,H40B,H40C)
;
_atom_sites_solution_hydrogens     geom
_atom_sites_solution_primary       direct
_atom_sites_solution_secondary     ?
loop_
  _atom_site_label
  _atom_site_type_symbol
  _atom_site_fract_x
  _atom_site_fract_y
  _atom_site_fract_z
  _atom_site_U_iso_or_equiv
  _atom_site_adp_type
  _atom_site_occupancy
  _atom_site_site_symmetry_order
  _atom_site_calc_flag
  _atom_site_refinement_flags_posn
  _atom_site_refinement_flags_adp
  _atom_site_refinement_flags_occupancy
  _atom_site_disorder_assembly
  _atom_site_disorder_group
 Fe1 Fe 0.58563(2) 0.750000 0.19653(3) 0.02097(13) Uani 1 2 d S T P . .
 N1 N 0.55699(13) 0.750000 0.31062(18) 0.0265(7) Uani 1 2 d S T P . .
 N2 N 0.54943(9) 0.58380(18) 0.27660(13) 0.0286(5) Uani 1 1 d . . . . .
 N3 N 0.59728(9) 0.52242(17) 0.19046(13) 0.0251(5) Uani 1 1 d . . . . .
 N4 N 0.65169(13) 0.750000 0.31797(18) 0.0247(7) Uani 1 2 d S T P . .
 N5 N 0.70088(12) 0.750000 0.21922(17) 0.0220(6) Uani 1 2 d S T P . .
 N6 N 0.61964(12) 0.750000 0.11634(17) 0.0227(6) Uani 1 2 d S T P . .
 N7 N 0.51103(12) 0.750000 0.15770(19) 0.0263(7) Uani 1 2 d S T P . .
 C1 C 0.52447(11) 0.6599(2) 0.32055(18) 0.0334(6) Uani 1 1 d . . . . .
 H1A H 0.523217 0.640677 0.373743 0.040 Uiso 1 1 calc R U . . .
 H1B H 0.488213 0.671534 0.302898 0.040 Uiso 1 1 calc R U . . .
 C2 C 0.57892(10) 0.6077(2) 0.21705(15) 0.0242(5) Uani 1 1 d . . . . .
 C3 C 0.54804(12) 0.4827(2) 0.28694(17) 0.0325(6) Uani 1 1 d . . . . .
 H3 H 0.529384 0.447884 0.324433 0.039 Uiso 1 1 calc R U . . .
 C4 C 0.57828(12) 0.4440(2) 0.23339(18) 0.0335(6) Uani 1 1 d . . . . .
 H4 H 0.585506 0.376171 0.225910 0.040 Uiso 1 1 calc R U . . .
 C5 C 0.60373(15) 0.750000 0.3618(2) 0.0299(9) Uani 1 2 d S T P . .
 H5A H 0.602760 0.809001 0.394142 0.036 Uiso 0.5 1 calc R U P . .
 H5B H 0.602760 0.690999 0.394142 0.036 Uiso 0.5 1 calc R U P . .
 C6 C 0.65044(15) 0.750000 0.2435(2) 0.0216(7) Uani 1 2 d S T P . .
 C7 C 0.70322(16) 0.750000 0.3430(2) 0.0288(8) Uani 1 2 d S T P . .
 H7 H 0.714541 0.750000 0.393420 0.035 Uiso 1 2 calc R U P . .
 C8 C 0.73388(15) 0.750000 0.2824(2) 0.0299(9) Uani 1 2 d S T P . .
 H8 H 0.771132 0.750000 0.282067 0.036 Uiso 1 2 calc R U P . .
 C9 C 0.63557(10) 0.51274(19) 0.13160(15) 0.0241(5) Uani 1 1 d . . . . .
 C10 C 0.61858(11) 0.5133(2) 0.05801(16) 0.0261(5) Uani 1 1 d . . . . .
 C11 C 0.65627(11) 0.50443(19) 0.00276(16) 0.0273(6) Uani 1 1 d . . . . .
 H11 H 0.645630 0.504239 -0.047987 0.033 Uiso 1 1 calc R U . . .
 C12 C 0.70946(11) 0.4958(2) 0.01984(16) 0.0279(6) Uani 1 1 d . . . . .
 C13 C 0.72451(10) 0.49509(19) 0.09427(17) 0.0281(6) Uani 1 1 d . . . . .
 H13 H 0.760681 0.489056 0.106128 0.034 Uiso 1 1 calc R U . . .
 C14 C 0.68831(11) 0.50296(19) 0.15198(16) 0.0258(5) Uani 1 1 d . . . . .
 C15 C 0.56091(11) 0.5227(2) 0.03866(17) 0.0315(6) Uani 1 1 d . . . . .
 H15A H 0.548013 0.587205 0.054847 0.047 Uiso 1 1 calc R U . . .
 H15B H 0.541072 0.470821 0.063992 0.047 Uiso 1 1 calc R U . . .
 H15C H 0.556368 0.516295 -0.015362 0.047 Uiso 1 1 calc R U . . .
 C16 C 0.74966(13) 0.4866(2) -0.04114(18) 0.0372(7) Uani 1 1 d . . . . .
 H16A H 0.731865 0.480366 -0.089332 0.056 Uiso 1 1 calc R U . . .
 H16B H 0.771298 0.428169 -0.032309 0.056 Uiso 1 1 calc R U . . .
 H16C H 0.771991 0.545263 -0.041512 0.056 Uiso 1 1 calc R U . . .
 C17 C 0.70492(11) 0.4979(2) 0.23287(16) 0.0319(6) Uani 1 1 d . . . . .
 H17A H 0.742041 0.515696 0.237110 0.048 Uiso 1 1 calc R U . . .
 H17B H 0.699738 0.430856 0.251596 0.048 Uiso 1 1 calc R U . . .
 H17C H 0.683730 0.543811 0.262303 0.048 Uiso 1 1 calc R U . . .
 C18 C 0.71313(14) 0.750000 0.1419(2) 0.0214(7) Uani 1 2 d S T P . .
 C19 C 0.66924(14) 0.750000 0.0917(2) 0.0217(7) Uani 1 2 d S T P . .
 C20 C 0.67639(16) 0.750000 0.0122(2) 0.0248(8) Uani 1 2 d S T P . .
 C21 C 0.72721(16) 0.750000 -0.0155(2) 0.0275(8) Uani 1 2 d S T P . .
 C22 C 0.76862(15) 0.750000 0.0351(2) 0.0260(8) Uani 1 2 d S T P . .
 H22 H 0.803107 0.750000 0.015113 0.031 Uiso 1 2 calc R U P . .
 C23 C 0.76399(14) 0.750000 0.1130(2) 0.0231(7) Uani 1 2 d S T P . .
 C24 C 0.62975(16) 0.750000 -0.0384(2) 0.0288(8) Uani 1 2 d S T P . .
 H24A H 0.598148 0.765282 -0.009548 0.043 Uiso 0.5 1 calc R U P . .
 H24B H 0.625986 0.685001 -0.061427 0.043 Uiso 0.5 1 calc R U P . .
 H24C H 0.634543 0.799717 -0.077374 0.043 Uiso 0.5 1 calc R U P . .
 C25 C 0.73754(19) 0.750000 -0.0984(2) 0.0393(10) Uani 1 2 d S T P . .
 H25A H 0.775450 0.750000 -0.107314 0.059 Uiso 1 2 calc R U P . .
 H25B H 0.721930 0.691135 -0.120783 0.059 Uiso 0.5 1 calc R U P . .
 H25C H 0.721930 0.808865 -0.120783 0.059 Uiso 0.5 1 calc R U P . .
 C26 C 0.81378(15) 0.750000 0.1585(3) 0.0340(9) Uani 1 2 d S T P . .
 H26A H 0.811740 0.698584 0.196704 0.051 Uiso 0.5 1 calc R U P . .
 H26B H 0.818130 0.814209 0.182583 0.051 Uiso 0.5 1 calc R U P . .
 H26C H 0.843810 0.737206 0.125832 0.051 Uiso 0.5 1 calc R U P . .
 C27 C 0.47031(15) 0.750000 0.1309(2) 0.0253(8) Uani 1 2 d S T P . .
 C28 C 0.41919(15) 0.750000 0.0954(2) 0.0324(9) Uani 1 2 d S T P . .
 H28A H 0.419662 0.794676 0.052577 0.049 Uiso 0.5 1 calc R U P . .
 H28B H 0.392642 0.772025 0.131239 0.049 Uiso 0.5 1 calc R U P . .
 H28C H 0.410740 0.683299 0.078551 0.049 Uiso 0.5 1 calc R U P . .
 P1 P 0.3856(5) 0.5275(6) 0.2291(7) 0.0214(9) Uani 0.675(2) 1 d . . P A 1
 F11 F 0.3424(9) 0.5821(14) 0.1799(16) 0.039(3) Uani 0.675(2) 1 d . . P A 1
 F12 F 0.3591(6) 0.4212(16) 0.1893(9) 0.053(4) Uani 0.675(2) 1 d . . P A 1
 F13 F 0.4256(7) 0.4528(12) 0.2729(6) 0.0448(18) Uani 0.675(2) 1 d . . P A 1
 F14 F 0.4092(7) 0.6121(13) 0.2707(9) 0.055(4) Uani 0.675(2) 1 d . . P A 1
 F15 F 0.4272(8) 0.5219(11) 0.1583(9) 0.044(2) Uani 0.675(2) 1 d . . P A 1
 F16 F 0.3381(5) 0.5071(9) 0.2976(6) 0.053(3) Uani 0.675(2) 1 d . . P A 1
 Mo1A Mo 0.3841(3) 0.5093(4) 0.2281(5) 0.0224(7) Uani 0.325(2) 1 d . . P A 2
 F11A F 0.3418(17) 0.602(3) 0.179(3) 0.032(4) Uani 0.325(2) 1 d . . P A 2
 F12A F 0.3613(11) 0.408(3) 0.1827(18) 0.036(4) Uani 0.325(2) 1 d . . P A 2
 F13A F 0.4276(15) 0.437(3) 0.2884(13) 0.044(4) Uani 0.325(2) 1 d . . P A 2
 F14A F 0.4081(11) 0.633(3) 0.2658(15) 0.037(4) Uani 0.325(2) 1 d . . P A 2
 F15A F 0.4336(17) 0.541(2) 0.162(2) 0.046(5) Uani 0.325(2) 1 d . . P A 2
 F16A F 0.3409(9) 0.5063(14) 0.2961(8) 0.032(4) Uani 0.325(2) 1 d . . P A 2
 P2 P 0.4932(5) 0.750000 0.5489(3) 0.0336(5) Uani 0.629(3) 2 d S TU P B 1
 F21 F 0.5500(3) 0.750000 0.5220(6) 0.123(3) Uani 0.629(3) 2 d S TU P B 1
 F22 F 0.4916(4) 0.8627(5) 0.5535(6) 0.105(3) Uani 0.629(3) 1 d . U P B 1
 F23 F 0.4309(4) 0.750000 0.5612(6) 0.111(3) Uani 0.629(3) 2 d S TU P B 1
 F24 F 0.4737(4) 0.750000 0.4625(4) 0.094(2) Uani 0.629(3) 2 d S TU P B 1
 F25 F 0.5081(5) 0.750000 0.6318(5) 0.128(3) Uani 0.629(3) 2 d S TU P B 1
 Mo2A Mo 0.4917(2) 0.750000 0.56462(16) 0.0336(5) Uani 0.371(3) 2 d S TU P B
 2
 F21A F 0.5582(3) 0.750000 0.5960(5) 0.0473(19) Uani 0.371(3) 2 d S TU P B 2
 F22A F 0.4925(5) 0.8900(6) 0.5613(5) 0.0405(17) Uani 0.371(3) 1 d . U P B 2
 F23A F 0.4295(6) 0.750000 0.5211(5) 0.060(3) Uani 0.371(3) 2 d S TU P B 2
 F24A F 0.5178(4) 0.750000 0.4671(4) 0.0452(19) Uani 0.371(3) 2 d S TU P B 2
 F25A F 0.4655(4) 0.750000 0.6577(5) 0.053(2) Uani 0.371(3) 2 d S TU P B 2
 N100 N 0.4694(3) 0.750000 0.9248(4) 0.097(2) Uani 1 2 d S T P . .
 C101 C 0.4968(2) 0.750000 0.8749(3) 0.0444(11) Uani 1 2 d S T P . .
 C102 C 0.5310(2) 0.750000 0.8122(3) 0.0470(12) Uani 1 2 d S T P . .
 H10A H 0.513476 0.718404 0.769888 0.070 Uiso 0.5 1 calc R U P . .
 H10B H 0.563049 0.713680 0.824475 0.070 Uiso 0.5 1 calc R U P . .
 H10C H 0.539987 0.817916 0.799080 0.070 Uiso 0.5 1 calc R U P . .
 N200 N 0.62031(14) 0.5300(3) 0.4192(2) 0.0618(10) Uani 1 1 d . . . . .
 C201 C 0.60861(16) 0.5034(3) 0.4776(2) 0.0529(10) Uani 1 1 d . . . . .
 C202 C 0.5956(2) 0.4715(4) 0.5508(2) 0.0726(14) Uani 1 1 d . . . . .
 H20A H 0.587566 0.528843 0.581985 0.109 Uiso 1 1 calc R U . . .
 H20B H 0.625257 0.435585 0.572270 0.109 Uiso 1 1 calc R U . . .
 H20C H 0.564852 0.428269 0.548701 0.109 Uiso 1 1 calc R U . . .
 N300 N 0.6904(2) 0.750000 0.5294(2) 0.0561(12) Uani 1 2 d S T P . .
 C301 C 0.6776(2) 0.750000 0.5896(3) 0.0472(12) Uani 1 2 d S T P . .
 C302 C 0.6625(4) 0.750000 0.6683(4) 0.086(3) Uani 1 2 d S T P . .
 H30A H 0.661856 0.817772 0.686952 0.130 Uiso 0.5 1 calc R U P . .
 H30B H 0.688033 0.711608 0.697072 0.130 Uiso 0.5 1 calc R U P . .
 H30C H 0.627650 0.720620 0.673728 0.130 Uiso 0.5 1 calc R U P . .
 N400 N 0.6689(3) 0.250000 0.2091(3) 0.0789(19) Uani 1 2 d S T P . .
 C401 C 0.6735(2) 0.250000 0.1454(4) 0.0529(14) Uani 1 2 d S T P . .
 C402 C 0.6690(2) 0.250000 0.0668(3) 0.0468(12) Uani 1 2 d S T P . .
 H40A H 0.658423 0.184469 0.049730 0.070 Uiso 0.5 1 calc R U P . .
 H40B H 0.702969 0.267133 0.044664 0.070 Uiso 0.5 1 calc R U P . .
 H40C H 0.642654 0.298398 0.051523 0.070 Uiso 0.5 1 calc R U P . .

loop_
  _atom_site_aniso_label
  _atom_site_aniso_U_11
  _atom_site_aniso_U_22
  _atom_site_aniso_U_33
  _atom_site_aniso_U_23
  _atom_site_aniso_U_13
  _atom_site_aniso_U_12
 Fe1 0.0176(2) 0.0224(3) 0.0229(3) 0.000 -0.0008(2) 0.000
 N1 0.0245(15) 0.0278(17) 0.0271(16) 0.000 0.0048(13) 0.000
 N2 0.0269(11) 0.0273(12) 0.0317(12) 0.0016(10) 0.0017(9) -0.0052(10)
 N3 0.0232(10) 0.0220(11) 0.0301(12) -0.0021(9) -0.0023(9) -0.0045(9)
 N4 0.0276(16) 0.0225(15) 0.0240(15) 0.000 -0.0020(13) 0.000
 N5 0.0211(14) 0.0237(15) 0.0212(14) 0.000 -0.0040(12) 0.000
 N6 0.0229(15) 0.0214(15) 0.0239(15) 0.000 -0.0053(12) 0.000
 N7 0.0210(15) 0.0288(17) 0.0290(17) 0.000 0.0008(13) 0.000
 C1 0.0289(14) 0.0344(16) 0.0369(15) 0.0001(13) 0.0089(12) -0.0046(12)
 C2 0.0205(12) 0.0243(13) 0.0278(13) 0.0006(10) -0.0032(10) -0.0025(10)
 C3 0.0336(14) 0.0282(14) 0.0357(15) 0.0037(12) 0.0007(12) -0.0104(12)
 C4 0.0347(15) 0.0242(14) 0.0418(17) 0.0026(13) -0.0032(13) -0.0099(12)
 C5 0.0275(19) 0.039(2) 0.0230(18) 0.000 0.0022(15) 0.000
 C6 0.0269(18) 0.0159(16) 0.0219(17) 0.000 -0.0019(14) 0.000
 C7 0.030(2) 0.031(2) 0.0252(19) 0.000 -0.0099(16) 0.000
 C8 0.0212(17) 0.039(2) 0.030(2) 0.000 -0.0089(15) 0.000
 C9 0.0233(12) 0.0173(11) 0.0317(13) -0.0033(10) -0.0004(10) -0.0026(10)
 C10 0.0269(13) 0.0191(12) 0.0322(14) -0.0024(11) -0.0052(11) -0.0014(10)
 C11 0.0312(14) 0.0201(13) 0.0307(14) -0.0013(11) -0.0031(11) -0.0005(10)
 C12 0.0264(13) 0.0224(13) 0.0350(14) -0.0038(11) 0.0014(11) 0.0003(10)
 C13 0.0213(12) 0.0221(13) 0.0408(15) -0.0022(12) -0.0032(11) 0.0001(10)
 C14 0.0256(12) 0.0184(12) 0.0333(14) -0.0024(11) -0.0041(11) -0.0008(10)
 C15 0.0241(13) 0.0350(15) 0.0354(15) -0.0041(13) -0.0066(11) -0.0016(12)
 C16 0.0352(15) 0.0368(17) 0.0397(16) -0.0023(14) 0.0036(13) 0.0032(13)
 C17 0.0295(14) 0.0327(15) 0.0336(15) -0.0041(12) -0.0088(12) 0.0018(12)
 C18 0.0220(17) 0.0175(16) 0.0246(17) 0.000 -0.0008(14) 0.000
 C19 0.0225(17) 0.0194(16) 0.0232(17) 0.000 0.0010(14) 0.000
 C20 0.0317(19) 0.0188(17) 0.0239(18) 0.000 -0.0026(15) 0.000
 C21 0.032(2) 0.0218(18) 0.0287(19) 0.000 0.0013(16) 0.000
 C22 0.0264(18) 0.0191(17) 0.033(2) 0.000 0.0054(15) 0.000
 C23 0.0227(17) 0.0166(16) 0.0300(19) 0.000 -0.0008(15) 0.000
 C24 0.032(2) 0.030(2) 0.0244(18) 0.000 -0.0036(16) 0.000
 C25 0.043(2) 0.049(3) 0.026(2) 0.000 0.0070(19) 0.000
 C26 0.0179(17) 0.042(2) 0.042(2) 0.000 -0.0035(17) 0.000
 C27 0.0256(18) 0.0220(18) 0.0283(19) 0.000 0.0025(15) 0.000
 C28 0.0225(18) 0.040(2) 0.035(2) 0.000 -0.0040(16) 0.000
 P1 0.0208(10) 0.016(2) 0.0277(10) -0.0091(17) 0.0007(7) -0.0038(17)
 F11 0.041(3) 0.031(8) 0.044(3) -0.003(5) -0.001(2) -0.001(4)
 F12 0.073(5) 0.040(5) 0.046(6) -0.007(4) 0.006(3) -0.002(4)
 F13 0.047(3) 0.061(5) 0.026(5) 0.005(3) -0.001(4) 0.012(3)
 F14 0.043(3) 0.046(7) 0.076(5) -0.010(3) -0.001(3) -0.002(3)
 F15 0.046(5) 0.044(6) 0.043(3) -0.005(4) 0.002(3) -0.002(4)
 F16 0.028(4) 0.071(7) 0.060(5) -0.010(4) 0.002(3) -0.001(4)
 Mo1A 0.0228(8) 0.021(2) 0.0237(7) -0.0087(14) 0.0022(5) -0.0038(14)
 F11A 0.030(5) 0.021(11) 0.045(6) -0.004(8) 0.004(4) -0.003(6)
 F12A 0.042(6) 0.041(10) 0.025(5) -0.012(5) -0.007(4) 0.010(5)
 F13A 0.042(5) 0.070(11) 0.020(7) 0.015(5) 0.001(6) 0.009(6)
 F14A 0.028(5) 0.038(11) 0.044(6) -0.018(6) 0.008(4) 0.002(5)
 F15A 0.044(8) 0.028(8) 0.065(9) -0.008(6) 0.006(6) -0.012(5)
 F16A 0.048(10) 0.034(8) 0.013(5) -0.004(5) -0.006(5) 0.000(7)
 P2 0.0491(6) 0.0336(4) 0.0181(15) 0.000 0.0098(13) 0.000
 F21 0.089(5) 0.127(6) 0.153(7) 0.000 0.050(5) 0.000
 F22 0.126(5) 0.049(4) 0.139(5) -0.034(3) -0.034(4) 0.019(4)
 F23 0.087(5) 0.125(6) 0.121(6) 0.000 0.020(6) 0.000
 F24 0.158(6) 0.070(4) 0.055(3) 0.000 -0.002(4) 0.000
 F25 0.171(7) 0.142(6) 0.072(5) 0.000 -0.051(5) 0.000
 Mo2A 0.0491(6) 0.0336(4) 0.0181(15) 0.000 0.0098(13) 0.000
 F21A 0.026(3) 0.053(4) 0.063(5) 0.000 -0.008(3) 0.000
 F22A 0.062(4) 0.020(4) 0.040(3) -0.003(3) 0.013(3) -0.001(3)
 F23A 0.095(6) 0.048(5) 0.038(4) 0.000 -0.013(5) 0.000
 F24A 0.058(5) 0.057(4) 0.020(3) 0.000 0.017(3) 0.000
 F25A 0.062(5) 0.054(5) 0.041(4) 0.000 0.018(4) 0.000
 N100 0.111(5) 0.086(5) 0.096(5) 0.000 0.063(4) 0.000
 C101 0.046(3) 0.033(2) 0.055(3) 0.000 0.005(2) 0.000
 C102 0.040(3) 0.049(3) 0.052(3) 0.000 0.003(2) 0.000
 N200 0.0524(19) 0.066(2) 0.067(2) 0.0123(19) -0.0262(17) -0.0048(17)
 C201 0.053(2) 0.047(2) 0.058(2) -0.0061(19) -0.0293(19) 0.0065(17)
 C202 0.092(3) 0.084(3) 0.042(2) -0.005(2) -0.017(2) -0.002(3)
 N300 0.065(3) 0.066(3) 0.037(2) 0.000 0.008(2) 0.000
 C301 0.068(3) 0.036(3) 0.038(3) 0.000 0.007(2) 0.000
 C302 0.157(8) 0.054(4) 0.048(4) 0.000 0.042(4) 0.000
 N400 0.137(6) 0.030(2) 0.069(4) 0.000 0.013(4) 0.000
 C401 0.071(4) 0.019(2) 0.068(4) 0.000 0.001(3) 0.000
 C402 0.050(3) 0.027(2) 0.064(3) 0.000 -0.014(3) 0.000

_geom_special_details
;
 All esds (except the esd in the dihedral angle between two l.s. planes)
 are estimated using the full covariance matrix.  The cell esds are taken
 into account individually in the estimation of esds in distances, angles
 and torsion angles; correlations between esds in cell parameters are only
 used when they are defined by crystal symmetry.  An approximate (isotropic)
 treatment of cell esds is used for estimating esds involving l.s. planes.
;
loop_
  _geom_bond_atom_site_label_1
  _geom_bond_atom_site_label_2
  _geom_bond_distance
  _geom_bond_site_symmetry_2
  _geom_bond_publ_flag
 Fe1 N1 2.173(3) . ?
 Fe1 N6 1.680(3) . ?
 Fe1 N7 2.026(3) . ?
 Fe1 C2 1.976(3) 7_575 ?
 Fe1 C2 1.976(3) . ?
 Fe1 C6 1.855(4) . ?
 N1 C1 1.490(3) 7_575 ?
 N1 C1 1.490(3) . ?
 N1 C5 1.505(5) . ?
 N2 C1 1.448(4) . ?
 N2 C2 1.346(3) . ?
 N2 C3 1.387(4) . ?
 N3 C2 1.338(3) . ?
 N3 C4 1.401(4) . ?
 N3 C9 1.444(3) . ?
 N4 C5 1.454(5) . ?
 N4 C6 1.337(5) . ?
 N4 C7 1.388(5) . ?
 N5 C6 1.358(5) . ?
 N5 C8 1.412(5) . ?
 N5 C18 1.423(5) . ?
 N6 C19 1.340(5) . ?
 N7 C27 1.144(5) . ?
 C1 H1A 0.9900 . ?
 C1 H1B 0.9900 . ?
 C3 H3 0.9500 . ?
 C3 C4 1.339(4) . ?
 C4 H4 0.9500 . ?
 C5 H5A 0.9900 . ?
 C5 H5B 0.9900 . ?
 C7 H7 0.9500 . ?
 C7 C8 1.338(6) . ?
 C8 H8 0.9500 . ?
 C9 C10 1.390(4) . ?
 C9 C14 1.400(4) . ?
 C10 C11 1.386(4) . ?
 C10 C15 1.516(4) . ?
 C11 H11 0.9500 . ?
 C11 C12 1.395(4) . ?
 C12 C13 1.389(4) . ?
 C12 C16 1.504(4) . ?
 C13 H13 0.9500 . ?
 C13 C14 1.391(4) . ?
 C14 C17 1.513(4) . ?
 C15 H15A 0.9800 . ?
 C15 H15B 0.9800 . ?
 C15 H15C 0.9800 . ?
 C16 H16A 0.9800 . ?
 C16 H16B 0.9800 . ?
 C16 H16C 0.9800 . ?
 C17 H17A 0.9800 . ?
 C17 H17B 0.9800 . ?
 C17 H17C 0.9800 . ?
 C18 C19 1.436(5) . ?
 C18 C23 1.396(5) . ?
 C19 C20 1.438(5) . ?
 C20 C21 1.388(6) . ?
 C20 C24 1.496(5) . ?
 C21 C22 1.393(6) . ?
 C21 C25 1.510(6) . ?
 C22 H22 0.9500 . ?
 C22 C23 1.402(6) . ?
 C23 C26 1.510(5) . ?
 C24 H24A 0.980(19) 7_575 ?
 C24 H24A 0.9800 . ?
 C24 H24B 0.9800 . ?
 C24 H24B 0.98(2) 7_575 ?
 C24 H24C 0.9800 . ?
 C24 H24C 0.98(4) 7_575 ?
 C25 H25A 0.9800 . ?
 C25 H25B 0.9800 . ?
 C25 H25C 0.9800 . ?
 C26 H26A 0.98(5) 7_575 ?
 C26 H26A 0.9800 . ?
 C26 H26B 0.9800 . ?
 C26 H26B 0.98(3) 7_575 ?
 C26 H26C 0.9800 . ?
 C26 H26C 0.98(2) 7_575 ?
 C27 C28 1.451(5) . ?
 C28 H28A 0.9800 . ?
 C28 H28A 0.98(4) 7_575 ?
 C28 H28B 0.9800 . ?
 C28 H28B 0.98(2) 7_575 ?
 C28 H28C 0.9800 . ?
 C28 H28C 0.980(14) 7_575 ?
 P1 F11 1.60(3) . ?
 P1 F12 1.75(2) . ?
 P1 F13 1.639(17) . ?
 P1 F14 1.498(19) . ?
 P1 F15 1.66(2) . ?
 P1 F16 1.749(17) . ?
 Mo1A F11A 1.87(5) . ?
 Mo1A F12A 1.70(4) . ?
 Mo1A F13A 1.84(3) . ?
 Mo1A F14A 1.91(3) . ?
 Mo1A F15A 1.78(4) . ?
 Mo1A F16A 1.64(2) . ?
 P2 F21 1.527(14) . ?
 P2 F22 1.534(7) 7_575 ?
 P2 F22 1.534(7) . ?
 P2 F23 1.605(16) . ?
 P2 F24 1.628(10) . ?
 P2 F25 1.533(10) . ?
 Mo2A F21A 1.786(9) . ?
 Mo2A F22A 1.904(8) . ?
 Mo2A F22A 1.904(8) 7_575 ?
 Mo2A F23A 1.768(15) . ?
 Mo2A F24A 1.872(8) . ?
 Mo2A F25A 1.799(9) . ?
 N100 C101 1.136(7) . ?
 C101 C102 1.424(7) . ?
 C102 H10A 0.98(3) 7_575 ?
 C102 H10A 0.9800 . ?
 C102 H10B 0.9800 . ?
 C102 H10B 0.98(3) 7_575 ?
 C102 H10C 0.980(3) 7_575 ?
 C102 H10C 0.9800 . ?
 N200 C201 1.148(5) . ?
 C201 C202 1.423(6) . ?
 C202 H20A 0.9800 . ?
 C202 H20B 0.9800 . ?
 C202 H20C 0.9800 . ?
 N300 C301 1.129(6) . ?
 C301 C302 1.464(8) . ?
 C302 H30A 0.980(9) 7_575 ?
 C302 H30A 0.9800 . ?
 C302 H30B 0.98(6) 7_575 ?
 C302 H30B 0.9800 . ?
 C302 H30C 0.98(5) 7_575 ?
 C302 H30C 0.9800 . ?
 N400 C401 1.148(8) . ?
 C401 C402 1.416(8) . ?
 C402 H40A 0.98(3) 7_565 ?
 C402 H40A 0.9800 . ?
 C402 H40B 0.98(2) 7_565 ?
 C402 H40B 0.9800 . ?
 C402 H40C 0.98(5) 7_565 ?
 C402 H40C 0.9800 . ?

loop_
  _geom_angle_atom_site_label_1
  _geom_angle_atom_site_label_2
  _geom_angle_atom_site_label_3
  _geom_angle
  _geom_angle_site_symmetry_1
  _geom_angle_site_symmetry_3
  _geom_angle_publ_flag
 N6 Fe1 N1 168.56(14) . . ?
 N6 Fe1 N7 100.96(14) . . ?
 N6 Fe1 C2 101.79(8) . 7_575 ?
 N6 Fe1 C2 101.79(8) . . ?
 N6 Fe1 C6 85.93(15) . . ?
 N7 Fe1 N1 90.48(13) . . ?
 C2 Fe1 N1 78.20(8) 7_575 . ?
 C2 Fe1 N1 78.20(8) . . ?
 C2 Fe1 N7 89.01(8) 7_575 . ?
 C2 Fe1 N7 89.01(8) . . ?
 C2 Fe1 C2 156.29(16) 7_575 . ?
 C6 Fe1 N1 82.63(14) . . ?
 C6 Fe1 N7 173.10(15) . . ?
 C6 Fe1 C2 89.58(8) . 7_575 ?
 C6 Fe1 C2 89.58(8) . . ?
 C1 N1 Fe1 107.44(18) . . ?
 C1 N1 Fe1 107.44(18) 7_575 . ?
 C1 N1 C1 110.6(3) . 7_575 ?
 C1 N1 C5 111.6(2) . . ?
 C1 N1 C5 111.6(2) 7_575 . ?
 C5 N1 Fe1 108.0(2) . . ?
 C2 N2 C1 120.3(2) . . ?
 C2 N2 C3 111.1(2) . . ?
 C3 N2 C1 128.6(3) . . ?
 C2 N3 C4 110.0(2) . . ?
 C2 N3 C9 125.2(2) . . ?
 C4 N3 C9 124.5(2) . . ?
 C6 N4 C5 121.4(3) . . ?
 C6 N4 C7 110.2(3) . . ?
 C7 N4 C5 128.4(3) . . ?
 C6 N5 C8 107.9(3) . . ?
 C6 N5 C18 121.4(3) . . ?
 C8 N5 C18 130.7(3) . . ?
 C19 N6 Fe1 140.4(3) . . ?
 C27 N7 Fe1 175.3(3) . . ?
 N1 C1 H1A 110.5 . . ?
 N1 C1 H1B 110.5 . . ?
 N2 C1 N1 106.1(2) . . ?
 N2 C1 H1A 110.5 . . ?
 N2 C1 H1B 110.5 . . ?
 H1A C1 H1B 108.7 . . ?
 N2 C2 Fe1 115.6(2) . . ?
 N3 C2 Fe1 138.7(2) . . ?
 N3 C2 N2 105.6(2) . . ?
 N2 C3 H3 126.9 . . ?
 C4 C3 N2 106.1(3) . . ?
 C4 C3 H3 126.9 . . ?
 N3 C4 H4 126.4 . . ?
 C3 C4 N3 107.1(3) . . ?
 C3 C4 H4 126.4 . . ?
 N1 C5 H5A 109.7 . . ?
 N1 C5 H5B 109.7 . . ?
 N4 C5 N1 109.6(3) . . ?
 N4 C5 H5A 109.7 . . ?
 N4 C5 H5B 109.7 . . ?
 H5A C5 H5B 108.2 . . ?
 N4 C6 Fe1 118.4(3) . . ?
 N4 C6 N5 107.3(3) . . ?
 N5 C6 Fe1 134.3(3) . . ?
 N4 C7 H7 126.6 . . ?
 C8 C7 N4 106.9(3) . . ?
 C8 C7 H7 126.6 . . ?
 N5 C8 H8 126.2 . . ?
 C7 C8 N5 107.7(3) . . ?
 C7 C8 H8 126.2 . . ?
 C10 C9 N3 118.9(2) . . ?
 C10 C9 C14 123.2(3) . . ?
 C14 C9 N3 117.8(2) . . ?
 C9 C10 C15 121.3(3) . . ?
 C11 C10 C9 117.6(2) . . ?
 C11 C10 C15 121.1(3) . . ?
 C10 C11 H11 119.2 . . ?
 C10 C11 C12 121.6(3) . . ?
 C12 C11 H11 119.2 . . ?
 C11 C12 C16 120.6(3) . . ?
 C13 C12 C11 118.7(3) . . ?
 C13 C12 C16 120.7(3) . . ?
 C12 C13 H13 118.9 . . ?
 C12 C13 C14 122.1(3) . . ?
 C14 C13 H13 118.9 . . ?
 C9 C14 C17 121.6(3) . . ?
 C13 C14 C9 116.8(3) . . ?
 C13 C14 C17 121.6(2) . . ?
 C10 C15 H15A 109.5 . . ?
 C10 C15 H15B 109.5 . . ?
 C10 C15 H15C 109.5 . . ?
 H15A C15 H15B 109.5 . . ?
 H15A C15 H15C 109.5 . . ?
 H15B C15 H15C 109.5 . . ?
 C12 C16 H16A 109.5 . . ?
 C12 C16 H16B 109.5 . . ?
 C12 C16 H16C 109.5 . . ?
 H16A C16 H16B 109.5 . . ?
 H16A C16 H16C 109.5 . . ?
 H16B C16 H16C 109.5 . . ?
 C14 C17 H17A 109.5 . . ?
 C14 C17 H17B 109.5 . . ?
 C14 C17 H17C 109.5 . . ?
 H17A C17 H17B 109.5 . . ?
 H17A C17 H17C 109.5 . . ?
 H17B C17 H17C 109.5 . . ?
 N5 C18 C19 116.1(3) . . ?
 C23 C18 N5 124.4(3) . . ?
 C23 C18 C19 119.4(3) . . ?
 N6 C19 C18 121.9(3) . . ?
 N6 C19 C20 116.6(3) . . ?
 C18 C19 C20 121.5(3) . . ?
 C19 C20 C24 120.0(3) . . ?
 C21 C20 C19 118.2(4) . . ?
 C21 C20 C24 121.7(4) . . ?
 C20 C21 C22 118.4(4) . . ?
 C20 C21 C25 121.0(4) . . ?
 C22 C21 C25 120.7(4) . . ?
 C21 C22 H22 117.1 . . ?
 C21 C22 C23 125.9(4) . . ?
 C23 C22 H22 117.1 . . ?
 C18 C23 C22 116.6(3) . . ?
 C18 C23 C26 125.5(4) . . ?
 C22 C23 C26 117.9(4) . . ?
 C20 C24 H24A 109.5(4) . 7_575 ?
 C20 C24 H24A 109.5 . . ?
 C20 C24 H24B 109.5 . . ?
 C20 C24 H24B 109.5(5) . 7_575 ?
 C20 C24 H24C 109.5(9) . 7_575 ?
 C20 C24 H24C 109.5 . . ?
 H24A C24 H24B 109.5 7_575 7_575 ?
 H24A C24 H24B 109.5 . . ?
 H24A C24 H24B 87.2 . 7_575 ?
 H24A C24 H24C 109.5 7_575 7_575 ?
 H24A C24 H24C 128.7 . 7_575 ?
 H24A C24 H24C 109.5 . . ?
 H24B C24 H24A 87.2 . 7_575 ?
 H24B C24 H24B 128.7 . 7_575 ?
 H24B C24 H24C 109.5 7_575 7_575 ?
 H24B C24 H24C 109.5 . . ?
 H24C C24 H24A 128.7 . 7_575 ?
 H24C C24 H24C 87.2 . 7_575 ?
 C21 C25 H25A 109.5 . . ?
 C21 C25 H25B 109.5 . . ?
 C21 C25 H25C 109.5 . . ?
 H25A C25 H25B 109.5 . . ?
 H25A C25 H25C 109.5 . . ?
 H25B C25 H25C 109.5 . . ?
 C23 C26 H26A 109.5 . . ?
 C23 C26 H26A 109.5(11) . 7_575 ?
 C23 C26 H26B 109.5 . . ?
 C23 C26 H26B 109.5(7) . 7_575 ?
 C23 C26 H26C 109.5(5) . 7_575 ?
 C23 C26 H26C 109.5 . . ?
 H26A C26 H26A 91.0 . 7_575 ?
 H26A C26 H26B 109.5 7_575 7_575 ?
 H26A C26 H26B 109.5 . . ?
 H26A C26 H26C 109.5 7_575 7_575 ?
 H26A C26 H26C 125.9 . 7_575 ?
 H26A C26 H26C 109.5 . . ?
 H26B C26 H26B 125.9 . 7_575 ?
 H26B C26 H26C 91.0 . 7_575 ?
 H26B C26 H26C 109.5 . . ?
 H26B C26 H26C 109.5 7_575 7_575 ?
 H26C C26 H26A 125.9 . 7_575 ?
 H26C C26 H26B 91.0 . 7_575 ?
 N7 C27 C28 178.8(4) . . ?
 C27 C28 H28A 109.5(8) . 7_575 ?
 C27 C28 H28A 109.5 . . ?
 C27 C28 H28B 109.5(5) . 7_575 ?
 C27 C28 H28B 109.5 . . ?
 C27 C28 H28C 109.5(3) . 7_575 ?
 C27 C28 H28C 109.5 . . ?
 H28A C28 H28A 76.6 . 7_575 ?
 H28A C28 H28B 109.5 . . ?
 H28A C28 H28B 135.4 . 7_575 ?
 H28A C28 H28B 109.5 7_575 7_575 ?
 H28A C28 H28C 109.5 . . ?
 H28A C28 H28C 109.5 7_575 7_575 ?
 H28B C28 H28A 135.4 . 7_575 ?
 H28B C28 H28C 109.5 . . ?
 H28B C28 H28C 76.6 . 7_575 ?
 H28B C28 H28C 109.5 7_575 7_575 ?
 H28C C28 H28A 35.6 . 7_575 ?
 H28C C28 H28B 76.6 . 7_575 ?
 H28C C28 H28C 135.4 . 7_575 ?
 F11 P1 F12 83.8(11) . . ?
 F11 P1 F13 169.4(12) . . ?
 F11 P1 F15 92.3(13) . . ?
 F11 P1 F16 89.0(11) . . ?
 F12 P1 F16 83.6(9) . . ?
 F13 P1 F12 85.6(9) . . ?
 F13 P1 F15 86.7(10) . . ?
 F13 P1 F16 89.7(9) . . ?
 F14 P1 F11 101.3(12) . . ?
 F14 P1 F12 173.8(13) . . ?
 F14 P1 F13 89.2(12) . . ?
 F14 P1 F15 99.3(9) . . ?
 F14 P1 F16 92.8(9) . . ?
 F15 P1 F12 84.0(9) . . ?
 F15 P1 F16 167.3(8) . . ?
 F11A Mo1A F14A 76.1(18) . . ?
 F12A Mo1A F11A 97.1(18) . . ?
 F12A Mo1A F13A 92.9(16) . . ?
 F12A Mo1A F14A 171.7(15) . . ?
 F12A Mo1A F15A 96.9(16) . . ?
 F13A Mo1A F11A 170(2) . . ?
 F13A Mo1A F14A 94.1(17) . . ?
 F15A Mo1A F11A 86(2) . . ?
 F15A Mo1A F13A 95.3(18) . . ?
 F15A Mo1A F14A 78.1(12) . . ?
 F16A Mo1A F11A 88.7(17) . . ?
 F16A Mo1A F12A 96.2(14) . . ?
 F16A Mo1A F13A 87.4(13) . . ?
 F16A Mo1A F14A 88.5(10) . . ?
 F16A Mo1A F15A 166.4(13) . . ?
 F21 P2 F22 92.5(6) . . ?
 F21 P2 F22 92.5(6) . 7_575 ?
 F21 P2 F23 169.4(8) . . ?
 F21 P2 F24 89.4(6) . . ?
 F21 P2 F25 94.1(9) . . ?
 F22 P2 F22 173.0(9) 7_575 . ?
 F22 P2 F23 88.0(6) 7_575 . ?
 F22 P2 F23 88.0(6) . . ?
 F22 P2 F24 92.5(5) . . ?
 F22 P2 F24 92.5(5) 7_575 . ?
 F23 P2 F24 80.0(7) . . ?
 F25 P2 F22 87.4(5) . . ?
 F25 P2 F22 87.4(5) . 7_575 ?
 F25 P2 F23 96.4(7) . . ?
 F25 P2 F24 176.4(10) . . ?
 F21A Mo2A F22A 90.0(4) . . ?
 F21A Mo2A F24A 87.6(5) . . ?
 F21A Mo2A F25A 93.5(5) . . ?
 F23A Mo2A F21A 172.2(5) . . ?
 F23A Mo2A F22A 89.7(4) . . ?
 F23A Mo2A F24A 84.6(5) . . ?
 F23A Mo2A F25A 94.3(6) . . ?
 F24A Mo2A F22A 88.1(3) . . ?
 F25A Mo2A F22A 91.9(3) . . ?
 F25A Mo2A F24A 179.0(6) . . ?
 N100 C101 C102 179.7(7) . . ?
 C101 C102 H10A 109.5(7) . 7_575 ?
 C101 C102 H10A 109.5 . . ?
 C101 C102 H10B 109.5(8) . 7_575 ?
 C101 C102 H10B 109.5 . . ?
 C101 C102 H10C 109.5 . . ?
 C101 C102 H10C 109.47(7) . 7_575 ?
 H10A C102 H10A 52.0 . 7_575 ?
 H10A C102 H10B 109.5 . . ?
 H10A C102 H10B 140.8 . 7_575 ?
 H10A C102 H10B 109.5 7_575 7_575 ?
 H10A C102 H10C 109.5 . . ?
 H10A C102 H10C 109.5 7_575 7_575 ?
 H10A C102 H10C 60.5 . 7_575 ?
 H10B C102 H10A 140.8 . 7_575 ?
 H10B C102 H10B 60.5 . 7_575 ?
 H10B C102 H10C 109.5 7_575 7_575 ?
 H10B C102 H10C 109.5 . . ?
 H10B C102 H10C 52.0 . 7_575 ?
 H10C C102 H10A 60.5 . 7_575 ?
 H10C C102 H10B 52.0 . 7_575 ?
 H10C C102 H10C 140.8 . 7_575 ?
 N200 C201 C202 178.3(5) . . ?
 C201 C202 H20A 109.5 . . ?
 C201 C202 H20B 109.5 . . ?
 C201 C202 H20C 109.5 . . ?
 H20A C202 H20B 109.5 . . ?
 H20A C202 H20C 109.5 . . ?
 H20B C202 H20C 109.5 . . ?
 N300 C301 C302 178.5(7) . . ?
 C301 C302 H30A 109.47(19) . 7_575 ?
 C301 C302 H30A 109.5 . . ?
 C301 C302 H30B 109.5(12) . 7_575 ?
 C301 C302 H30B 109.5 . . ?
 C301 C302 H30C 109.5 . . ?
 C301 C302 H30C 109.5(10) . 7_575 ?
 H30A C302 H30A 140.1 . 7_575 ?
 H30A C302 H30B 48.1 . 7_575 ?
 H30A C302 H30B 109.5 7_575 7_575 ?
 H30A C302 H30B 109.5 . . ?
 H30A C302 H30C 109.5 . . ?
 H30A C302 H30C 109.5 7_575 7_575 ?
 H30A C302 H30C 64.4 . 7_575 ?
 H30B C302 H30A 48.1 . 7_575 ?
 H30B C302 H30B 64.4 . 7_575 ?
 H30B C302 H30C 109.5 7_575 7_575 ?
 H30B C302 H30C 109.5 . . ?
 H30B C302 H30C 140.1 . 7_575 ?
 H30C C302 H30A 64.4 . 7_575 ?
 H30C C302 H30B 140.1 . 7_575 ?
 H30C C302 H30C 48.1 . 7_575 ?
 N400 C401 C402 169.6(8) . . ?
 C401 C402 H40A 109.5(5) . 7_565 ?
 C401 C402 H40A 109.5 . . ?
 C401 C402 H40B 109.5 . . ?
 C401 C402 H40B 109.5(6) . 7_565 ?
 C401 C402 H40C 109.5 . . ?
 C401 C402 H40C 109.5(11) . 7_565 ?
 H40A C402 H40A 130.7 . 7_565 ?
 H40A C402 H40B 109.5 7_565 7_565 ?
 H40A C402 H40B 109.5 . . ?
 H40A C402 H40B 84.3 . 7_565 ?
 H40A C402 H40C 109.5 7_565 7_565 ?
 H40A C402 H40C 109.5 . . ?
 H40B C402 H40A 84.3 . 7_565 ?
 H40B C402 H40C 130.7 . 7_565 ?
 H40B C402 H40C 109.5 . . ?
 H40B C402 H40C 109.5 7_565 7_565 ?
 H40C C402 H40B 130.7 . 7_565 ?
 H40C C402 H40C 84.3 . 7_565 ?

loop_
  _geom_torsion_atom_site_label_1
  _geom_torsion_atom_site_label_2
  _geom_torsion_atom_site_label_3
  _geom_torsion_atom_site_label_4
  _geom_torsion
  _geom_torsion_site_symmetry_1
  _geom_torsion_site_symmetry_2
  _geom_torsion_site_symmetry_3
  _geom_torsion_site_symmetry_4
  _geom_torsion_publ_flag
 Fe1 N1 C1 N2 35.8(3) . . . . ?
 Fe1 N1 C5 N4 0.000(0) . . . . ?
 Fe1 N6 C19 C18 0.000(0) . . . . ?
 Fe1 N6 C19 C20 180.000(0) . . . . ?
 N1 Fe1 N6 C19 0.000(0) . . . . ?
 N1 Fe1 C6 N4 0.000(0) . . . . ?
 N1 Fe1 C6 N5 180.000(0) . . . . ?
 N2 C3 C4 N3 -0.7(3) . . . . ?
 N3 C9 C10 C11 179.6(2) . . . . ?
 N3 C9 C10 C15 -0.6(4) . . . . ?
 N3 C9 C14 C13 -179.2(2) . . . . ?
 N3 C9 C14 C17 2.8(4) . . . . ?
 N4 C7 C8 N5 0.000(0) . . . . ?
 N5 C18 C19 N6 0.000(0) . . . . ?
 N5 C18 C19 C20 180.000(0) . . . . ?
 N5 C18 C23 C22 180.000(0) . . . . ?
 N5 C18 C23 C26 0.000(0) . . . . ?
 N6 Fe1 C6 N4 180.000(0) . . . . ?
 N6 Fe1 C6 N5 0.000(0) . . . . ?
 N6 C19 C20 C21 180.0 . . . . ?
 N6 C19 C20 C24 0.000(0) . . . . ?
 N7 Fe1 N6 C19 180.0 . . . . ?
 C1 N1 C1 N2 152.7(2) 7_575 . . . ?
 C1 N1 C5 N4 117.9(2) . . . . ?
 C1 N1 C5 N4 -117.9(2) 7_575 . . . ?
 C1 N2 C2 Fe1 0.8(3) . . . . ?
 C1 N2 C2 N3 178.2(2) . . . . ?
 C1 N2 C3 C4 -178.3(3) . . . . ?
 C2 Fe1 N6 C19 -88.72(8) . . . . ?
 C2 Fe1 N6 C19 88.72(8) 7_575 . . . ?
 C2 Fe1 C6 N4 78.15(8) 7_575 . . . ?
 C2 Fe1 C6 N4 -78.15(8) . . . . ?
 C2 Fe1 C6 N5 101.85(8) . . . . ?
 C2 Fe1 C6 N5 -101.85(8) 7_575 . . . ?
 C2 N2 C1 N1 -26.1(4) . . . . ?
 C2 N2 C3 C4 1.3(3) . . . . ?
 C2 N3 C4 C3 -0.2(3) . . . . ?
 C2 N3 C9 C10 -85.7(3) . . . . ?
 C2 N3 C9 C14 94.5(3) . . . . ?
 C3 N2 C1 N1 153.4(3) . . . . ?
 C3 N2 C2 Fe1 -178.88(19) . . . . ?
 C3 N2 C2 N3 -1.4(3) . . . . ?
 C4 N3 C2 Fe1 177.5(2) . . . . ?
 C4 N3 C2 N2 0.9(3) . . . . ?
 C4 N3 C9 C10 101.6(3) . . . . ?
 C4 N3 C9 C14 -78.3(3) . . . . ?
 C5 N1 C1 N2 -82.4(3) . . . . ?
 C5 N4 C6 Fe1 0.000(0) . . . . ?
 C5 N4 C6 N5 180.000(0) . . . . ?
 C5 N4 C7 C8 180.000(0) . . . . ?
 C6 Fe1 N6 C19 0.000(0) . . . . ?
 C6 N4 C5 N1 0.000(0) . . . . ?
 C6 N4 C7 C8 0.000(0) . . . . ?
 C6 N5 C8 C7 0.000(0) . . . . ?
 C6 N5 C18 C19 0.000(0) . . . . ?
 C6 N5 C18 C23 180.000(0) . . . . ?
 C7 N4 C5 N1 180.000(0) . . . . ?
 C7 N4 C6 Fe1 180.000(0) . . . . ?
 C7 N4 C6 N5 0.000(0) . . . . ?
 C8 N5 C6 Fe1 180.000(0) . . . . ?
 C8 N5 C6 N4 0.000(0) . . . . ?
 C8 N5 C18 C19 180.000(0) . . . . ?
 C8 N5 C18 C23 0.000(0) . . . . ?
 C9 N3 C2 Fe1 3.9(4) . . . . ?
 C9 N3 C2 N2 -172.7(2) . . . . ?
 C9 N3 C4 C3 173.5(2) . . . . ?
 C9 C10 C11 C12 -0.3(4) . . . . ?
 C10 C9 C14 C13 1.0(4) . . . . ?
 C10 C9 C14 C17 -177.1(3) . . . . ?
 C10 C11 C12 C13 0.7(4) . . . . ?
 C10 C11 C12 C16 -179.8(3) . . . . ?
 C11 C12 C13 C14 -0.2(4) . . . . ?
 C12 C13 C14 C9 -0.7(4) . . . . ?
 C12 C13 C14 C17 177.4(3) . . . . ?
 C14 C9 C10 C11 -0.5(4) . . . . ?
 C14 C9 C10 C15 179.2(3) . . . . ?
 C15 C10 C11 C12 179.9(3) . . . . ?
 C16 C12 C13 C14 -179.7(3) . . . . ?
 C18 N5 C6 Fe1 0.000(0) . . . . ?
 C18 N5 C6 N4 180.000(0) . . . . ?
 C18 N5 C8 C7 180.000(0) . . . . ?
 C18 C19 C20 C21 0.000(0) . . . . ?
 C18 C19 C20 C24 180.000(0) . . . . ?
 C19 C18 C23 C22 0.000(0) . . . . ?
 C19 C18 C23 C26 180.000(0) . . . . ?
 C19 C20 C21 C22 0.000(0) . . . . ?
 C19 C20 C21 C25 180.000(0) . . . . ?
 C20 C21 C22 C23 0.0 . . . . ?
 C21 C22 C23 C18 0.0 . . . . ?
 C21 C22 C23 C26 180.0 . . . . ?
 C23 C18 C19 N6 180.000(0) . . . . ?
 C23 C18 C19 C20 0.000(0) . . . . ?
 C24 C20 C21 C22 180.0 . . . . ?
 C24 C20 C21 C25 0.0 . . . . ?
 C25 C21 C22 C23 180.0 . . . . ?

_shelx_res_file
;
TITL MK2206 in Pnma, KEILWERTH/MEYER, MM671
    mk2206.res
    created by SHELXL-2018/3 at 11:38:27 on 21-Sep-2023
REM EADP F21 F21A
REM EADP F22 F22A
REM EADP F23 F23A
REM EADP F24 F24A
REM EADP F25 F25A
CELL 0.71073 25.4988 13.5933 17.9406 90 90 90
ZERR 4 0.0015 0.0008 0.0011 0 0 0
LATT 1
SYMM 0.5-X,-Y,0.5+Z
SYMM -X,0.5+Y,-Z
SYMM 0.5+X,0.5-Y,0.5-Z
SFAC C H F Fe N P Mo
UNIT 204 248 72 4 56 7.92 4.08
EADP P2 Mo2A
SIMU 0.01 0.02 2 P2 > F25A

L.S. 20
PLAN  3
SIZE 0.38 0.11 0.06
TEMP -173
CONF
BOND $H
HTAB
WPDB -1
LIST 4
MORE -1
fmap 2
acta
SHEL 12 0.74
REM <olex2.extras>
REM <HklSrc "%.\\mk2206.hkl">
REM </olex2.extras>

WGHT    0.046900   11.063500
FVAR       0.07648   0.62880   0.67513
FE1   4    0.585633    0.750000    0.196533    10.50000    0.01757    0.02242 =
         0.02292    0.00000   -0.00083    0.00000
N1    5    0.556987    0.750000    0.310624    10.50000    0.02453    0.02784 =
         0.02708    0.00000    0.00484    0.00000
N2    5    0.549434    0.583799    0.276603    11.00000    0.02690    0.02726 =
         0.03167    0.00159    0.00171   -0.00524
N3    5    0.597278    0.522416    0.190464    11.00000    0.02324    0.02200 =
         0.03012   -0.00211   -0.00232   -0.00452
N4    5    0.651692    0.750000    0.317966    10.50000    0.02756    0.02247 =
         0.02402    0.00000   -0.00196    0.00000
N5    5    0.700881    0.750000    0.219223    10.50000    0.02111    0.02373 =
         0.02118    0.00000   -0.00400    0.00000
N6    5    0.619639    0.750000    0.116344    10.50000    0.02288    0.02138 =
         0.02393    0.00000   -0.00535    0.00000
N7    5    0.511034    0.750000    0.157702    10.50000    0.02105    0.02884 =
         0.02904    0.00000    0.00077    0.00000
C1    1    0.524473    0.659910    0.320549    11.00000    0.02885    0.03437 =
         0.03688    0.00014    0.00892   -0.00457
AFIX  23
H1A   2    0.523217    0.640677    0.373743    11.00000   -1.20000
H1B   2    0.488213    0.671534    0.302898    11.00000   -1.20000
AFIX   0
C2    1    0.578915    0.607719    0.217052    11.00000    0.02047    0.02425 =
         0.02776    0.00064   -0.00319   -0.00247
C3    1    0.548035    0.482684    0.286936    11.00000    0.03357    0.02821 =
         0.03573    0.00374    0.00067   -0.01043
AFIX  43
H3    2    0.529384    0.447884    0.324433    11.00000   -1.20000
AFIX   0
C4    1    0.578284    0.444019    0.233386    11.00000    0.03466    0.02418 =
         0.04180    0.00257   -0.00323   -0.00987
AFIX  43
H4    2    0.585506    0.376171    0.225910    11.00000   -1.20000
AFIX   0
C5    1    0.603727    0.750000    0.361819    10.50000    0.02749    0.03922 =
         0.02299    0.00000    0.00221    0.00000
AFIX  23
H5A   2    0.602760    0.809001    0.394142    10.50000   -1.20000
H5B   2    0.602760    0.690999    0.394142    10.50000   -1.20000
AFIX   0
C6    1    0.650436    0.750000    0.243483    10.50000    0.02691    0.01589 =
         0.02192    0.00000   -0.00187    0.00000
C7    1    0.703216    0.750000    0.342974    10.50000    0.02991    0.03134 =
         0.02524    0.00000   -0.00988    0.00000
AFIX  43
H7    2    0.714541    0.750000    0.393420    10.50000   -1.20000
AFIX   0
C8    1    0.733876    0.750000    0.282444    10.50000    0.02121    0.03881 =
         0.02976    0.00000   -0.00894    0.00000
AFIX  43
H8    2    0.771132    0.750000    0.282067    10.50000   -1.20000
AFIX   0
C9    1    0.635565    0.512735    0.131604    11.00000    0.02334    0.01734 =
         0.03171   -0.00326   -0.00037   -0.00263
C10   1    0.618576    0.513283    0.058006    11.00000    0.02691    0.01909 =
         0.03218   -0.00242   -0.00522   -0.00138
C11   1    0.656267    0.504427    0.002762    11.00000    0.03125    0.02010 =
         0.03069   -0.00128   -0.00308   -0.00053
AFIX  43
H11   2    0.645630    0.504239   -0.047987    11.00000   -1.20000
AFIX   0
C12   1    0.709459    0.495779    0.019835    11.00000    0.02644    0.02238 =
         0.03501   -0.00378    0.00139    0.00032
C13   1    0.724514    0.495091    0.094267    11.00000    0.02135    0.02207 =
         0.04076   -0.00222   -0.00323    0.00011
AFIX  43
H13   2    0.760681    0.489056    0.106128    11.00000   -1.20000
AFIX   0
C14   1    0.688312    0.502958    0.151980    11.00000    0.02562    0.01838 =
         0.03330   -0.00241   -0.00410   -0.00080
C15   1    0.560908    0.522737    0.038660    11.00000    0.02411    0.03502 =
         0.03535   -0.00409   -0.00663   -0.00162
AFIX 137
H15A  2    0.548013    0.587205    0.054847    11.00000   -1.50000
H15B  2    0.541072    0.470821    0.063992    11.00000   -1.50000
H15C  2    0.556368    0.516295   -0.015362    11.00000   -1.50000
AFIX   0
C16   1    0.749656    0.486594   -0.041143    11.00000    0.03520    0.03685 =
         0.03969   -0.00234    0.00359    0.00324
AFIX 137
H16A  2    0.731865    0.480366   -0.089332    11.00000   -1.50000
H16B  2    0.771298    0.428169   -0.032309    11.00000   -1.50000
H16C  2    0.771991    0.545263   -0.041512    11.00000   -1.50000
AFIX   0
C17   1    0.704918    0.497883    0.232875    11.00000    0.02951    0.03271 =
         0.03357   -0.00409   -0.00884    0.00183
AFIX 137
H17A  2    0.742041    0.515696    0.237110    11.00000   -1.50000
H17B  2    0.699738    0.430856    0.251596    11.00000   -1.50000
H17C  2    0.683730    0.543811    0.262303    11.00000   -1.50000
AFIX   0
C18   1    0.713133    0.750000    0.141850    10.50000    0.02199    0.01748 =
         0.02462    0.00000   -0.00083    0.00000
C19   1    0.669238    0.750000    0.091683    10.50000    0.02245    0.01937 =
         0.02322    0.00000    0.00101    0.00000
C20   1    0.676390    0.750000    0.012153    10.50000    0.03168    0.01881 =
         0.02393    0.00000   -0.00257    0.00000
C21   1    0.727212    0.750000   -0.015488    10.50000    0.03210    0.02184 =
         0.02871    0.00000    0.00129    0.00000
C22   1    0.768620    0.750000    0.035147    10.50000    0.02636    0.01911 =
         0.03250    0.00000    0.00545    0.00000
AFIX  43
H22   2    0.803107    0.750000    0.015113    10.50000   -1.20000
AFIX   0
C23   1    0.763991    0.750000    0.113006    10.50000    0.02275    0.01664 =
         0.03004    0.00000   -0.00082    0.00000
C24   1    0.629746    0.750000   -0.038407    10.50000    0.03194    0.03004 =
         0.02440    0.00000   -0.00363    0.00000
AFIX 137
H24A  2    0.598148    0.765282   -0.009548    10.50000   -1.50000
H24B  2    0.625986    0.685001   -0.061427    10.50000   -1.50000
H24C  2    0.634543    0.799717   -0.077374    10.50000   -1.50000
AFIX   0
C25   1    0.737536    0.750000   -0.098364    10.50000    0.04297    0.04895 =
         0.02603    0.00000    0.00699    0.00000
AFIX  33
H25A  2    0.775450    0.750000   -0.107314    10.50000   -1.50000
H25B  2    0.721930    0.691135   -0.120783    10.50000   -1.50000
H25C  2    0.721930    0.808865   -0.120783    10.50000   -1.50000
AFIX   0
C26   1    0.813785    0.750000    0.158523    10.50000    0.01786    0.04241 =
         0.04185    0.00000   -0.00346    0.00000
AFIX 137
H26A  2    0.811740    0.698584    0.196704    10.50000   -1.50000
H26B  2    0.818130    0.814209    0.182583    10.50000   -1.50000
H26C  2    0.843810    0.737206    0.125832    10.50000   -1.50000
AFIX   0
C27   1    0.470312    0.750000    0.130914    10.50000    0.02561    0.02198 =
         0.02833    0.00000    0.00251    0.00000
C28   1    0.419193    0.750000    0.095444    10.50000    0.02249    0.03972 =
         0.03485    0.00000   -0.00397    0.00000
AFIX 137
H28A  2    0.419662    0.794676    0.052577    10.50000   -1.50000
H28B  2    0.392642    0.772025    0.131239    10.50000   -1.50000
H28C  2    0.410740    0.683299    0.078551    10.50000   -1.50000
AFIX   0

PART 1
P1    6    0.385643    0.527502    0.229071    31.00000    0.02076    0.01564 =
         0.02770   -0.00905    0.00074   -0.00381
F11   3    0.342363    0.582107    0.179924    31.00000    0.04137    0.03077 =
         0.04429   -0.00278   -0.00149   -0.00137
F12   3    0.359148    0.421183    0.189254    31.00000    0.07263    0.04023 =
         0.04629   -0.00725    0.00638   -0.00196
F13   3    0.425556    0.452814    0.272923    31.00000    0.04693    0.06113 =
         0.02621    0.00494   -0.00090    0.01167
F14   3    0.409217    0.612110    0.270746    31.00000    0.04266    0.04612 =
         0.07566   -0.01020   -0.00105   -0.00219
F15   3    0.427156    0.521904    0.158252    31.00000    0.04574    0.04411 =
         0.04276   -0.00460    0.00176   -0.00176
F16   3    0.338097    0.507071    0.297617    31.00000    0.02771    0.07098 =
         0.05999   -0.00992    0.00170   -0.00089

PART 2
MO1A  7    0.384056    0.509294    0.228101   -31.00000    0.02276    0.02081 =
         0.02367   -0.00874    0.00216   -0.00379
F11A  3    0.341837    0.601506    0.179430   -31.00000    0.02966    0.02074 =
         0.04502   -0.00392    0.00400   -0.00335
F12A  3    0.361347    0.407803    0.182659   -31.00000    0.04247    0.04079 =
         0.02472   -0.01229   -0.00721    0.00986
F13A  3    0.427602    0.436550    0.288404   -31.00000    0.04224    0.06951 =
         0.02017    0.01492    0.00059    0.00917
F14A  3    0.408080    0.632849    0.265753   -31.00000    0.02799    0.03816 =
         0.04412   -0.01827    0.00750    0.00237
F15A  3    0.433639    0.541248    0.162186   -31.00000    0.04408    0.02825 =
         0.06521   -0.00801    0.00620   -0.01168
F16A  3    0.340876    0.506336    0.296060   -31.00000    0.04753    0.03448 =
         0.01289   -0.00398   -0.00622   -0.00017

PART 1
P2    6    0.493234    0.750000    0.548925    20.50000    0.04908    0.03364 =
         0.01810    0.00000    0.00983    0.00000
F21   3    0.550046    0.750000    0.522020    20.50000    0.08889    0.12709 =
         0.15297    0.00000    0.04998    0.00000
F22   3    0.491574    0.862651    0.553539    21.00000    0.12636    0.04919 =
         0.13886   -0.03391   -0.03436    0.01885
F23   3    0.430895    0.750000    0.561151    20.50000    0.08737    0.12534 =
         0.12146    0.00000    0.02012    0.00000
F24   3    0.473661    0.750000    0.462543    20.50000    0.15821    0.06983 =
         0.05456    0.00000   -0.00175    0.00000
F25   3    0.508085    0.750000    0.631752    20.50000    0.17065    0.14230 =
         0.07193    0.00000   -0.05051    0.00000
PART 2
MO2A  7    0.491725    0.750000    0.564621   -20.50000    0.04908    0.03364 =
         0.01810    0.00000    0.00983    0.00000
F21A  3    0.558185    0.750000    0.595982   -20.50000    0.02641    0.05258 =
         0.06284    0.00000   -0.00763    0.00000
F22A  3    0.492501    0.889995    0.561261   -21.00000    0.06181    0.01973 =
         0.03996   -0.00273    0.01280   -0.00147
F23A  3    0.429522    0.750000    0.521127   -20.50000    0.09508    0.04847 =
         0.03770    0.00000   -0.01348    0.00000
F24A  3    0.517792    0.750000    0.467089   -20.50000    0.05812    0.05736 =
         0.02021    0.00000    0.01711    0.00000
F25A  3    0.465461    0.750000    0.657716   -20.50000    0.06247    0.05422 =
         0.04118    0.00000    0.01775    0.00000

PART 0
N100  5    0.469352    0.750000    0.924819    10.50000    0.11085    0.08572 =
         0.09579    0.00000    0.06286    0.00000
C101  1    0.496800    0.750000    0.874933    10.50000    0.04581    0.03278 =
         0.05461    0.00000    0.00459    0.00000
C102  1    0.530991    0.750000    0.812208    10.50000    0.04019    0.04858 =
         0.05221    0.00000    0.00301    0.00000
AFIX 137
H10A  2    0.513476    0.718404    0.769888    10.50000   -1.50000
H10B  2    0.563049    0.713680    0.824475    10.50000   -1.50000
H10C  2    0.539987    0.817916    0.799080    10.50000   -1.50000
AFIX   0

N200  5    0.620306    0.529983    0.419187    11.00000    0.05239    0.06635 =
         0.06656    0.01232   -0.02622   -0.00485
C201  1    0.608606    0.503398    0.477589    11.00000    0.05332    0.04749 =
         0.05784   -0.00606   -0.02926    0.00648
C202  1    0.595554    0.471544    0.550838    11.00000    0.09184    0.08366 =
         0.04216   -0.00465   -0.01731   -0.00209
AFIX 137
H20A  2    0.587566    0.528843    0.581985    11.00000   -1.50000
H20B  2    0.625257    0.435585    0.572270    11.00000   -1.50000
H20C  2    0.564852    0.428269    0.548701    11.00000   -1.50000
AFIX   0

N300  5    0.690361    0.750000    0.529370    10.50000    0.06512    0.06646 =
         0.03676    0.00000    0.00760    0.00000
C301  1    0.677610    0.750000    0.589616    10.50000    0.06771    0.03590 =
         0.03811    0.00000    0.00743    0.00000
C302  1    0.662542    0.750000    0.668347    10.50000    0.15723    0.05395 =
         0.04828    0.00000    0.04186    0.00000
AFIX 137
H30A  2    0.661856    0.817772    0.686952    10.50000   -1.50000
H30B  2    0.688033    0.711608    0.697072    10.50000   -1.50000
H30C  2    0.627650    0.720620    0.673728    10.50000   -1.50000
AFIX   0

N400  5    0.668871    0.250000    0.209090    10.50000    0.13744    0.03045 =
         0.06896    0.00000    0.01254    0.00000
C401  1    0.673465    0.250000    0.145443    10.50000    0.07106    0.01922 =
         0.06834    0.00000    0.00093    0.00000
C402  1    0.669037    0.250000    0.066789    10.50000    0.05008    0.02657 =
         0.06364    0.00000   -0.01373    0.00000
AFIX 137
H40A  2    0.658423    0.184469    0.049730    10.50000   -1.50000
H40B  2    0.702969    0.267133    0.044664    10.50000   -1.50000
H40C  2    0.642654    0.298398    0.051523    10.50000   -1.50000
AFIX   0
HKLF 4


REM  MK2206 in Pnma, KEILWERTH/MEYER, MM671
REM wR2 = 0.1346, GooF = S = 1.113, Restrained GooF = 1.169 for all data
REM R1 = 0.0549 for 6714 Fo > 4sig(Fo) and 0.0723 for all 8362 data
REM 555 parameters refined using 174 restraints

END

WGHT      0.0469     11.0537

REM Instructions for potential hydrogen bonds
HTAB C1 F24
HTAB C1 F24A
HTAB C1 F14
HTAB C1 F14A
EQIV $3 -x+1, y-1/2, -z+1
HTAB C3 F22_$3
HTAB C3 F22A_$3
EQIV $1 x, -y+3/2, z
HTAB C5 N200_$1
HTAB C5 N200
HTAB C7 N300
EQIV $4 x, y, z-1
HTAB C28 N100_$4
HTAB C28 F11_$1
HTAB C28 F11A_$1
HTAB C28 F15A
HTAB C102 F25
HTAB C102 F25A
EQIV $5 -x+1, -y+1, -z+1
HTAB C102 F12A_$5
EQIV $6 -x+1, y+1/2, -z+1
HTAB C102 F13_$6
HTAB C102 F13A_$6
HTAB C202 F13_$5
HTAB C202 F13A_$5
HTAB C202 F16_$5
HTAB C202 F22_$3
HTAB C202 F24_$5
HTAB C202 F22A_$3
HTAB C302 F16_$6
HTAB C302 F21A

REM Highest difference peak  0.986,  deepest hole -0.862,  1-sigma level  0.081
Q1    1   0.6709  0.2500  0.2758  10.50000  0.05    0.99
Q2    1   0.6330  0.2500  0.3336  10.50000  0.05    0.64
Q3    1   0.5539  0.7500  0.6201  10.50000  0.05    0.63
;
_shelx_res_checksum                87604
_shelx_hkl_file
;
   0  -2   0   74.69    1.50
   0  -2   0   79.69    1.50
   0   2   0   80.09    1.50
   0   2   0   74.69    1.50
   0  -2   0   74.79    1.50
   0   2   0   75.49    1.40
   0   2   0   77.89    1.50
   0  -2   0   78.59    1.50
   0   3   0    0.30    0.30
   0  -3   0    0.10    0.30
   0  -3   0    0.20    0.20
   0   3   0   -0.10    0.30
   0   3   0    0.00    0.30
   0   3   0    0.00    0.30
   0   3   0   -0.30    0.20
   0  -3   0    0.20    0.30
   0  -3   0    0.10    0.30
   0  -4   0 9999.00  169.88
   0   5   0    0.10    0.40
   0  -5   0    0.40    0.40
   0   5   0    0.70    0.40
   0  -5   0    0.40    0.30
   0   5   0    0.20    0.40
   0   5   0    0.50    0.30
   0  -5   0    0.40    0.30
   0   5   0    0.60    0.30
   0   6   0  411.96    7.40
   0  -6   0  424.96    7.60
   0  -6   0  423.86    7.60
   0   6   0  416.36    7.60
   0   6   0  420.16    7.70
   0   6   0  424.06    7.50
   0  -6   0  421.46    7.60
   0   7   0    0.10    0.60
   0  -7   0    0.20    0.60
   0   7   0    0.00    0.40
   0   7   0    0.60    0.60
   0  -7   0    0.30    0.50
   0  -7   0    1.10    0.50
   0   7   0    0.20    0.60
   0  -8   0 2550.94   43.40
   0   8   0 2459.05   43.10
   0   8   0 2608.84   43.30
   0  -8   0 2628.64   43.30
   0   8   0 2586.84   43.40
   0   8   0 2606.94   43.50
   0   9   0    0.90    0.60
   0   9   0    0.80    0.70
   0  -9   0    1.80    0.60
   0   9   0    1.80    0.70
   0  10   0  107.49    2.90
   0  10   0  105.99    2.70
   0  10   0  104.89    2.90
   0 -10   0  107.39    2.70
   0  12   0  619.04   11.80
   0  12   0  638.54   11.90
   0 -12   0  636.44   11.80
   0  12   0  634.44   11.60
   0 -12   0  625.44   11.50
   0  14   0   97.79    3.20
   0 -14   0   99.79    2.80
   0  14   0  104.29    3.30
   0 -14   0  102.09    3.00
   0  14   0   99.29    3.00
   0  15   0    3.20    1.00
   0 -15   0    4.70    1.00
   0  15   0    4.10    1.20
   0 -15   0    1.90    0.90
   0 -16   0  114.19    3.40
   0  16   0  111.59    3.70
   0 -16   0  111.89    3.20
   0  16   0  113.59    3.40
   0 -17   0    0.30    0.90
   0  17   0    1.30    1.40
   0  17   0    0.00    1.00
   0 -17   0    3.70    2.00
   0 -18   0   37.00    2.20
   0  18   0   37.80    2.50
   0 -18   0   35.60    1.90
   0  18   0   38.70    2.20
   0  19   0    0.40    1.30
   0 -19   0   -0.60    0.90
   0 -19   0   -0.40    1.10
   0  19   0    1.70    1.50
   0   1  -1  456.65    7.80
   0   1  -1  469.55    7.80
   0  -1   1  472.45    7.80
   0   1   1  465.85    7.90
   0  -2  -1    0.20    0.30
   0  -2   1   -0.10    0.20
   0   2  -1    0.10    0.20
   0   2   1    0.00    0.30
   0  -2   1   -0.10    0.20
   0  -2  -1   -0.10    0.20
   0   2   1    0.00    0.30
   0  -2  -1    0.00    0.20
   0   2   1   -0.10    0.20
   0  -2   1    0.10    0.20
   0  -2  -1    0.40    0.20
   0   2  -1   -0.10    0.20
   0   2  -1    0.00    0.20
   0   2  -1   -0.20    0.10
   0   2   1    0.00    0.30
   0  -2   1    0.00    0.20
   0   3  -1    2.50    0.40
   0   3   1    2.20    0.40
   0   3  -1    2.00    0.30
   0   3   1    1.80    0.40
   0  -3  -1    1.80    0.40
   0   3   1    2.00    0.40
   0  -3  -1    1.90    0.30
   0  -3  -1    2.00    0.40
   0   3   1    1.90    0.40
   0  -3   1    2.20    0.30
   0   3   1    2.30    0.30
   0  -3   1    2.00    0.30
   0  -3   1    1.80    0.30
   0   3  -1    2.50    0.30
   0   3  -1    2.00    0.30
   0  -3   1    2.00    0.30
   0  -4  -1   -0.30    0.30
   0   4   1   -0.20    0.30
   0  -4   1    0.20    0.30
   0   4   1   -0.90    0.40
   0  -4   1    0.20    0.30
   0  -4  -1    0.20    0.30
   0  -4  -1   -0.50    0.40
   0   4  -1   -0.10    0.30
   0   4   1   -0.10    0.40
   0   4  -1    0.40    0.40
   0   4  -1    0.30    0.30
   0   4   1   -0.30    0.40
   0  -4   1    0.10    0.30
   0   4  -1   -0.20    0.30
   0  -4   1   -0.30    0.30
   0   4   1   -0.50    0.30
   0  -5  -1  143.29    3.00
   0  -5   1  144.39    2.80
   0   5   1  138.89    3.00
   0   5  -1  141.39    2.80
   0   5   1  144.09    3.00
   0  -5  -1  138.79    2.90
   0  -5   1  143.29    2.90
   0   5   1  143.69    2.90
   0   5  -1  141.79    2.90
   0  -5   1  145.59    2.80
   0   5   1  140.59    2.80
   0   5  -1  137.09    2.70
   0   5  -1  142.69    2.90
   0  -5   1  140.69    2.70
   0   5   1  142.89    3.00
   0   6   1    0.00    0.70
   0   6   1   -0.50    0.60
   0   6  -1   -0.20    0.50
   0   6  -1   -0.20    0.40
   0  -6  -1   -0.80    0.50
   0   6   1    0.00    0.60
   0  -6  -1    0.20    0.60
   0  -6   1   -0.20    0.50
   0   6  -1    0.70    0.60
   0  -6   1   -1.00    0.50
   0  -6  -1   -0.10    0.50
   0   6  -1   -0.20    0.50
   0  -6   1   -0.10    0.50
   0  -7   1    8.40    0.80
   0   7   1   10.40    0.90
   0  -7  -1    8.70    0.90
   0   7  -1   10.60    1.10
   0   7   1    7.40    0.70
   0  -7   1    8.90    0.80
   0   7   1    9.30    0.90
   0   7  -1    8.70    0.90
   0   7   1    9.40    0.90
   0  -7   1    9.80    0.80
   0   7  -1    7.70    0.80
   0  -7  -1    8.90    0.80
   0   7  -1    7.80    0.70
   0   7  -1    9.30    0.80
   0  -8   1    0.00    0.50
   0   8  -1   -0.60    0.50
   0   8  -1   -0.30    0.60
   0   8   1   -1.30    0.60
   0   8   1    0.00    0.60
   0   8  -1   -0.30    0.50
   0   8   1   -1.00    0.60
   0  -8  -1    0.20    0.50
   0  -8   1    0.20    0.50
   0   9  -1  201.38    4.10
   0  -9   1  203.88    4.20
   0   9  -1  193.28    4.30
   0   9   1  198.78    4.40
   0   9  -1  202.18    4.30
   0   9   1  202.58    4.40
   0  -9  -1  204.08    4.20
   0   9   1  200.88    4.20
   0  10  -1    0.90    0.70
   0  10  -1   -0.50    0.60
   0 -10   1    0.20    0.50
   0  10   1    0.00    0.70
   0 -10  -1   -0.10    0.60
   0  10  -1    0.00    0.60
   0  10   1    0.50    0.70
   0  10   1   -0.50    0.70
   0  11  -1   17.50    1.40
   0  11   1   17.80    1.50
   0  11  -1   15.00    1.30
   0 -11   1   16.50    1.30
   0 -11  -1   17.30    1.20
   0  11   1   15.80    1.30
   0  11  -1   15.70    1.20
   0 -11  -1   18.00    1.30
   0  11   1   17.00    1.40
   0  12  -1    0.30    0.80
   0 -12   1    1.50    0.90
   0 -12  -1   -1.20    0.70
   0 -12  -1    0.30    0.70
   0  12   1    2.20    1.00
   0  12   1   -0.80    0.80
   0  12   1    1.50    0.90
   0  12  -1    0.10    0.90
   0  13  -1  132.79    3.70
   0 -13   1  130.59    3.50
   0  13   1  132.49    3.80
   0  13   1  136.19    3.70
   0 -13  -1  129.09    3.30
   0  13  -1  129.99    3.60
   0  13  -1  133.09    3.40
   0 -13  -1  136.69    3.50
   0 -14  -1   -0.10    0.80
   0  14  -1    1.90    1.10
   0  14   1    1.50    1.00
   0  14  -1    0.20    0.90
   0  14   1   -0.80    1.00
   0 -14   1    0.70    0.80
   0 -14  -1    0.10    0.80
   0 -15  -1    2.20    1.00
   0  15  -1    3.20    1.10
   0 -15  -1    2.70    1.00
   0 -15   1    4.40    1.00
   0  15   1    2.40    1.20
   0  15  -1    2.40    1.00
   0 -15   1    1.50    0.90
   0  15  -1    4.80    1.20
   0  15   1    1.30    1.10
   0  16   1   -1.80    0.90
   0  16  -1   -1.10    0.90
   0 -16   1    1.10    0.90
   0  16   1    0.70    1.20
   0 -16  -1   -0.80    0.90
   0  16  -1   -1.60    1.00
   0 -16  -1    0.00    0.90
   0 -16   1    1.20    0.90
   0  17   1   19.50    2.10
   0  17  -1   22.10    2.60
   0 -17  -1   19.10    1.80
   0 -17  -1   16.40    1.50
   0  17  -1   20.50    1.70
   0  17   1   18.60    1.80
   0 -17   1   19.10    1.50
   0 -17   1   17.10    1.70
   0  18  -1   -1.80    0.90
   0 -18   1   -0.50    0.90
   0 -18  -1    0.70    1.00
   0 -18  -1   -2.10    0.80
   0  18  -1    1.10    1.30
   0  18   1   -0.40    1.20
   0  18   1    0.60    1.10
   0 -18   1    0.10    0.90
   0  19  -1    0.70    1.40
   0 -19   1    1.00    1.40
   0 -19   1   -1.20    1.00
   0  19   1   -0.20    1.40
   0 -19  -1   -0.90    1.10
   0  19   1   -0.90    1.20
   0  19  -1    1.00    1.20
   0   0  -2  706.43   13.20
   0   0   2  715.23   13.20
   0   1   2    0.30    0.20
   0  -1   2    0.30    0.10
   0   1  -2    0.20    0.10
   0   1  -2    0.20    0.10
   0  -1  -2    0.30    0.10
   0  -1   2    0.20    0.10
   0  -1  -2    0.20    0.20
   0  -1   2    0.30    0.10
   0   1  -2    0.50    0.10
   0   1   2    0.50    0.20
   0  -1   2    0.10    0.10
   0  -1   2    0.50    0.10
   0  -1  -2    0.20    0.20
   0   1  -2    0.10    0.10
   0  -2  -2  327.97    5.70
   0  -2  -2  329.47    5.80
   0  -2   2  340.07    5.70
   0  -2   2  330.47    5.60
   0   2   2  327.97    5.70
   0   2   2  325.47    5.80
   0  -2  -2  330.97    5.70
   0   2  -2  332.57    5.70
   0   2  -2  342.27    5.60
   0   2   2  337.07    5.80
   0   2  -2  328.77    5.60
   0   2  -2  323.57    5.60
   0  -2   2  334.17    5.70
   0  -2   2  328.67    5.60
   0   3   2    0.00    0.40
   0  -3  -2   -0.10    0.30
   0   3  -2    0.30    0.20
   0   3  -2   -0.10    0.20
   0  -3  -2    0.00    0.30
   0   3  -2   -0.60    0.30
   0  -3  -2    0.10    0.30
   0  -3  -2    0.00    0.30
   0  -3   2    0.10    0.20
   0  -3  -2    0.00    0.30
   0  -3   2   -0.10    0.30
   0   3  -2    0.10    0.20
   0  -3   2    0.00    0.20
   0  -3   2   -0.20    0.20
   0   3   2   -0.10    0.30
   0   3   2    0.00    0.30
   0  -4  -2   24.00    0.80
   0   4  -2   23.80    0.80
   0   4  -2   23.00    0.80
   0  -4  -2   24.70    0.90
   0  -4  -2   24.10    0.90
   0   4   2   24.20    0.80
   0  -4   2   23.20    0.70
   0   4  -2   23.60    0.60
   0   4   2   23.10    0.90
   0   4   2   23.60    0.90
   0  -4   2   22.20    0.70
   0   4   2   23.10    0.80
   0   4  -2   23.60    0.70
   0   4   2   23.80    0.90
   0  -4   2   22.90    0.70
   0  -4   2   24.50    0.80
   0  -4  -2   23.60    0.80
   0  -4  -2   23.40    0.80
   0  -5  -2    0.40    0.40
   0   5   2    0.00    0.40
   0   5   2   -0.10    0.40
   0  -5  -2   -0.60    0.40
   0  -5   2    0.10    0.30
   0  -5  -2    0.10    0.40
   0   5  -2    0.00    0.40
   0   5   2    0.20    0.40
   0   5  -2    0.20    0.30
   0  -5   2    0.30    0.30
   0  -5   2    0.10    0.30
   0  -5  -2    0.30    0.40
   0   5   2    0.10    0.50
   0  -5   2    0.10    0.30
   0   5  -2    0.40    0.40
   0   5  -2    0.00    0.30
   0  -6   2   15.20    0.80
   0  -6   2   16.20    1.00
   0   6  -2   14.60    1.00
   0   6   2   15.90    0.90
   0   6   2   14.50    1.00
   0   6  -2   15.20    0.90
   0  -6  -2   16.30    1.00
   0  -6  -2   16.30    1.00
   0  -6  -2   15.20    0.90
   0   6   2   15.40    1.10
   0  -6  -2   15.50    0.90
   0   6  -2   17.30    1.00
   0  -6   2   15.40    0.80
   0  -6   2   16.60    0.90
   0   6  -2   15.70    0.70
   0   6   2   14.70    1.00
   0   7  -2   -0.20    0.50
   0   7  -2    0.40    0.50
   0   7   2   -0.30    0.60
   0   7   2    0.20    0.60
   0  -7  -2    0.00    0.50
   0  -7  -2   -0.30    0.50
   0   7  -2   -0.30    0.40
   0   7   2   -0.70    0.60
   0  -7   2   -0.20    0.40
   0  -7  -2   -0.40    0.60
   0  -7   2    0.50    0.50
   0  -7   2   -0.50    0.50
   0  -8  -2    0.40    0.50
   0  -8  -2    1.40    0.60
   0   8  -2    1.80    0.60
   0   8   2    1.90    0.70
   0   8   2    2.60    0.70
   0   8   2    1.20    0.70
   0   8  -2    1.10    0.50
   0  -8   2    1.50    0.60
   0   8  -2    1.70    0.60
   0  -8   2    1.00    0.50
   0   9  -2    0.20    0.60
   0   9  -2    0.20    0.60
   0  -9  -2    1.00    0.50
   0  -9   2    0.00    0.40
   0  -9  -2    0.50    0.60
   0   9   2    0.70    0.70
   0   9  -2    0.30    0.50
   0   9   2    0.50    0.70
   0   9  -2    1.30    0.40
   0   9   2    0.10    0.70
   0  10   2    4.50    0.90
   0  10   2    2.60    0.80
   0  10  -2    2.80    0.70
   0  10   2    3.40    0.90
   0  10  -2    4.70    0.90
   0 -10  -2    4.50    0.80
   0 -10   2    3.50    0.70
   0 -10  -2    3.80    0.80
   0  10  -2    2.60    0.80
   0  11  -2    0.90    0.80
   0  11  -2    0.70    0.70
   0 -11  -2    0.00    0.70
   0  11   2    0.60    1.40
   0  11   2    0.00    0.80
   0  11   2    0.00    0.80
   0 -11  -2    0.00    0.70
   0  11  -2    0.30    0.70
   0 -11   2    0.50    0.60
   0 -12  -2    3.20    0.90
   0 -12   2    3.30    0.90
   0  12   2    2.60    1.00
   0  12  -2    3.70    0.80
   0 -12  -2    3.70    0.90
   0  12   2    3.60    1.10
   0  12  -2    2.00    0.90
   0  12  -2    3.10    1.00
   0 -13  -2    0.80    0.80
   0  13   2   -0.30    1.00
   0  13  -2   -0.20    0.80
   0 -13   2    0.30    0.70
   0  13   2    1.00    1.00
   0  13  -2    1.90    1.00
   0 -13  -2    0.40    0.90
   0  13  -2    0.70    0.80
   0  14  -2    1.20    0.90
   0  14   2    1.30    1.10
   0 -14  -2    0.80    0.90
   0  14  -2    2.00    1.00
   0 -14  -2    0.30    0.90
   0  14   2    2.30    1.10
   0 -14   2    1.80    0.90
   0  14  -2    1.50    1.00
   0 -15   2    0.00    0.80
   0  15  -2    0.30    0.90
   0 -15  -2   -0.50    0.80
   0  15  -2    0.70    1.00
   0 -15   2    0.90    0.90
   0 -15  -2   -0.30    0.90
   0  15  -2    1.40    1.00
   0  15   2   -0.60    1.00
   0  15   2   -1.90    0.90
   0 -16  -2   -0.20    0.90
   0  16  -2    2.70    1.00
   0  16   2    2.20    1.20
   0  16  -2    0.50    1.00
   0 -16   2   -1.20    0.80
   0  16  -2    1.10    1.10
   0 -16   2    1.50    0.90
   0  16   2    1.40    1.20
   0 -16  -2    0.10    0.90
   0  17   2    0.50    1.20
   0  17  -2    1.50    1.00
   0  17   2    0.90    1.10
   0 -17  -2    1.60    1.00
   0 -17   2    0.10    0.90
   0  17  -2   -0.60    1.10
   0 -17  -2   -0.60    1.00
   0 -17   2    0.50    0.90
   0 -18  -2   -1.50    0.90
   0  18  -2    2.60    1.00
   0  18   2    1.30    1.40
   0  18  -2    0.60    1.20
   0 -18   2    0.30    1.00
   0 -18   2   -0.10    0.90
   0 -18  -2    0.30    1.00
   0 -19  -2   -2.70    1.00
   0 -19  -2   -1.30    1.00
   0 -19   2   -1.00    1.00
   0  19  -2    0.40    1.20
   0  19   2   -1.40    1.30
   0  19   2   -0.70    1.20
   0   0  -3    0.60    0.20
   0   0   3    0.50    0.20
   0   0  -3    1.20    0.20
   0   0   3    0.00    0.30
   0   0  -3    1.00    0.20
   0   0   3    0.40    0.20
   0   0  -3    0.50    0.30
   0   0   3    0.90    0.30
   0  -1  -3  491.25    8.30
   0  -1   3  497.05    8.20
   0  -1   3  485.15    8.20
   0   1  -3  481.85    8.20
   0  -1  -3  493.35    8.40
   0  -1  -3  484.65    8.40
   0  -1   3  472.65    8.20
   0   1  -3  493.25    8.30
   0  -1  -3  488.35    8.30
   0   1  -3  494.05    8.20
   0  -1   3  491.65    8.30
   0   1  -3  484.55    8.20
   0   1   3  488.55    8.30
   0   1   3  483.05    8.40
   0   1  -3  486.95    8.20
   0   1   3  494.85    8.40
   0  -2   3    0.10    0.10
   0   2   3    0.30    0.40
   0   2   3   -0.40    0.30
   0  -2   3    0.30    0.20
   0  -2   3    0.10    0.20
   0   2  -3    0.10    0.20
   0   2  -3    0.00    0.30
   0  -2   3    0.10    0.20
   0  -2  -3    0.00    0.30
   0  -2  -3    0.00    0.30
   0   2  -3    0.20    0.20
   0   2  -3   -0.10    0.20
   0   2   3    0.30    0.40
   0  -3   3  151.38    2.70
   0  -3   3  150.68    2.70
   0   3  -3  150.48    2.70
   0   3  -3  149.99    2.80
   0   3   3  144.49    2.90
   0   3  -3  147.89    2.70
   0  -3  -3  146.89    3.00
   0  -3  -3  142.09    2.80
   0  -3  -3  147.09    2.90
   0  -3   3  151.48    2.70
   0   3   3  146.19    2.90
   0   3   3  144.49    2.80
   0  -3  -3  145.79    2.80
   0   3  -3  143.29    2.60
   0   3   3  147.39    2.80
   0  -3   3  143.09    2.60
   0  -4   3    0.00    0.30
   0   4   3   -0.20    0.40
   0  -4   3    0.00    0.20
   0  -4  -3   -0.20    0.30
   0   4  -3    0.20    0.30
   0   4  -3    0.00    0.20
   0  -4  -3   -0.30    0.30
   0  -4   3   -0.10    0.20
   0   4  -3    0.30    0.30
   0   4  -3   -0.30    0.20
   0  -4  -3   -0.10    0.40
   0  -4   3    0.10    0.20
   0  -4  -3   -0.20    0.40
   0   4   3   -0.30    0.40
   0  -5  -3    3.40    0.60
   0   5  -3    3.00    0.30
   0  -5   3    3.30    0.40
   0  -5  -3    2.20    0.50
   0  -5  -3    2.20    0.50
   0  -5   3    2.50    0.40
   0  -5  -3    3.80    0.60
   0  -5   3    3.20    0.40
   0   5   3    3.30    0.60
   0  -5  -3    3.50    0.50
   0   5  -3    3.30    0.50
   0  -5   3    2.90    0.50
   0   5  -3    2.70    0.50
   0   5  -3    2.70    0.40
   0   5   3    3.40    0.70
   0  -6  -3    1.00    0.50
   0  -6  -3    0.20    0.50
   0  -6   3    0.00    0.40
   0  -6   3    0.20    0.40
   0   6   3    0.00    0.60
   0   6  -3   -0.10    0.30
   0   6  -3    0.10    0.60
   0   6   3   -0.20    0.50
   0  -6   3    0.30    0.40
   0  -6  -3   -0.30    0.60
   0   6  -3   -0.10    0.50
   0   6   3    0.20    0.70
   0   7   3  205.18    4.30
   0  -7  -3  201.28    4.10
   0   7  -3  195.08    3.70
   0   7   3  197.08    4.20
   0  -7  -3  204.38    4.10
   0   7  -3  208.68    4.10
   0  -7   3  205.58    4.00
   0  -7   3  204.78    3.80
   0  -7   3  200.58    4.00
   0  -7   3  207.48    3.90
   0   8   3   -0.40    0.60
   0  -8   3    0.30    0.50
   0   8   3    0.10    0.60
   0   8  -3   -0.30    0.40
   0   8  -3    0.80    0.60
   0   8  -3   -0.70    0.50
   0  -8   3    0.50    0.40
   0  -8  -3   -0.20    0.50
   0  -8  -3    0.40    0.50
   0   9   3   55.09    2.00
   0  -9  -3   57.59    1.80
   0  -9  -3   58.29    1.80
   0   9  -3   56.69    1.80
   0   9  -3   56.59    1.60
   0  -9   3   55.39    1.70
   0   9  -3   55.09    1.80
   0   9   3   60.69    1.90
   0 -10   3    1.00    0.60
   0  10   3    0.80    0.80
   0  10  -3   -0.10    0.50
   0  10  -3   -0.60    0.70
   0  10   3   -0.30    0.70
   0 -10  -3    0.10    0.60
   0 -10  -3   -0.50    0.60
   0  10  -3    0.20    0.60
   0  10  -3    0.00    0.50
   0 -11  -3    0.10    0.70
   0  11  -3    0.00    0.70
   0 -11  -3    0.80    0.70
   0  11  -3    0.70    0.80
   0  11   3   -0.20    0.90
   0 -11   3    0.90    0.70
   0  11   3   -0.10    0.90
   0  11  -3    0.00    0.60
   0  12   3    0.70    1.00
   0 -12  -3    0.20    0.80
   0  12   3   -0.50    0.90
   0  12  -3    0.70    0.70
   0 -12  -3    1.70    0.80
   0 -12   3   -0.70    0.60
   0  12  -3    0.00    0.80
   0  12  -3    0.40    0.80
   0  13  -3   38.50    1.90
   0  13  -3   39.20    1.60
   0 -13  -3   38.00    1.90
   0 -13   3   41.20    1.80
   0  13  -3   40.10    1.90
   0  13   3   42.00    2.00
   0  13   3   39.40    2.20
   0 -13  -3   36.80    1.80
   0 -14   3    1.10    0.80
   0  14   3    0.70    1.00
   0 -14  -3   -0.70    0.80
   0  14  -3    0.20    0.80
   0  14   3    1.60    1.00
   0  14  -3   -0.60    0.70
   0 -14  -3    0.10    0.80
   0  14  -3    0.70    0.90
   0  15   3    0.20    1.00
   0  15   3    0.30    1.10
   0 -15   3    0.60    0.90
   0  15  -3    0.90    1.00
   0 -15  -3    1.10    0.90
   0 -15  -3   -0.10    0.90
   0  15  -3    0.70    0.80
   0  15  -3    0.90    1.00
   0  16   3   -1.70    1.00
   0 -16  -3   -0.60    0.90
   0  16  -3    0.90    0.90
   0  16  -3   -0.10    0.90
   0 -16  -3   -0.70    1.00
   0 -16   3   -0.50    0.80
   0  16  -3   -0.40    1.00
   0  17  -3    5.20    1.10
   0  17   3    8.30    1.60
   0 -17   3    6.10    1.10
   0  17   3    6.80    1.60
   0 -17  -3    5.30    1.20
   0 -17  -3    5.00    1.20
   0 -17   3    6.90    1.20
   0  17  -3    6.80    1.40
   0  18  -3   -0.20    0.90
   0  18   3   -0.20    1.20
   0  18   3   -1.70    1.20
   0 -18   3   -0.70    0.80
   0  18  -3   -0.80    1.20
   0 -18  -3   -0.50    1.00
   0 -18   3    0.40    1.00
   0 -18  -3   -2.30    0.80
   0  19  -3    1.80    1.30
   0 -19   3   -0.20    1.00
   0  19   3   -1.50    1.40
   0 -19  -3   -3.00    1.10
   0 -19  -3    0.50    1.00
   0  19   3   -1.20    1.20
   0   0  -4  757.42   12.80
   0   0   4  758.22   12.80
   0   0  -4  759.02   12.70
   0   0   4  754.22   12.70
   0   0   4  759.62   12.80
   0   0  -4  773.42   12.80
   0   0  -4  742.33   12.80
   0   1  -4    0.00    0.30
   0  -1  -4    0.30    0.30
   0  -1   4    0.00    0.30
   0  -1  -4    0.00    0.20
   0  -1  -4    0.00    0.30
   0  -1   4    0.10    0.20
   0   1   4   -0.10    0.30
   0   1   4    0.00    0.20
   0  -1  -4   -0.10    0.30
   0   1  -4    0.10    0.20
   0   1  -4    0.20    0.20
   0   1  -4    0.00    0.30
   0   1   4    0.60    0.40
   0  -1   4    0.00    0.20
   0  -1   4    0.00    0.20
   0   1  -4    0.00    0.20
   0   2  -4  816.12   14.00
   0  -2   4  823.42   14.00
   0  -2   4  854.51   14.00
   0  -2  -4  842.92   14.30
   0   2   4  824.72   14.30
   0   2   4  836.42   14.30
   0  -2   4  831.42   14.00
   0  -2   4  858.81   14.00
   0  -2  -4  837.92   14.20
   0   2  -4  834.62   13.90
   0   2  -4  854.91   14.10
   0   2  -4  831.42   14.00
   0  -2  -4  832.32   14.20
   0  -2  -4  833.22   14.20
   0   2   4  833.62   14.20
   0   3   4    0.00    0.40
   0  -3   4    0.10    0.20
   0   3  -4   -0.20    0.20
   0   3   4    0.10    0.30
   0   3  -4   -0.10    0.20
   0   3  -4    0.20    0.20
   0   3   4    0.20    0.30
   0   3  -4   -0.10    0.30
   0  -3   4   -0.30    0.20
   0   3  -4    0.20    0.20
   0  -3   4   -0.20    0.20
   0  -3   4    0.00    0.10
   0  -3  -4    0.20    0.20
   0  -3  -4    0.00    0.30
   0   4  -4   22.80    0.70
   0  -4   4   23.70    0.80
   0  -4   4   23.40    0.60
   0  -4   4   23.20    0.70
   0   4   4   23.60    1.00
   0   4  -4   23.10    0.80
   0  -4  -4   22.80    1.00
   0   4  -4   23.70    0.70
   0  -4  -4   23.30    0.90
   0  -4  -4   23.80    0.90
   0  -4   4   23.10    0.70
   0   4  -4   23.30    0.60
   0   4   4   23.40    1.00
   0  -5  -4    0.20    0.50
   0   5   4   -0.10    0.60
   0   5  -4    0.30    0.30
   0  -5   4   -0.20    0.30
   0   5   4    0.00    0.40
   0  -5  -4    0.50    0.50
   0  -5  -4    0.30    0.60
   0   5  -4    0.70    0.50
   0  -5  -4    0.50    0.50
   0   5   4   -0.90    0.50
   0   5  -4   -0.10    0.30
   0  -5   4   -0.30    0.40
   0  -5   4   -0.40    0.40
   0   5  -4   -0.10    0.40
   0  -5  -4    0.50    0.50
   0  -5   4    0.10    0.30
   0   6  -4   61.69    1.70
   0  -6  -4   57.69    1.70
   0  -6   4   58.39    1.50
   0  -6  -4   60.69    1.70
   0  -6   4   59.69    1.60
   0   6   4   59.89    1.80
   0   6  -4   57.99    1.50
   0   6  -4   57.69    1.30
   0  -6   4   57.39    1.40
   0   6   4   60.39    1.90
   0  -6  -4   59.49    2.10
   0  -6   4   60.19    1.60
   0  -7   4   -0.10    0.40
   0   7  -4   -0.10    0.50
   0   7   4   -0.20    0.60
   0   7  -4   -0.20    0.30
   0   7   4   -0.10    0.60
   0   7  -4   -0.80    0.50
   0  -7  -4   -0.10    0.50
   0  -7  -4    0.60    0.60
   0  -7   4   -0.10    0.40
   0  -7   4    0.20    0.40
   0  -7   4    0.30    0.40
   0   8  -4   27.40    1.20
   0  -8   4   30.40    1.20
   0  -8   4   26.30    1.00
   0   8   4   26.60    1.40
   0   8  -4   27.10    0.90
   0  -8  -4   28.30    1.30
   0  -8   4   27.90    1.00
   0   8   4   27.50    1.40
   0   8  -4   25.30    1.20
   0  -8  -4   28.60    1.20
   0  -9  -4   -0.20    0.50
   0   9  -4   -0.10    0.60
   0  -9  -4    0.70    0.60
   0   9  -4   -0.60    0.50
   0   9  -4    0.40    0.50
   0  -9   4   -1.00    0.50
   0   9   4    0.10    0.70
   0   9   4   -0.90    0.70
   0  10  -4   28.80    1.40
   0  10  -4   24.50    1.30
   0  10   4   28.90    1.70
   0  10  -4   27.10    1.10
   0  10   4   26.90    1.50
   0 -10   4   26.20    1.30
   0 -10  -4   26.20    1.40
   0 -10  -4   28.90    1.40
   0  11   4   -0.70    0.90
   0 -11  -4   -0.10    0.70
   0 -11   4    0.30    0.60
   0  11  -4   -0.20    0.80
   0 -11  -4    0.30    0.70
   0  11  -4   -0.50    0.70
   0  11  -4    1.00    0.60
   0 -12  -4    0.30    0.90
   0  12   4    0.40    1.00
   0  12   4    1.80    1.10
   0  12  -4    0.80    0.80
   0 -12   4    1.00    0.70
   0  12  -4    0.70    0.70
   0  12  -4    0.70    0.80
   0 -12  -4    0.70    0.80
   0  13   4    0.20    1.00
   0 -13  -4    0.10    0.80
   0 -13  -4    0.00    0.80
   0  13  -4    1.20    0.70
   0  13  -4    1.20    0.80
   0  13  -4   -0.60    0.80
   0  13   4   -1.10    0.90
   0 -13   4   -0.70    0.70
   0  14  -4    2.30    0.80
   0  14  -4    2.30    1.00
   0 -14  -4    1.80    1.00
   0 -14   4    2.10    0.90
   0  14   4    2.30    1.10
   0 -14  -4    3.20    1.00
   0  14  -4    3.40    1.00
   0  14   4    3.40    1.20
   0  15   4   -1.10    1.00
   0 -15  -4   -0.20    0.90
   0  15   4    0.10    1.10
   0 -15   4    0.30    0.80
   0  15  -4   -0.50    0.90
   0  15  -4    0.00    0.80
   0  15  -4   -1.70    0.80
   0 -15  -4    0.30    0.90
   0 -16  -4   -0.80    0.90
   0 -16  -4   -0.30    0.90
   0  16  -4   -0.30    0.90
   0  16  -4    1.60    1.00
   0  16   4   -1.10    1.10
   0 -16   4    0.60    0.80
   0  16   4    0.60    1.20
   0  16  -4    0.50    0.80
   0 -17   4    1.60    0.90
   0  17  -4    0.90    0.80
   0  17   4   -1.70    1.40
   0 -17  -4   -0.20    1.00
   0  17  -4    1.40    1.10
   0  17   4    0.70    1.20
   0  17  -4   -1.30    0.90
   0 -17  -4   -0.40    0.90
   0 -17   4   -0.40    0.90
   0  18   4   -1.90    1.20
   0  18  -4    0.80    1.20
   0  18   4    1.30    1.40
   0 -18   4    1.10    0.90
   0 -18  -4   -1.00    0.90
   0 -18   4   -0.30    0.90
   0 -18  -4   -0.90    1.10
   0  19   4   -1.30    1.50
   0  19   4    0.20    1.40
   0 -19   4   -1.30    1.00
   0  19  -4    0.70    1.30
   0 -19  -4   -1.40    1.00
   0 -19  -4   -2.60    1.10
   0   0  -5    1.00    0.30
   0   0   5    1.10    0.40
   0   0  -5    0.70    0.30
   0   0   5    0.90    0.20
   0   0   5    1.00    0.30
   0   0  -5    0.90    0.20
   0   0  -5    0.80    0.30
   0   0   5    1.10    0.30
   0  -1   5  180.38    3.20
   0   1   5  179.58    3.50
   0   1   5  177.48    3.30
   0   1  -5  177.28    3.30
   0   1  -5  178.58    3.20
   0  -1  -5  177.38    3.40
   0  -1   5  177.38    3.30
   0  -1  -5  176.38    3.40
   0   1   5  174.88    3.40
   0  -1   5  175.18    3.20
   0   1   5  175.88    3.40
   0  -1  -5  179.68    3.30
   0  -1  -5  174.78    3.30
   0   1  -5  172.98    3.20
   0  -1   5  175.28    3.20
   0   1  -5  177.08    3.20
   0   1  -5  180.58    3.20
   0  -2  -5    0.20    0.20
   0  -2   5    0.00    0.20
   0  -2  -5    0.00    0.30
   0   2  -5    0.30    0.20
   0   2  -5    0.40    0.20
   0   2   5   -0.20    0.30
   0  -2   5   -0.10    0.20
   0  -2   5    0.10    0.20
   0  -2   5   -0.20    0.20
   0   2   5    0.30    0.20
   0   2  -5    0.00    0.30
   0  -2  -5   -0.40    0.40
   0  -2   5    0.00    0.20
   0   2   5    0.30    0.40
   0  -2  -5    0.10    0.30
   0   2  -5    0.00    0.30
   0   3  -5  175.48    3.20
   0   3  -5  182.48    3.20
   0  -3   5  182.58    3.10
   0  -3   5  179.88    3.30
   0   3  -5  179.58    3.20
   0  -3   5  171.58    3.20
   0  -3  -5  183.68    3.70
   0  -3   5  183.48    3.30
   0  -3   5  184.98    3.20
   0   3   5  181.78    3.60
   0   3  -5  180.08    3.40
   0   4  -5   -0.40    0.30
   0  -4   5   -0.10    0.20
   0  -4  -5    0.80    0.40
   0   4  -5    0.40    0.30
   0   4   5    0.30    0.60
   0  -4  -5   -0.20    0.50
   0  -4   5    0.20    0.30
   0   4  -5   -0.50    0.40
   0  -4  -5    0.00    0.30
   0   4   5   -0.30    0.50
   0  -4   5    0.10    0.20
   0   4  -5    0.00    0.30
   0   4  -5    0.10    0.30
   0  -4   5   -0.30    0.30
   0   5  -5   38.80    1.10
   0  -5   5   37.60    1.10
   0  -5   5   37.90    1.00
   0   5  -5   39.10    1.20
   0  -5   5   36.30    0.90
   0  -5   5   38.10    1.10
   0  -5  -5   38.20    1.50
   0   5   5   38.00    1.50
   0  -5  -5   39.20    1.30
   0   5  -5   37.50    0.90
   0  -5   5   37.50    0.80
   0   5  -5   36.20    1.10
   0   5   5   36.30    1.40
   0  -6  -5    0.00    0.50
   0   6   5    0.60    0.70
   0  -6   5   -0.30    0.30
   0  -6  -5    0.50    0.50
   0   6  -5    0.70    0.50
   0   6  -5   -0.10    0.40
   0   6  -5   -0.60    0.50
   0   6  -5   -0.50    0.30
   0   6   5    0.60    0.70
   0   7   5   63.99    2.00
   0  -7   5   61.79    1.50
   0  -7  -5   60.99    1.80
   0   7   5   59.39    2.00
   0  -7   5   63.19    1.60
   0   7  -5   58.29    1.70
   0   7  -5   62.39    1.70
   0  -7   5   60.79    1.40
   0  -7  -5   59.39    1.80
   0   7  -5   59.69    1.30
   0  -7   5   63.99    1.70
   0   8  -5   -0.50    0.30
   0  -8   5    0.00    0.40
   0  -8  -5    0.80    0.60
   0  -8   5    0.30    0.40
   0   8   5    1.30    0.70
   0  -8   5   -0.20    0.40
   0   8  -5    0.00    0.50
   0   8  -5    0.00    0.50
   0   8   5    0.40    0.70
   0  -8  -5    0.10    0.50
   0  -9  -5    9.20    1.00
   0   9  -5   10.10    1.00
   0   9   5   13.20    1.30
   0  -9  -5    9.40    1.00
   0  -9   5    8.90    0.90
   0   9  -5    9.10    0.80
   0   9  -5    9.90    0.70
   0   9   5   11.00    1.20
   0   9  -5   11.10    0.90
   0  10  -5   -0.80    0.60
   0  10   5   -0.40    0.80
   0 -10   5   -0.30    0.50
   0 -10  -5    0.20    0.70
   0 -10  -5   -0.70    0.70
   0  10   5    0.40    0.80
   0  10  -5   -0.60    0.40
   0  10  -5   -0.30    0.70
   0 -11   5   73.39    2.20
   0  11   5   70.69    2.50
   0  11  -5   69.89    1.90
   0  11  -5   66.49    1.70
   0  11  -5   72.69    2.20
   0  11  -5   68.89    2.30
   0  11   5   67.09    2.60
   0 -11  -5   67.99    2.30
   0 -11  -5   75.29    2.40
   0  12  -5   -1.60    0.70
   0 -12  -5   -0.50    0.70
   0  12  -5   -0.80    0.60
   0  12   5    0.60    1.00
   0 -12   5    0.00    0.60
   0  12  -5   -0.40    0.80
   0  12   5    0.60    1.00
   0 -12  -5   -1.10    0.80
   0 -13  -5   -1.40    0.80
   0  13  -5   -0.20    0.60
   0 -13  -5    1.00    0.80
   0  13  -5    0.10    0.80
   0  13   5   -0.60    1.00
   0  13   5   -0.80    1.00
   0  13  -5   -0.70    0.90
   0 -13   5   -0.20    0.70
   0 -14  -5   -1.40    0.80
   0  14   5   -0.20    1.00
   0  14  -5   -0.20    0.70
   0  14  -5   -0.90    0.80
   0 -14   5    0.40    0.70
   0  14   5    0.50    1.10
   0 -14  -5    1.30    0.90
   0  14  -5    0.50    0.90
   0  15  -5   24.00    2.10
   0  15  -5   22.10    1.30
   0 -15  -5   23.00    1.60
   0  15  -5   22.30    1.70
   0 -15  -5   23.50    1.80
   0 -15   5   21.30    1.60
   0  15   5   21.30    2.00
   0  15   5   23.40    1.90
   0 -16  -5   -1.30    0.90
   0 -16  -5    0.80    0.90
   0 -16   5   -0.40    0.80
   0  16  -5    0.70    0.70
   0  16   5   -0.60    1.20
   0  16   5   -1.20    1.10
   0  16  -5    1.40    1.00
   0  16  -5    0.10    0.90
   0  17   5    0.20    1.20
   0  17  -5   -0.80    0.80
   0 -17  -5   -0.50    0.90
   0 -17  -5   -1.30    0.90
   0 -17   5    2.50    0.90
   0  17  -5    0.90    0.90
   0  17  -5   -0.30    1.00
   0  17   5   -1.20    1.10
   0 -17   5   -1.20    0.80
   0 -18  -5   -0.90    1.00
   0 -18  -5   -2.20    1.00
   0  18   5   -1.50    1.20
   0 -18   5    0.00    1.10
   0  18  -5    2.40    1.00
   0  18  -5    0.90    1.50
   0  18   5    1.80    1.50
   0  19  -5    4.80    1.50
   0 -19  -5    4.40    1.40
   0  19   5    6.30    1.80
   0 -19  -5    3.10    1.40
   0 -19   5    4.30    1.20
   0  19   5    3.50    1.80
   0   0   6    4.30    0.50
   0   0  -6    4.60    0.50
   0   0  -6    5.00    0.50
   0   0   6    4.60    0.50
   0   0  -6    5.70    0.40
   0   0   6    5.50    0.50
   0   0  -6    6.30    0.50
   0   0  -6    5.60    0.50
   0   0   6    5.00    0.40
   0  -1  -6   -0.10    0.40
   0   1   6    0.10    0.40
   0  -1  -6    0.20    0.30
   0  -1   6    0.00    0.30
   0  -1  -6   -0.20    0.30
   0   1  -6    0.20    0.30
   0  -1  -6    0.10    0.30
   0  -1   6    0.10    0.20
   0  -1   6   -0.30    0.20
   0   1  -6    0.40    0.30
   0   1  -6    0.30    0.30
   0   1  -6    0.10    0.20
   0   1   6    0.60    0.40
   0   1  -6    0.40    0.30
   0   1   6    0.00    0.20
   0   1   6    0.10    0.30
   0  -1   6   -0.20    0.30
   0   2  -6   76.89    1.60
   0   2  -6   77.89    1.60
   0   2  -6   79.29    1.70
   0  -2   6   79.49    1.60
   0   2  -6   79.19    1.60
   0  -2  -6   79.49    1.80
   0  -2   6   78.59    1.70
   0   2  -6   77.89    1.50
   0   2   6   77.09    2.10
   0   2   6   78.49    1.80
   0  -2   6   78.59    1.60
   0  -2  -6   80.59    2.10
   0  -2   6   77.29    1.60
   0  -2  -6   79.19    1.80
   0   3   6   -0.20    0.50
   0  -3   6   -0.10    0.20
   0  -3   6   -0.30    0.30
   0   3   6    0.20    0.50
   0   3  -6    0.40    0.30
   0   3  -6   -0.50    0.40
   0  -3   6   -0.10    0.30
   0  -3   6    0.00    0.30
   0   3   6   -0.20    0.30
   0   3  -6    0.00    0.20
   0  -3  -6   -0.10    0.30
   0  -3   6   -0.10    0.20
   0   3  -6    0.10    0.30
   0   3   6    0.10    0.30
   0  -3   6    0.00    0.30
   0  -3  -6    0.10    0.40
   0  -4   6    3.00    0.40
   0  -4   6    4.00    0.50
   0  -4  -6    3.10    0.50
   0   4  -6    3.50    0.40
   0  -4   6    4.20    0.50
   0  -4  -6    3.10    0.60
   0   4  -6    3.10    0.60
   0  -4   6    3.40    0.40
   0  -4   6    3.90    0.40
   0   4  -6    3.60    0.40
   0   4   6    4.40    0.80
   0   4   6    2.80    0.70
   0   4   6    3.30    0.70
   0   4  -6    3.80    0.40
   0   5   6   -0.10    0.60
   0   5  -6   -0.50    0.50
   0   5  -6    0.00    0.30
   0  -5   6   -0.20    0.30
   0  -5  -6   -0.20    0.50
   0   5  -6   -0.10    0.30
   0   5   6    0.60    0.70
   0   5  -6    0.30    0.40
   0  -5  -6    0.20    0.50
   0  -5   6   -0.40    0.40
   0  -5   6    0.50    0.20
   0  -6  -6   21.50    1.10
   0   6   6   18.10    1.20
   0  -6   6   19.40    0.80
   0  -6  -6   20.30    1.00
   0  -6   6   19.60    0.60
   0  -6   6   20.00    0.90
   0   6   6   18.80    1.20
   0   6  -6   21.30    1.00
   0   6  -6   18.90    1.00
   0   6  -6   18.40    0.90
   0  -6   6   19.00    0.70
   0   6  -6   19.10    0.70
   0  -7   6    0.30    0.40
   0  -7   6    0.00    0.30
   0  -7   6    0.70    0.30
   0  -7  -6    0.40    0.50
   0  -7  -6    0.20    0.40
   0   7   6   -0.50    0.70
   0   7  -6    0.00    0.30
   0   7  -6   -0.20    0.50
   0  -7   6   -0.50    0.30
   0   7   6   -1.00    0.60
   0   7  -6   -0.20    0.20
   0   7  -6    0.00    0.40
   0   8   6   -0.20    0.70
   0   8  -6   -0.70    0.50
   0   8   6    0.30    0.60
   0  -8   6   -0.30    0.30
   0  -8   6    0.20    0.40
   0   8  -6    0.40    0.30
   0  -8  -6    0.40    0.50
   0  -8  -6    0.70    0.60
   0   8  -6   -0.40    0.40
   0  -8   6   -0.10    0.40
   0   9   6    0.70    0.80
   0  -9  -6    0.80    0.70
   0   9   6    0.20    0.80
   0  -9  -6    0.30    0.60
   0  -9   6    0.70    0.40
   0   9  -6    1.80    0.70
   0   9  -6    1.10    0.60
   0  -9   6    0.00    0.50
   0   9  -6    0.70    0.40
   0 -10  -6    0.30    0.70
   0  10   6    2.00    1.00
   0 -10  -6    1.30    0.70
   0  10  -6    2.00    0.70
   0  10  -6   -0.20    0.70
   0 -10   6    1.70    0.60
   0  10   6    1.40    0.90
   0  11   6   -0.60    0.90
   0 -11   6    0.60    0.60
   0  11   6    0.00    0.90
   0  11  -6    1.20    0.50
   0 -11  -6   -0.10    0.80
   0  11  -6    0.70    0.70
   0 -11  -6    0.30    0.70
   0  11  -6    0.10    0.80
   0  12  -6   11.90    1.20
   0  12  -6   12.20    0.90
   0  12   6    9.80    1.40
   0  12  -6   14.90    1.40
   0 -12  -6   10.80    1.20
   0 -12  -6   12.40    1.30
   0 -12   6   10.30    1.10
   0  12  -6   11.40    0.70
   0  12   6   13.20    1.60
   0  13   6    0.70    1.10
   0  13  -6    0.50    0.60
   0 -13  -6    1.70    0.90
   0 -13   6    0.50    0.90
   0  13   6    0.90    1.00
   0 -13  -6    0.20    0.80
   0  13  -6    0.00    0.80
   0  14  -6   -0.40    0.60
   0  14   6   -0.30    1.10
   0 -14  -6   -0.40    0.80
   0 -14   6    0.10    0.80
   0 -14  -6    0.70    0.90
   0  14  -6    0.40    0.80
   0  14  -6    0.60    0.80
   0  14   6    0.20    1.10
   0 -15   6   -1.20    0.70
   0  15   6   -0.50    1.30
   0 -15  -6   -0.90    0.90
   0  15   6   -1.00    1.20
   0  15  -6    0.10    0.90
   0  15  -6    0.50    1.40
   0  15  -6   -1.40    0.60
   0  16  -6    0.50    0.90
   0  16   6   -0.10    1.20
   0 -16   6    0.00    0.90
   0 -16  -6   -0.20    1.00
   0 -16  -6    0.60    1.00
   0  16  -6   -0.60    0.70
   0  16   6   -0.70    1.20
   0  16  -6    0.80    0.90
   0 -17  -6   -0.20    1.00
   0  17   6    0.60    1.30
   0  17  -6    0.20    0.80
   0  17   6    2.70    1.40
   0 -17   6    0.20    0.80
   0  17  -6    0.00    1.00
   0 -17  -6   -0.60    1.00
   0  18  -6    0.90    1.40
   0 -18  -6   -0.40    1.10
   0 -18  -6   -0.50    1.00
   0  18   6    0.50    1.50
   0  18   6    1.50    1.50
   0   0  -7    0.90    0.40
   0   0   7    1.10    0.40
   0   0  -7    0.70    0.30
   0   0   7    1.80    0.40
   0   0  -7    0.80    0.40
   0   0  -7   -0.20    0.40
   0   0  -7    0.80    0.40
   0   0   7    1.20    0.50
   0  -1  -7    0.20    0.30
   0   1  -7    0.30    0.40
   0  -1   7    0.70    0.40
   0   1   7    0.10    0.40
   0   1   7    0.60    0.30
   0   1  -7   -0.10    0.30
   0  -1  -7    0.80    0.40
   0   1   7    1.20    0.60
   0  -1   7   -0.40    0.40
   0   1  -7    0.30    0.30
   0   1  -7    0.30    0.30
   0   1   7    0.20    0.50
   0  -1   7    0.50    0.30
   0   1  -7    0.40    0.40
   0  -1   7    0.40    0.30
   0   2   7   -0.30    0.50
   0  -2  -7    0.10    0.50
   0   2   7   -0.30    0.30
   0  -2   7   -0.10    0.40
   0   2  -7    0.30    0.30
   0   2  -7    0.00    0.40
   0  -2  -7    0.30    0.40
   0  -2   7   -0.10    0.30
   0   2  -7   -0.30    0.30
   0  -2   7    0.30    0.30
   0  -2   7    0.00    0.30
   0   2  -7    0.40    0.40
   0   2   7    0.90    0.60
   0  -3  -7    3.90    0.80
   0  -3   7    3.30    0.40
   0  -3   7    3.30    0.40
   0  -3   7    3.60    0.40
   0  -3   7    3.80    0.50
   0   3  -7    3.70    0.50
   0  -3   7    3.70    0.50
   0   3  -7    3.70    0.40
   0   3   7    3.60    0.80
   0  -3  -7    3.80    0.70
   0   3  -7    3.30    0.40
   0  -3  -7    3.40    0.50
   0   3   7    3.00    0.70
   0  -4   7    0.60    0.40
   0  -4  -7    0.20    0.50
   0  -4   7    0.40    0.30
   0  -4   7    0.20    0.30
   0   4   7    0.80    0.60
   0   4  -7   -0.40    0.50
   0  -4   7    0.00    0.30
   0   4   7    0.70    0.70
   0  -4   7    0.20    0.40
   0  -4  -7    0.70    0.60
   0   4  -7    0.50    0.40
   0   4  -7    0.00    0.30
   0   4  -7    0.30    0.40
   0   5   7   18.00    1.20
   0  -5   7   14.90    0.70
   0  -5  -7   16.30    1.00
   0   5   7   15.10    1.10
   0  -5   7   16.10    0.70
   0   5  -7   14.70    0.70
   0  -5  -7   17.90    1.00
   0  -5   7   15.90    0.50
   0  -5   7   14.20    0.60
   0   5  -7   16.90    0.90
   0   5  -7   15.30    0.70
   0   5  -7   14.50    0.60
   0  -6   7    0.40    0.20
   0   6  -7    0.10    0.40
   0  -6   7    0.30    0.30
   0   6  -7   -0.20    0.30
   0   6  -7   -0.20    0.50
   0   6   7    0.10    0.60
   0  -6  -7   -0.10    0.50
   0  -6  -7    0.00    0.50
   0   6   7   -0.60    0.50
   0  -6   7   -0.50    0.30
   0  -6   7   -0.20    0.40
   0   7   7   27.20    1.40
   0  -7   7   26.90    0.70
   0   7   7   27.60    1.40
   0   7  -7   26.30    0.90
   0  -7  -7   25.70    1.20
   0  -7   7   26.70    0.80
   0  -7   7   26.00    1.10
   0   7  -7   24.20    1.10
   0   7  -7   26.80    1.00
   0   7  -7   26.00    0.80
   0  -7   7   25.80    1.00
   0  -7  -7   25.30    1.20
   0  -8  -7    0.20    0.50
   0  -8   7    0.30    0.30
   0   8   7   -1.10    0.60
   0  -8   7    0.10    0.40
   0   8   7    0.40    0.80
   0   8  -7   -0.40    0.50
   0  -8   7    0.00    0.20
   0  -8  -7    0.00    0.60
   0   8  -7   -0.30    0.60
   0   8  -7   -0.40    0.30
   0  -9   7    0.70    0.30
   0  -9   7    0.90    0.50
   0   9  -7    1.40    0.40
   0  -9   7    1.40    0.40
   0  -9  -7    1.00    0.70
   0  -9  -7    0.60    0.60
   0   9  -7    0.90    0.70
   0   9   7    1.50    0.90
   0   9  -7    0.50    0.60
   0  10  -7   -0.30    0.70
   0  10  -7   -0.20    0.40
   0  10  -7    0.20    0.60
   0 -10  -7    0.50    0.70
   0  10   7   -1.10    0.90
   0 -10   7    0.10    0.60
   0 -10  -7   -0.50    0.80
   0  10   7   -0.90    0.80
   0  10  -7    0.40    0.40
   0  11  -7    1.20    0.80
   0  11   7    1.40    1.00
   0 -11   7    1.80    0.70
   0 -11  -7    1.10    0.80
   0  11  -7    0.90    0.70
   0 -11  -7    0.60    0.70
   0  11   7    0.70    1.00
   0  12  -7    0.90    0.90
   0  12   7   -1.60    1.00
   0 -12   7    0.20    0.60
   0  12  -7   -0.30    0.50
   0  12   7   -0.90    0.90
   0 -12  -7    0.10    0.80
   0 -12  -7   -0.40    0.80
   0  12  -7   -0.90    0.60
   0  13  -7    0.10    0.80
   0 -13  -7    0.20    0.80
   0  13   7    0.10    1.00
   0 -13  -7    0.10    0.90
   0  13  -7    1.00    0.80
   0  13  -7    0.60    0.60
   0  13   7   -1.50    1.10
   0  13  -7    0.80    0.40
   0 -14  -7   -1.10    0.80
   0  14   7    0.70    1.20
   0  14  -7    0.10    0.80
   0 -14   7    0.10    0.70
   0  14   7   -0.60    1.10
   0  14  -7    0.10    0.50
   0  14  -7    0.30    0.80
   0 -14  -7   -0.50    0.90
   0 -15   7    0.00    0.80
   0  15   7   -2.00    1.10
   0  15  -7    0.50    0.60
   0  15   7    0.40    1.20
   0 -15  -7   -1.00    0.90
   0 -15  -7    0.70    0.90
   0  15  -7   -0.70    0.80
   0  15  -7    0.90    1.00
   0  16   7    0.10    1.20
   0  16  -7    0.40    0.90
   0 -16   7    0.40    0.80
   0 -16  -7    0.10    1.00
   0  16  -7    1.70    0.90
   0  16   7    2.30    1.40
   0 -16  -7    0.00    1.00
   0 -17  -7   -0.10    1.00
   0  17   7   -1.70    1.30
   0 -17  -7   -0.10    1.00
   0  17  -7    2.90    0.90
   0  17   7    0.80    1.40
   0 -17   7    1.00    0.90
   0  17  -7    0.90    1.00
   0 -18  -7    0.40    1.00
   0  18   7   -0.10    1.40
   0  18   7    0.50    1.50
   0 -18   7   -0.70    1.00
   0 -18  -7   -1.10    1.10
   0  18  -7    1.80    1.10
   0   0   8  210.38    4.10
   0   0  -8  219.68    4.00
   0   0  -8  216.68    4.20
   0   0   8  220.48    4.10
   0   0   8  216.88    4.00
   0   0   8  220.58    4.20
   0   0  -8  211.18    4.20
   0  -1  -8    0.00    0.40
   0   1  -8    0.00    0.40
   0   1   8    0.20    0.50
   0  -1   8    0.30    0.30
   0  -1  -8   -0.20    0.40
   0  -1   8    0.70    0.50
   0   1  -8   -0.30    0.50
   0   1   8   -0.30    0.40
   0   1  -8   -1.00    0.50
   0   1   8   -0.30    0.60
   0   1  -8   -0.40    0.50
   0   1  -8   -0.30    0.40
   0  -1  -8    0.20    0.40
   0  -1   8   -0.10    0.50
   0  -1   8   -0.60    0.50
   0  -1  -8   -0.10    0.50
   0  -2  -8   39.30    1.30
   0   2   8   39.10    1.40
   0   2  -8   34.20    1.20
   0  -2   8   39.10    1.00
   0   2  -8   38.90    1.10
   0   2   8   39.20    1.50
   0   2  -8   37.50    1.20
   0  -2   8   39.30    1.10
   0   2  -8   40.40    1.30
   0  -2   8   39.20    1.20
   0  -2   8   37.30    1.20
   0   2  -8   40.50    1.20
   0  -2  -8   39.70    1.20
   0  -2  -8   39.40    1.40
   0   3  -8    0.30    0.50
   0   3   8    0.20    0.70
   0  -3  -8    0.60    0.50
   0  -3   8    0.20    0.30
   0  -3   8    0.10    0.40
   0   3   8   -0.30    0.60
   0   3  -8    0.30    0.40
   0   3  -8   -0.30    0.30
   0  -3   8   -0.50    0.40
   0   3  -8    0.10    0.40
   0  -3   8    0.00    0.40
   0  -3  -8    0.80    0.50
   0  -4   8    1.60    0.40
   0  -4   8    2.20    0.40
   0  -4   8    1.10    0.30
   0   4  -8    1.30    0.40
   0  -4  -8    1.40    0.50
   0  -4   8    2.20    0.40
   0   4  -8    1.70    0.40
   0   4  -8    1.90    0.50
   0   4   8    1.60    0.80
   0  -4  -8    2.50    0.70
   0   4  -8    1.40    0.60
   0   4   8    1.10    0.70
   0  -5  -8    0.20    0.50
   0  -5   8   -0.10    0.20
   0   5  -8   -0.30    0.30
   0  -5   8    0.00    0.30
   0  -5  -8    0.10    0.60
   0   5   8   -0.30    0.70
   0  -5   8   -0.10    0.30
   0  -5   8    0.40    0.30
   0   5  -8    0.20    0.50
   0   5  -8   -0.10    0.40
   0   5   8    0.30    0.70
   0  -5   8   -0.10    0.40
   0  -6   8   95.59    2.10
   0  -6   8   92.69    1.90
   0   6   8   95.49    2.60
   0   6  -8   94.29    1.90
   0  -6   8   94.19    1.80
   0  -6  -8   95.19    2.40
   0   6  -8   96.09    2.10
   0  -6  -8   91.19    2.40
   0   6   8   97.69    2.60
   0   6  -8   91.29    2.30
   0  -6   8   96.79    2.00
   0  -6   8   97.49    2.20
   0   7  -8    0.90    0.40
   0  -7   8   -0.10    0.20
   0   7   8    0.40    0.70
   0  -7  -8    0.20    0.50
   0   7  -8    0.10    0.30
   0   7  -8    0.20    0.30
   0   7  -8   -0.40    0.50
   0  -7   8    0.10    0.30
   0   7   8    0.30    0.80
   0  -7  -8   -0.50    0.60
   0  -7   8    0.00    0.40
   0   8   8    4.40    1.00
   0   8  -8    3.10    0.50
   0  -8  -8    3.40    0.80
   0   8  -8    2.90    0.70
   0   8  -8    2.70    0.60
   0  -8   8    3.30    0.30
   0  -8   8    3.30    0.40
   0  -8   8    2.90    0.60
   0  -8  -8    2.70    0.80
   0  -9   8   -0.10    0.30
   0   9   8    0.40    0.80
   0  -9  -8    0.00    0.60
   0   9  -8   -0.70    0.40
   0   9  -8   -0.50    0.50
   0  -9   8    0.50    0.60
   0   9  -8   -0.50    0.70
   0   9   8    0.10    0.90
   0  -9   8    0.60    0.40
   0 -10  -8   22.00    1.40
   0 -10   8   22.50    1.30
   0  10  -8   21.40    0.80
   0  10  -8   21.20    1.30
   0  10  -8   21.40    0.80
   0  10   8   23.60    1.70
   0  10   8   22.50    1.70
   0  10  -8   21.00    1.40
   0 -10   8   21.40    0.70
   0 -10  -8   24.40    1.50
   0  11  -8    0.30    0.40
   0  11   8    0.00    0.90
   0  11   8    0.00    1.10
   0 -11   8    0.20    0.60
   0  11  -8    0.00    0.40
   0 -11  -8   -0.60    0.70
   0 -11  -8   -1.40    0.80
   0  11  -8    0.70    0.80
   0 -11   8    0.00    0.30
   0  11  -8   -0.20    0.70
   0 -12  -8    5.50    1.00
   0  12  -8    8.20    1.00
   0 -12  -8    6.60    1.20
   0  12   8    8.50    1.40
   0  12  -8    8.40    1.20
   0 -12   8    5.70    0.50
   0  12   8    8.80    1.50
   0 -12   8    5.80    0.90
   0  13  -8    0.90    0.90
   0  13  -8    0.00    0.50
   0 -13  -8    0.10    0.90
   0  13  -8   -0.30    0.70
   0  13   8   -2.30    1.10
   0 -13   8    0.50    0.90
   0  13   8    0.50    1.10
   0 -13  -8   -0.60    0.80
   0 -14  -8   17.60    2.10
   0 -14  -8   17.70    1.50
   0 -14   8   19.10    1.40
   0  14  -8   18.70    1.50
   0  14  -8   15.60    0.90
   0  14   8   16.10    1.90
   0 -15  -8   -0.90    1.00
   0  15  -8    0.00    0.80
   0  15  -8    0.50    0.90
   0  15   8   -0.80    1.10
   0  15   8    0.00    1.30
   0  15  -8    0.40    0.50
   0 -15   8    0.40    0.80
   0 -15  -8    0.30    0.90
   0  16   8    0.20    1.30
   0  16  -8   -0.60    0.80
   0 -16  -8    0.10    1.00
   0  16   8    0.50    1.30
   0 -16  -8   -0.10    1.00
   0 -16   8   -0.10    0.80
   0  16  -8    3.20    0.90
   0  17   8   -1.90    1.30
   0  17   8    0.70    1.30
   0 -17  -8   -2.60    0.90
   0  17  -8    0.70    0.90
   0 -17  -8   -0.20    1.00
   0 -17   8   -0.40    0.90
   0  18  -8    8.20    1.40
   0 -18  -8    6.20    1.40
   0  18   8    6.60    2.10
   0 -18  -8    3.60    1.30
   0  18   8    5.20    1.80
   0 -18   8    5.90    1.30
   0   0  -9   -0.10    0.50
   0   0  -9    0.20    0.50
   0   0  -9   -0.20    0.50
   0   0  -9    0.50    0.50
   0   0   9   -0.40    0.60
   0   0  -9    0.30    0.40
   0   0   9    0.40    0.40
   0   0   9    0.10    0.50
   0   1  -9    1.20    0.40
   0  -1   9    2.20    0.50
   0   1  -9    2.10    0.50
   0   1   9    1.60    0.60
   0   1   9    2.50    0.70
   0   1  -9    1.80    0.60
   0  -1  -9    1.20    0.40
   0  -1   9    1.60    0.40
   0  -1   9    2.10    0.60
   0  -1  -9    2.00    0.60
   0  -2  -9   -0.60    0.60
   0   2  -9    0.20    0.40
   0   2   9    0.50    0.60
   0   2  -9   -0.20    0.50
   0  -2   9    0.70    0.40
   0   2  -9    0.20    0.50
   0  -2   9    0.50    0.30
   0  -2   9   -0.20    0.50
   0   2  -9    0.60    0.40
   0  -2  -9    0.30    0.40
   0   2   9   -0.30    0.60
   0  -3   9    8.30    0.60
   0  -3   9    8.40    0.60
   0  -3  -9    9.40    0.90
   0   3   9   10.20    1.00
   0   3  -9    8.70    0.60
   0   3  -9    8.60    0.80
   0  -3  -9   10.60    0.80
   0  -3   9    7.80    0.70
   0   3   9    9.20    1.00
   0   3  -9    8.80    0.70
   0  -4  -9    0.80    0.60
   0   4  -9   -0.10    0.30
   0  -4  -9    0.50    0.50
   0  -4   9    0.10    0.40
   0   4  -9    0.20    0.40
   0   4  -9   -0.60    0.50
   0  -4   9    0.10    0.30
   0   4   9    0.30    0.60
   0  -4   9   -0.30    0.40
   0  -4   9   -0.10    0.40
   0   4   9    0.20    0.70
   0   5   9    0.30    0.60
   0  -5   9    0.40    0.30
   0   5  -9    0.90    0.40
   0   5   9    0.30    0.70
   0  -5   9    0.70    0.30
   0   5  -9   -0.20    0.50
   0  -5   9    0.40    0.40
   0  -5  -9    1.00    0.50
   0  -5  -9    0.90    0.60
   0   5  -9    0.60    0.40
   0  -6   9   -0.30    0.30
   0   6  -9    0.40    0.40
   0  -6  -9    0.40    0.60
   0   6  -9   -0.50    0.50
   0  -6   9    0.20    0.40
   0  -6   9   -0.10    0.30
   0   6  -9    0.10    0.40
   0   6   9    0.40    0.70
   0   6   9   -0.70    0.70
   0  -6  -9   -0.40    0.40
   0  -7  -9    2.00    0.80
   0  -7   9    3.30    0.30
   0  -7   9    3.20    0.60
   0   7   9    3.70    0.90
   0   7  -9    2.70    0.40
   0   7  -9    2.80    0.50
   0  -7  -9    2.20    0.60
   0   7  -9    2.20    0.50
   0   7  -9    3.90    0.80
   0  -7   9    2.30    0.40
   0   7   9    3.20    0.90
   0   8  -9    0.40    0.70
   0  -8  -9    1.10    0.70
   0  -8   9    0.10    0.20
   0   8  -9    0.00    0.50
   0  -8   9    0.60    0.30
   0   8   9    1.20    0.90
   0   8  -9    0.50    0.40
   0  -8   9    1.00    0.50
   0   8   9    0.80    0.80
   0  -9   9    0.50    0.20
   0  -9   9    0.50    0.40
   0  -9   9    0.60    0.60
   0   9  -9    0.40    0.40
   0   9   9    0.30    0.90
   0  -9  -9    0.60    0.70
   0   9  -9    0.60    0.80
   0   9  -9    1.70    0.60
   0  -9  -9    0.80    0.80
   0   9   9   -1.00    0.90
   0 -10  -9    1.20    0.90
   0  10  -9   -0.60    0.60
   0 -10  -9   -0.20    0.70
   0 -10   9    0.70    0.30
   0 -10   9    0.30    0.60
   0  10   9    0.50    1.10
   0  10  -9   -1.20    0.70
   0  10  -9   -0.50    0.40
   0  10   9   -0.20    1.00
   0  11  -9    8.40    1.20
   0  11   9   10.50    1.60
   0  11   9    9.80    1.40
   0 -11   9    8.20    0.40
   0  11  -9    9.50    0.60
   0  11  -9    7.60    0.60
   0 -11   9    8.80    1.00
   0 -11  -9    9.40    1.20
   0  11  -9   10.30    1.10
   0 -11  -9    8.40    1.10
   0  12  -9   -0.20    0.40
   0  12  -9   -0.30    0.80
   0  12  -9    1.00    0.40
   0 -12   9    0.10    0.20
   0 -12  -9    0.80    0.90
   0 -12   9    0.00    0.70
   0  12  -9    0.10    0.70
   0 -12  -9    0.80    0.90
   0  12   9   -0.60    1.20
   0  12   9    1.10    1.10
   0 -13  -9    1.00    1.00
   0  13   9    0.20    1.10
   0  13  -9    0.80    0.50
   0  13   9   -0.60    1.10
   0  13  -9   -0.20    0.70
   0  13  -9    1.40    0.90
   0 -13   9    0.90    0.90
   0 -13  -9    0.60    0.90
   0  14   9   -0.90    1.10
   0  14  -9    0.40    0.80
   0 -14  -9    2.00    1.00
   0 -14  -9    1.30    1.00
   0  14  -9    0.30    0.50
   0 -14   9   -0.40    0.70
   0  14  -9    0.10    0.80
   0 -15  -9    2.70    1.10
   0  15   9    6.10    1.60
   0 -15   9    4.70    1.00
   0  15  -9    5.60    1.10
   0  15   9    3.60    1.40
   0  15  -9    2.50    0.90
   0  16  -9    3.10    0.90
   0 -16  -9    0.10    1.00
   0  16  -9    1.80    0.90
   0  16   9   -1.70    1.30
   0 -16  -9    0.20    1.00
   0  16   9   -0.10    1.30
   0 -16   9   -0.40    0.80
   0 -17   9   -0.30    0.90
   0  17  -9    3.20    1.00
   0  17   9    2.50    1.60
   0 -17  -9    0.40    1.10
   0  17   9    1.50    1.60
   0 -17  -9    0.20    1.00
   0 -18  -9   -1.00    1.10
   0 -18  -9   -0.30    1.40
   0  18  -9    0.70    1.70
   0  18   9    0.70    1.60
   0  18   9   -1.10    1.60
   0   0 -10    0.30    0.50
   0   0  10    0.80    0.50
   0   0 -10    1.00    0.50
   0   0  10    1.10    0.60
   0   0 -10    0.40    0.40
   0   1  10    0.30    0.60
   0   1 -10    0.50    0.50
   0   1 -10    0.30    0.50
   0   1 -10    0.60    0.50
   0   1 -10   -0.10    0.50
   0  -1 -10    0.40    0.50
   0  -1  10    0.20    0.60
   0   1 -10   -0.10    0.40
   0  -1  10   -0.20    0.40
   0  -1 -10    0.20    0.40
   0   1  10    0.70    0.60
   0  -1 -10    0.00    0.50
   0  -2  10    9.40    0.70
   0  -2  10    9.50    0.80
   0   2 -10    9.70    0.70
   0   2  10    9.40    0.90
   0   2 -10    9.50    0.70
   0  -2 -10   10.50    0.90
   0   2 -10   10.50    0.80
   0   2  10    9.40    1.00
   0  -2 -10    9.20    0.80
   0   2 -10    9.60    0.70
   0  -3  10    0.20    0.50
   0   3 -10    0.00    0.40
   0  -3  10   -0.20    0.30
   0   3  10    0.40    0.60
   0   3  10    0.00    0.60
   0  -3 -10   -0.10    0.50
   0  -3  10    0.30    0.30
   0   3 -10   -0.30    0.30
   0  -3 -10    0.10    0.40
   0   3 -10   -0.30    0.50
   0  -4 -10    0.20    0.60
   0   4 -10    0.30    0.30
   0   4 -10    0.40    0.40
   0  -4  10    0.30    0.40
   0   4  10    1.10    0.80
   0  -4 -10    0.70    0.50
   0  -4  10    0.10    0.40
   0  -4  10    1.10    0.40
   0  -4  10    0.60    0.30
   0   4 -10    0.10    0.50
   0   4  10    0.00    0.60
   0   5  10    0.50    0.70
   0   5 -10    0.10    0.30
   0   5 -10    0.80    0.40
   0   5 -10    0.60    0.40
   0   5 -10    0.80    0.60
   0  -5 -10    0.30    0.50
   0  -5 -10    1.20    0.60
   0  -5  10    0.30    0.40
   0  -5  10    0.60    0.40
   0   5  10   -0.10    0.70
   0   6  10   12.10    1.30
   0   6 -10    9.00    0.70
   0   6 -10    9.70    1.00
   0  -6  10    9.30    0.80
   0   6 -10    9.60    0.60
   0   6  10    9.90    1.10
   0  -6 -10   10.30    1.00
   0  -6  10    9.30    0.50
   0  -6 -10    9.60    1.00
   0   6 -10    8.90    0.60
   0   7 -10   -0.20    0.50
   0   7  10    1.00    0.80
   0   7  10    0.40    0.80
   0   7 -10   -0.20    0.60
   0   7 -10    0.10    0.40
   0  -7 -10    0.90    0.60
   0  -7  10    0.30    0.50
   0  -7  10    0.00    0.30
   0   8 -10    1.20    0.60
   0   8  10    0.20    0.90
   0   8 -10    0.30    0.40
   0  -8 -10    0.60    0.60
   0   8  10    0.40    1.00
   0  -8  10    0.70    0.50
   0   8 -10    0.80    0.70
   0  -8  10    0.50    0.30
   0  -8 -10    0.80    0.80
   0   9 -10    0.50    0.40
   0   9 -10   -0.90    0.50
   0   9  10   -0.70    1.00
   0  -9  10    0.20    0.40
   0   9  10    0.40    0.90
   0  -9  10   -0.50    0.60
   0   9 -10   -0.30    0.70
   0  -9 -10    0.90    0.90
   0  -9 -10    0.60    0.70
   0 -10  10    0.20    0.60
   0 -10 -10    0.30    0.80
   0  10  10    0.40    1.00
   0  10 -10    0.10    0.60
   0  10  10    0.10    1.00
   0  10 -10   -0.10    0.40
   0 -10 -10    0.20    0.70
   0  10 -10    0.60    0.80
   0 -11 -10    0.80    1.00
   0  11 -10    0.10    0.40
   0  11  10    0.60    1.00
   0 -11  10    0.50    0.60
   0  11 -10    0.20    0.80
   0 -11 -10    0.80    0.80
   0  11  10    0.40    1.20
   0  11 -10   -0.10    0.40
   0  11 -10    0.80    0.70
   0  12  10    2.40    1.30
   0  12 -10    5.40    0.90
   0  12 -10    4.90    0.50
   0  12 -10    4.10    0.50
   0  12 -10    5.00    1.10
   0  12  10    5.70    1.50
   0 -12 -10    5.80    1.10
   0 -12  10    4.40    0.90
   0 -12 -10    4.30    1.10
   0  13 -10    0.80    0.70
   0  13 -10    0.20    0.90
   0 -13  10   -0.30    0.70
   0 -13 -10   -1.00    0.80
   0  13  10    0.60    1.80
   0  13  10    0.90    1.20
   0  13 -10   -0.20    0.40
   0 -14 -10    0.10    1.00
   0 -14  10   -0.30    0.70
   0 -14 -10    0.00    0.90
   0  14  10   -0.40    1.30
   0  14 -10    0.40    0.70
   0  14  10   -0.70    1.20
   0 -15 -10    0.10    1.00
   0  15 -10    0.40    0.80
   0 -15 -10    0.50    1.00
   0  15  10   -0.90    1.20
   0  15 -10    0.60    0.80
   0 -15  10   -0.10    0.70
   0  15  10   -0.50    1.40
   0 -16 -10   -0.40    1.00
   0  16 -10    1.70    0.90
   0 -16  10   -0.20    0.80
   0 -16 -10   -2.10    0.90
   0  16  10    1.80    1.50
   0  16  10    0.00    1.40
   0  16 -10    3.10    0.90
   0 -17 -10   -0.40    1.10
   0 -17  10    0.00    0.80
   0 -17 -10   -1.50    1.00
   0  17  10   -1.80    1.30
   0  17  10    1.70    1.60
   0  17 -10    3.30    1.00
   0   0 -11    1.80    0.50
   0   0  11    2.50    0.50
   0   0 -11    2.90    0.70
   0   0 -11    3.00    0.60
   0   0  11    1.90    0.60
   0   1  11   47.20    1.70
   0  -1  11   49.99    1.60
   0  -1 -11   49.70    1.50
   0   1  11   50.09    1.60
   0  -1  11   50.89    1.40
   0   1 -11   48.70    1.60
   0   1 -11   48.90    1.40
   0  -1 -11   49.90    1.40
   0   1 -11   50.49    1.40
   0  -1 -11   50.59    1.60
   0   2  11   -0.30    0.60
   0   2 -11   -0.10    0.40
   0  -2  11   -0.40    0.50
   0   2 -11    0.10    0.50
   0   2  11   -1.00    0.50
   0   2 -11    0.10    0.50
   0  -2  11    0.10    0.40
   0  -2 -11    0.10    0.40
   0  -2 -11    0.30    0.60
   0   2 -11   -0.20    0.40
   0  -3  11   50.29    1.30
   0  -3 -11   50.69    1.60
   0   3 -11   50.09    1.30
   0   3  11   48.10    1.70
   0  -3  11   50.29    1.40
   0   3 -11   48.80    1.60
   0   3  11   49.90    1.80
   0  -3 -11   48.60    1.50
   0  -4  11   -0.20    0.40
   0   4 -11   -0.10    0.60
   0  -4 -11    0.20    0.60
   0   4 -11    0.30    0.50
   0   4  11   -0.30    0.60
   0   4 -11    0.20    0.40
   0  -4 -11    0.20    0.50
   0  -4  11    0.00    0.40
   0   4  11    1.10    0.80
   0   5 -11   18.20    1.10
   0   5  11   17.90    1.40
   0   5 -11   16.20    0.80
   0  -5 -11   17.20    1.20
   0  -5  11   16.90    0.80
   0  -5 -11   15.80    1.10
   0   5 -11   16.30    0.80
   0   5  11   18.20    1.30
   0  -5  11   18.70    1.00
   0   6 -11    0.00    0.50
   0   6 -11    1.30    0.70
   0   6  11    0.50    0.80
   0  -6  11    0.80    0.40
   0  -6 -11    0.50    0.60
   0   6  11    1.10    0.90
   0   6 -11    0.30    0.40
   0  -6 -11    1.10    0.80
   0  -6  11    1.60    0.50
   0  -7  11   45.80    1.50
   0   7 -11   45.90    1.70
   0   7  11   45.20    2.00
   0   7  11   46.00    2.10
   0  -7  11   43.40    1.10
   0   7 -11   44.70    1.40
   0  -7 -11   47.90    1.80
   0  -7 -11   43.20    1.80
   0   7 -11   44.00    1.20
   0   8 -11   -0.60    0.50
   0   8  11    0.60    0.90
   0  -8  11    0.30    0.40
   0   8 -11    1.30    0.80
   0   8  11    1.60    1.10
   0  -8 -11   -0.20    0.70
   0   8 -11   -0.20    0.40
   0  -8  11    0.30    0.60
   0  -8 -11    0.30    0.80
   0  -9  11   11.30    1.10
   0   9  11   12.50    1.50
   0   9 -11   11.50    0.70
   0   9 -11   12.40    1.00
   0  -9 -11   11.40    1.20
   0   9  11   13.40    1.50
   0   9 -11   14.70    1.30
   0  -9 -11   11.10    1.20
   0  -9  11   11.00    0.60
   0 -10 -11    0.50    0.90
   0  10 -11    0.20    0.80
   0  10  11   -2.50    1.00
   0 -10  11    2.20    0.70
   0  10  11    0.40    0.90
   0  10 -11    0.60    0.60
   0  10 -11   -0.40    0.40
   0 -10 -11    0.60    0.80
   0 -11  11   13.00    1.20
   0 -11 -11   14.90    1.50
   0 -11 -11   12.40    1.40
   0  11 -11   13.00    0.50
   0  11  11   13.20    1.60
   0  11 -11   11.50    0.60
   0  11 -11   16.20    1.20
   0  11  11   14.60    1.80
   0  11 -11   15.80    1.40
   0  12 -11    0.30    0.70
   0 -12 -11   -0.70    0.90
   0  12  11   -0.50    1.20
   0 -12 -11    0.30    0.90
   0  12  11   -0.60    1.10
   0  12 -11    0.30    0.90
   0 -12  11   -0.20    0.70
   0 -13 -11    6.20    1.20
   0 -13 -11    5.90    1.20
   0  13 -11    7.90    1.50
   0  13  11    6.60    1.50
   0 -13  11    5.70    0.90
   0  13 -11    7.00    1.00
   0  13  11    5.50    1.50
   0  14  11    2.00    1.20
   0  14 -11    0.20    0.70
   0  14  11   -0.50    1.30
   0 -14 -11    1.00    1.00
   0  14 -11    1.40    0.90
   0 -14 -11    0.10    0.90
   0 -14  11    0.20    0.70
   0 -15 -11    8.80    1.40
   0 -15  11    9.70    1.10
   0  15 -11   12.90    1.30
   0  15  11    7.70    1.70
   0  15 -11   13.90    1.40
   0  15  11    8.70    1.70
   0 -15 -11    6.50    1.30
   0 -16  11    0.10    0.80
   0  16  11   -1.90    1.40
   0  16  11    0.50    1.40
   0 -16 -11   -1.90    0.90
   0 -16 -11    0.70    1.10
   0  16 -11    2.10    0.80
   0  17  11    0.40    1.70
   0 -17 -11   -0.50    1.70
   0  17  11    0.70    1.70
   0 -17 -11    0.50    1.20
   0   0 -12   57.49    1.60
   0   0  12   57.39    1.70
   0   0  12   54.99    1.80
   0   0 -12   57.59    1.60
   0   0 -12   58.69    1.80
   0  -1  12   -0.90    0.60
   0   1 -12    0.10    0.50
   0  -1 -12    0.70    0.40
   0  -1 -12    0.30    0.60
   0  -1  12   -0.20    0.50
   0   1 -12    0.30    0.40
   0   1  12    1.00    0.60
   0  -1 -12    1.20    0.60
   0   1  12   -0.30    0.60
   0   1 -12   -0.30    0.60
   0   2 -12    2.50    0.70
   0   2  12    2.60    0.80
   0  -2 -12    2.80    0.60
   0   2 -12    1.50    0.50
   0   2 -12    2.60    0.50
   0  -2  12    2.00    0.60
   0  -2 -12    2.00    0.70
   0  -2  12    2.30    0.50
   0   2  12    1.80    0.60
   0  -2 -12    1.50    0.70
   0   3  12    0.80    0.80
   0   3 -12    0.00    0.40
   0   3 -12   -0.10    0.60
   0  -3  12    0.40    0.40
   0   3  12    0.30    0.60
   0  -3 -12    0.60    0.60
   0  -3 -12    0.10    0.50
   0  -3  12   -0.60    0.50
   0   3 -12   -0.30    0.50
   0   4 -12   27.60    1.00
   0  -4 -12   28.90    1.30
   0   4  12   26.70    1.50
   0  -4  12   28.40    1.00
   0  -4 -12   27.90    1.60
   0   4  12   26.20    1.50
   0  -4  12   25.90    1.10
   0  -4  12   27.90    1.10
   0   4 -12   27.60    1.30
   0   5 -12   -0.30    0.70
   0  -5  12    0.60    0.60
   0   5  12    0.00    0.90
   0   5 -12    0.00    0.40
   0   5  12    0.20    0.90
   0  -5 -12   -0.90    0.70
   0  -5 -12    0.20    0.60
   0  -5  12    0.70    0.50
   0  -6 -12   10.70    1.10
   0   6 -12    8.70    0.80
   0   6  12   11.80    1.50
   0  -6 -12   11.90    1.10
   0   6  12    8.40    1.10
   0   6 -12   10.70    1.00
   0   6 -12   12.10    1.20
   0  -6  12    8.70    0.70
   0  -6  12    9.30    0.90
   0   7  12    0.80    1.10
   0  -7 -12   -0.90    0.80
   0  -7  12    0.40    0.40
   0   7  12    0.40    0.90
   0   7 -12    0.60    0.50
   0   7 -12    0.70    0.80
   0  -7  12   -0.50    0.60
   0  -7 -12   -1.00    0.60
   0   7 -12   -0.40    0.50
   0   8  12   14.70    1.60
   0  -8  12   14.40    1.10
   0  -8  12   13.80    0.60
   0   8 -12   13.30    0.70
   0   8  12   15.80    1.70
   0  -8 -12   17.00    1.40
   0   8 -12   15.50    1.30
   0   8 -12   14.80    1.00
   0  -8 -12   13.40    1.30
   0  -9  12    0.70    0.30
   0   9 -12    0.10    0.80
   0  -9 -12    1.10    0.80
   0   9 -12    0.60    0.60
   0   9 -12    0.30    0.40
   0  -9 -12    0.60    0.90
   0   9  12    0.20    0.90
   0  -9  12    1.20    0.60
   0   9  12    0.30    1.10
   0  10 -12    3.00    0.70
   0 -10 -12    2.60    0.90
   0 -10 -12    3.40    1.10
   0  10  12    3.80    1.20
   0  10 -12    2.20    1.00
   0 -10  12    2.40    0.30
   0 -10  12    2.80    0.70
   0  10  12    4.10    1.30
   0  10 -12    2.40    0.40
   0 -11  12    0.50    0.70
   0 -11 -12   -0.80    0.80
   0 -11 -12   -0.60    0.90
   0  11 -12    1.50    0.90
   0  11  12   -1.50    1.00
   0  11  12    1.20    1.30
   0  11 -12    0.80    0.70
   0 -12  12    1.70    0.80
   0  12 -12    2.30    1.10
   0 -12 -12    2.00    1.10
   0  12 -12    1.40    0.70
   0 -12 -12    0.30    0.90
   0  12  12    0.70    1.20
   0  12  12   -0.80    1.90
   0 -13 -12   -0.40    1.00
   0  13 -12    1.40    0.80
   0  13  12   -0.90    1.20
   0 -13  12    1.40    0.80
   0  13 -12    1.80    0.80
   0  13  12    0.10    1.20
   0 -13 -12   -0.70    0.90
   0 -14 -12    7.50    1.30
   0  14 -12    8.90    1.10
   0 -14 -12    8.70    1.40
   0 -14  12    6.40    1.00
   0  14 -12    9.50    1.30
   0  14  12    6.40    1.60
   0  14  12    6.10    1.60
   0 -15 -12   -2.50    0.90
   0 -15 -12   -0.40    1.10
   0  15 -12    2.20    0.90
   0  15  12   -1.20    1.50
   0  15 -12    1.40    0.80
   0  15  12    1.50    1.50
   0 -15  12    0.30    0.70
   0 -16  12    0.20    0.80
   0 -16 -12   -0.30    1.10
   0  16  12   -0.40    1.50
   0 -16 -12   -0.70    1.10
   0  16  12    0.60    1.40
   0  16 -12    2.50    1.20
   0 -17 -12   -0.90    1.20
   0 -17 -12   -0.10    1.20
   0  17  12   -1.00    1.60
   0  17  12    1.20    2.00
   0 -17 -12    3.30    1.60
   0   0 -13    0.50    0.50
   0   0 -13    1.60    0.60
   0   0  13    0.20    0.70
   0   0  13    0.70    0.60
   0   0 -13    1.10    0.70
   0  -1 -13    3.70    0.70
   0   1 -13    4.90    0.80
   0   1  13    3.20    0.90
   0   1  13    3.60    0.70
   0  -1  13    3.70    0.70
   0  -1 -13    2.80    0.60
   0  -1 -13    3.50    0.80
   0  -1  13    3.70    0.80
   0   1 -13    3.30    0.60
   0   1 -13    3.10    0.70
   0  -2 -13    0.50    0.70
   0   2  13   -0.10    0.60
   0  -2  13    1.10    0.50
   0   2 -13    0.10    0.50
   0   2  13    1.10    0.80
   0  -2 -13    0.10    0.70
   0   2 -13    1.20    0.50
   0   2 -13    0.40    0.70
   0  -2 -13   -0.20    0.50
   0  -2  13   -0.60    0.60
   0   3  13    3.20    1.00
   0   3 -13    3.40    0.80
   0  -3 -13    3.50    0.70
   0  -3  13    2.60    0.60
   0  -3  13    2.70    0.70
   0  -3 -13    3.10    0.80
   0   3 -13    3.40    0.60
   0  -3 -13    3.40    0.80
   0   3  13    2.80    0.80
   0   4 -13    0.50    0.70
   0  -4 -13   -0.40    0.70
   0  -4 -13    0.90    0.60
   0   4 -13    0.30    0.50
   0   4 -13   -1.20    0.50
   0  -4  13    0.10    0.50
   0  -4  13   -0.30    0.60
   0   4  13   -0.30    0.90
   0  -4  13    0.50    0.50
   0   5  13    2.30    1.00
   0  -5 -13    1.70    0.80
   0   5 -13    2.10    0.60
   0  -5  13    2.20    0.60
   0  -5  13    1.90    0.60
   0  -5 -13    1.60    0.70
   0   5 -13    2.10    0.80
   0   5  13    3.90    1.00
   0   6  13    1.00    1.10
   0   6  13    1.10    0.90
   0  -6 -13    0.60    0.70
   0  -6  13    1.60    0.60
   0  -6 -13    0.80    0.80
   0   6 -13    1.10    0.50
   0  -6  13    1.10    0.60
   0   6 -13    0.80    0.80
   0  -7  13    3.60    0.50
   0  -7 -13    2.90    0.80
   0   7  13    1.10    1.00
   0  -7 -13    5.30    1.10
   0  -7  13    2.50    0.70
   0   7  13    4.20    1.20
   0   7 -13    5.20    0.70
   0   7 -13    5.60    1.00
   0   7 -13    3.20    0.70
   0  -8 -13   -0.40    0.80
   0  -8 -13    0.00    0.70
   0  -8  13    0.30    0.60
   0   8 -13    0.20    0.80
   0   8 -13   -0.20    0.60
   0  -8  13   -0.30    0.40
   0   8  13    0.40    1.10
   0   8  13   -1.20    0.90
   0   8 -13   -0.30    0.40
   0  -9  13    0.40    0.60
   0  -9 -13    0.20    0.90
   0   9 -13    0.80    0.60
   0  -9 -13    1.40    0.80
   0   9 -13    0.00    0.80
   0   9  13    0.10    1.10
   0  -9  13    0.30    0.30
   0   9 -13    0.20    0.40
   0   9  13    1.70    1.10
   0  10 -13    1.10    0.90
   0 -10 -13    0.00    0.80
   0 -10  13    0.70    0.60
   0  10  13    0.70    1.00
   0  10 -13    0.20    0.60
   0  10  13    0.70    1.20
   0 -10 -13    0.30    1.00
   0  11  13   10.30    2.10
   0 -11 -13    9.20    1.70
   0 -11 -13    7.10    1.30
   0 -11  13    9.60    1.00
   0  11  13   10.20    2.00
   0  11 -13   10.00    1.10
   0 -12 -13    0.50    0.90
   0 -12 -13   -0.10    1.80
   0  12  13   -0.30    1.00
   0  12 -13    1.20    0.90
   0  12 -13    0.50    0.70
   0 -12  13    1.10    0.80
   0  12  13   -0.20    1.20
   0 -13  13    1.80    0.80
   0 -13 -13    0.50    1.00
   0  13 -13    0.60    1.00
   0  13  13   -0.50    1.10
   0  13  13    0.50    1.30
   0 -13 -13    0.80    1.10
   0  14  13    1.30    1.40
   0  14  13    1.30    1.30
   0 -14 -13   -1.40    1.00
   0  14 -13    2.40    0.80
   0 -14  13   -0.50    0.70
   0 -14 -13    0.60    1.10
   0  14 -13    2.40    1.00
   0 -15 -13    1.70    1.20
   0  15 -13    3.90    0.80
   0 -15  13    1.90    0.80
   0  15  13    2.40    1.60
   0  15  13    1.10    1.30
   0 -15 -13    3.00    1.30
   0  16  13    0.10    1.80
   0 -16 -13    2.30    1.90
   0 -16 -13   -0.40    1.20
   0  16  13   -0.20    1.70
   0 -16 -13    0.00    1.70
   0   0 -14    9.50    1.00
   0   0 -14    9.50    0.90
   0   0  14   10.40    1.10
   0   0  14   10.30    1.00
   0   0 -14    6.80    1.60
   0   1 -14    0.50    0.50
   0  -1 -14    0.60    0.80
   0   1 -14    0.50    0.80
   0  -1 -14   -0.30    0.70
   0  -1  14    0.40    0.60
   0  -1 -14    0.50    0.50
   0   1  14   -0.50    0.80
   0   1 -14   -1.00    0.60
   0   1  14    0.50    0.70
   0  -1  14   -0.70    0.70
   0   2  14   13.00    1.20
   0   2 -14   12.10    1.00
   0  -2  14   11.80    0.90
   0  -2 -14   13.80    1.20
   0   2  14   13.40    1.30
   0  -2  14   12.20    1.10
   0   2 -14   11.40    0.90
   0  -2 -14   12.80    1.30
   0  -2 -14   11.70    1.10
   0   2 -14   12.20    1.20
   0  -3 -14   -0.80    0.70
   0  -3  14    0.60    0.70
   0  -3 -14    0.70    0.90
   0  -3 -14   -0.50    0.60
   0   3  14    0.60    0.90
   0   3 -14    0.30    0.50
   0   3 -14   -0.30    0.70
   0   3  14    1.30    0.80
   0  -3  14    0.70    0.50
   0   4 -14   11.90    1.20
   0  -4 -14    9.90    1.20
   0  -4 -14    8.70    0.90
   0   4 -14    9.20    0.80
   0  -4  14    9.30    0.90
   0  -4  14    9.30    0.90
   0  -4 -14    8.90    1.10
   0  -4  14    8.80    0.90
   0   4  14    8.30    1.30
   0   4  14    8.50    1.10
   0  -5 -14   -0.80    0.60
   0  -5  14   -0.40    0.60
   0   5 -14    0.80    0.80
   0  -5 -14    0.40    0.80
   0   5 -14   -0.20    0.80
   0   5  14    0.40    1.00
   0  -5  14   -0.20    0.60
   0   5  14    0.10    0.80
   0   6  14    3.50    1.10
   0   6  14    3.20    1.00
   0  -6  14    3.40    0.60
   0  -6  14    2.80    0.70
   0   6 -14    3.20    0.70
   0   6 -14    2.80    0.90
   0  -6 -14    2.60    1.00
   0  -6 -14    2.50    0.80
   0   7 -14    1.50    0.60
   0  -7  14    1.10    0.60
   0  -7 -14    0.50    0.90
   0   7 -14    1.10    0.80
   0   7  14    0.20    1.10
   0   7  14    2.00    1.00
   0  -7 -14    0.90    0.70
   0   8 -14    6.00    1.30
   0   8  14    4.20    1.30
   0  -8 -14    5.90    1.10
   0  -8  14    4.40    0.80
   0   8  14    5.90    1.20
   0   8 -14    6.90    0.80
   0  -8 -14    5.70    1.00
   0  -8  14    5.80    0.50
   0   8 -14    4.50    0.60
   0  -9  14    0.00    0.30
   0   9 -14    0.20    0.40
   0  -9 -14    0.60    0.80
   0   9 -14   -0.20    0.60
   0   9  14   -0.20    1.20
   0   9  14   -0.70    1.00
   0   9 -14    1.70    1.10
   0  -9  14    0.60    0.60
   0  -9 -14    0.30    0.90
   0  10 -14    2.30    0.70
   0 -10 -14    0.50    1.00
   0 -10  14    1.10    0.70
   0  10  14    1.00    1.30
   0  10 -14    1.70    1.00
   0  10  14    0.50    1.10
   0 -10 -14    0.30    0.90
   0  11 -14    0.70    0.90
   0  11  14   -0.60    1.10
   0  11  14    0.30    1.30
   0 -11 -14   -0.20    0.90
   0 -11 -14    0.60    1.50
   0 -11  14    1.10    1.10
   0  11 -14   -0.30    0.60
   0 -12  14    0.40    0.70
   0  12 -14    0.50    0.90
   0 -12 -14   -1.60    0.90
   0  12  14   -0.60    1.30
   0  12 -14    1.40    0.70
   0 -12 -14   -0.10    1.00
   0  12  14   -0.20    1.10
   0  13 -14    1.70    1.00
   0 -13 -14   -0.30    1.10
   0  13  14   -1.50    1.10
   0  13  14   -1.10    1.20
   0 -13  14    0.20    0.70
   0 -13 -14    1.00    1.10
   0  14  14    0.10    1.40
   0  14 -14    2.50    1.00
   0  14 -14    2.70    0.80
   0 -14 -14   -0.50    1.00
   0 -14 -14   -0.80    1.10
   0  14  14    1.30    1.40
   0 -14  14    0.20    0.70
   0  15  14   -0.50    1.50
   0 -15 -14    0.30    1.50
   0 -15 -14    0.70    1.20
   0  15  14    1.10    1.50
   0 -15 -14   -1.30    1.20
   0 -16 -14    1.80    1.60
   0 -16 -14   -1.20    1.30
   0  16  14   -0.40    1.60
   0 -16 -14   -1.10    1.30
   0  16  14   -1.10    1.80
   0   0 -15   -0.50    0.70
   0   0  15    1.20    0.90
   0   0  15    0.90    0.70
   0   0 -15    0.50    0.80
   0   0 -15    0.70    0.60
   0   1 -15    0.70    0.60
   0   1 -15   -0.50    0.80
   0  -1 -15    1.10    0.90
   0  -1  15    1.50    0.80
   0   1 -15   -0.10    0.60
   0  -1 -15    0.00    0.60
   0   1  15    0.50    0.70
   0  -1  15    1.20    0.60
   0   1  15    0.00    0.80
   0  -1 -15    0.20    0.80
   0   2 -15   -0.10    0.80
   0   2 -15    1.00    0.60
   0   2  15    0.30    0.80
   0  -2 -15    0.00    0.60
   0   2  15   -0.50    0.90
   0  -2  15    0.70    0.80
   0   2 -15    0.50    0.60
   0  -2 -15   -0.50    0.80
   0  -2  15    0.70    0.60
   0  -2 -15    0.90    0.90
   0   3  15    1.60    0.90
   0  -3 -15    2.60    0.90
   0  -3 -15    3.20    1.00
   0  -3  15    2.20    0.80
   0   3  15    2.50    1.10
   0  -3  15    2.00    0.60
   0   3 -15    2.50    0.70
   0   3 -15    1.60    0.90
   0  -3 -15    2.30    0.70
   0  -4  15   -0.50    0.50
   0  -4  15   -0.40    0.60
   0   4  15    0.70    0.80
   0   4  15   -0.80    1.00
   0  -4 -15   -0.80    0.80
   0  -4 -15    0.10    0.80
   0  -4 -15    0.70    0.70
   0   4 -15    0.40    0.60
   0   4 -15    0.10    0.80
   0  -4  15    0.70    0.70
   0  -5 -15   -0.20    0.90
   0   5 -15    0.40    0.90
   0  -5  15   -0.40    0.60
   0  -5 -15    1.20    0.90
   0   5  15   -0.10    0.80
   0  -5  15    0.20    0.60
   0   5 -15    0.70    0.50
   0  -5 -15    0.70    0.70
   0   5  15   -0.80    1.00
   0  -6 -15    1.10    1.00
   0  -6 -15    0.80    0.70
   0  -6  15   -0.40    0.60
   0  -6  15    1.50    0.60
   0  -6 -15   -0.20    0.90
   0   6  15    1.50    0.90
   0   6 -15    0.70    0.60
   0   6 -15    0.20    0.60
   0   6  15    1.30    1.20
   0   6 -15    1.60    0.90
   0   7 -15    2.00    0.70
   0   7  15   -0.20    1.10
   0  -7  15    2.10    0.50
   0  -7  15    1.60    0.70
   0   7 -15    2.60    1.00
   0  -7 -15    1.70    0.80
   0   7  15    3.20    1.10
   0  -7 -15    2.40    1.00
   0  -8 -15   -0.40    0.80
   0   8  15   -0.30    0.90
   0  -8  15    0.60    0.40
   0   8 -15    0.50    0.90
   0  -8  15    0.50    0.70
   0   8  15    0.90    1.30
   0   8 -15    0.40    0.60
   0  -8 -15    0.80    1.00
   0  -9  15    0.30    0.30
   0   9  15    1.30    1.10
   0   9 -15    0.70    0.60
   0   9 -15   -0.50    0.40
   0   9 -15    0.10    0.90
   0  -9 -15   -0.80    0.80
   0  -9  15   -0.10    0.60
   0  -9 -15   -0.60    1.00
   0   9  15   -0.50    1.20
   0  10 -15   -0.30    0.80
   0 -10 -15    0.00    0.80
   0  10  15    1.20    1.30
   0 -10  15    0.90    0.90
   0  10 -15   -0.10    0.60
   0 -10 -15   -0.10    1.70
   0  10  15   -0.90    1.10
   0  11 -15    3.60    0.80
   0 -11 -15   -0.40    0.90
   0  11  15    2.20    1.30
   0 -11  15    1.80    0.70
   0 -11 -15   -0.60    1.00
   0  11 -15    2.20    1.00
   0  11  15    0.60    1.30
   0 -12 -15   -1.50    0.90
   0  12  15   -0.50    1.10
   0  12 -15    0.70    0.70
   0  12 -15    0.90    1.00
   0 -12 -15   -0.30    1.10
   0  12  15    0.00    1.50
   0 -12  15    0.50    0.80
   0 -13 -15    0.20    1.10
   0  13  15   -0.30    1.40
   0  13 -15    1.90    1.20
   0  13  15    1.60    1.30
   0 -13  15    0.30    0.70
   0 -13 -15   -1.70    1.10
   0  13 -15    1.80    0.90
   0 -14 -15   -0.10    1.30
   0  14 -15    2.80    0.90
   0  14  15    0.10    1.30
   0 -14 -15   -1.10    1.00
   0 -14  15    0.30    0.70
   0 -14 -15   -0.50    1.20
   0  14  15   -0.10    1.50
   0  15  15    5.50    3.10
   0 -15 -15    0.10    1.20
   0 -15 -15   -2.20    1.20
   0  15  15    1.30    1.60
   0 -15 -15    2.20    1.70
   0   0 -16    7.20    1.00
   0   0 -16    5.30    0.80
   0   0 -16    6.80    1.10
   0   0  16    5.90    1.10
   0  -1 -16    0.80    0.90
   0   1  16   -0.20    0.70
   0  -1  16    0.20    0.60
   0   1 -16   -0.80    0.80
   0  -1 -16   -0.30    0.80
   0  -1  16    0.30    0.80
   0  -1 -16    0.50    0.60
   0   1  16    1.60    1.00
   0   1 -16   -0.30    0.60
   0   1 -16   -0.10    0.70
   0   2  16   33.90    1.90
   0  -2 -16   36.40    1.70
   0  -2 -16   34.10    1.50
   0   2 -16   36.60    1.70
   0   2 -16   37.40    2.30
   0   2  16   32.70    1.60
   0  -2 -16   35.40    1.80
   0  -2  16   34.50    1.40
   0   2 -16   34.30    1.40
   0  -2  16   33.10    1.60
   0  -3 -16    0.40    0.90
   0   3  16   -0.20    1.00
   0   3 -16    0.30    0.90
   0   3  16    0.00    0.80
   0   3 -16   -0.20    0.60
   0  -3  16    0.20    0.80
   0  -3 -16    0.40    0.90
   0  -3 -16    1.60    0.70
   0  -3  16    0.20    0.60
   0   4  16    8.40    1.40
   0  -4  16    8.10    0.90
   0  -4  16    7.30    0.90
   0   4 -16    9.40    1.20
   0  -4 -16    7.20    0.90
   0  -4 -16    9.00    1.30
   0   4  16    8.40    1.20
   0  -4 -16    6.30    1.20
   0   4 -16    7.70    0.80
   0  -4  16    6.10    0.80
   0  -5  16   -0.30    0.60
   0  -5 -16   -0.60    1.00
   0  -5 -16    0.50    0.70
   0  -5 -16    1.30    1.00
   0  -5  16   -0.30    0.60
   0   5 -16    0.00    0.50
   0   5  16    0.30    0.90
   0   5 -16    0.10    0.90
   0   5  16    0.20    1.10
   0  -5  16    0.10    0.60
   0  -6 -16    8.90    1.10
   0  -6  16    9.10    0.80
   0   6  16   10.30    1.30
   0   6 -16   12.00    1.40
   0   6 -16    8.70    0.90
   0  -6 -16    7.50    1.30
   0  -6 -16    8.90    1.30
   0   6  16    7.30    1.40
   0  -6  16    9.60    1.00
   0  -7 -16    1.50    1.10
   0   7  16    1.10    1.20
   0  -7 -16    1.20    1.00
   0  -7 -16    0.30    0.80
   0   7  16   -1.60    1.00
   0   7 -16    0.40    0.60
   0   7 -16    0.10    0.50
   0   7 -16    1.00    0.90
   0  -7  16    1.30    0.70
   0  -7  16    0.70    0.50
   0  -8 -16    0.90    1.00
   0  -8 -16   -1.40    1.00
   0   8  16    0.00    1.20
   0   8 -16    1.70    0.70
   0   8 -16    2.60    1.00
   0   8  16    0.40    1.00
   0  -8  16    1.80    0.80
   0  -8 -16    0.70    0.80
   0   9  16    0.70    1.30
   0  -9 -16   -1.00    0.80
   0   9  16   -0.40    1.10
   0  -9  16    0.10    0.80
   0  -9  16    0.40    0.30
   0  -9 -16    0.50    1.20
   0  -9 -16   -0.40    1.10
   0   9 -16    0.00    0.60
   0   9 -16   -0.40    0.90
   0 -10 -16    4.60    1.40
   0  10  16    4.30    1.40
   0  10 -16    4.50    0.80
   0  10  16    4.20    1.40
   0 -10 -16    2.70    1.00
   0 -10 -16    3.00    1.20
   0 -10  16    5.70    0.90
   0  11  16    1.40    1.20
   0  11 -16    1.30    0.90
   0  11  16    2.00    1.40
   0 -11 -16    0.50    1.20
   0  11 -16    1.20    0.60
   0 -11 -16   -0.30    0.90
   0 -11 -16   -0.20    1.10
   0 -11  16    0.10    0.70
   0  12 -16    3.50    1.00
   0  12  16    0.50    1.30
   0 -12 -16    1.00    1.00
   0  12 -16    1.60    0.80
   0 -12 -16    2.40    1.30
   0 -12 -16    0.30    1.10
   0 -12  16    1.50    0.80
   0  12  16    0.80    1.50
   0  13  16    0.30    1.50
   0  13  16   -1.40    1.20
   0 -13 -16   -0.50    1.20
   0 -13 -16   -0.80    1.20
   0 -13 -16   -0.20    1.10
   0 -13  16    0.90    0.80
   0 -14 -16   -0.50    2.00
   0 -14 -16   -0.70    1.50
   0  14  16   -0.10    1.80
   0 -14 -16    1.00    1.30
   0 -15 -16    5.00    1.80
   0 -15 -16   -2.50    1.20
   0  15  16    1.10    1.60
   0  15  16   -0.70    1.70
   0 -15 -16    2.30    1.70
   0   0  17   -1.40    0.90
   0   0  17    0.60    0.70
   0   0 -17   -0.30    0.80
   0   0 -17    0.70    0.90
   0   0 -17    0.50    0.60
   0  -1  17    1.50    0.70
   0  -1 -17    0.90    0.90
   0   1 -17   -0.20    0.90
   0   1 -17   -0.20    0.80
   0   1  17   -0.30    0.90
   0   1  17    0.20    0.70
   0  -1 -17    0.50    0.90
   0  -1 -17    0.00    0.60
   0   1 -17    0.00    0.70
   0   2  17    1.30    1.00
   0  -2 -17    0.70    0.70
   0   2 -17    0.90    0.70
   0  -2 -17    0.00    0.90
   0  -2  17    0.80    0.90
   0  -2 -17    0.70    1.00
   0   2  17    0.20    0.80
   0   2 -17    1.30    0.70
   0   2 -17    1.00    0.90
   0  -3 -17   13.60    1.50
   0  -3  17   13.80    1.10
   0   3  17   13.00    1.50
   0  -3  17   13.10    1.20
   0   3 -17   13.40    1.40
   0  -3 -17   15.00    1.50
   0  -3 -17   13.80    1.30
   0   3  17   13.00    1.40
   0   3 -17   13.10    1.10
   0   4  17   -0.70    1.00
   0   4 -17   -0.30    0.60
   0  -4  17    0.60    0.80
   0  -4 -17   -0.80    0.90
   0  -4  17    0.00    0.60
   0  -4 -17    0.00    1.00
   0   4 -17   -0.80    0.90
   0  -4  17   -0.30    0.60
   0  -4 -17    0.30    0.70
   0   4  17   -1.00    0.80
   0  -5  17   -0.10    0.70
   0  -5 -17   -0.30    1.00
   0   5  17    0.00    1.20
   0  -5 -17    0.80    1.00
   0   5 -17   -0.40    0.50
   0   5 -17   -0.90    0.90
   0  -5  17    0.50    0.70
   0  -5  17   -0.60    0.60
   0  -5 -17    0.10    0.70
   0   5  17   -0.80    0.90
   0  -6  17    0.10    0.70
   0   6  17   -0.30    1.20
   0  -6 -17   -0.60    1.00
   0   6 -17    0.50    1.00
   0   6  17   -1.30    0.90
   0  -6 -17    0.70    0.80
   0  -6  17    1.10    0.60
   0  -6 -17    0.50    1.10
   0   6 -17    0.40    0.60
   0  -7 -17    2.50    1.20
   0   7  17    1.80    1.30
   0  -7 -17    2.10    0.90
   0  -7  17    2.10    0.60
   0   7 -17    1.90    1.00
   0  -7 -17    2.70    1.20
   0   7 -17    1.10    0.60
   0  -7  17    3.10    0.80
   0   7  17    0.60    1.10
   0   8 -17    0.00    0.60
   0   8  17    0.70    1.40
   0   8 -17    2.50    1.10
   0  -8 -17    0.00    0.80
   0  -8  17    0.50    0.60
   0  -8 -17    0.20    1.00
   0   8  17    0.10    1.10
   0  -8  17    0.10    0.70
   0  -8 -17    1.80    1.20
   0   9 -17    0.30    1.00
   0  -9  17    0.80    0.70
   0  -9 -17    0.40    0.90
   0   9  17    1.60    1.40
   0   9 -17    1.80    0.70
   0  -9 -17   -0.20    1.10
   0  -9 -17    0.90    1.20
   0   9  17    0.10    1.10
   0  10  17    0.30    1.20
   0 -10 -17    1.20    1.20
   0  10  17    0.80    1.50
   0  10 -17    0.70    0.60
   0 -10  17    0.80    0.70
   0 -10 -17   -0.40    1.20
   0  10 -17    2.50    1.00
   0 -10 -17    1.40    1.00
   0  11 -17   10.30    1.40
   0 -11 -17    8.30    1.30
   0  11 -17   11.00    1.10
   0 -11  17    8.10    1.00
   0 -11 -17    6.80    1.40
   0  11  17    6.00    1.70
   0 -11 -17    8.20    1.50
   0  11  17    7.10    1.80
   0  12  17   -0.90    1.50
   0 -12  17    0.00    0.70
   0 -12 -17    0.80    1.20
   0 -12 -17   -0.40    1.00
   0  12  17   -2.90    1.40
   0 -12 -17   -0.90    1.30
   0  12 -17    2.10    1.00
   0 -13 -17    1.20    2.10
   0  13  17   -1.60    1.30
   0 -13 -17    1.30    1.30
   0 -13 -17    0.20    1.10
   0  13  17    1.40    1.60
   0  14  17    5.00    1.90
   0  14  17    0.80    1.80
   0 -14 -17    0.40    1.40
   0 -14 -17    1.70    1.50
   0   0 -18   12.40    1.40
   0   0  18   10.80    1.40
   0   0  18   11.60    1.20
   0   0 -18   10.40    1.00
   0   0 -18   10.30    1.10
   0  -1 -18   -0.60    1.00
   0   1 -18   -0.90    0.60
   0  -1 -18   -0.30    0.90
   0   1 -18    0.10    0.80
   0  -1  18    0.40    0.90
   0   1 -18   -0.20    0.90
   0   1  18    0.40    1.00
   0  -1 -18   -0.60    0.70
   0  -1  18   -0.10    0.70
   0   1  18    0.50    0.80
   0   2  18   23.20    1.50
   0   2 -18   26.40    1.40
   0   2 -18   28.00    1.80
   0  -2 -18   26.50    1.70
   0   2 -18   26.90    1.50
   0  -2  18   27.60    1.40
   0   2  18   25.90    1.80
   0  -2 -18   24.30    1.40
   0  -2  18   24.50    1.90
   0  -2 -18   23.70    1.70
   0   3 -18   -1.50    0.90
   0  -3 -18    0.60    0.70
   0   3 -18    0.30    0.70
   0  -3 -18    1.00    1.00
   0   3  18    0.30    0.90
   0   3  18    0.10    1.10
   0  -3  18    1.00    0.90
   0  -3 -18    0.10    1.00
   0  -3  18   -0.80    0.60
   0  -4  18   -0.70    0.70
   0   4 -18   -0.30    0.60
   0   4  18    0.70    1.10
   0  -4  18    0.70    0.80
   0  -4  18    0.30    0.60
   0  -4 -18    1.00    1.10
   0   4  18   -1.30    0.80
   0   4 -18    0.60    1.00
   0  -4 -18   -1.30    1.00
   0  -4 -18   -0.10    0.70
   0   5 -18    0.60    1.00
   0  -5 -18   -1.30    1.00
   0  -5  18    0.20    0.70
   0  -5 -18    0.80    0.80
   0   5  18   -0.30    1.00
   0  -5  18    0.20    0.70
   0   5  18   -0.90    1.10
   0   5 -18    0.20    0.60
   0  -5  18    0.60    1.20
   0  -5 -18   -1.10    0.90
   0  -6 -18    3.80    1.20
   0   6  18    4.20    1.40
   0   6 -18    3.40    0.90
   0   6  18    4.40    1.20
   0  -6 -18    3.70    1.60
   0   6 -18    4.70    1.20
   0  -6  18    4.50    0.90
   0  -6  18    4.20    0.70
   0  -6 -18    4.20    1.00
   0   7 -18    0.00    0.60
   0  -7 -18    1.50    0.90
   0  -7  18    1.60    0.60
   0   7  18   -0.30    1.40
   0  -7 -18   -1.10    1.10
   0   7 -18   -1.20    0.90
   0  -7 -18   -0.50    1.00
   0   7  18   -1.10    1.20
   0  -7  18   -0.90    0.70
   0  -8  18    0.50    0.40
   0  -8 -18    0.40    0.90
   0   8  18   -0.40    1.10
   0   8 -18    1.00    0.70
   0  -8 -18   -1.10    1.10
   0   8  18    1.00    1.40
   0  -8  18    0.50    0.70
   0  -8 -18    0.40    1.10
   0   8 -18    0.20    1.00
   0  -9 -18    0.20    1.20
   0   9 -18    1.70    1.00
   0   9  18   -0.10    1.40
   0  -9  18   -0.30    0.70
   0   9 -18    0.50    0.70
   0  -9 -18   -0.70    0.90
   0  -9 -18    0.20    1.20
   0   9  18   -0.90    1.10
   0 -10 -18    1.50    1.10
   0 -10  18    5.10    0.90
   0 -10 -18    2.60    1.30
   0 -10 -18    5.20    1.40
   0  10  18    2.00    1.50
   0  10  18    2.10    1.30
   0  11 -18    1.70    1.10
   0 -11 -18   -0.60    1.30
   0  11  18   -0.10    1.20
   0 -11  18    0.10    0.70
   0 -11 -18   -0.70    1.00
   0  11 -18    3.50    1.10
   0 -11 -18    1.90    1.40
   0  11  18   -0.70    1.50
   0 -12 -18    1.40    1.50
   0  12  18    0.60    1.30
   0 -12 -18    0.30    1.40
   0 -12  18    1.70    0.90
   0 -12 -18    2.00    1.10
   0  12  18    0.60    1.50
   0  12 -18    4.60    1.10
   0  13  18   -1.40    1.50
   0 -13 -18    0.10    1.50
   0 -13 -18   -0.90    1.20
   0  13  18   -0.50    1.70
   0   0 -19    0.50    0.70
   0   0  19   -0.80    0.70
   0   0 -19   -0.30    0.80
   0   0  19    1.40    1.00
   0   0 -19    0.40    1.00
   0   1  19    6.20    1.30
   0   1 -19    7.70    1.00
   0  -1 -19    5.30    0.90
   0   1 -19    8.10    1.30
   0  -1  19    6.50    1.20
   0   1  19    6.30    1.00
   0  -1  19    6.60    1.00
   0   1 -19    7.20    1.00
   0  -1 -19    8.00    1.20
   0  -1 -19    6.40    1.30
   0  -2  19    0.00    0.90
   0   2  19    0.40    0.90
   0  -2  19    0.30    0.70
   0   2  19   -1.20    1.10
   0  -2 -19    0.20    0.70
   0   2 -19    1.00    0.80
   0   2 -19    0.20    0.80
   0  -2 -19   -0.50    0.90
   0  -2 -19    0.90    1.00
   0   2 -19    1.00    1.00
   0  -3 -19   19.10    1.70
   0   3 -19   21.50    1.70
   0  -3  19   20.40    1.50
   0  -3 -19   19.80    1.50
   0   3 -19   19.70    1.40
   0   3  19   23.90    1.80
   0  -3  19   22.00    1.30
   0   3  19   22.20    1.60
   0  -3 -19   23.10    1.80
   0  -4  19    0.10    0.80
   0  -4 -19   -1.10    1.00
   0   4  19   -0.20    0.90
   0   4  19    0.50    1.20
   0   4 -19    0.10    0.60
   0  -4 -19    0.80    0.80
   0  -4  19   -0.70    0.60
   0  -4  19    0.30    0.70
   0  -4 -19   -0.80    1.70
   0   4 -19    0.30    1.00
   0   5 -19    6.70    0.80
   0  -5  19    6.30    0.90
   0   5 -19    5.90    1.30
   0   5  19    7.30    1.50
   0  -5  19    7.40    1.00
   0  -5 -19    8.70    1.40
   0   5  19    6.80    1.30
   0  -5 -19    5.40    1.10
   0  -5 -19    6.70    1.30
   0  -6  19    0.50    0.60
   0  -6  19   -0.30    0.70
   0  -6 -19    0.80    1.10
   0   6 -19    0.30    1.00
   0   6 -19    0.20    0.70
   0   6  19   -0.60    1.10
   0   6  19    0.50    1.20
   0  -6 -19    1.80    1.20
   0  -6 -19    0.00    0.80
   0  -7 -19    7.60    1.40
   0  -7  19    7.90    1.00
   0   7  19    8.60    1.50
   0   7  19    7.90    1.70
   0   7 -19    8.50    1.00
   0  -7 -19    5.80    1.30
   0   7 -19    8.70    1.40
   0  -7 -19    6.50    1.10
   0  -7  19    8.90    0.80
   0   8  19   -0.70    1.30
   0  -8 -19    0.00    1.20
   0  -8 -19    0.50    0.90
   0   8 -19   -0.90    0.60
   0   8  19    1.80    1.20
   0  -8  19    1.70    0.80
   0  -8 -19    0.70    1.20
   0   8 -19    1.20    1.10
   0  -9 -19    5.00    1.50
   0   9 -19    6.60    1.30
   0   9  19    3.80    1.40
   0  -9  19    4.50    0.90
   0  -9 -19    4.90    1.60
   0   9 -19    7.00    0.90
   0  -9 -19    3.00    1.00
   0   9  19    3.70    1.60
   0 -10 -19   -0.40    1.00
   0 -10 -19    0.40    1.30
   0  10 -19    1.70    1.00
   0  10  19    2.80    1.60
   0 -10  19    0.90    0.70
   0  10 -19    2.20    0.70
   0  10  19   -1.10    1.20
   0 -10 -19   -0.80    1.30
   0 -11 -19    8.00    1.40
   0  11  19    7.60    1.60
   0 -11  19   13.10    1.30
   0 -11 -19    9.50    1.70
   0  11  19    8.60    2.40
   0 -11 -19    7.80    1.70
   0 -12 -19   -1.80    1.10
   0  12  19    0.00    1.70
   0 -12 -19    1.70    1.50
   0  12  19   -1.80    1.40
   0 -12 -19   -1.10    2.50
   0 -13 -19    0.10    1.30
   0 -13 -19   -1.00    1.50
   0  13  19    2.00    2.00
   0 -13 -19   -1.20    1.60
   0  13  19    0.10    1.60
   0   0  20    4.70    0.90
   0   0 -20    4.20    1.00
   0   0 -20    5.10    1.30
   0   0  20    3.50    1.20
   0   0 -20    3.30    0.90
   0  -1  20    0.50    0.80
   0  -1 -20   -0.10    1.30
   0  -1 -20    1.30    0.80
   0   1  20   -0.30    1.10
   0   1 -20    0.10    0.80
   0   1 -20   -0.40    0.70
   0  -1  20    0.50    1.00
   0   1  20    0.70    0.80
   0  -1 -20   -0.40    0.90
   0   1 -20    0.50    1.00
   0   2 -20   15.30    1.30
   0   2  20   18.00    1.50
   0  -2 -20   16.50    1.60
   0  -2 -20   14.10    1.60
   0  -2 -20   16.10    1.40
   0  -2  20   17.20    1.30
   0  -2  20   18.50    1.50
   0   2 -20   20.90    1.40
   0   2  20   17.30    1.70
   0   2 -20   17.00    1.70
   0   3 -20    0.60    0.80
   0   3  20    0.00    0.90
   0   3 -20   -1.00    1.00
   0  -3 -20    0.90    1.20
   0  -3 -20   -0.60    0.70
   0   3  20    1.10    1.20
   0  -3  20    0.10    0.90
   0  -3  20    0.10    0.70
   0  -3 -20   -0.80    1.00
   0  -4  20    2.80    0.80
   0  -4 -20    3.90    1.30
   0   4  20    1.90    1.30
   0  -4  20    2.00    0.90
   0   4 -20    3.90    1.20
   0   4  20    0.50    1.00
   0   4 -20    2.10    0.70
   0  -4 -20    4.30    1.30
   0  -4 -20    1.70    1.10
   0  -4  20    1.50    0.80
   0   5  20   -0.10    1.20
   0   5  20    0.10    1.00
   0  -5  20   -0.20    0.70
   0   5 -20    0.70    1.10
   0  -5  20    0.70    0.70
   0  -5 -20    0.00    1.00
   0  -5 -20    0.10    0.80
   0  -5 -20   -2.40    1.10
   0   6 -20    1.60    0.70
   0   6  20    2.20    1.20
   0  -6  20    3.00    0.70
   0  -6 -20    3.30    1.00
   0  -6  20    2.30    0.90
   0   6 -20    3.70    1.20
   0  -6 -20    1.00    1.20
   0   6  20    2.40    1.40
   0  -6 -20    1.60    1.20
   0  -7  20    0.30    0.80
   0  -7  20   -0.20    0.90
   0   7  20   -1.70    1.00
   0   7 -20    0.80    0.60
   0  -7 -20   -1.00    1.20
   0   7 -20    0.90    1.10
   0  -7 -20    0.40    1.20
   0   7  20    0.50    1.30
   0  -7 -20    0.40    1.00
   0   8 -20    4.50    0.80
   0   8  20    1.40    1.20
   0  -8 -20    2.00    1.30
   0  -8  20    2.70    0.90
   0   8  20    3.70    1.50
   0  -8 -20    2.60    1.40
   0   8 -20    4.30    1.20
   0  -8 -20    0.60    1.00
   0  -9 -20   -2.10    1.10
   0   9 -20   -0.70    1.00
   0   9  20   -0.40    1.40
   0   9 -20    2.80    0.70
   0  -9 -20   -1.20    1.30
   0  -9  20    1.60    0.80
   0   9  20   -2.30    1.10
   0  -9 -20   -0.20    1.00
   0 -10  20    3.90    0.90
   0  10  20    2.60    1.70
   0  10  20    0.90    1.30
   0 -10 -20    2.30    1.40
   0 -10 -20    2.60    1.20
   0  10 -20    2.70    1.10
   0 -10 -20    4.50    1.60
   0  11  20    0.60    2.20
   0 -11 -20   -0.60    1.20
   0 -11 -20   -1.60    2.10
   0 -11 -20    2.10    1.70
   0  11  20   -1.30    1.80
   0  11 -20    0.60    1.40
   0 -12 -20    0.50    1.70
   0  12  20    1.20    2.10
   0 -12 -20    0.10    1.60
   0 -12 -20    0.10    1.30
   0  12  20    0.10    1.50
   0   0 -21    2.20    1.20
   0   0 -21   -0.30    0.80
   0   0 -21    0.90    0.90
   0   0  21    1.30    1.10
   0   0  21    0.90    0.80
   0  -1 -21    2.00    0.90
   0  -1  21    1.90    0.90
   0   1  21    1.10    1.10
   0   1 -21    1.80    1.00
   0  -1  21    1.50    1.00
   0   1  21    0.80    0.80
   0   1 -21    1.80    0.90
   0  -1 -21    2.00    1.20
   0   1 -21    2.10    1.20
   0  -1 -21    4.90    1.20
   0   2 -21    0.30    0.80
   0  -2  21    0.00    0.70
   0  -2  21    0.20    0.90
   0   2  21    0.50    1.10
   0   2 -21    0.40    1.10
   0   2  21   -0.30    0.90
   0  -2 -21    0.70    1.00
   0  -2 -21   -0.10    1.10
   0  -3 -21    3.00    0.90
   0  -3 -21    3.00    1.30
   0   3 -21    4.60    1.80
   0  -3  21    3.50    0.90
   0  -3 -21    2.60    1.50
   0  -3  21    4.00    1.10
   0   3 -21    3.00    0.90
   0  -4  21    1.50    0.80
   0   4  21    1.30    1.00
   0  -4 -21   -0.60    1.10
   0  -4 -21   -0.10    0.80
   0  -4 -21    2.50    1.20
   0  -4  21    1.30    0.80
   0  -4  21    0.80    0.90
   0   4  21    2.10    1.40
   0   4 -21    0.30    0.70
   0   5  21    0.60    1.30
   0  -5  21    0.50    1.10
   0  -5 -21   -0.10    0.80
   0  -5  21    0.20    0.80
   0  -5 -21    0.80    1.30
   0   5  21    0.40    1.10
   0  -5 -21   -0.10    1.20
   0   6  21   -0.20    1.30
   0   6  21    0.10    1.10
   0  -6 -21    1.20    1.20
   0  -6 -21   -0.20    0.80
   0  -6  21    0.80    0.70
   0  -6 -21   -0.50    1.20
   0  -6  21   -0.50    0.70
   0   6 -21   -1.10    0.70
   0   7  21   -1.40    1.40
   0   7  21   -1.10    1.10
   0  -7 -21    2.10    1.40
   0  -7  21   -0.70    0.80
   0   7 -21    1.50    0.70
   0  -7 -21   -0.20    1.20
   0  -7 -21    0.60    1.00
   0   7 -21    2.60    1.60
   0  -8  21   -0.20    0.70
   0  -8 -21    1.80    1.40
   0   8 -21    1.60    0.80
   0   8  21   -0.80    1.20
   0   8 -21    2.80    1.30
   0  -8 -21   -0.80    0.90
   0   8  21    2.10    1.60
   0  -8 -21   -1.00    1.20
   0   9  21    0.20    1.40
   0  -9 -21    2.30    1.50
   0  -9 -21    1.20    1.10
   0   9 -21    3.30    1.30
   0  -9 -21    2.40    1.80
   0  -9  21    1.60    0.80
   0  10 -21    3.00    1.10
   0 -10 -21   -0.30    1.10
   0 -10 -21    0.70    1.80
   0  10  21   -0.80    2.40
   0  10  21   -1.50    1.70
   0 -10 -21   -0.30    1.50
   0 -11 -21    3.00    1.70
   0 -11 -21    0.00    1.60
   0  11 -21    7.10    1.40
   0  11  21    1.60    1.60
   0  11  21    2.60    2.00
   0 -11 -21    1.00    1.30
   0   0  22   18.70    1.70
   0   0 -22   19.50    1.60
   0   0 -22   18.00    1.90
   0   0  22   19.40    1.50
   0   1 -22    1.10    1.20
   0  -1  22    0.10    1.10
   0   1 -22   -0.80    0.90
   0  -1 -22    0.20    0.80
   0   1  22    0.10    1.20
   0   1 -22    0.00    0.80
   0  -1 -22   -1.10    1.10
   0  -1  22   -0.90    0.80
   0  -1 -22   -1.10    1.00
   0   1  22   -0.90    0.80
   0   2  22   21.10    1.60
   0  -2  22   24.20    1.50
   0   2  22   17.40    1.80
   0  -2 -22   19.50    1.90
   0   2 -22   20.40    1.50
   0   2 -22   21.10    2.00
   0  -2 -22   21.20    1.60
   0   3 -22   -0.40    0.80
   0   3  22   -0.90    0.90
   0   3 -22   -1.70    1.10
   0  -3 -22    0.80    1.20
   0  -3  22    1.40    1.00
   0  -3 -22   -1.30    0.80
   0   3  22   -1.40    1.20
   0  -3 -22   -1.10    1.10
   0  -3  22    0.10    0.80
   0  -4  22    2.70    0.80
   0   4 -22    1.40    0.80
   0   4 -22    3.60    1.30
   0  -4  22    2.00    0.90
   0  -4  22    2.30    0.90
   0  -4 -22    0.40    1.20
   0   4  22    0.20    1.00
   0  -4 -22    1.70    0.90
   0   4  22    0.70    1.40
   0  -4 -22    1.60    1.30
   0  -5  22    0.40    0.80
   0   5 -22    1.40    1.30
   0  -5 -22   -1.30    1.20
   0   5 -22   -2.20    0.60
   0   5  22    0.30    1.40
   0  -5 -22   -0.80    0.80
   0   5  22    0.10    1.00
   0  -5 -22    1.30    1.30
   0  -5  22   -0.60    0.80
   0  -6 -22    3.80    1.10
   0  -6 -22    4.70    1.40
   0   6  22    0.30    1.10
   0   6 -22    4.70    1.30
   0   6  22    7.70    1.80
   0   6 -22    4.30    0.90
   0  -6 -22    6.80    1.60
   0  -6  22    3.00    1.00
   0   7  22    0.00    1.40
   0  -7  22   -0.30    0.80
   0   7 -22    0.60    0.70
   0   7  22    1.10    1.30
   0  -7 -22   -0.10    1.30
   0  -7 -22   -0.50    1.30
   0   7 -22    0.20    1.10
   0  -7 -22    0.30    1.00
   0   8  22    0.70    1.60
   0   8  22   -0.70    1.20
   0  -8 -22    0.40    1.00
   0  -8 -22   -0.60    2.00
   0   8 -22    0.10    1.10
   0  -8  22    1.00    0.80
   0  -8 -22   -0.20    1.40
   0  -9 -22    3.00    1.60
   0   9 -22    2.70    1.30
   0  -9 -22   -0.60    1.10
   0  -9 -22    0.20    1.50
   0   9  22   -0.70    1.60
   0   9  22   -0.40    1.90
   0   0 -23    0.10    0.90
   0   0  23    0.40    1.00
   0   0 -23    1.80    1.30
   0   0  23    2.30    1.80
   0   0 -23   -0.40    1.00
   0  -1 -23   -0.20    0.80
   0   1 -23   -1.90    0.80
   0  -1  23    1.40    1.10
   0   1 -23   -0.10    0.90
   0   1  23    2.80    1.30
   0   1 -23   -0.20    1.20
   0  -1 -23    0.70    1.30
   0   1  23    3.80    1.10
   0  -1  23    0.00    0.80
   0  -1 -23   -0.60    1.00
   0  -2  23    1.40    1.10
   0  -2 -23   -1.20    1.00
   0  -2 -23    3.00    1.40
   0   2  23   -0.40    0.90
   0  -2  23    1.80    0.90
   0   2 -23    1.10    1.30
   0   2 -23    0.20    0.90
   0  -2 -23    0.30    0.90
   0   2  23   -0.70    1.20
   0   3 -23    1.80    0.90
   0  -3  23   -0.40    0.90
   0  -3 -23    0.50    1.20
   0  -3 -23    0.80    1.40
   0   3  23    1.30    1.30
   0   3 -23    2.10    1.30
   0  -3  23    1.90    0.90
   0  -3 -23    0.90    0.90
   0   3  23    0.20    1.00
   0   4  23   -0.70    1.00
   0   4 -23    1.30    0.80
   0  -4 -23    0.00    1.20
   0  -4 -23   -0.80    1.20
   0   4  23   -1.10    1.30
   0   4 -23    1.20    1.30
   0  -4  23    0.50    0.90
   0  -4 -23   -1.50    0.80
   0  -4  23    1.10    0.80
   0   5 -23    1.70    1.20
   0  -5 -23   -0.70    1.30
   0  -5 -23    0.50    1.30
   0   5 -23   -0.50    0.70
   0  -5 -23   -1.60    0.90
   0   5  23   -0.50    1.40
   0  -5  23   -1.60    0.80
   0   5  23   -0.50    1.00
   0  -6 -23   -0.50    1.00
   0   6 -23    1.60    1.30
   0  -6 -23   -0.30    1.40
   0  -6 -23    0.60    1.40
   0  -6  23    2.40    1.00
   0   6  23   -1.10    1.10
   0   6 -23   -0.40    0.70
   0   6  23    0.20    1.50
   0   7 -23    2.60    1.30
   0  -7 -23    4.30    1.60
   0  -7 -23    1.10    1.40
   0   7  23    5.80    2.00
   0   7  23    0.90    1.40
   0  -7 -23    1.00    1.10
   0   8  23   -1.80    1.70
   0   8 -23    2.30    1.30
   0  -8 -23    0.10    1.60
   0  -8 -23   -0.50    1.50
   0   8  23   -2.70    1.30
   0  -8 -23   -0.50    1.10
   0   0  24   20.50    1.60
   0   0 -24   25.40    2.30
   0   0  24   21.90    1.90
   0   0 -24   20.30    1.80
   0   0 -24   21.90    1.70
   0   1 -24    1.00    1.00
   0   1 -24   -1.00    1.20
   0   1  24    0.00    1.20
   0  -1  24    0.20    0.90
   0  -1  24    0.80    1.30
   0  -1 -24   -0.30    1.30
   0   1  24    0.30    0.90
   0  -1 -24   -0.20    1.10
   0  -1 -24   -0.70    0.90
   0   2 -24    2.30    1.40
   0   2  24    3.30    1.40
   0  -2 -24    0.50    1.30
   0  -2  24    4.90    1.10
   0   2  24    2.20    1.00
   0  -2 -24   -0.30    0.90
   0  -2 -24    2.50    1.20
   0  -2  24    2.50    1.10
   0   2 -24    2.10    1.00
   0   3 -24    0.70    1.30
   0  -3 -24   -0.20    0.90
   0   3  24   -0.60    1.00
   0  -3 -24   -0.60    1.20
   0  -3  24    1.30    1.00
   0  -3 -24    1.10    1.40
   0  -3  24    1.30    0.80
   0  -3  24    2.60    1.00
   0   3  24    1.10    1.40
   0   3 -24    0.90    0.90
   0  -4  24    8.60    1.10
   0  -4  24   12.50    1.40
   0   4  24    7.50    1.50
   0  -4 -24    9.30    1.60
   0   4 -24    6.10    1.60
   0  -4 -24    5.60    1.20
   0   4  24    4.90    1.70
   0  -4 -24    8.00    2.70
   0  -5 -24   -1.00    0.90
   0  -5 -24   -1.30    1.40
   0  -5 -24   -1.50    1.30
   0  -5  24   -1.20    0.80
   0   5  24    1.20    1.60
   0   5 -24   -1.00    1.30
   0   5 -24    0.70    0.80
   0   5  24    0.20    1.20
   0   6  24   -1.40    1.30
   0  -6  24    1.20    0.90
   0  -6 -24    0.10    1.50
   0  -6 -24   -1.10    1.50
   0  -6 -24    0.30    1.50
   0   6  24   -2.50    2.60
   0   6 -24    0.30    1.40
   0   0 -25    2.40    1.60
   0   0 -25    0.60    1.00
   0   0  25    0.20    1.20
   0   0 -25   -0.60    1.10
   0   0  25    1.30    1.00
   0  -1 -25   -0.80    1.20
   0   1 -25   -0.90    1.40
   0   1  25    0.40    1.00
   0  -1  25    0.60    0.90
   0  -1  25    1.60    1.20
   0   1 -25    0.00    1.00
   0  -1 -25    1.00    1.00
   0   1  25    1.50    1.40
   0   2 -25   -1.10    1.70
   0  -2 -25   -0.40    1.20
   0  -2 -25    1.20    1.10
   0   2  25    0.10    1.40
   0  -2  25    1.70    1.10
   0   2 -25    1.40    1.50
   0   2  25   -0.20    1.00
   0  -2  25    0.20    0.90
   0  -2 -25    0.60    1.50
   0  -3 -25   -1.50    1.20
   0  -3 -25    0.20    1.50
   0   3  25   -1.00    1.10
   0  -3  25    2.00    0.90
   0  -3  25    0.70    0.90
   0   3  25   -0.80    1.40
   0   3 -25   -1.00    1.40
   0  -3 -25   -0.20    1.00
   0   4  25   -0.30    1.50
   0  -4 -25    1.30    1.60
   0   4  25   -1.00    1.10
   0  -4  25    4.20    1.00
   0  -4 -25   -1.40    1.30
   0   4 -25    1.30    1.50
   0  -4  25    2.30    0.90
   0  -4 -25    2.60    1.70
   1   1   0    0.00    0.10
  -1   1   0   -0.10    0.10
   1  -1   0    0.10    0.10
   1   1   0   -0.20    0.10
   1  -1   0    0.00    0.10
  -1   1   0    0.00    0.10
  -1  -2   0    0.10    0.30
  -1  -2   0    0.10    0.20
  -1   2   0   -0.10    0.20
   1  -2   0    0.00    0.20
   1  -2   0   -0.10    0.20
  -1   2   0   -0.30    0.20
   1   2   0    0.00    0.20
   1  -2   0   -0.10    0.20
   1   2   0   -0.10    0.20
  -1  -2   0   -0.30    0.20
  -1  -2   0   -0.30    0.20
   1   2   0    0.20    0.20
  -1   2   0    0.00    0.20
  -1   2   0   -0.10    0.20
   1   2   0    0.00    0.30
   1  -2   0   -0.10    0.20
  -1  -3   0    0.40    0.30
   1   3   0    0.20    0.40
  -1   3   0   -0.20    0.30
  -1   3   0    0.00    0.30
  -1  -3   0    0.10    0.40
  -1   3   0    0.10    0.20
   1  -3   0    0.10    0.30
  -1  -3   0    0.10    0.30
   1   3   0   -0.20    0.30
   1   3   0   -0.10    0.20
  -1  -3   0    0.10    0.30
   1  -3   0    0.00    0.20
  -1   3   0   -0.20    0.30
   1  -3   0    0.20    0.30
   1  -3   0    0.00    0.20
  -1   3   0    0.00    0.30
   1   3   0    0.40    0.30
   1   4   0    0.90    0.30
   1   4   0    1.40    0.50
   1  -4   0    0.50    0.30
  -1   4   0    1.10    0.40
   1   4   0    0.80    0.30
   1  -4   0    0.30    0.30
   1   4   0    0.90    0.40
  -1   4   0    0.00    0.30
  -1  -4   0    0.60    0.30
  -1  -4   0    1.10    0.40
   1  -4   0    0.50    0.40
  -1   4   0    1.10    0.40
  -1  -4   0    1.10    0.40
  -1   4   0    0.50    0.30
  -1  -4   0    0.50    0.40
  -1   5   0   -0.30    0.40
  -1  -5   0   -0.10    0.40
   1  -5   0   -0.30    0.30
   1  -5   0    0.00    0.40
  -1   5   0   -0.10    0.30
   1   5   0   -0.30    0.30
  -1   5   0    0.00    0.30
   1   5   0    0.20    0.40
   1  -5   0    0.00    0.30
  -1  -5   0    0.10    0.30
   1   5   0    0.00    0.40
  -1   5   0    0.00    0.40
  -1   5   0   -0.40    0.40
  -1  -5   0    0.00    0.40
   1   5   0    0.10    0.30
  -1  -5   0    0.00    0.40
  -1   6   0   -0.10    0.40
  -1  -6   0   -0.70    0.60
  -1   6   0   -0.20    0.50
  -1   6   0    0.10    0.50
   1   6   0    0.40    0.70
  -1   6   0    0.60    0.60
   1   6   0    0.30    0.50
  -1  -6   0   -0.20    0.40
  -1  -6   0    1.40    0.60
   1  -6   0    0.40    0.50
   1  -6   0    0.20    0.50
   1  -6   0   -0.30    0.50
  -1  -6   0   -0.10    0.50
   1   6   0    0.00    0.50
  -1  -7   0   -0.20    0.50
  -1  -7   0   -0.30    0.60
   1   7   0    0.10    0.60
   1   7   0    0.60    0.60
  -1   7   0    0.60    0.60
   1  -7   0   -0.40    0.50
   1  -7   0    1.00    0.60
   1   7   0    0.80    0.60
  -1   7   0   -0.50    0.40
   1  -7   0   -0.50    0.50
  -1   7   0   -0.10    0.60
   1   8   0    1.10    0.70
  -1   8   0    1.30    0.70
  -1   8   0    2.20    0.70
  -1   8   0    2.10    0.60
   1   8   0    4.10    0.80
  -1   9   0   -0.30    0.60
   1   9   0   -0.70    0.50
   1   9   0   -0.60    0.60
  -1  -9   0    0.20    0.50
  -1   9   0    0.50    0.60
   1   9   0    0.90    0.70
   1  -9   0   -0.30    0.50
  -1   9   0    0.40    0.60
   1 -10   0    0.90    0.60
   1  10   0    0.00    0.70
  -1  10   0    0.30    0.70
   1  10   0    0.00    0.70
   1  10   0    1.50    0.80
  -1  10   0    0.60    0.70
  -1 -10   0    0.50    0.60
  -1  10   0    0.20    0.70
   1 -11   0    0.60    0.70
   1  11   0    0.00    0.80
   1  11   0   -0.90    0.80
  -1 -11   0    0.30    0.70
   1 -11   0    0.10    0.60
  -1  11   0    0.10    0.70
  -1  11   0   -0.30    0.70
   1  11   0    0.40    0.80
  -1  11   0    1.10    0.80
  -1  12   0    3.90    1.00
   1 -12   0    3.20    0.80
   1  12   0    4.10    1.00
   1  12   0    3.80    1.00
   1  12   0    4.50    1.10
  -1  13   0   -0.40    0.90
   1  13   0    0.50    1.00
  -1  13   0    0.70    0.90
  -1 -13   0    2.30    0.90
   1 -13   0    0.60    0.80
  -1  13   0   -0.10    0.90
   1  13   0    0.60    0.90
   1  13   0    1.30    1.00
   1 -13   0   -0.20    0.70
   1  14   0    1.30    1.00
   1 -14   0    1.50    0.90
  -1  14   0    1.30    1.10
   1 -14   0    1.10    0.80
  -1 -14   0    1.00    0.80
   1  14   0    2.40    1.10
  -1 -14   0    1.70    0.90
   1  14   0    1.30    0.90
  -1  14   0    1.40    1.00
   1  15   0   -0.10    0.90
  -1  15   0    2.10    1.10
   1 -15   0   -0.30    0.80
   1  15   0    0.50    1.00
  -1  15   0   -0.10    0.90
   1  15   0    0.80    1.10
  -1 -15   0   -0.60    0.80
   1 -15   0   -0.10    0.80
  -1 -15   0    0.30    0.90
  -1  16   0    3.10    1.20
  -1  16   0    3.50    1.10
   1 -16   0    1.80    0.90
   1  16   0    1.10    1.00
  -1 -16   0    2.00    1.00
   1 -16   0    1.80    0.90
  -1 -16   0    2.20    1.00
   1  16   0    2.00    1.20
  -1  17   0   -1.00    1.00
   1  17   0    0.70    1.10
   1 -17   0   -2.10    0.80
  -1 -17   0    0.40    1.00
   1  17   0    2.90    1.30
   1 -17   0   -1.80    0.80
  -1 -17   0    0.00    1.00
   1 -18   0    0.10    1.00
   1 -18   0    0.70    0.90
  -1 -18   0    1.10    1.00
   1  18   0    2.70    1.40
  -1 -18   0    0.80    1.00
  -1  18   0    0.30    1.10
  -1  18   0    2.10    1.20
   1  18   0   -1.00    1.00
  -1 -19   0   -1.20    1.10
   1 -19   0    1.10    0.80
   1  19   0   -0.50    1.30
   1 -19   0   -1.70    1.00
   1  19   0   -2.30    1.30
  -1  19   0    2.00    1.20
  -1 -19   0   -0.50    1.10
  -1  19   0   -1.60    1.20
  -1   1   1   26.90    0.60
  -1   1   1   26.50    0.60
   1  -1   1   26.70    0.50
   1   1  -1   27.20    0.60
  -1   1   1   26.40    0.60
   1  -1   1   27.30    0.50
   1   1  -1   26.90    0.60
  -1  -1  -1   26.50    0.60
  -1  -1  -1   26.50    0.60
   1   1  -1   26.20    0.50
   1   1  -1   27.70    0.60
  -1   1   1   27.00    0.60
  -1  -1   1   26.80    0.60
  -1  -1   1   26.30    0.50
  -1   1  -1   27.30    0.50
   1  -1  -1   26.10    0.60
   1  -1  -1   26.50    0.60
  -1  -1   1   26.80    0.60
  -1  -1   1   27.50    0.60
   1   1   1   26.70    0.70
   1   1   1   25.90    0.60
   1   2  -1  144.79    2.70
   1   2  -1  148.69    2.60
  -1  -2  -1  147.99    2.80
   1  -2   1  150.68    2.60
   1  -2   1  148.39    2.60
   1  -2   1  147.39    2.60
  -1  -2  -1  145.19    2.70
  -1   2   1  145.29    2.70
  -1  -2  -1  142.99    2.70
  -1   2   1  144.09    2.70
  -1   2   1  142.69    2.60
   1   2  -1  149.69    2.60
  -1   2   1  145.59    2.60
   1   2  -1  147.09    2.60
   1   2   1  148.29    2.80
   1  -2  -1  142.89    2.70
   1  -2  -1  146.39    2.70
  -1  -2   1  146.99    2.60
  -1  -2   1  148.29    2.70
  -1   2  -1  146.89    2.60
  -1  -2   1  147.09    2.60
  -1  -2   1  144.69    2.60
  -1   2  -1  146.49    2.50
  -1   2  -1  144.39    2.50
  -1   2  -1  148.79    2.60
   1  -2  -1  148.89    2.60
   1  -2  -1  147.19    2.70
   1  -2  -1  148.99    2.60
   1   2   1  149.88    2.70
  -1   2  -1  147.39    2.60
   1   2   1  147.29    2.70
   1  -3   1   28.90    0.80
  -1   3   1   28.50    0.90
   1  -3   1   28.90    0.70
   1   3  -1   29.60    0.80
  -1  -3  -1   28.20    0.90
   1   3  -1   29.40    0.80
  -1   3   1   28.30    0.80
  -1  -3  -1   28.30    0.90
  -1   3   1   29.50    0.80
   1   3  -1   27.50    0.70
  -1   3   1   29.80    0.90
  -1  -3  -1   27.60    0.80
   1  -3   1   28.50    0.70
  -1  -3  -1   28.70    0.80
   1   3  -1   29.20    0.90
   1  -3  -1   29.00    0.90
  -1  -3   1   27.30    0.80
  -1  -3   1   28.70    0.80
   1  -3  -1   27.80    0.80
   1  -3  -1   27.50    0.80
   1  -3  -1   29.10    0.90
  -1   3  -1   28.50    0.70
   1  -3  -1   28.50    0.80
   1   3   1   28.70    0.80
   1   3   1   28.10    0.80
  -1   3  -1   28.50    0.80
  -1   3  -1   27.90    0.80
  -1   3  -1   28.20    0.70
   1   3   1   28.60    0.90
  -1   3  -1   27.10    0.70
  -1  -3   1   28.00    0.70
   1   3   1   28.10    1.00
  -1  -3   1   29.90    0.90
  -1  -4  -1   39.30    1.10
   1   4  -1   38.20    1.10
   1  -4   1   39.70    1.00
  -1  -4  -1   40.50    1.10
  -1   4   1   41.90    1.10
  -1   4   1   41.60    1.10
   1  -4   1   40.90    1.00
   1   4  -1   37.80    1.00
  -1  -4  -1   40.80    1.10
  -1   4   1   39.30    1.20
  -1   4   1   38.60    1.00
   1  -4   1   40.80    1.00
   1   4  -1   38.50    1.00
  -1  -4  -1   39.50    1.20
   1   4  -1   39.50    1.20
  -1   4  -1   41.70    1.10
  -1   4  -1   40.10    0.90
   1  -4  -1   39.10    1.10
   1   4   1   40.40    1.20
  -1  -4   1   39.70    1.00
  -1   4  -1   41.80    1.00
  -1  -4   1   37.50    1.00
   1  -4  -1   41.60    1.10
  -1  -4   1   39.50    1.10
   1  -4  -1   38.90    1.00
  -1   4  -1   40.60    1.00
  -1   4  -1   40.40    1.00
   1  -4  -1   39.90    1.10
  -1  -4   1   39.80    1.10
   1   4   1   41.20    1.20
   1   4   1   39.30    1.10
   1   4   1   39.40    1.10
   1   4   1   39.50    1.10
   1  -4  -1   39.60    1.10
  -1   5   1    7.60    0.60
  -1   5   1    6.90    0.70
  -1  -5  -1    7.80    0.60
  -1   5   1    7.80    0.60
  -1   5   1    7.70    0.60
   1   5  -1    6.60    0.60
   1  -5   1    6.80    0.60
   1  -5   1    7.50    0.60
   1  -5   1    7.30    0.50
   1   5  -1    7.50    0.50
   1   5  -1    7.20    0.50
  -1  -5  -1    7.30    0.70
  -1   5   1    7.70    0.60
   1   5  -1    7.50    0.70
   1   5   1    8.20    0.60
   1  -5  -1    6.80    0.60
  -1   5  -1    7.70    0.60
  -1  -5   1    7.00    0.60
  -1  -5   1    6.90    0.50
   1   5   1    7.30    0.60
  -1   5  -1    7.10    0.50
   1   5   1    7.60    0.70
   1   5   1    7.40    0.70
  -1   5  -1    6.40    0.50
  -1  -5   1    7.50    0.60
   1  -5  -1    7.30    0.60
  -1   5  -1    7.20    0.60
  -1  -5   1    8.30    0.60
  -1   5  -1    7.30    0.50
   1  -5  -1    7.50    0.70
  -1  -6  -1   20.10    1.00
  -1  -6  -1   19.20    1.10
  -1   6   1   18.60    1.00
   1  -6   1   19.80    0.90
   1  -6   1   21.00    0.90
   1   6  -1   21.60    0.80
   1   6  -1   20.30    1.00
  -1   6   1   18.80    1.10
   1   6  -1   20.20    1.10
  -1  -6  -1   19.40    1.00
  -1  -6   1   21.90    1.00
  -1  -6   1   20.60    0.90
   1   6   1   21.20    1.10
   1   6   1   17.90    0.90
  -1   6  -1   20.00    1.00
  -1   6  -1   20.00    0.80
   1  -6  -1   19.10    1.00
  -1   6  -1   21.20    0.90
  -1  -6   1   21.00    0.90
   1  -6  -1   21.40    1.00
  -1   6  -1   20.20    1.00
   1   6   1   20.30    1.00
   1   6   1   20.30    1.20
   1  -6  -1   20.10    1.00
   1   7  -1   14.20    1.10
   1  -7   1   12.70    0.90
  -1   7   1   13.30    1.00
  -1  -7  -1   13.00    0.90
  -1   7   1   14.00    1.00
  -1  -7  -1   13.30    1.00
  -1   7   1   15.30    1.00
   1  -7   1   14.00    0.90
   1   7  -1   12.10    1.00
   1  -7   1   13.60    0.80
  -1   7   1   14.50    1.00
   1   7  -1   11.60    0.80
   1   7  -1   13.70    0.80
  -1   7  -1   13.90    0.80
   1   7   1   13.10    1.10
   1   7   1   14.60    1.10
   1   7   1   13.20    0.80
   1  -7  -1   12.90    1.00
   1   7   1   13.60    0.90
   1  -7  -1   13.90    0.90
  -1  -7   1   14.60    0.90
  -1  -7   1   13.20    0.90
  -1   7  -1   12.70    0.80
  -1  -7   1   15.70    0.90
  -1   7  -1   15.10    1.00
  -1   7  -1   12.50    1.00
  -1  -7   1   14.20    0.90
   1  -8   1    0.50    0.50
  -1   8   1   -0.10    0.60
  -1  -8  -1    1.50    0.60
   1  -8   1    0.90    0.50
   1   8  -1    1.60    0.70
   1   8  -1    1.40    0.70
  -1   8   1    1.20    0.70
   1   8  -1   -1.00    0.60
   1   8  -1    1.10    0.50
  -1   8   1   -0.30    0.60
   1   8   1    0.80    0.60
  -1   8  -1    2.00    0.60
   1   8   1    1.60    0.70
   1  -8  -1    0.00    0.50
   1  -8  -1    2.10    0.50
  -1  -8   1    0.80    0.60
  -1   8  -1    2.10    0.70
   1  -8  -1   -0.20    0.60
  -1   8  -1    1.10    0.60
  -1  -8   1    1.40    0.60
   1   8   1    0.70    0.60
   1   9  -1    5.30    0.90
  -1  -9  -1    4.80    0.70
  -1   9   1    6.60    0.90
   1  -9   1    6.00    0.70
   1   9  -1    8.00    1.00
  -1   9   1    7.00    0.90
   1  -9   1    6.60    0.80
  -1   9   1    6.10    0.80
   1   9  -1    5.20    0.70
  -1   9  -1    5.60    0.70
   1  -9  -1    5.70    0.70
  -1   9  -1    6.50    0.90
   1   9   1    6.70    0.90
   1  -9  -1    7.20    0.80
   1   9   1    7.70    1.00
  -1   9  -1    6.40    0.80
  -1  -9   1    6.20    0.70
   1   9   1    7.40    1.00
  -1   9  -1    7.70    0.90
   1  10  -1   16.20    1.10
  -1  10   1   14.90    1.20
  -1  10   1   17.40    1.20
  -1 -10  -1   16.40    1.20
  -1  10   1   16.30    1.30
   1  10  -1   16.20    1.20
   1 -10   1   16.00    1.10
   1  10  -1   15.50    1.20
   1 -10  -1   15.30    1.10
   1  10   1   15.00    1.20
   1 -10  -1   16.40    1.10
   1  10   1   13.80    1.20
  -1 -10   1   18.40    1.20
  -1  10  -1   17.30    1.10
   1  10   1   14.50    1.30
  -1  10  -1   16.20    1.20
  -1  10  -1   16.80    1.20
  -1  11   1    2.90    0.90
  -1  11   1    4.20    0.90
   1 -11   1    3.90    0.80
   1  11  -1    2.70    0.80
   1  11  -1    5.50    1.00
   1  11  -1    5.90    1.00
  -1 -11  -1    3.50    0.80
  -1  11   1    4.00    1.00
   1  11   1    3.00    1.00
   1  11   1    4.60    1.00
  -1  11  -1    4.10    0.90
  -1 -11   1    2.80    0.80
   1 -11  -1    4.20    0.80
   1 -11  -1    3.90    0.80
   1  11   1    5.20    1.10
  -1  11  -1    4.20    0.90
  -1  11  -1    3.70    0.80
  -1 -12  -1    2.30    0.80
   1  12  -1    2.00    0.90
  -1  12   1    1.90    0.90
   1  12  -1    0.80    0.90
  -1 -12  -1    1.80    0.80
   1 -12   1    2.10    0.80
   1  12  -1    1.40    0.90
  -1  12   1    1.80    1.00
   1  12   1    1.30    1.00
   1 -12  -1    0.60    0.80
   1 -12  -1    1.30    0.80
  -1  12  -1    2.10    0.90
   1  12   1    2.20    1.00
  -1  12  -1    3.80    1.00
  -1  12  -1    2.50    0.90
  -1 -12   1    0.50    0.80
   1  12   1    3.90    1.10
   1 -13   1    3.70    0.90
  -1  13   1    2.70    1.20
   1  13  -1    3.40    1.10
  -1 -13  -1    4.90    1.00
  -1  13   1    3.60    1.10
  -1 -13  -1    4.00    1.10
   1  13  -1    2.70    1.00
   1  13  -1    4.10    1.00
   1 -13   1    4.00    0.90
  -1  13  -1    5.80    1.20
   1 -13  -1    2.20    0.90
  -1  13  -1    3.40    1.00
  -1  13  -1    1.70    0.90
   1  13   1    5.10    1.10
   1 -13  -1    3.10    0.90
   1  13   1    3.10    1.10
  -1 -13   1    4.50    1.00
   1  14  -1    0.90    1.00
  -1 -14  -1    1.00    0.90
   1  14  -1    0.80    1.00
   1 -14   1    2.20    0.80
   1  14  -1    1.60    1.10
  -1  14   1    0.20    1.00
  -1  14   1    1.80    1.10
  -1 -14  -1    0.80    0.90
   1 -14   1    1.00    0.80
  -1  14  -1    1.00    0.90
  -1 -14   1    1.20    0.90
   1  14   1    0.00    1.00
   1 -14  -1   -0.30    0.80
  -1  14  -1    0.50    1.00
  -1  14  -1    0.80    0.90
   1  14   1    0.50    1.10
   1  14   1    0.90    1.00
   1 -14  -1   -0.20    0.80
  -1 -15  -1    2.20    0.90
   1 -15   1    2.10    0.80
   1  15  -1    1.60    1.10
   1  15  -1    2.00    1.00
   1 -15   1    1.50    0.90
  -1  15   1    2.10    1.00
   1  15  -1    2.20    1.00
  -1 -15  -1    0.80    0.90
  -1  15   1    1.10    1.10
  -1  15  -1    2.00    1.00
   1 -15  -1    2.00    0.90
  -1  15  -1    0.30    1.00
   1 -15  -1    2.30    0.90
  -1 -15   1    2.20    0.90
  -1 -15   1    1.20    0.90
   1  15   1    3.50    1.20
  -1  16   1   -0.60    1.00
   1  16  -1    0.30    1.10
   1  16  -1   -0.60    0.90
   1 -16   1    0.80    0.90
  -1 -16  -1    0.00    0.90
   1  16  -1   -0.20    1.00
   1 -16   1   -0.20    0.80
  -1 -16  -1    2.50    1.10
  -1  16   1   -0.50    1.10
   1 -16  -1   -0.90    0.90
  -1 -16   1    0.70    0.90
   1  16   1    2.70    1.30
   1  16   1    0.50    1.00
  -1 -16   1   -0.60    0.90
  -1  16  -1    1.40    1.10
   1 -16  -1   -0.30    0.80
  -1  16  -1   -0.60    0.90
  -1 -17  -1    0.40    1.00
  -1  17   1    0.10    1.10
   1  17  -1    1.80    1.60
  -1  17   1    0.50    1.10
   1 -17   1   -0.10    0.90
  -1 -17  -1    1.50    1.10
   1  17  -1    2.60    1.10
   1 -17   1    1.20    0.90
   1  17   1   -0.70    1.20
   1 -17  -1    0.40    1.20
  -1  17  -1    1.90    1.20
   1 -17  -1    1.70    1.00
  -1  17  -1    0.70    1.00
  -1 -17   1    1.50    1.00
   1  17   1    1.10    1.10
  -1  18   1   -0.10    1.10
  -1 -18  -1   -0.10    0.90
   1  18  -1    2.10    1.30
  -1 -18  -1   -0.90    1.00
   1 -18   1   -2.10    0.80
   1  18  -1    0.80    1.10
   1 -18   1   -0.60    0.90
  -1  18   1    0.60    1.30
   1  18   1   -0.70    1.20
   1 -18  -1   -0.20    0.90
  -1 -18   1   -0.20    1.00
   1  18   1   -1.70    1.00
   1 -18  -1   -1.30    0.90
  -1 -18   1   -0.10    0.90
  -1  18  -1    0.70    1.00
  -1  18  -1   -0.10    1.20
  -1  19   1    0.80    1.20
   1  19  -1    0.20    1.10
   1  19  -1    1.90    1.40
  -1 -19  -1   -0.20    1.10
  -1 -19  -1   -0.70    1.00
  -1  19   1    0.20    1.40
   1 -19   1   -2.40    0.90
  -1 -19   1   -1.30    1.00
  -1  19  -1    0.20    1.30
   1 -19  -1    2.10    1.00
   1  19   1   -1.00    1.10
  -1  19  -1   -0.40    1.40
  -1 -19   1    0.00    1.10
   1  19   1   -0.40    1.40
   1 -19  -1   -0.80    1.10
   1 -19  -1   -0.70    0.90
  -1   0  -2  148.19    2.60
   1   0   2  149.69    2.60
   1   0   2  151.08    2.60
  -1   0  -2  150.68    2.60
  -1   0  -2  149.79    2.60
   1   0  -2  149.79    2.60
   1   0  -2  149.59    2.60
   1   0   2  150.38    2.60
   1   0   2  149.29    2.60
  -1   0   2  150.28    2.60
  -1   0  -2  150.08    2.60
   1   0  -2  149.59    2.60
   1   0  -2  148.09    2.60
  -1   0   2  148.39    2.60
  -1   0   2  149.88    2.60
   1   0  -2  148.59    2.60
   1   1  -2  105.89    1.90
  -1  -1  -2  107.99    2.00
  -1   1   2  104.89    1.90
  -1  -1  -2  105.79    2.00
  -1   1   2  107.69    2.00
  -1   1   2  107.29    2.00
   1  -1   2  106.09    1.80
   1  -1   2  108.49    1.80
   1  -1   2  106.29    1.80
   1   1  -2  105.59    1.90
   1   1  -2  105.99    1.90
  -1  -1  -2  108.09    2.00
  -1  -1  -2  106.59    2.00
   1  -1   2  107.49    1.90
   1   1  -2  107.09    2.00
   1  -1  -2  108.79    1.90
  -1  -1   2  105.89    1.90
  -1  -1   2  104.39    1.90
   1  -1  -2  106.99    2.00
  -1   1  -2  107.19    1.80
   1   1   2  106.59    2.00
  -1  -1   2  110.19    1.90
  -1   1  -2  109.09    1.80
  -1   1  -2  106.39    1.90
   1   1   2  108.29    2.00
   1   1   2  109.19    2.00
  -1  -1   2  104.99    1.90
  -1   1  -2  105.99    1.80
  -1  -1   2  107.09    1.90
   1  -2   2    5.80    0.30
   1  -2   2    6.30    0.30
  -1  -2  -2    6.20    0.40
   1   2  -2    5.40    0.30
   1   2  -2    6.00    0.40
  -1   2   2    5.30    0.50
  -1  -2  -2    6.40    0.50
  -1   2   2    6.20    0.40
   1  -2   2    6.30    0.30
  -1  -2  -2    5.60    0.50
   1   2  -2    5.70    0.40
   1  -2   2    5.50    0.20
  -1   2   2    5.90    0.40
   1   2  -2    6.80    0.40
  -1   2   2    6.50    0.50
   1  -2  -2    6.10    0.50
   1   2   2    6.20    0.50
  -1  -2   2    6.00    0.30
   1  -2  -2    5.70    0.40
   1   2   2    6.30    0.50
  -1  -2   2    6.50    0.40
  -1  -2   2    5.70    0.30
  -1   2  -2    6.00    0.30
  -1   2  -2    5.70    0.30
  -1   2  -2    6.20    0.30
   1  -2  -2    5.30    0.40
   1   2   2    5.70    0.40
  -1  -2   2    6.10    0.40
   1  -2  -2    6.10    0.40
  -1   2  -2    5.50    0.30
   1   3  -2   24.30    0.70
  -1  -3  -2   23.70    0.80
  -1   3   2   22.30    0.70
   1  -3   2   23.70    0.60
   1   3  -2   22.50    0.60
   1  -3   2   24.00    0.60
   1  -3   2   23.70    0.60
  -1   3   2   22.90    0.70
  -1   3   2   21.90    0.80
   1  -3   2   23.50    0.50
  -1  -3  -2   24.50    0.90
   1   3  -2   23.10    0.70
   1   3  -2   23.80    0.80
  -1   3   2   23.50    0.80
   1  -3  -2   22.90    0.80
  -1   3  -2   22.10    0.50
   1   3   2   25.00    0.80
  -1  -3   2   22.80    0.70
   1   3   2   23.70    0.80
  -1   3  -2   23.70    0.70
  -1  -3   2   23.20    0.60
  -1  -3   2   24.70    0.70
  -1   3  -2   23.50    0.60
   1  -3  -2   22.80    0.80
  -1  -3   2   24.20    0.70
   1  -3  -2   22.70    0.80
   1   3   2   22.60    0.90
   1   3   2   23.90    0.80
  -1   3  -2   23.30    0.60
   1   3   2   22.80    0.90
   1  -3  -2   23.30    0.70
   1  -3  -2   23.60    0.70
  -1   4   2  260.87    4.90
   1  -4   2  272.97    4.70
   1   4  -2  270.77    4.80
  -1  -4  -2  271.87    4.90
   1   4  -2  266.57    4.80
  -1  -4  -2  258.57    4.90
   1   4  -2  268.77    4.90
  -1  -4  -2  269.97    5.00
  -1   4   2  272.97    4.90
   1   4  -2  261.37    4.70
   1  -4   2  261.67    4.60
   1  -4   2  267.27    4.70
   1  -4   2  266.27    4.70
  -1   4   2  259.77    4.80
   1   4   2  262.57    4.90
  -1  -4   2  255.67    4.70
  -1   4  -2  261.27    4.60
   1   4   2  265.67    4.90
   1  -4  -2  265.97    4.80
  -1   4  -2  271.47    4.70
   1  -4  -2  268.27    4.90
  -1  -4   2  269.97    4.80
   1  -4  -2  270.17    5.00
  -1   4  -2  268.07    4.80
  -1  -4   2  278.37    4.80
   1  -4  -2  267.67    4.90
   1  -4  -2  260.57    4.80
   1   4   2  264.87    5.00
  -1   4  -2  269.07    4.70
   1   4   2  266.87    4.90
   1   4   2  265.47    5.00
  -1  -4   2  267.27    4.80
   1  -5   2  161.28    3.10
  -1   5   2  165.48    3.30
  -1   5   2  162.08    3.20
   1   5  -2  159.48    3.20
   1   5  -2  158.38    3.20
   1   5  -2  158.98    3.10
   1  -5   2  157.78    3.00
  -1  -5  -2  159.98    3.20
   1   5  -2  154.28    3.00
  -1  -5  -2  156.48    3.30
   1  -5   2  161.88    3.00
  -1   5  -2  163.48    3.00
  -1  -5   2  163.38    3.10
  -1   5  -2  162.68    3.10
  -1  -5   2  158.58    3.10
  -1   5  -2  153.58    2.90
   1   5   2  158.08    3.30
   1  -5  -2  156.68    3.20
  -1  -5   2  154.28    3.00
  -1  -5   2  162.48    3.20
   1  -5  -2  158.88    3.10
  -1   5  -2  158.08    3.10
  -1   5  -2  159.38    3.00
   1  -5  -2  160.58    3.30
   1   5   2  159.78    3.40
  -1  -6  -2    7.60    0.90
  -1   6   2    8.90    0.90
  -1   6   2    8.50    0.90
   1  -6   2    6.50    0.70
  -1  -6  -2    8.30    0.80
   1   6  -2    7.70    0.70
   1   6  -2    7.20    0.60
  -1  -6  -2    7.50    0.80
   1  -6   2    7.00    0.60
  -1   6   2    5.90    0.60
   1  -6   2    7.30    0.70
   1   6  -2    7.60    0.80
  -1  -6   2    6.90    0.70
  -1  -6   2    6.90    0.80
  -1   6  -2    7.00    0.60
   1  -6  -2    8.40    0.90
   1   6   2    7.10    0.70
  -1  -6   2    7.00    0.70
   1  -6  -2    7.30    0.80
   1   6   2    7.50    0.90
   1   6   2    7.00    0.70
  -1  -6   2    7.50    0.80
  -1   6  -2    7.10    0.70
  -1   6  -2    8.00    0.70
  -1   6  -2    6.80    0.80
  -1   6  -2    6.30    0.50
   1   6   2    9.80    1.00
   1   6   2    8.70    0.90
   1  -6  -2    7.40    0.80
  -1   7   2   11.80    1.00
   1  -7   2   10.60    0.80
   1   7  -2    9.10    0.90
  -1   7   2   10.80    1.00
  -1   7   2   10.10    1.00
  -1  -7  -2   10.60    0.90
   1  -7   2   10.00    0.80
  -1  -7  -2   10.30    1.10
   1   7  -2   10.20    0.80
   1  -7   2   10.30    0.70
  -1   7   2    9.90    0.90
   1   7  -2    9.60    1.00
  -1   7  -2    9.80    0.70
  -1   7  -2    8.50    0.60
   1  -7  -2    9.50    0.80
   1   7   2    9.70    1.00
  -1   7  -2    9.70    0.80
   1  -7  -2   10.90    0.90
  -1   7  -2    8.80    0.90
  -1  -7   2    9.00    0.70
  -1  -7   2   11.00    0.80
   1   7   2    9.40    1.00
  -1  -7   2    8.70    0.80
   1  -7  -2    9.30    0.90
   1   7   2   10.40    0.90
  -1  -7   2    9.50    0.90
  -1   8   2   93.29    2.50
   1  -8   2   99.29    2.30
   1   8  -2   96.79    2.50
  -1   8   2   93.39    2.50
   1  -8   2   93.69    2.20
   1   8  -2   94.29    2.20
   1   8  -2   89.09    2.40
  -1  -8  -2   93.69    2.40
  -1   8   2   94.39    2.40
  -1  -8   2   92.39    2.30
   1  -8  -2   96.29    2.40
   1   8   2   98.49    2.60
   1   8   2   92.99    2.60
   1   8   2   90.89    2.40
  -1  -8   2   98.49    2.40
  -1   8  -2   94.99    2.40
  -1  -8   2   97.59    2.20
   1  -8  -2   91.89    2.30
  -1   8  -2   93.99    2.40
  -1   8  -2   92.69    2.30
   1   9  -2   85.99    2.30
   1   9  -2   83.59    2.10
   1   9  -2   85.09    2.40
  -1  -9  -2   84.39    2.30
  -1   9   2   81.69    2.40
   1   9  -2   79.19    2.10
  -1   9   2   85.69    2.30
   1  -9   2   85.59    2.10
   1  -9   2   88.69    2.20
   1  -9  -2   86.69    2.30
  -1   9  -2   81.69    2.30
  -1  -9   2   82.29    2.20
   1   9   2   86.19    2.50
   1   9   2   83.99    2.50
  -1   9  -2   85.29    2.10
   1  -9  -2   85.19    2.20
  -1   9  -2   87.39    2.30
   1   9   2   83.89    2.30
  -1  10   2    0.80    0.80
  -1 -10  -2    2.20    0.70
   1  10  -2    1.80    0.70
   1  10  -2    0.80    0.80
   1  10  -2    1.20    0.70
  -1  10   2    2.90    0.80
  -1 -10  -2    2.20    0.70
   1 -10   2    1.20    0.60
   1 -10  -2    1.40    0.70
   1 -10  -2    1.70    0.70
   1  10   2    0.60    0.80
   1  10   2    2.20    0.80
   1  10   2    1.90    0.80
  -1  10  -2    1.40    0.70
  -1  10  -2    2.40    0.70
  -1 -10   2    1.20    0.60
  -1  10  -2    1.10    0.70
  -1  11   2    2.30    0.90
   1 -11   2    1.20    0.70
   1  11  -2    1.40    0.90
  -1 -11  -2    0.40    0.70
   1  11  -2    1.50    0.70
   1  11  -2    2.30    0.80
  -1  11   2    0.70    0.90
  -1 -11   2    1.50    0.70
   1 -11  -2    0.70    0.70
   1  11   2    1.00    0.90
  -1  11  -2    1.30    0.80
  -1  11  -2    1.00    0.70
  -1  11  -2    2.20    0.80
   1  11   2    1.80    1.10
   1 -11  -2    0.90    0.70
   1  11   2    1.00    0.90
   1  12  -2   12.40    1.20
  -1  12   2   18.30    1.70
  -1 -12  -2   12.30    1.20
  -1  12   2   13.60    1.40
   1  12  -2   14.50    1.50
  -1 -12  -2   12.50    1.30
   1 -12   2   13.00    1.20
   1  12   2   12.40    1.50
   1  12   2   13.70    1.50
   1  12   2   14.30    2.20
  -1  12  -2   14.30    1.30
   1 -12  -2   11.60    1.20
  -1  12  -2   15.60    1.20
  -1  12  -2   13.90    1.40
   1 -12  -2   14.70    1.40
  -1  13   2   24.90    1.90
  -1  13   2   25.60    1.70
   1  13  -2   24.90    1.70
  -1 -13  -2   24.20    1.50
  -1 -13  -2   25.30    1.70
   1  13  -2   23.60    1.40
   1 -13   2   27.30    1.60
   1  13  -2   23.50    1.70
  -1  13  -2   23.70    1.60
   1 -13  -2   25.90    1.60
  -1 -13   2   24.50    1.60
  -1  13  -2   23.10    1.40
   1  13   2   22.60    1.60
  -1  13  -2   24.60    1.70
   1  13   2   24.20    1.90
   1 -13  -2   23.20    1.50
   1  14  -2    0.40    0.80
  -1 -14  -2    0.30    0.90
   1 -14   2    0.70    0.80
  -1  14   2    0.00    1.00
  -1 -14  -2    1.40    0.90
   1 -14   2   -0.30    0.70
   1  14  -2    1.20    1.00
  -1  14   2    0.50    1.00
   1  14  -2    0.30    0.90
   1  14   2    0.10    1.00
  -1  14  -2   -0.60    0.80
   1 -14  -2    0.00    0.80
  -1 -14   2   -0.40    0.80
  -1  14  -2    0.30    0.90
   1 -14  -2   -0.50    0.80
   1  14   2   -2.30    0.90
  -1  14  -2    0.20    0.80
   1 -15   2   -0.90    1.00
   1  15  -2    0.10    1.00
   1  15  -2    0.60    1.00
  -1  15   2    1.10    1.10
  -1  15   2    1.20    1.10
   1  15  -2    2.00    0.90
   1 -15   2    0.30    0.80
  -1 -15  -2    0.60    0.90
  -1 -15  -2    1.00    0.90
   1  15   2    2.50    1.10
   1 -15  -2   -1.00    0.80
  -1  15  -2    0.90    1.00
  -1  15  -2    1.90    1.00
   1 -15  -2    0.30    0.90
   1  15   2    1.50    1.20
  -1 -15   2    1.60    0.90
   1  16  -2   11.40    1.30
   1  16  -2   12.30    1.60
  -1 -16  -2   12.00    1.40
   1 -16   2   11.50    1.30
   1  16  -2   12.30    1.60
  -1  16   2   13.30    1.60
  -1  16   2   11.80    1.70
   1 -16   2   11.40    1.30
  -1 -16  -2   11.50    1.40
  -1 -16   2   11.60    1.40
  -1 -16   2   10.40    1.30
   1 -16  -2   11.20    1.40
   1  16   2   15.30    2.00
   1  16   2    9.40    1.40
  -1  16  -2   14.00    1.70
   1 -16  -2    9.00    1.30
  -1  16  -2   12.50    1.40
   1  17  -2    6.90    1.40
  -1 -17  -2    9.30    1.40
   1 -17   2    7.60    1.10
  -1  17   2    6.30    1.40
  -1 -17  -2    6.50    1.20
   1  17  -2   10.40    1.90
   1  17  -2    8.20    1.30
   1 -17   2    7.60    1.20
  -1  17   2    8.80    1.70
  -1 -17   2    7.80    1.30
  -1 -17   2    9.00    1.30
   1 -17  -2    6.30    1.20
  -1  17  -2    7.80    1.20
  -1  17  -2    8.60    1.60
   1  17   2    5.90    1.40
   1  17   2    9.70    1.60
   1 -17  -2    6.10    1.20
  -1  18   2   -0.90    1.20
   1  18  -2   -1.60    0.90
   1 -18   2   -1.10    0.80
  -1 -18  -2   -0.40    1.00
   1 -18   2   -1.40    0.80
  -1 -18  -2   -1.80    0.90
   1  18  -2    0.60    1.20
  -1  18   2   -1.40    1.20
  -1  18  -2   -0.60    0.90
   1 -18  -2   -1.20    0.90
  -1 -18   2    1.60    1.00
  -1  18  -2   -1.00    1.10
   1  18   2   -2.80    1.10
   1 -18  -2   -0.30    0.90
   1  18   2    0.50    1.30
  -1 -18   2   -0.50    1.00
  -1  19   2    2.70    1.50
  -1  19   2    2.30    1.30
  -1 -19  -2   -1.00    1.00
  -1 -19  -2   -0.70    1.10
   1  19  -2    1.90    1.40
   1 -19   2   -2.00    0.90
  -1 -19   2   -1.40    1.00
   1  19   2   -0.40    1.50
   1  19   2   -1.10    1.20
  -1  19  -2    1.00    1.30
   1 -19  -2    2.60    1.00
   1 -19  -2   -2.00    1.00
  -1 -19   2    0.30    1.00
  -1   0  -3  415.86    7.00
  -1   0  -3  416.96    7.00
  -1   0   3  406.86    7.00
   1   0   3  413.46    7.00
   1   0  -3  414.66    7.00
   1   0  -3  416.76    7.00
  -1   0   3  409.76    7.00
  -1   0  -3  409.06    7.00
  -1   0   3  409.86    7.00
  -1   0  -3  407.46    7.00
   1   0   3  415.06    7.00
  -1   0   3  409.06    7.10
   1   0  -3  410.96    7.10
   1   0   3  416.56    7.00
   1   0  -3  411.56    7.00
   1   0  -3  410.06    7.00
  -1  -1  -3   13.90    0.50
  -1  -1  -3   12.90    0.50
  -1   1   3   12.90    0.60
   1   1  -3   13.00    0.40
   1   1  -3   13.00    0.50
   1  -1   3   13.40    0.40
  -1  -1  -3   12.70    0.60
   1  -1   3   12.50    0.40
   1  -1   3   13.00    0.40
   1   1  -3   13.50    0.50
  -1  -1  -3   12.90    0.60
   1   1  -3   13.20    0.40
   1  -1   3   13.00    0.40
   1   1  -3   14.30    0.50
  -1   1   3   13.80    0.60
   1  -1  -3   12.70    0.60
  -1  -1   3   12.90    0.50
  -1  -1   3   12.80    0.40
   1  -1  -3   13.00    0.60
   1   1   3   13.30    0.60
   1  -1  -3   14.20    0.50
  -1   1  -3   13.70    0.40
  -1   1  -3   13.20    0.40
  -1  -1   3   13.00    0.40
   1   1   3   13.20    0.50
  -1  -1   3   13.50    0.40
  -1   1  -3   13.20    0.40
   1   1   3   13.40    0.50
   1  -1  -3   12.30    0.50
  -1  -1   3   13.30    0.50
  -1   1  -3   13.00    0.40
  -1   2   3    4.20    0.40
  -1   2   3    4.30    0.50
   1   2  -3    3.30    0.30
   1  -2   3    2.80    0.20
  -1  -2  -3    4.20    0.40
  -1   2   3    3.50    0.40
   1  -2   3    3.10    0.20
  -1  -2  -3    3.00    0.40
   1   2  -3    3.00    0.30
   1  -2   3    3.60    0.30
   1   2  -3    3.00    0.30
  -1  -2  -3    5.00    0.50
   1   2  -3    3.80    0.40
   1  -2   3    3.50    0.30
   1   2  -3    4.00    0.30
  -1   2  -3    3.20    0.30
  -1   2  -3    3.10    0.20
  -1  -2   3    4.40    0.40
  -1  -2   3    3.80    0.40
   1   2   3    3.60    0.50
   1  -2  -3    3.40    0.40
   1  -2  -3    3.40    0.40
   1   2   3    3.30    0.40
   1   2   3    3.30    0.50
  -1   2  -3    3.40    0.20
  -1  -2   3    3.20    0.30
  -1  -2   3    3.60    0.30
  -1   2  -3    2.70    0.20
  -1   3   3    1.30    0.40
  -1   3   3    0.70    0.30
   1   3  -3    1.00    0.30
   1  -3   3    1.30    0.30
  -1  -3  -3    0.80    0.30
  -1  -3  -3    0.60    0.30
  -1   3   3    1.20    0.40
   1  -3   3    0.70    0.20
   1   3  -3    1.40    0.40
   1  -3   3    1.10    0.20
  -1   3   3    0.90    0.30
   1   3  -3    1.10    0.20
   1   3  -3    0.70    0.20
  -1  -3  -3    0.80    0.40
   1  -3   3    0.80    0.20
   1  -3  -3    0.60    0.30
  -1  -3   3    0.90    0.30
  -1  -3   3    1.30    0.30
  -1  -3   3    1.00    0.30
   1  -3  -3    1.00    0.30
  -1   3  -3    1.50    0.20
   1  -3  -3    1.50    0.40
   1   3   3    1.30    0.40
   1  -3  -3    1.00    0.30
  -1   3  -3    1.20    0.30
   1   3   3    1.20    0.40
  -1   3  -3    0.70    0.20
  -1  -3   3    1.00    0.20
   1   3   3    0.60    0.40
  -1   3  -3    1.00    0.20
   1  -4   3  131.99    2.40
   1  -4   3  128.09    2.30
   1   4  -3  127.59    2.60
  -1  -4  -3  127.29    2.80
  -1  -4  -3  125.89    2.60
  -1  -4  -3  122.69    2.80
  -1   4   3  130.29    2.70
  -1   4   3  125.59    2.60
   1  -4   3  129.09    2.40
  -1   4   3  129.29    2.80
   1  -4   3  133.49    2.40
   1   4  -3  127.69    2.40
  -1   4   3  122.99    2.70
   1   4  -3  133.99    2.50
   1   4  -3  127.19    2.50
  -1   4  -3  130.49    2.50
   1   4   3  132.89    2.70
  -1   4  -3  128.89    2.40
   1  -4  -3  130.29    2.70
   1   4   3  128.69    3.00
   1  -4  -3  128.69    2.70
   1  -4  -3  126.39    2.60
  -1  -4   3  125.59    2.40
   1   4   3  126.19    2.80
   1  -4  -3  125.99    2.60
  -1  -4   3  129.09    2.50
  -1   4  -3  132.19    2.40
  -1   4  -3  125.99    2.30
  -1  -4   3  132.49    2.50
  -1  -4   3  130.89    2.50
   1   4   3  132.49    2.80
   1   5  -3   14.00    0.70
  -1   5   3   16.00    1.00
  -1  -5  -3   12.90    0.80
   1   5  -3   13.60    0.70
  -1  -5  -3   13.90    0.90
   1   5  -3   12.70    0.50
  -1  -5  -3   13.00    0.80
   1  -5   3   13.90    0.70
  -1  -5  -3   12.70    0.80
   1  -5   3   13.50    0.60
   1  -5   3   13.50    0.60
   1   5  -3   14.40    0.80
   1  -5   3   12.90    0.50
  -1   5   3   14.50    0.90
  -1  -5   3   14.30    0.70
   1  -5  -3   13.20    0.80
   1  -5  -3   14.30    0.80
   1   5   3   13.40    0.90
  -1  -5   3   13.30    0.70
   1  -5  -3   14.30    0.90
  -1   5  -3   14.10    0.70
  -1   5  -3   14.10    0.60
  -1   5  -3   15.70    0.70
   1  -5  -3   14.50    1.00
  -1  -5   3   13.20    0.70
  -1  -5   3   13.60    0.60
  -1   5  -3   12.70    0.50
   1  -5  -3   13.20    0.80
   1   5   3   14.00    0.90
   1   5   3   14.30    0.90
   1   6  -3   81.19    2.10
  -1   6   3   84.89    2.30
   1  -6   3   84.19    1.90
  -1  -6  -3   82.69    2.30
  -1   6   3   87.59    2.20
  -1   6   3   83.59    2.10
   1  -6   3   84.29    1.90
   1   6  -3   81.99    1.80
  -1  -6  -3   87.19    2.10
  -1   6   3   88.69    2.30
   1   6  -3   84.99    2.10
  -1  -6  -3   85.99    2.10
   1  -6   3   86.79    2.00
   1   6   3   85.79    2.20
  -1  -6   3   84.49    1.90
   1   6   3   82.89    2.30
  -1   6  -3   84.19    1.90
   1  -6  -3   86.59    2.30
  -1  -6   3   85.19    2.00
  -1   6  -3   85.19    1.80
  -1  -6   3   84.99    1.90
  -1   6  -3   83.89    2.00
   1  -6  -3   87.59    2.10
   1  -6  -3   84.59    2.10
   1   6   3   90.99    2.30
  -1   6  -3   82.39    1.70
   1   6   3   83.79    2.30
   1  -6  -3   87.29    2.10
  -1   6  -3   86.39    2.00
   1   7  -3    0.70    0.40
   1  -7   3    0.30    0.40
  -1   7   3    0.30    0.60
  -1  -7  -3    0.40    0.50
  -1  -7  -3    0.80    0.60
   1  -7   3    0.90    0.50
   1  -7   3    0.70    0.40
  -1   7   3    0.30    0.60
   1   7  -3    0.40    0.50
   1   7  -3    0.40    0.40
   1   7  -3   -0.30    0.60
  -1  -7   3    0.30    0.40
  -1   7  -3    0.10    0.40
  -1   7  -3    0.60    0.50
   1   7   3    0.70    0.60
  -1  -7   3    0.10    0.40
   1  -7  -3    1.00    0.50
   1  -7  -3    1.00    0.60
   1   7   3    0.50    0.70
  -1   7  -3    0.70    0.60
   1   7   3   -0.40    0.60
  -1  -7   3    1.90    0.50
   1  -7  -3    0.70    0.50
  -1  -7   3    0.80    0.50
  -1   7  -3    0.10    0.30
  -1   8   3   64.29    1.90
   1  -8   3   65.29    1.80
  -1  -8  -3   65.69    1.90
   1  -8   3   62.49    1.70
   1   8  -3   63.89    1.90
  -1   8   3   63.29    2.00
  -1  -8  -3   65.29    1.90
   1   8  -3   60.89    1.80
   1  -8   3   61.59    1.60
  -1  -8   3   62.29    1.70
  -1   8  -3   64.39    1.80
   1  -8  -3   64.29    1.90
   1   8   3   66.49    2.10
  -1   8  -3   61.19    1.50
   1   8   3   68.09    2.00
  -1   8  -3   68.39    1.90
  -1   8  -3   61.49    1.60
   1   8   3   65.99    2.10
  -1  -8   3   65.49    1.70
  -1  -8   3   63.89    1.80
  -1   8  -3   65.49    1.60
   1  -8  -3   63.49    1.80
  -1  -9  -3    1.00    0.60
   1  -9   3    2.30    0.50
   1   9  -3    2.00    0.70
   1  -9   3    2.50    0.50
   1   9  -3    1.60    0.60
  -1  -9  -3    1.50    0.60
  -1   9   3    1.40    0.80
  -1   9   3    1.70    0.70
   1   9  -3    1.70    0.40
   1   9  -3    1.70    0.60
  -1   9  -3    1.20    0.50
  -1   9  -3    1.80    0.60
  -1   9  -3    2.00    0.70
   1   9   3    0.90    0.70
   1  -9  -3    0.80    0.50
   1  -9  -3    1.10    0.60
  -1  -9   3    1.60    0.60
   1   9   3    2.50    0.80
   1   9   3    1.30    0.70
   1 -10   3    9.70    1.00
   1  10  -3    9.60    0.90
  -1  10   3   12.40    1.30
   1  10  -3   11.60    1.10
  -1 -10  -3    9.30    1.10
   1  10  -3   10.20    1.20
  -1 -10  -3   10.20    1.10
  -1  10   3   10.40    1.20
  -1 -10   3    9.70    1.00
   1  10   3   10.90    1.30
  -1  10  -3    8.40    0.60
  -1  10  -3    9.90    1.10
   1  10   3   12.00    1.30
   1  10   3   10.60    1.30
  -1  10  -3   11.00    1.10
   1 -10  -3   10.50    1.00
  -1  10  -3    9.10    0.90
   1 -10  -3    8.70    1.00
   1  11  -3    0.20    0.70
  -1  11   3    0.60    0.90
  -1 -11  -3    0.50    0.70
   1  11  -3    0.60    0.60
  -1 -11  -3    0.40    0.80
  -1  11   3   -0.60    0.80
   1 -11   3    1.40    0.60
   1  11  -3   -0.30    0.80
  -1  11  -3    1.10    0.70
  -1  11  -3   -0.10    0.70
   1  11   3    0.00    0.80
   1  11   3    0.40    0.90
  -1  11  -3    0.70    0.70
   1 -11  -3   -0.50    0.70
  -1 -11   3   -0.70    0.60
   1  12  -3   11.80    1.40
   1 -12   3   10.80    1.20
   1  12  -3   12.80    1.30
  -1  12   3   10.50    1.40
  -1  12   3   10.20    1.60
  -1 -12  -3   10.30    1.20
   1  12  -3   10.80    1.10
  -1  12  -3   11.90    1.30
   1 -12  -3   11.20    1.20
   1  12   3   10.80    1.40
   1 -12  -3   10.70    1.20
  -1  12  -3    9.90    1.00
   1  12   3   11.60    1.40
  -1  12  -3   12.20    1.30
  -1 -12   3    9.70    1.10
   1  13  -3    0.40    0.90
  -1  13   3   -1.10    0.90
  -1 -13  -3    0.10    0.80
   1 -13   3    1.10    0.90
  -1  13   3    1.30    1.00
   1  13  -3    1.30    0.90
  -1 -13  -3    0.90    0.90
   1  13  -3    0.80    0.80
  -1  13  -3    0.80    0.90
  -1  13  -3    0.00    0.70
   1  13   3    0.40    1.00
   1 -13  -3   -0.40    0.80
   1  13   3    0.10    1.00
  -1 -13   3    0.30    0.70
  -1  13  -3    0.40    0.80
   1 -13  -3   -0.80    0.70
  -1  14   3   13.10    1.60
   1 -14   3   13.10    1.30
  -1 -14  -3   11.60    1.40
   1  14  -3   14.60    1.50
   1  14  -3   12.30    1.20
  -1  14   3   12.00    1.50
  -1 -14  -3   10.80    1.30
   1  14   3   11.10    1.40
  -1  14  -3   13.30    1.40
   1  14   3   11.40    1.60
   1 -14  -3   14.20    1.50
  -1  14  -3   10.90    1.20
  -1 -14   3   13.40    1.40
  -1  14  -3   14.80    1.50
   1 -14  -3   11.70    1.30
  -1 -15  -3    0.90    0.90
   1 -15   3   -0.90    0.80
  -1  15   3   -0.10    1.00
   1  15  -3    1.20    0.90
  -1  15   3    0.30    1.10
   1  15  -3   -2.30    0.90
  -1 -15  -3    0.00    0.90
   1  15  -3   -0.10    1.20
   1 -15   3   -0.30    0.80
  -1  15  -3    0.70    0.80
   1  15   3    1.30    1.20
  -1 -15   3   -0.60    0.80
   1  15   3    0.10    1.00
  -1  15  -3    0.90    0.90
   1 -15  -3   -1.30    0.80
  -1  15  -3    0.40    1.00
   1 -15  -3   -0.80    0.80
  -1 -16  -3    2.50    1.10
   1 -16   3    2.80    0.90
  -1  16   3    3.10    1.30
   1 -16   3    1.30    0.90
  -1 -16  -3   -0.10    1.60
   1  16  -3    2.50    1.00
  -1  16   3    2.80    1.60
   1  16  -3    2.80    1.20
   1  16  -3    3.20    1.10
   1  16   3    4.50    1.30
  -1  16  -3    3.00    1.10
   1  16   3    2.80    1.40
   1 -16  -3    2.20    1.00
  -1  16  -3    1.70    1.10
   1 -16  -3    1.70    1.00
  -1 -16   3    2.50    1.00
  -1 -17  -3   -0.60    1.00
   1 -17   3   -1.00    0.90
  -1  17   3   -0.60    1.10
   1 -17   3    0.00    0.80
   1  17  -3   -0.30    1.00
   1  17  -3    0.00    0.90
  -1 -17  -3   -0.60    0.90
  -1  17   3   -0.10    1.10
   1  17  -3    1.00    1.00
   1  17   3   -0.60    1.20
  -1 -17   3    0.90    1.00
  -1  17  -3    2.50    1.20
  -1 -17   3    1.20    0.90
   1 -17  -3   -1.50    0.90
   1  17   3    0.50    1.20
  -1  17  -3   -0.10    0.90
   1 -17  -3   -0.80    0.90
  -1 -18  -3    1.30    1.10
   1 -18   3    1.40    1.10
  -1  18   3    1.10    1.30
   1  18  -3    4.30    1.20
   1 -18   3    3.80    1.00
  -1 -18  -3    4.60    1.20
   1  18  -3    2.70    1.30
  -1  18   3    6.60    1.60
  -1 -18   3    3.10    1.00
  -1  18  -3    2.60    1.10
   1 -18  -3    4.60    1.10
   1 -18  -3    3.10    1.20
   1  18   3    1.80    1.30
  -1  18  -3    2.80    1.30
   1  18   3    2.20    1.40
  -1 -18   3    4.50    1.20
  -1 -19  -3   -0.20    1.20
  -1  19   3   -0.30    1.40
   1 -19   3   -2.20    0.90
   1  19  -3    2.00    1.30
  -1  19   3   -1.20    1.20
  -1 -19  -3   -0.30    1.00
   1 -19  -3   -2.60    1.00
   1  19   3    0.50    1.50
  -1  19  -3   -1.90    1.10
   1 -19  -3   -2.40    1.00
   1 -19  -3    2.50    1.10
   1  19   3   -1.50    1.30
  -1 -19   3   -2.10    1.00
  -1   0  -4    4.60    0.40
   1   0   4    3.50    0.40
   1   0   4    5.20    0.40
   1   0  -4    5.00    0.50
  -1   0  -4    4.40    0.40
   1   0  -4    4.60    0.50
   1   0  -4    4.00    0.40
  -1   0   4    6.00    0.40
   1   0   4    4.30    0.40
  -1   0   4    5.40    0.50
  -1   0   4    5.40    0.40
  -1   0  -4    4.60    0.40
  -1   0  -4    4.50    0.40
   1   0  -4    4.40    0.40
  -1   0   4    6.10    0.40
   1   0   4    5.20    0.50
   1   0  -4    4.70    0.40
   1  -1   4   50.69    1.00
  -1   1   4   50.79    1.20
  -1  -1  -4   49.20    1.20
   1  -1   4   50.49    1.10
  -1   1   4   50.79    1.30
   1   1  -4   50.39    1.20
   1  -1   4   49.60    1.10
  -1   1   4   49.90    1.10
  -1  -1  -4   50.29    1.10
   1   1  -4   50.99    1.10
  -1  -1  -4   52.59    1.20
   1  -1   4   50.59    1.00
   1   1  -4   50.59    1.10
  -1  -1  -4   52.29    1.20
   1   1  -4   49.70    1.10
   1   1  -4   50.99    1.10
  -1  -1   4   51.29    1.10
   1  -1  -4   49.99    1.20
  -1   1  -4   50.99    1.10
   1   1   4   50.69    1.20
  -1  -1   4   51.69    1.10
   1   1   4   49.80    1.20
   1   1   4   50.49    1.10
  -1  -1   4   49.70    1.10
  -1   1  -4   50.99    1.00
   1  -1  -4   49.00    1.20
   1  -1  -4   50.29    1.20
  -1   1  -4   50.29    1.10
  -1  -1   4   50.19    1.10
  -1  -1   4   50.69    1.10
   1   1   4   48.80    1.20
   1  -1  -4   49.40    1.10
  -1   1  -4   51.59    1.10
  -1   2   4    7.20    0.60
  -1  -2  -4    8.60    0.60
   1   2  -4    8.60    0.40
  -1   2   4    8.70    0.50
   1  -2   4    7.80    0.30
  -1  -2  -4    8.40    0.50
   1  -2   4    7.70    0.30
  -1   2   4    8.90    0.60
  -1  -2  -4    7.70    0.60
   1   2  -4    9.20    0.40
   1  -2   4    8.30    0.30
   1   2  -4    9.40    0.40
   1  -2   4    8.50    0.40
   1   2  -4    9.40    0.50
  -1  -2  -4    8.00    0.50
   1  -2  -4    9.80    0.50
  -1  -2   4    8.40    0.40
  -1  -2   4    8.50    0.40
  -1  -2   4    8.90    0.40
  -1  -2   4    8.40    0.50
  -1   2  -4    7.60    0.30
   1  -2  -4    8.00    0.60
   1   2   4    6.60    0.60
  -1   2  -4    7.80    0.30
   1   2   4    8.00    0.50
  -1  -2   4    9.30    0.50
  -1   2  -4    7.90    0.30
   1   2   4    6.90    0.60
  -1   2  -4    7.90    0.40
  -1  -2   4    8.80    0.40
   1  -2  -4    8.80    0.50
  -1   3   4   15.30    0.60
   1   3  -4   16.70    0.70
   1   3  -4   17.20    0.50
   1   3  -4   17.90    0.60
  -1   3   4   17.40    0.80
   1  -3   4   17.40    0.50
  -1  -3  -4   15.90    0.80
   1   3  -4   16.70    0.60
   1  -3   4   16.80    0.40
  -1  -3  -4   16.70    0.70
  -1  -3  -4   17.10    0.80
  -1   3   4   17.30    0.70
   1  -3   4   15.80    0.40
   1  -3   4   17.10    0.50
   1   3  -4   16.30    0.50
  -1  -3  -4   16.60    0.70
  -1   3   4   17.10    0.80
  -1  -3   4   17.10    0.60
  -1  -3   4   17.40    0.60
   1   3   4   15.90    0.80
  -1   3  -4   17.40    0.60
   1   3   4   16.40    0.80
   1   3   4   17.50    0.70
  -1  -3   4   16.40    0.50
   1  -3  -4   16.00    0.70
  -1   3  -4   17.40    0.50
  -1   3  -4   17.50    0.50
   1  -3  -4   16.80    0.70
  -1  -3   4   16.60    0.50
  -1   3  -4   16.70    0.40
  -1  -4  -4   16.40    0.80
  -1  -4  -4   16.90    0.80
   1   4  -4   17.30    0.60
   1  -4   4   17.20    0.50
   1  -4   4   16.50    0.60
   1  -4   4   16.50    0.60
  -1   4   4   16.20    0.90
  -1  -4  -4   15.90    0.80
   1   4  -4   16.00    0.70
   1   4  -4   15.90    0.50
   1  -4   4   15.30    0.40
   1   4  -4   15.80    0.60
  -1  -4  -4   17.20    0.90
  -1   4   4   16.30    0.90
   1  -4  -4   16.60    0.70
   1  -4  -4   19.60    0.90
  -1  -4   4   15.80    0.70
   1  -4  -4   17.20    1.00
  -1  -4   4   16.30    0.70
   1  -4  -4   16.10    0.80
  -1   4  -4   15.40    0.60
   1   4   4   16.10    0.90
   1   4   4   16.80    0.90
  -1   4  -4   16.80    0.60
  -1  -4   4   17.50    0.60
  -1   4  -4   15.90    0.70
  -1   4  -4   15.70    0.40
   1  -4  -4   14.90    0.80
  -1  -4   4   16.50    0.50
  -1  -5  -4   89.09    2.20
  -1  -5  -4   86.99    2.30
   1   5  -4   89.89    2.10
  -1  -5  -4   92.39    2.10
   1   5  -4   86.19    1.70
   1  -5   4   88.89    1.80
   1  -5   4   89.49    1.80
  -1   5   4   86.29    2.10
   1   5  -4   85.39    1.90
   1  -5   4   88.39    1.90
   1  -5   4   86.19    1.70
  -1   5   4   89.59    2.30
   1   5  -4   85.69    1.90
  -1   5   4   89.89    2.20
  -1  -5  -4   88.39    2.10
   1  -5  -4   89.09    2.30
  -1  -5   4   88.89    1.90
   1  -5  -4   89.59    2.10
  -1  -5   4   89.69    2.00
  -1   5  -4   88.49    1.80
   1   5   4   80.79    2.10
   1  -5  -4   85.69    2.20
  -1   5  -4   84.09    1.60
   1   5   4   87.29    2.10
   1  -5  -4   88.29    2.10
  -1  -5   4   90.09    1.90
   1   5   4   89.99    2.30
   1  -5  -4   89.59    2.10
  -1   5  -4   87.69    1.90
  -1   5  -4   88.09    2.00
   1   5   4   89.99    2.20
  -1  -5   4   83.99    1.80
  -1  -6  -4   12.00    0.90
   1   6  -4   12.70    0.60
   1  -6   4   12.00    0.60
  -1   6   4   11.20    1.10
   1  -6   4   12.40    0.70
   1  -6   4   13.90    0.80
  -1   6   4   12.30    1.10
  -1  -6  -4   12.70    0.90
   1  -6   4   12.50    0.70
   1   6  -4   13.50    0.80
  -1  -6   4   13.10    0.70
   1  -6  -4   13.40    0.90
   1   6   4   12.50    1.10
  -1  -6   4   12.60    0.80
  -1  -6   4   14.20    0.70
   1  -6  -4   11.50    0.90
  -1   6  -4   11.90    0.50
   1   6   4   12.00    1.10
  -1   6  -4   12.10    0.80
   1  -6  -4   13.60    1.10
  -1   6  -4   12.80    0.70
  -1  -6   4   12.90    0.80
  -1   6  -4   13.00    0.80
  -1  -7  -4   69.49    1.90
   1  -7   4   73.09    1.80
  -1  -7  -4   74.19    2.00
   1  -7   4   72.39    1.70
   1   7  -4   72.59    1.90
   1   7  -4   70.09    1.70
   1   7  -4   69.49    1.60
   1   7  -4   68.99    2.00
   1  -7   4   73.29    1.70
  -1   7   4   71.09    2.10
  -1   7   4   73.39    2.10
  -1   7  -4   71.39    1.90
  -1  -7   4   70.39    1.80
   1  -7  -4   70.99    1.90
  -1  -7   4   70.99    1.70
   1  -7  -4   70.79    1.90
  -1  -7   4   76.59    1.90
  -1   7  -4   72.79    1.60
  -1  -7   4   70.59    1.70
  -1   7  -4   68.59    1.50
   1   7   4   71.49    2.10
   1   7   4   74.19    2.20
  -1   7  -4   71.79    1.80
  -1  -8  -4    6.70    0.70
  -1   8   4    9.00    1.00
   1  -8   4    6.70    0.70
  -1   8   4    7.90    1.00
   1  -8   4    6.70    0.60
   1   8  -4    6.30    0.70
   1  -8   4    6.70    0.60
  -1  -8  -4    7.30    0.80
   1   8  -4    8.00    0.90
  -1  -8   4    5.80    0.70
   1  -8  -4    7.70    0.80
  -1  -8   4    8.10    0.70
   1   8   4    8.60    1.00
  -1   8  -4    8.40    0.80
  -1   8  -4    5.50    0.60
  -1  -8   4    7.00    0.70
   1   8   4    7.90    1.00
   1  -8  -4    7.90    0.90
  -1   8  -4    7.50    0.80
  -1   8  -4    6.10    0.60
  -1   8  -4    6.30    0.50
  -1  -9  -4   11.40    1.10
  -1  -9  -4   11.40    1.00
   1   9  -4   13.50    1.10
   1   9  -4   11.90    1.00
   1  -9   4   11.50    0.80
   1  -9   4   12.90    0.90
  -1   9   4   12.00    1.20
  -1   9   4   12.70    1.10
  -1   9  -4   12.30    0.90
  -1   9  -4   12.40    1.00
   1  -9  -4   12.00    1.00
  -1   9  -4   12.60    0.80
  -1   9  -4   11.60    0.80
   1   9   4   13.80    1.20
   1  -9  -4   12.50    1.00
   1   9   4   13.10    1.20
  -1  -9   4   12.30    1.00
  -1  -9   4   13.80    0.80
   1 -10   4    5.10    0.70
   1  10  -4    4.40    0.70
  -1 -10  -4    3.90    0.80
   1  10  -4    4.70    1.00
  -1  10   4    3.40    1.00
  -1 -10  -4    3.30    0.80
   1  10  -4    3.40    0.80
  -1  10   4    2.60    0.90
   1  10  -4    4.10    0.60
   1 -10  -4    3.80    0.80
  -1  10  -4    2.90    0.80
   1 -10  -4    4.20    0.80
  -1  10  -4    4.10    0.70
  -1 -10   4    3.30    0.70
  -1  10  -4    3.00    0.80
   1  10   4    4.70    1.40
   1  10   4    5.00    1.00
   1  11  -4   22.70    1.50
  -1  11   4   20.60    1.80
   1  11  -4   21.30    1.40
  -1  11   4   21.20    1.70
  -1 -11  -4   21.80    1.40
   1 -11   4   21.50    1.30
  -1 -11  -4   22.30    1.50
   1  11  -4   19.80    1.10
  -1 -11   4   22.40    1.30
  -1  11  -4   20.70    0.90
   1  11   4   21.10    1.80
  -1  11  -4   23.10    1.40
  -1  11  -4   22.30    1.40
   1  11   4   22.80    1.70
   1 -11  -4   21.50    1.40
   1 -11  -4   22.30    1.30
  -1  11  -4   19.90    1.10
  -1  12   4    2.30    1.10
  -1 -12  -4    0.90    0.80
  -1 -12  -4    1.80    0.80
  -1  12   4    0.40    0.90
   1  12  -4    2.00    0.90
   1  12  -4    0.80    0.90
   1 -12   4    0.80    0.70
   1  12  -4    1.80    0.70
   1 -12  -4    0.20    0.80
  -1 -12   4    1.40    0.70
  -1  12  -4    1.90    0.80
   1 -12  -4    0.20    0.80
  -1  12  -4    1.70    0.80
   1  12   4    1.90    1.00
   1  12   4    0.90    1.00
  -1  12  -4    1.30    0.70
  -1 -13  -4    2.70    1.00
  -1  13   4    4.30    1.20
   1  13  -4    3.80    1.00
   1  13  -4    4.50    0.90
  -1  13   4    3.40    1.20
   1  13  -4    2.90    1.00
  -1 -13  -4    2.70    1.00
   1 -13  -4    2.90    0.90
  -1  13  -4    4.50    0.80
  -1 -13   4    3.30    0.90
   1  13   4    4.30    1.20
   1 -13  -4    2.30    0.90
  -1  13  -4    2.80    1.00
   1  13   4    4.90    1.20
   1  14  -4    0.40    1.50
  -1  14   4   -0.40    1.00
  -1 -14  -4    0.10    0.90
   1 -14   4    1.30    0.80
  -1 -14  -4    1.20    0.90
   1  14  -4    0.90    0.90
   1  14  -4    1.40    0.80
  -1  14   4    2.60    1.10
  -1  14  -4   -0.70    0.90
   1  14   4    2.50    1.20
  -1  14  -4    0.50    0.80
   1 -14  -4   -0.50    0.80
  -1 -14   4   -0.10    0.80
   1 -14  -4   -0.60    0.80
  -1  14  -4    1.00    0.80
   1  14   4    2.00    1.20
  -1  15   4    0.10    1.10
  -1 -15  -4    1.30    1.00
  -1 -15  -4    0.10    0.90
   1 -15   4    0.00    0.80
  -1  15   4    3.60    1.30
   1  15  -4    2.40    0.90
   1  15  -4    2.50    1.10
   1  15  -4    2.90    1.10
  -1 -15   4    0.30    0.80
   1 -15  -4    1.90    0.90
   1  15   4    2.80    1.20
  -1  15  -4    2.00    1.00
   1 -15  -4    1.60    0.90
  -1  15  -4    1.70    0.90
  -1  15  -4    2.80    0.90
   1  15   4    1.90    1.20
   1  16  -4    2.60    1.00
   1  16  -4    3.40    1.20
  -1  16   4    2.30    1.30
   1 -16   4    3.90    0.90
  -1  16   4    1.60    1.30
   1 -16   4    2.60    0.90
  -1 -16  -4    1.80    1.00
  -1 -16  -4    1.10    1.00
   1  16  -4    1.40    1.00
   1  16   4    2.40    1.20
   1  16   4    2.30    1.30
  -1  16  -4    3.40    1.10
  -1 -16   4    2.10    1.00
  -1  16  -4    2.20    0.90
   1 -16  -4    2.60    1.70
  -1  16  -4    1.00    0.90
   1 -16  -4    1.90    1.00
   1  17  -4    0.70    0.80
  -1 -17  -4    0.00    1.00
  -1 -17  -4   -1.30    0.90
   1  17  -4    1.10    1.00
   1 -17   4    0.30    0.80
   1  17  -4   -0.20    1.10
  -1  17   4    0.10    1.30
   1 -17   4    0.70    0.90
   1  17   4    1.70    1.30
   1  17   4   -1.70    1.20
  -1  17  -4    2.60    1.20
   1 -17  -4   -0.80    0.90
   1 -17  -4   -0.60    1.00
  -1 -17   4    0.70    0.90
  -1 -17   4   -1.50    0.80
  -1 -18  -4    0.60    1.00
   1  18  -4    2.70    1.00
  -1  18   4   -1.30    1.30
  -1  18   4    0.10    1.30
  -1 -18  -4   -1.60    1.00
   1  18  -4    1.60    1.20
  -1 -18   4   -2.10    0.80
   1 -18  -4   -1.60    0.90
   1  18   4    0.60    1.40
   1  18   4    1.00    1.30
  -1 -18   4    0.10    0.90
   1 -19   4   -2.40    0.90
  -1 -19  -4   -2.30    1.00
   1  19  -4    1.70    1.30
  -1 -19  -4   -2.10    1.10
  -1  19   4   -0.30    1.50
  -1  19   4    1.70    1.50
  -1  19  -4    2.60    1.30
   1  19   4   -1.80    1.50
  -1 -19   4   -1.60    1.00
   1  19   4   -0.10    1.40
   1 -19  -4    0.60    1.10
   1 -19  -4   -1.60    1.10
   1 -19  -4    3.10    1.10
  -1   0   5   56.39    1.30
  -1   0  -5   58.49    1.30
   1   0  -5   56.89    1.30
   1   0   5   56.79    1.30
   1   0  -5   57.59    1.20
   1   0   5   56.99    1.30
   1   0   5   57.69    1.30
  -1   0  -5   57.39    1.30
  -1   0   5   58.29    1.30
  -1   0  -5   56.59    1.30
   1   0  -5   55.99    1.30
   1   0   5   60.09    1.20
   1   0  -5   57.39    1.30
   1   0  -5   55.89    1.30
  -1   0  -5   59.09    1.20
  -1   0   5   58.29    1.20
  -1   0   5   57.19    1.40
  -1   1   5    2.00    0.30
   1   1  -5    2.20    0.30
   1  -1   5    2.70    0.30
   1   1  -5    2.40    0.30
   1  -1   5    2.30    0.30
  -1   1   5    2.50    0.50
  -1   1   5    2.40    0.40
   1  -1   5    2.60    0.30
   1  -1   5    2.30    0.30
  -1  -1  -5    2.20    0.30
   1   1  -5    2.30    0.40
  -1  -1  -5    2.50    0.40
   1   1  -5    2.40    0.30
  -1  -1  -5    2.40    0.40
  -1  -1  -5    2.00    0.40
   1   1  -5    2.70    0.40
  -1  -1   5    2.90    0.40
   1  -1  -5    2.40    0.40
  -1  -1   5    2.60    0.30
   1   1   5    1.90    0.30
  -1   1  -5    2.80    0.30
   1  -1  -5    2.40    0.40
  -1   1  -5    3.00    0.30
   1   1   5    2.20    0.40
  -1  -1   5    2.60    0.30
   1  -1  -5    2.60    0.40
  -1   1  -5    2.10    0.30
   1   1   5    2.70    0.40
   1  -1  -5    1.60    0.30
   1   1   5    2.50    0.30
  -1   1  -5    2.80    0.40
  -1  -1   5    2.60    0.40
  -1  -1   5    2.50    0.30
   1   2  -5   17.50    0.70
   1   2  -5   17.50    0.60
  -1   2   5   17.40    0.80
  -1  -2  -5   17.50    0.70
   1  -2   5   17.50    0.50
   1   2  -5   17.30    0.60
  -1  -2  -5   17.40    0.80
  -1   2   5   17.60    0.80
  -1  -2  -5   16.90    0.80
  -1   2   5   17.00    0.70
   1  -2   5   17.20    0.50
   1  -2   5   16.60    0.50
   1  -2   5   16.80    0.60
  -1  -2  -5   18.50    0.70
  -1   2   5   16.80    0.80
   1   2  -5   16.70    0.50
  -1   2  -5   17.10    0.50
  -1  -2   5   17.90    0.50
   1   2   5   17.70    0.80
   1  -2  -5   17.10    0.70
  -1  -2   5   16.60    0.60
  -1   2  -5   16.90    0.50
   1   2   5   16.30    0.70
  -1   2  -5   17.10    0.50
   1  -2  -5   16.90    0.70
  -1  -2   5   17.40    0.60
  -1  -2   5   16.80    0.60
   1  -2  -5   17.70    0.70
   1   2   5   17.70    0.80
  -1   2  -5   17.20    0.60
   1  -2  -5   17.70    0.80
  -1  -2   5   17.80    0.60
  -1  -3  -5    2.70    0.40
   1   3  -5    3.00    0.30
  -1   3   5    2.20    0.50
   1   3  -5    2.90    0.30
   1  -3   5    2.80    0.30
   1  -3   5    3.80    0.40
   1  -3   5    2.60    0.30
   1   3  -5    2.80    0.40
   1  -3   5    2.80    0.30
   1   3  -5    3.00    0.40
  -1  -3  -5    2.90    0.50
  -1   3   5    3.20    0.50
  -1   3   5    2.90    0.50
  -1  -3   5    2.70    0.30
   1   3   5    2.80    0.50
   1   3   5    1.90    0.40
   1   3   5    3.20    0.60
  -1  -3   5    3.90    0.40
  -1   3  -5    3.30    0.30
  -1   3  -5    2.70    0.30
  -1  -3   5    2.80    0.30
  -1   3  -5    3.50    0.40
   1  -3  -5    2.60    0.40
  -1  -3   5    3.20    0.30
  -1   3  -5    3.10    0.30
   1  -4   5   28.30    0.70
   1   4  -5   30.00    0.80
   1  -4   5   29.40    0.60
  -1  -4  -5   28.70    1.00
   1   4  -5   28.90    0.90
   1   4  -5   29.80    0.80
   1  -4   5   30.30    0.90
  -1  -4  -5   29.20    1.10
   1  -4   5   30.10    0.80
  -1   4   5   29.40    1.20
  -1   4   5   29.20    1.10
  -1  -4  -5   28.20    1.20
   1   4  -5   30.90    1.00
   1   4  -5   28.10    0.90
  -1   4  -5   29.30    0.70
  -1  -4   5   29.20    0.90
  -1  -4   5   29.50    0.70
  -1  -4   5   27.90    0.80
  -1  -4   5   30.00    0.90
  -1   4  -5   29.00    0.70
   1  -4  -5   28.80    1.00
   1   4   5   30.70    1.20
  -1   4  -5   29.70    0.90
  -1   4  -5   30.00    0.80
   1  -4  -5   29.80    1.00
   1  -4  -5   28.00    1.10
   1   4   5   29.70    1.20
  -1   5   5   -0.10    0.70
  -1  -5  -5    0.10    0.60
   1  -5   5   -0.20    0.40
   1  -5   5    0.30    0.30
  -1   5   5    1.20    0.70
   1  -5   5    0.10    0.20
   1   5  -5    0.10    0.40
   1  -5   5   -0.10    0.30
   1   5  -5   -0.40    0.50
   1   5  -5   -0.20    0.40
   1   5  -5    0.00    0.40
  -1  -5  -5    0.10    0.50
  -1   5   5    0.20    0.50
   1  -5   5   -0.30    0.20
  -1   5  -5   -0.60    0.40
  -1   5  -5    0.00    0.40
   1   5   5    0.20    0.70
  -1  -5   5    0.60    0.40
  -1  -5   5   -0.40    0.40
  -1   5  -5   -0.20    0.30
   1   5   5    0.40    0.60
  -1  -5   5   -0.30    0.30
  -1   5  -5   -0.50    0.30
   1  -5  -5   -0.10    0.50
   1  -5  -5    0.20    0.60
   1  -5  -5    0.50    0.50
   1  -6   5    5.90    0.60
   1   6  -5    6.30    0.70
  -1  -6  -5    7.60    0.80
   1   6  -5    7.70    0.80
   1  -6   5    5.70    0.60
  -1   6   5    6.50    0.90
   1  -6   5    6.00    0.50
  -1   6   5    7.40    1.00
   1  -6   5    5.30    0.40
  -1  -6  -5    7.20    0.80
   1   6  -5    5.50    0.50
  -1   6  -5    6.20    0.60
  -1   6  -5    5.00    0.40
  -1   6  -5    6.00    0.60
  -1   6  -5    6.90    0.70
   1  -6  -5    7.10    0.80
   1   6   5    6.40    1.00
  -1  -6   5    5.80    0.50
  -1  -6   5    5.80    0.60
  -1  -6   5    5.90    0.60
  -1  -6   5    5.90    0.60
   1  -6  -5    6.50    0.70
   1   6   5    7.40    1.00
   1   7  -5    8.70    0.90
   1  -7   5    8.90    0.50
   1  -7   5   10.10    0.90
  -1  -7  -5    8.40    0.90
   1   7  -5    8.60    0.80
   1   7  -5    9.80    0.60
  -1  -7  -5   10.60    0.90
   1  -7   5    9.60    0.60
   1   7  -5    9.20    0.70
   1  -7   5    9.70    0.70
  -1   7   5   10.80    1.00
  -1   7   5   10.30    1.00
  -1  -7   5    9.80    0.60
   1  -7  -5    9.30    0.90
   1  -7  -5   10.00    0.90
  -1  -7   5    9.70    0.80
  -1   7  -5    9.10    0.50
   1   7   5    8.90    0.90
  -1  -7   5    8.90    0.60
  -1   7  -5    9.20    0.80
  -1  -7   5    9.90    0.70
  -1   7  -5    8.90    0.80
   1   7   5   10.70    1.10
   1  -8   5   13.90    0.70
   1  -8   5   15.10    0.80
   1   8  -5   14.30    0.70
   1   8  -5   15.00    1.10
  -1   8   5   15.80    1.20
   1   8  -5   13.80    0.90
  -1  -8  -5   15.50    1.10
  -1   8   5   14.20    1.10
   1  -8   5   15.10    0.90
  -1  -8  -5   14.40    1.00
   1  -8  -5   13.90    1.00
  -1   8  -5   15.50    1.00
  -1   8  -5   13.30    0.60
  -1  -8   5   14.60    0.70
   1   8   5   14.50    1.10
  -1   8  -5   15.00    0.70
  -1  -8   5   15.80    0.90
   1  -8  -5   14.40    1.00
   1   8   5   14.30    1.20
  -1   8  -5   14.00    0.90
  -1   8  -5   14.20    0.80
  -1   9   5    0.60    0.80
  -1   9   5    1.50    0.80
   1   9  -5    0.60    0.70
   1  -9   5    1.30    0.50
  -1  -9  -5    1.00    0.60
   1   9  -5    1.80    0.60
  -1  -9  -5    1.10    0.70
   1  -9   5    1.20    0.50
   1  -9  -5    1.00    0.60
  -1   9  -5    1.50    0.50
  -1   9  -5    1.30    0.40
   1   9   5    0.60    0.80
   1   9   5    1.70    0.80
  -1  -9   5    0.90    0.50
  -1   9  -5    0.60    0.50
  -1  -9   5    1.00    0.50
  -1   9  -5    0.50    0.60
   1  -9  -5    0.30    0.60
  -1 -10  -5   -0.10    0.60
   1  10  -5    0.80    0.40
   1  10  -5    0.20    0.80
  -1  10   5   -0.70    0.80
   1 -10   5    0.40    0.50
   1  10  -5    0.50    0.50
   1  10  -5   -0.30    0.60
  -1 -10  -5    0.00    0.70
  -1  10   5    0.20    0.90
   1  10   5   -0.50    0.80
   1 -10  -5   -0.30    0.70
   1  10   5    1.30    0.90
  -1  10  -5    1.00    0.70
  -1  10  -5    0.40    0.60
  -1 -10   5    0.40    0.60
  -1  10  -5    1.30    0.80
   1  11  -5    1.50    0.80
   1 -11   5    1.80    0.70
  -1  11   5    1.40    0.90
   1  11  -5    2.00    0.90
  -1 -11  -5    2.10    0.80
   1  11  -5    1.10    0.60
  -1  11   5    2.90    1.00
   1  11   5    2.50    1.10
  -1  11  -5    2.40    0.60
  -1 -11   5    1.50    0.70
   1 -11  -5    2.30    0.80
   1  11   5    2.50    1.00
  -1  11  -5    0.90    0.70
   1 -11  -5    2.10    0.80
  -1  11  -5    1.70    0.80
  -1  12   5    3.10    1.00
  -1 -12  -5    2.70    0.90
   1  12  -5    2.10    0.80
   1 -12   5    2.20    0.70
   1  12  -5    3.00    0.80
  -1  12   5    2.20    1.10
   1  12  -5    2.30    1.00
  -1 -12  -5    2.20    0.90
  -1 -12   5    2.10    0.70
   1  12   5    2.20    1.10
  -1  12  -5    1.50    0.80
  -1  12  -5    1.60    0.60
   1  12   5    0.90    1.00
   1 -12  -5    1.90    0.80
   1 -12  -5    1.90    0.90
  -1  12  -5    1.80    0.80
   1 -13   5   -0.20    0.60
  -1 -13  -5    0.10    0.90
  -1  13   5    0.30    1.10
   1  13  -5    1.00    0.70
  -1 -13  -5    0.00    0.80
  -1  13   5   -1.40    0.90
   1  13  -5    2.50    1.00
   1  13   5    2.20    1.10
   1 -13  -5   -0.50    0.80
   1 -13  -5    0.80    0.80
  -1  13  -5    0.00    0.60
  -1  13  -5    0.60    0.80
  -1 -13   5    0.50    0.70
  -1  13  -5   -0.20    0.80
   1 -14   5    5.10    1.00
  -1 -14  -5    5.50    1.20
   1  14  -5    5.80    1.20
  -1  14   5    7.20    1.50
  -1 -14  -5    6.00    1.10
   1  14  -5    7.60    1.50
  -1  14   5    5.70    1.40
   1  14  -5    4.90    0.90
  -1  14  -5    6.30    1.10
   1  14   5    4.60    1.40
  -1 -14   5    7.20    1.10
   1 -14  -5    6.00    1.10
   1 -14  -5    6.80    1.20
   1  14   5    5.90    1.40
  -1  14  -5    4.80    1.00
  -1  14  -5    4.80    0.90
   1 -15   5    1.20    0.80
   1  15  -5    2.70    0.80
  -1 -15  -5    1.80    1.00
   1  15  -5    1.70    1.00
  -1 -15  -5    2.90    1.00
  -1  15   5    2.10    1.20
   1  15  -5    4.80    1.10
  -1  15   5    2.20    1.20
  -1  15  -5    2.10    0.80
  -1  15  -5    3.60    1.00
   1  15   5    2.10    1.20
  -1 -15   5    2.40    0.90
  -1  15  -5    4.00    1.10
   1  15   5    2.60    1.40
   1 -15  -5    2.50    1.00
   1 -15  -5    0.60    0.90
  -1 -16  -5   -0.60    0.90
   1  16  -5    2.10    1.00
   1 -16   5    1.10    0.90
  -1  16   5    0.80    1.20
  -1  16   5    0.00    1.20
  -1 -16  -5    0.00    1.00
   1  16  -5   -0.40    0.80
   1  16  -5   -0.30    0.90
   1  16   5    2.60    1.30
   1  16   5   -0.10    1.20
  -1  16  -5   -0.80    0.70
  -1 -16   5    1.30    0.90
   1 -16  -5   -1.20    0.90
  -1  16  -5   -0.80    0.90
  -1  16  -5    0.70    0.90
   1 -16  -5   -0.50    0.90
  -1 -17  -5   -2.00    0.90
   1 -17   5    0.70    0.90
  -1 -17  -5    0.30    1.70
  -1  17   5   -0.70    1.20
  -1  17   5   -0.50    1.20
   1  17  -5    0.60    1.00
   1  17  -5    0.40    1.00
   1  17  -5    0.10    1.00
   1 -17   5   -0.30    0.80
   1 -17  -5   -1.20    0.90
  -1  17  -5    1.10    0.90
   1  17   5   -0.90    1.20
  -1 -17   5   -0.20    0.90
   1  17   5   -0.50    1.20
   1 -17  -5   -1.20    0.90
  -1  17  -5   -0.50    0.90
  -1 -18  -5    0.80    1.20
   1  18  -5    4.40    1.10
   1  18  -5    1.30    1.20
  -1 -18  -5   -0.40    1.00
  -1  18   5    0.60    1.40
   1 -18   5    0.40    0.90
  -1  18   5    0.80    1.30
   1 -18  -5    1.70    1.10
  -1 -18   5    2.80    0.90
   1  18   5    2.60    1.50
  -1  18  -5    1.80    1.20
  -1 -18   5   -0.20    0.90
   1 -18  -5   -0.80    1.00
   1  18   5    0.90    1.40
  -1 -19  -5   -0.40    1.30
  -1 -19  -5   -0.80    1.10
  -1  19   5   -1.00    1.40
  -1  19   5   -1.10    1.50
   1 -19   5   -1.80    0.90
   1  19  -5    1.30    1.20
   1 -19  -5   -1.80    1.00
  -1 -19   5   -2.10    0.90
   1  19   5   -0.70    1.40
   1 -19  -5   -1.40    1.20
   1  19   5    2.90    2.30
  -1  19  -5    0.70    1.10
   1 -19  -5    3.50    1.30
  -1   0  -6    2.50    0.40
  -1   0   6    2.40    0.40
  -1   0  -6    3.00    0.40
   1   0   6    2.30    0.40
   1   0  -6    1.80    0.40
   1   0  -6    2.00    0.40
   1   0   6    2.70    0.30
  -1   0  -6    3.10    0.40
   1   0  -6    2.50    0.40
   1   0   6    2.50    0.40
   1   0   6    2.20    0.40
  -1   0   6    2.10    0.40
  -1   0   6    2.30    0.30
  -1   0  -6    2.10    0.30
   1   0  -6    2.00    0.40
   1   0  -6    1.90    0.30
  -1   0   6    3.10    0.50
   1  -1   6    8.10    0.50
  -1  -1  -6    8.10    0.60
  -1   1   6    7.80    0.60
   1   1  -6    8.20    0.50
   1  -1   6    8.40    0.40
   1   1  -6    8.30    0.50
  -1  -1  -6    8.40    0.60
  -1   1   6    8.00    0.60
   1   1  -6    7.60    0.50
   1   1  -6    8.40    0.60
   1  -1   6    8.10    0.50
  -1  -1  -6    7.40    0.50
   1   1  -6    8.20    0.60
  -1  -1  -6    8.90    0.60
  -1   1   6    8.20    0.70
   1  -1   6    7.90    0.50
   1   1   6    9.10    0.60
  -1   1  -6    7.90    0.40
   1  -1  -6    7.70    0.60
  -1   1  -6    8.20    0.50
  -1   1  -6    7.70    0.40
   1   1   6    8.30    0.50
  -1  -1   6    8.00    0.50
  -1  -1   6    8.50    0.50
  -1   1  -6    8.00    0.50
  -1  -1   6    7.50    0.40
   1  -1  -6    9.00    0.60
   1  -1  -6    7.10    0.60
  -1  -1   6    7.80    0.60
   1   1   6    8.40    0.60
   1  -1  -6    8.20    0.50
  -1   1  -6    8.30    0.50
  -1  -2  -6   29.00    1.10
  -1   2   6   28.20    0.90
   1   2  -6   25.70    0.90
  -1  -2  -6   26.10    0.90
  -1   2   6   26.50    1.00
  -1   2   6   27.70    1.00
   1   2  -6   26.30    0.80
   1   2  -6   26.30    0.80
   1  -2   6   27.40    0.80
   1  -2   6   26.50    0.70
   1  -2   6   27.90    0.70
   1   2  -6   27.40    0.70
   1  -2   6   26.30    0.80
  -1  -2  -6   24.80    1.00
   1  -2  -6   26.10    0.90
  -1   2  -6   26.40    0.80
  -1  -2   6   27.30    0.80
   1   2   6   26.40    0.90
  -1   2  -6   27.60    0.80
  -1  -2   6   28.10    0.80
  -1  -2   6   27.40    0.70
   1   2   6   25.30    1.10
  -1  -2   6   27.40    0.80
  -1   2  -6   28.60    0.70
  -1   2  -6   27.30    0.70
  -1  -2   6   28.10    0.80
  -1   2  -6   26.30    0.80
   1  -2  -6   26.60    0.90
   1  -3   6    0.70    0.30
   1   3  -6    0.30    0.30
  -1   3   6    1.10    0.50
   1   3  -6    0.60    0.40
   1   3  -6    0.50    0.40
   1  -3   6    0.40    0.30
   1  -3   6    0.40    0.30
  -1  -3  -6    1.10    0.50
  -1   3   6    0.10    0.50
   1  -3   6    0.30    0.30
   1  -3   6    0.30    0.20
   1   3  -6    0.60    0.30
  -1  -3  -6    0.70    0.40
  -1  -3   6    0.80    0.30
  -1  -3   6    0.40    0.40
   1   3   6    0.50    0.50
   1   3   6   -0.20    0.10
  -1   3  -6    0.60    0.20
  -1   3  -6    0.90    0.40
  -1   3  -6    0.70    0.30
   1  -3  -6    0.20    0.30
  -1  -3   6    0.70    0.30
   1   3   6    0.40    0.50
  -1  -3   6    0.20    0.30
  -1   3  -6    0.40    0.30
  -1  -3   6    0.30    0.30
   1  -3  -6    0.50    0.30
   1  -3  -6    0.30    0.40
   1  -3  -6   -0.10    0.30
  -1  -3   6    0.40    0.30
   1   3   6    0.70    0.30
   1  -4   6    1.10    0.40
  -1   4   6    1.50    0.70
   1   4  -6    0.90    0.30
  -1   4   6    0.40    0.50
   1  -4   6    1.00    0.30
   1   4  -6    1.00    0.40
  -1  -4  -6    1.20    0.50
   1  -4   6    0.90    0.20
   1  -4   6    1.80    0.40
   1   4  -6    1.00    0.60
   1  -4   6    0.70    0.30
  -1  -4  -6    1.30    0.60
   1   4  -6    1.20    0.40
  -1   4   6    1.30    0.70
  -1  -4   6    1.30    0.30
   1  -4  -6    0.70    0.50
  -1   4  -6    1.40    0.30
  -1   4  -6    1.30    0.50
  -1  -4   6    1.10    0.50
  -1  -4   6    0.80    0.40
  -1   4  -6    1.30    0.40
   1   4   6    1.30    0.60
  -1   4  -6    1.10    0.30
   1  -4  -6    0.80    0.50
  -1  -4   6    0.90    0.40
   1   4   6    0.30    0.60
   1   5  -6   30.80    0.90
   1  -5   6   32.90    1.00
  -1  -5  -6   34.20    1.30
   1  -5   6   31.20    0.70
   1  -5   6   32.80    1.00
   1   5  -6   32.80    1.20
  -1  -5  -6   32.20    1.30
  -1   5   6   32.10    1.40
   1  -5   6   32.00    0.70
  -1   5   6   33.40    1.40
   1   5  -6   31.80    1.00
  -1   5  -6   32.30    1.00
  -1  -5   6   28.90    1.20
  -1   5  -6   31.40    0.80
   1   5   6   30.60    1.40
   1   5   6   32.50    1.40
  -1  -5   6   31.70    0.80
  -1   5  -6   30.60    1.10
   1  -5  -6   32.70    1.20
  -1  -5   6   33.30    1.00
  -1   5  -6   31.30    0.80
   1  -5  -6   31.60    1.20
  -1  -5   6   31.40    0.90
   1  -6   6    2.30    0.20
   1  -6   6    2.00    0.30
   1   6  -6    1.80    0.50
   1  -6   6    1.80    0.40
  -1   6   6    2.60    0.70
  -1   6   6    2.20    0.80
   1   6  -6    1.80    0.60
  -1  -6  -6    2.20    0.60
   1   6  -6    1.80    0.40
  -1  -6  -6    2.20    0.60
  -1   6  -6    1.60    0.30
   1   6   6    2.00    0.80
  -1   6  -6    1.80    0.40
   1  -6  -6    1.40    0.60
   1   6   6    2.30    0.70
  -1  -6   6    1.70    0.40
   1  -6  -6    1.30    0.50
  -1   6  -6    1.90    0.60
  -1  -6   6    2.40    0.50
  -1  -6   6    1.80    0.30
  -1   6  -6    1.20    0.40
  -1   6  -6    2.20    0.50
  -1  -6   6    2.40    0.40
  -1  -7  -6    0.70    0.60
   1   7  -6    0.40    0.40
   1  -7   6    0.00    0.30
   1  -7   6    0.20    0.30
  -1  -7  -6    0.50    0.50
   1  -7   6    0.20    0.30
  -1   7   6    0.00    0.60
   1  -7   6    0.40    0.40
   1   7  -6    0.70    0.40
   1   7  -6    0.30    0.60
   1  -7   6    0.10    0.20
  -1   7   6    1.20    0.70
   1   7  -6    0.40    0.40
  -1   7  -6    0.00    0.40
  -1  -7   6    0.20    0.30
   1  -7  -6    0.80    0.60
   1   7   6   -0.50    0.60
  -1  -7   6    0.60    0.40
  -1   7  -6    1.50    0.60
  -1  -7   6    0.80    0.40
  -1   7  -6    0.40    0.30
  -1  -7   6    0.20    0.40
   1   7   6    1.30    0.70
   1  -7  -6    0.90    0.50
   1   8  -6    1.40    0.40
   1  -8   6    1.10    0.40
   1   8  -6    0.90    0.60
  -1   8   6    0.90    0.70
  -1   8   6    0.60    0.80
   1  -8   6    1.90    0.40
   1   8  -6    1.30    0.50
   1  -8   6    0.40    0.40
  -1  -8  -6    2.00    0.70
  -1  -8  -6    1.60    0.60
   1   8   6    0.80    0.70
  -1   8  -6    1.30    0.50
   1  -8  -6    0.80    0.60
   1  -8  -6    1.00    0.50
  -1   8  -6    1.10    0.30
  -1   8  -6    0.80    0.60
  -1  -8   6    1.20    0.40
  -1   8  -6    0.20    0.40
   1   8   6    0.40    0.70
  -1  -8   6    0.80    0.50
  -1   9   6   59.79    2.20
  -1   9   6   62.39    2.20
   1   9  -6   61.39    1.90
   1   9  -6   59.29    2.00
   1  -9   6   61.39    1.80
  -1  -9  -6   62.69    2.00
  -1  -9  -6   59.99    2.00
   1  -9   6   64.09    1.80
  -1   9  -6   59.59    1.50
  -1   9  -6   58.79    1.80
  -1  -9   6   62.79    1.90
   1   9   6   63.09    2.50
  -1   9  -6   57.59    1.30
   1  -9  -6   59.59    1.90
  -1   9  -6   58.59    1.90
   1   9   6   61.59    2.20
   1  -9  -6   61.09    2.00
   1 -10   6    5.70    0.80
  -1  10   6    5.20    1.10
  -1 -10  -6    6.40    1.00
   1  10  -6    5.90    0.90
   1  10  -6    5.30    1.00
  -1 -10  -6    5.10    0.90
  -1  10   6    5.60    1.10
  -1  10  -6    5.80    0.80
   1 -10  -6    4.50    0.80
  -1 -10   6    7.30    0.80
   1  10   6    7.50    1.30
   1 -10  -6    7.00    1.00
  -1 -10   6    7.30    0.90
  -1  10  -6    6.60    0.70
  -1  10  -6    7.60    1.00
   1  10   6    5.30    1.10
  -1  10  -6    6.30    0.50
  -1 -11  -6    4.70    1.00
   1 -11   6    4.70    0.80
   1  11  -6    4.60    1.00
   1  11  -6    3.50    0.70
  -1  11   6    3.80    1.20
   1  11  -6    4.20    0.60
  -1  11   6    5.30    1.10
   1  11  -6    3.90    0.90
  -1 -11  -6    3.60    0.90
   1 -11  -6    3.80    0.90
   1  11   6    4.10    1.10
  -1  11  -6    5.30    0.90
  -1  11  -6    5.90    1.00
   1  11   6    4.90    1.20
   1 -11  -6    5.50    1.00
  -1 -11   6    2.90    0.80
   1  12  -6    2.10    1.00
  -1 -12  -6    1.50    0.90
   1  12  -6    1.70    0.80
   1  12  -6    2.00    0.60
   1 -12   6    1.30    0.70
  -1 -12  -6    0.50    0.80
  -1  12   6    3.20    1.20
  -1  12   6    0.20    0.90
   1  12   6    0.00    1.00
   1 -12  -6    1.30    0.80
   1  12   6    1.50    1.00
   1 -12  -6    2.20    0.90
  -1 -12   6    1.10    0.70
  -1  12  -6    1.80    0.60
  -1  12  -6    1.60    0.90
  -1  12  -6    1.30    0.70
   1 -13   6   17.40    1.30
  -1  13   6   19.30    1.80
   1  13  -6   17.20    1.40
  -1 -13  -6   18.10    1.50
  -1 -13  -6   18.80    1.60
   1  13  -6   19.60    1.10
  -1  13   6   18.60    1.80
   1  13  -6   18.00    1.50
  -1 -13   6   20.60    1.40
  -1  13  -6   17.70    1.40
   1  13   6   15.60    1.70
  -1  13  -6   17.90    1.40
   1 -13  -6   18.40    1.40
   1  13   6   17.80    1.90
  -1  13  -6   19.00    1.20
  -1  13  -6   17.70    1.00
   1 -13  -6   17.60    1.50
   1  14  -6    2.00    0.90
   1  14  -6   -0.20    0.60
   1 -14   6    1.40    0.80
  -1  14   6   -0.30    1.10
  -1  14   6    1.50    1.20
  -1 -14  -6    1.70    1.00
  -1 -14  -6    2.00    1.00
  -1 -14   6    1.30    0.80
   1 -14  -6    0.70    0.90
  -1  14  -6    1.30    0.60
   1  14   6    2.20    1.20
   1  14   6    1.20    1.20
  -1  14  -6    1.00    0.80
   1 -14  -6    0.90    0.90
  -1  14  -6    1.00    0.90
  -1 -15  -6   -0.40    1.20
  -1  15   6   -0.90    1.10
   1  15  -6    1.30    1.00
   1  15  -6   -0.40    0.70
   1 -15   6   -1.00    0.70
  -1 -15  -6   -1.20    0.90
   1  15  -6    0.50    1.00
  -1  15  -6    0.40    0.90
   1 -15  -6    1.10    1.00
   1  15   6    0.30    1.20
   1 -15  -6   -0.40    1.00
   1  15   6   -0.20    1.10
  -1  15  -6   -0.70    0.60
  -1  15  -6   -1.70    0.70
  -1 -15   6    0.80    0.80
  -1  16   6    1.20    2.20
  -1 -16  -6    0.60    1.00
  -1  16   6    0.10    1.20
   1  16  -6    0.00    0.70
   1 -16   6   -1.00    0.80
  -1 -16  -6   -0.50    1.00
   1  16  -6    1.20    1.00
   1  16  -6   -0.10    1.00
   1 -16  -6    0.10    1.00
   1  16   6    0.40    1.20
  -1  16  -6    2.10    0.80
  -1  16  -6    0.60    1.00
   1 -16  -6   -0.50    0.90
  -1  16  -6    0.60    1.10
  -1 -16   6    0.70    0.90
   1  16   6   -0.80    1.20
   1  17  -6    6.20    1.30
   1  17  -6    6.70    1.20
   1 -17   6    5.40    1.10
  -1  17   6    4.60    1.50
   1 -17   6    7.80    1.00
  -1 -17  -6    2.40    1.20
  -1 -17  -6    3.70    1.20
  -1  17   6    4.60    1.50
   1  17   6    4.90    1.50
  -1 -17   6    3.30    1.10
  -1  17  -6    5.10    1.20
   1 -17  -6    2.20    1.10
   1  17   6    2.50    1.40
  -1  17  -6    5.50    1.00
  -1 -18  -6    0.90    1.20
  -1  18   6    0.80    1.40
   1  18  -6    0.00    1.10
  -1  18   6   -1.50    1.30
  -1 -18  -6    0.20    1.10
   1 -18   6    0.10    0.90
  -1  18  -6    0.70    1.10
  -1 -18   6    0.30    0.90
   1  18   6   -1.10    1.30
   1  18   6   -1.40    1.40
   1 -18  -6   -1.30    1.10
   1 -18  -6    0.10    1.00
  -1   0  -7   40.30    1.20
  -1   0   7   39.80    1.20
   1   0  -7   40.50    1.20
  -1   0  -7   41.20    1.10
  -1   0  -7   40.20    1.20
  -1   0  -7   41.10    1.20
   1   0   7   43.10    1.10
   1   0   7   41.80    1.20
   1   0  -7   41.40    1.20
  -1   0   7   43.10    1.20
   1   0   7   40.10    1.20
  -1   0   7   39.70    1.10
   1   0  -7   41.40    1.10
   1   0   7   41.90    1.20
  -1   0   7   40.20    1.20
   1   0  -7   39.80    1.30
  -1  -1  -7    0.00    0.30
   1   1  -7    0.30    0.40
   1   1  -7    0.20    0.40
   1   1  -7    0.00    0.30
   1  -1   7   -0.50    0.30
   1  -1   7    0.30    0.40
  -1  -1  -7   -0.10    0.40
  -1   1   7    0.60    0.50
  -1   1   7    0.30    0.30
  -1  -1  -7    0.30    0.50
   1   1  -7    0.40    0.40
  -1   1   7   -0.10    0.30
   1   1  -7    0.70    0.40
  -1   1   7    0.40    0.40
   1  -1   7    0.50    0.30
   1  -1   7    0.20    0.30
  -1  -1   7    0.20    0.40
  -1   1  -7    0.30    0.40
   1   1   7    0.60    0.30
  -1   1  -7    0.50    0.40
  -1   1  -7    0.20    0.30
  -1  -1   7    0.80    0.40
  -1   1  -7    0.40    0.30
   1   1   7    0.50    0.40
   1  -1  -7    0.90    0.50
   1  -1  -7   -0.10    0.40
  -1  -1   7    0.90    0.40
   1   1   7    0.20    0.50
   1  -1  -7    0.20    0.30
   1  -2   7   26.50    0.90
   1  -2   7   27.20    0.80
  -1  -2  -7   27.70    1.00
   1   2  -7   27.80    1.00
   1   2  -7   26.40    1.00
  -1   2   7   27.10    1.10
  -1   2   7   27.20    1.20
   1   2  -7   26.70    0.80
   1   2  -7   27.90    0.90
   1  -2   7   25.90    0.80
  -1  -2  -7   27.70    1.00
   1   2  -7   26.10    0.90
  -1   2   7   25.30    0.90
   1   2   7   27.90    1.10
  -1  -2   7   26.80    0.90
   1  -2  -7   26.90    0.90
   1   2   7   26.60    1.00
   1  -2  -7   21.20    1.20
  -1   2  -7   26.50    0.90
  -1   2  -7   25.50    0.80
  -1   2  -7   26.30    0.90
   1   2   7   27.80    1.10
  -1   2  -7   25.20    0.90
   1  -2  -7   25.60    1.00
   1   2   7   26.30    1.00
  -1  -2   7   26.70    0.80
  -1   2  -7   26.90    0.80
  -1  -2   7   26.60    0.90
   1  -2  -7   24.60    1.20
  -1  -3  -7   -0.50    0.50
   1   3  -7    0.80    0.50
   1  -3   7    0.40    0.30
  -1  -3  -7    0.10    0.40
  -1   3   7    0.80    0.70
   1  -3   7    0.40    0.40
   1   3  -7   -0.80    0.50
  -1   3   7   -0.30    0.60
  -1  -3  -7    0.20    0.50
   1  -3   7    0.00    0.30
   1   3  -7    0.60    0.40
   1   3  -7    0.10    0.30
  -1   3  -7    0.60    0.40
   1   3   7   -0.10    0.40
   1   3   7    0.00    0.60
  -1  -3   7   -0.20    0.40
   1   3   7    0.30    0.70
  -1  -3   7   -0.50    0.40
   1  -3  -7    0.50    0.40
  -1  -3   7    0.20    0.30
   1  -3  -7    0.00    0.50
  -1  -3   7   -0.70    0.40
  -1   3  -7    0.00    0.30
  -1   3  -7   -0.10    0.30
  -1   3  -7    0.10    0.50
  -1  -3   7   -0.30    0.40
  -1   4   7    2.90    0.80
   1  -4   7    3.50    0.50
   1  -4   7    3.40    0.40
   1   4  -7    3.30    0.50
   1   4  -7    3.60    0.50
   1  -4   7    2.40    0.30
  -1  -4  -7    3.10    0.60
  -1   4   7    3.80    0.80
  -1  -4  -7    2.80    0.60
   1   4  -7    3.90    0.70
   1   4  -7    3.00    0.50
   1  -4  -7    4.00    0.70
  -1  -4   7    3.10    0.40
  -1  -4   7    3.50    0.50
   1   4   7    3.20    0.70
  -1   4  -7    3.70    0.60
  -1  -4   7    3.50    0.50
  -1  -4   7    2.90    0.60
  -1  -4   7    3.40    0.40
  -1   4  -7    3.00    0.40
  -1   4  -7    3.20    0.40
   1   4   7    3.70    0.80
  -1   4  -7    3.20    0.40
   1  -4  -7    3.20    0.50
   1  -5   7   15.40    0.50
   1  -5   7   15.10    0.70
  -1   5   7   16.60    1.20
   1  -5   7   15.90    0.80
  -1   5   7   17.50    1.20
  -1  -5  -7   16.30    1.00
  -1  -5  -7   15.50    1.00
   1   5  -7   16.10    0.70
   1   5  -7   15.30    1.00
   1   5  -7   17.00    0.90
   1  -5   7   16.60    0.60
  -1  -5   7   15.60    0.80
   1   5   7   15.10    1.10
   1   5   7   16.50    1.20
  -1  -5   7   16.20    0.60
  -1   5  -7   14.80    0.70
  -1  -5   7   16.90    0.90
  -1   5  -7   16.00    0.60
   1  -5  -7   15.80    0.90
  -1   5  -7   16.10    0.60
  -1  -5   7   15.20    0.60
   1  -5  -7   15.90    1.00
  -1  -6  -7    2.00    0.60
   1  -6   7    2.00    0.30
   1   6  -7    2.30    0.40
  -1   6   7    1.40    0.70
   1  -6   7    2.00    0.40
  -1  -6  -7    1.70    0.70
   1   6  -7    2.20    0.50
  -1   6   7    1.70    0.70
   1   6  -7    1.10    0.60
   1  -6   7    1.90    0.20
   1   6   7    1.70    0.70
  -1   6  -7    1.90    0.30
  -1  -6   7    1.90    0.30
   1  -6  -7    2.60    0.70
   1  -6  -7    1.80    0.50
  -1   6  -7    2.00    0.40
   1   6   7    2.50    0.70
  -1   6  -7    2.00    0.30
  -1  -6   7    2.30    0.50
  -1   6  -7    1.70    0.50
  -1  -6   7    2.20    0.50
  -1  -6   7    1.50    0.40
   1  -7   7   14.10    0.40
   1   7  -7   14.50    0.80
  -1  -7  -7   15.00    1.00
   1   7  -7   12.70    0.70
  -1  -7  -7   13.40    1.00
   1  -7   7   15.10    0.80
  -1   7   7   14.80    1.20
   1   7  -7   15.30    1.00
   1   7  -7   14.10    0.60
   1  -7   7   14.50    0.70
  -1   7   7   13.90    1.20
   1  -7   7   13.60    0.50
   1   7   7   12.10    1.10
  -1   7  -7   12.90    0.90
  -1  -7   7   13.90    0.90
  -1   7  -7   13.40    0.80
  -1  -7   7   13.90    0.60
   1  -7  -7   13.30    1.00
   1   7   7   14.20    1.20
  -1   7  -7   13.80    0.50
   1  -7  -7   14.80    1.00
  -1  -7   7   13.10    0.50
   1  -8   7    0.60    0.40
  -1  -8  -7    1.00    0.60
  -1   8   7    1.40    0.80
   1   8  -7    0.20    0.50
   1  -8   7    0.70    0.50
   1  -8   7    0.50    0.30
   1  -8   7    0.30    0.20
   1   8  -7    0.70    0.40
   1   8  -7    0.00    0.60
  -1   8   7    0.50    0.70
  -1  -8  -7    1.00    0.70
   1  -8  -7    0.00    0.60
  -1  -8   7    0.50    0.40
   1   8   7    0.90    0.80
   1   8   7    0.00    0.70
  -1   8  -7    0.60    0.30
   1  -8  -7    0.60    0.50
  -1  -8   7    0.70    0.50
  -1   8  -7    0.10    0.60
  -1  -8   7    0.30    0.30
  -1   8  -7    0.40    0.30
  -1   8  -7    0.80    0.30
  -1   8  -7    0.50    0.50
   1  -9   7    3.30    0.60
   1   9  -7    2.80    0.80
  -1  -9  -7    3.80    0.90
   1   9  -7    3.30    0.70
  -1  -9  -7    3.30    0.70
  -1   9   7    3.20    0.90
   1   9  -7    3.80    0.50
   1  -9   7    3.30    0.40
  -1   9  -7    4.10    0.50
  -1   9  -7    4.20    0.70
  -1  -9   7    4.70    0.60
   1  -9  -7    3.50    0.70
   1   9   7    2.90    1.10
  -1   9  -7    4.00    0.40
   1  -9  -7    5.20    0.90
  -1   9  -7    4.60    0.80
   1   9   7    2.70    0.90
  -1  -9   7    4.00    0.70
  -1  10   7    1.00    0.90
   1  10  -7    1.30    0.70
  -1 -10  -7    1.40    0.80
   1  10  -7    1.40    0.80
   1 -10   7    0.30    0.60
  -1  10   7    1.90    1.00
  -1 -10  -7    1.70    0.70
  -1 -10   7    1.00    0.50
  -1  10  -7    2.00    0.40
   1  10   7    0.80    0.90
   1 -10  -7    1.20    0.70
  -1  10  -7    0.50    0.70
   1  10   7    1.20    0.90
  -1 -10   7    1.50    0.60
  -1  10  -7    1.60    0.50
  -1  10  -7    1.30    0.60
  -1 -11  -7    1.50    0.80
  -1  11   7    1.80    1.00
   1 -11   7    1.40    0.60
  -1  11   7    1.80    1.00
  -1 -11  -7    1.50    0.90
   1  11  -7    1.60    0.50
   1  11  -7    0.20    0.70
   1  11  -7    2.70    0.90
   1 -11  -7    1.60    0.80
  -1 -11   7    0.60    0.70
  -1  11  -7    1.50    0.70
   1  11   7    2.10    1.10
  -1  11  -7    1.30    0.50
  -1  11  -7    1.30    0.40
   1 -11  -7    0.10    0.70
  -1  11  -7    1.60    0.80
   1  11   7    1.10    1.10
   1  12  -7   -0.60    0.80
   1  12  -7   -0.50    0.50
  -1 -12  -7    1.00    0.80
   1  12  -7    1.10    0.70
   1  12  -7    0.10    0.50
  -1  12   7    1.20    1.10
  -1 -12  -7   -0.40    0.80
  -1  12   7    0.30    1.00
   1 -12   7    0.60    0.60
  -1  12  -7   -0.70    0.60
  -1 -12   7   -0.40    0.70
   1 -12  -7    1.00    0.90
  -1  12  -7   -0.10    0.80
   1  12   7    0.80    1.10
   1 -12  -7    0.10    0.80
   1  12   7   -0.30    1.00
  -1 -13  -7    2.80    0.90
  -1  13   7   -1.50    1.10
   1  13  -7    1.40    1.00
   1 -13   7    1.40    0.70
  -1  13   7    1.80    1.10
   1  13  -7    0.00    0.80
  -1 -13  -7    3.10    1.00
   1  13  -7    1.00    0.60
  -1  13  -7    1.80    0.80
  -1 -13   7    0.80    0.70
   1  13   7    1.50    1.20
   1 -13  -7    0.60    0.90
  -1  13  -7    1.10    0.90
   1  13   7   -0.10    1.10
   1 -13  -7    0.80    0.80
  -1  13  -7    0.60    0.50
  -1  14   7    0.50    1.20
   1  14  -7   -1.20    0.70
   1  14  -7    1.20    0.70
  -1  14   7   -0.20    1.10
  -1 -14  -7   -0.10    0.90
  -1 -14  -7    1.10    1.00
   1 -14   7    0.40    0.70
   1  14   7    0.40    1.20
  -1  14  -7    0.20    0.60
  -1  14  -7    0.60    0.80
   1  14   7    1.00    1.20
  -1 -14   7    0.10    0.80
  -1  14  -7    0.80    0.80
   1 -14  -7   -0.80    0.80
   1 -14  -7    0.20    0.90
  -1 -15  -7    1.90    1.00
   1  15  -7    1.80    0.70
   1 -15   7    1.00    0.80
  -1  15   7    2.10    1.30
  -1  15   7    3.50    1.40
  -1 -15  -7    1.40    1.00
   1  15  -7    2.20    1.00
   1  15  -7    2.00    0.90
   1  15   7    0.50    1.10
   1  15   7    2.10    1.50
  -1  15  -7    1.40    0.60
  -1  15  -7    2.10    0.90
  -1 -15   7    2.10    0.90
   1 -15  -7    3.50    1.10
   1 -15  -7    1.30    1.00
  -1  15  -7    3.10    0.90
   1  16  -7   -0.20    0.70
  -1  16   7    0.50    1.20
  -1  16   7    1.00    1.30
   1  16  -7    0.80    0.90
   1 -16   7   -0.30    0.80
  -1 -16  -7    0.00    1.60
  -1 -16  -7   -0.40    1.00
   1  16  -7    0.30    0.90
  -1  16  -7    1.10    0.90
   1  16   7   -1.80    1.20
  -1 -16   7   -0.10    0.80
  -1  16  -7    0.70    1.00
   1 -16  -7   -0.40    1.00
   1 -16  -7    0.20    1.00
   1  16   7    0.90    1.30
   1  17  -7    3.70    1.10
   1 -17   7   -0.40    0.80
  -1  17   7   -0.50    1.30
   1  17  -7   -0.60    1.00
  -1 -17  -7   -0.30    1.10
  -1 -17  -7    0.10    1.10
  -1  17   7    1.50    1.40
   1  17   7    2.40    1.50
  -1 -17   7   -0.70    0.90
   1 -17  -7    0.00    1.00
  -1  17  -7    4.30    1.00
   1  17   7    0.70    1.40
   1 -17  -7    0.90    1.00
  -1  17  -7    0.80    1.00
  -1 -18  -7   -0.60    1.20
  -1  18   7    0.40    1.40
   1 -18   7    0.00    0.90
  -1 -18  -7   -2.20    1.00
   1  18  -7    0.20    1.30
  -1  18   7    1.40    1.50
   1 -18  -7   -1.10    0.90
   1 -18  -7   -0.20    1.10
   1  18   7   -1.30    1.40
   1  18   7   -2.40    1.40
  -1  18  -7    1.20    1.00
  -1 -18   7   -1.20    0.90
  -1   0   8   12.90    0.80
   1   0  -8   13.30    0.80
  -1   0  -8   14.30    0.70
   1   0  -8   13.70    0.90
  -1   0   8   14.30    0.90
  -1   0   8   14.30    0.70
   1   0   8   13.10    0.70
  -1   0  -8   13.20    0.90
   1   0   8   13.90    0.80
  -1   0   8   13.90    0.80
   1   0  -8   14.90    0.80
   1  -1   8    1.60    0.60
   1   1  -8    0.40    0.50
   1  -1   8    0.30    0.40
   1  -1   8    1.00    0.40
   1  -1   8    1.40    0.50
  -1   1   8    1.10    0.50
   1   1  -8    0.90    0.40
  -1   1   8    0.30    0.70
   1   1  -8    1.10    0.50
  -1  -1  -8    1.30    0.40
  -1  -1  -8    1.70    0.60
  -1   1   8    1.10    0.40
   1  -1  -8    1.50    0.60
   1   1   8    0.50    0.50
  -1   1  -8    0.70    0.50
   1  -1  -8    0.20    0.50
  -1  -1   8    1.50    0.50
  -1  -1   8    1.50    0.50
  -1   1  -8    0.70    0.50
   1   1   8    0.70    0.40
  -1  -1   8    1.00    0.40
  -1   1  -8    1.30    0.50
   1  -1  -8    0.50    0.50
  -1   1  -8    1.20    0.40
  -1  -1   8    1.10    0.60
   1   1   8    1.00    0.60
   1  -1  -8    0.50    0.60
   1  -1  -8    1.50    0.40
  -1   2   8    2.70    0.70
   1   2  -8    3.30    0.50
   1   2  -8    4.00    0.60
  -1  -2  -8    3.00    0.70
  -1  -2  -8    3.20    0.50
   1  -2   8    3.60    0.50
   1   2  -8    3.40    0.50
  -1  -2  -8    3.00    0.60
   1  -2   8    3.00    0.50
  -1   2   8    3.90    0.80
  -1  -2  -8    4.70    0.90
   1  -2   8    4.00    0.50
   1  -2   8    3.40    0.60
   1   2  -8    2.30    0.60
  -1   2  -8    3.90    0.60
   1   2   8    4.30    0.80
  -1   2  -8    3.50    0.50
  -1  -2   8    3.60    0.60
  -1   2  -8    3.10    0.50
   1   2   8    3.50    0.70
  -1  -2   8    4.30    0.60
   1  -2  -8    3.20    0.50
  -1   2  -8    2.80    0.60
  -1   2  -8    3.40    0.50
  -1  -2   8    3.60    0.40
   1  -2  -8    4.30    0.70
   1  -3   8   15.80    0.70
  -1  -3  -8   16.20    0.90
  -1   3   8   16.10    1.10
   1  -3   8   14.80    0.70
   1   3  -8   15.10    0.90
  -1  -3  -8   16.50    1.00
   1   3  -8   14.70    0.80
  -1   3   8   17.80    1.10
   1  -3   8   16.30    0.70
   1   3  -8   15.50    0.70
   1  -3   8   15.30    0.80
  -1   3  -8   16.30    0.70
   1  -3  -8   16.70    1.00
   1   3   8   14.90    1.10
  -1   3  -8   17.20    0.70
   1   3   8   16.10    1.10
  -1  -3   8   16.90    0.70
  -1   3  -8   16.40    0.90
  -1  -3   8   15.20    0.80
  -1  -3   8   15.70    0.70
   1  -3  -8   15.60    0.90
  -1  -3   8   14.70    0.80
  -1   3  -8   16.00    0.60
   1   4  -8    7.70    0.60
   1   4  -8    7.20    0.80
  -1   4   8    7.90    1.00
   1  -4   8    6.00    0.60
   1   4  -8    6.60    0.60
   1  -4   8    5.90    0.50
  -1  -4  -8    6.00    0.80
   1  -4   8    7.20    0.60
   1  -4   8    5.80    0.60
  -1   4   8    6.40    0.90
  -1  -4  -8    6.00    0.70
  -1  -4   8    5.40    0.60
  -1  -4   8    7.30    0.70
  -1  -4   8    5.70    0.50
  -1   4  -8    5.80    0.50
  -1   4  -8    5.90    0.50
  -1  -4   8    6.50    0.50
  -1   4  -8    6.00    0.50
   1  -4  -8    6.10    0.70
  -1   4  -8    6.50    0.70
   1   4   8    5.50    0.80
   1  -4  -8    7.10    0.80
  -1  -4   8    5.30    0.50
   1   4   8    6.80    0.90
   1   5  -8    8.30    0.80
  -1  -5  -8   10.10    0.90
  -1  -5  -8    9.10    0.90
   1   5  -8    8.90    0.60
   1  -5   8    9.10    0.50
   1   5  -8    9.10    0.70
  -1   5   8   10.40    1.10
  -1   5   8    9.80    1.10
   1  -5   8    9.10    0.60
   1  -5   8    7.60    0.40
  -1  -5   8    8.20    0.50
   1   5   8    8.60    0.90
  -1   5  -8    8.90    0.60
  -1  -5   8    8.90    0.70
  -1   5  -8    9.00    0.50
  -1   5  -8    9.70    0.50
  -1  -5   8    9.50    0.50
   1  -5  -8    9.40    0.90
   1  -5  -8    9.70    0.80
  -1  -5   8    8.50    0.60
  -1   5  -8    8.70    0.80
   1   5   8   11.40    1.10
   1  -6   8   19.40    0.80
  -1   6   8   21.10    1.20
   1   6  -8   17.00    0.70
   1  -6   8   20.90    0.90
   1   6  -8   20.50    0.80
  -1   6   8   20.60    1.30
  -1  -6  -8   20.00    1.10
   1   6  -8   20.60    0.90
  -1  -6  -8   19.40    1.10
   1  -6   8   20.10    0.60
   1  -6   8   20.70    0.70
   1   6  -8   22.00    1.10
   1  -6  -8   19.60    1.10
   1   6   8   19.20    1.30
   1  -6  -8   22.30    1.10
  -1  -6   8   21.30    0.90
   1   6   8   19.40    1.30
  -1  -6   8   20.00    1.00
  -1   6  -8   19.30    0.90
  -1  -6   8   20.50    0.60
  -1   6  -8   21.10    1.00
  -1  -6   8   20.20    0.70
  -1   6  -8   18.80    0.60
  -1   7   8    1.70    0.80
   1  -7   8    2.00    0.50
   1   7  -8    3.00    0.50
  -1   7   8    1.90    0.80
   1  -7   8    2.50    0.30
   1   7  -8    2.70    0.70
  -1  -7  -8    2.70    0.70
   1   7  -8    2.90    0.60
   1  -7   8    2.30    0.20
  -1  -7  -8    1.90    0.60
   1  -7   8    2.70    0.50
   1   7   8    2.90    0.90
  -1  -7   8    2.30    0.40
   1   7   8    2.80    0.80
  -1   7  -8    2.50    0.50
   1  -7  -8    2.10    0.60
   1  -7  -8    3.60    0.80
  -1   7  -8    2.80    0.40
  -1  -7   8    1.60    0.50
  -1   7  -8    1.90    0.60
  -1  -7   8    2.20    0.30
   1   8  -8    0.10    0.50
   1  -8   8    0.00    0.50
   1   8  -8   -0.40    0.60
   1  -8   8    0.10    0.30
   1  -8   8    0.30    0.20
   1   8  -8    0.50    0.40
  -1  -8  -8    0.30    0.70
  -1   8   8    1.20    0.90
  -1  -8   8    0.70    0.40
  -1  -8   8    0.20    0.50
  -1  -8   8    0.10    0.30
  -1   8  -8    0.40    0.50
  -1   8  -8    0.20    0.30
   1  -8  -8    0.00    0.70
   1   8   8    0.30    0.90
  -1   8  -8    0.60    0.30
   1  -8  -8    1.00    0.60
  -1   8  -8   -0.10    0.60
  -1  -9  -8   13.50    1.20
   1  -9   8   12.80    0.40
   1   9  -8   11.30    1.20
   1   9  -8   13.70    0.70
  -1   9   8   14.70    1.50
  -1   9   8   13.40    1.40
   1   9  -8   14.20    1.00
  -1  -9  -8   11.70    1.20
   1  -9   8   14.40    1.00
  -1  -9   8   13.30    0.60
   1  -9  -8   12.80    1.20
  -1   9  -8   14.60    1.10
  -1  -9   8   11.90    0.70
   1   9   8   13.60    1.50
  -1  -9   8   13.70    1.10
  -1   9  -8   13.70    0.60
   1  -9  -8   11.70    1.20
   1   9   8   13.90    1.50
  -1   9  -8   12.80    0.90
  -1   9  -8   13.70    0.60
   1  10  -8    3.10    0.90
  -1 -10  -8    2.90    0.90
  -1  10   8    3.80    1.10
   1  10  -8    2.60    0.80
   1 -10   8    3.10    0.30
  -1 -10  -8    2.40    0.80
  -1  10   8    2.50    1.00
   1 -10   8    2.80    0.70
  -1  10  -8    3.00    0.80
   1  10   8    2.90    1.10
  -1  10  -8    3.30    0.40
  -1 -10   8    3.80    0.40
   1 -10  -8    2.60    0.90
  -1 -10   8    4.10    1.00
   1  10   8    2.70    1.10
   1 -10  -8    2.70    0.80
  -1  10  -8    3.70    0.50
  -1  10  -8    4.00    0.70
  -1 -10   8    3.70    0.80
   1  11  -8    0.90    0.90
   1 -11   8   -0.30    0.60
   1 -11   8    0.40    0.20
  -1 -11  -8   -0.60    0.80
  -1  11   8    0.80    1.10
  -1  11   8   -0.10    0.90
   1  11  -8   -0.50    0.70
  -1 -11  -8    0.30    0.80
   1  11  -8    0.10    0.50
   1  11   8   -0.10    1.00
  -1 -11   8    0.70    0.40
  -1  11  -8    0.00    0.40
  -1  11  -8    0.50    0.80
   1  11   8    0.20    1.00
  -1  11  -8   -0.40    0.60
  -1  11  -8   -0.10    0.40
  -1 -11   8   -0.40    0.60
   1 -11  -8   -0.40    0.80
   1 -11  -8   -0.50    0.70
   1 -12   8   -0.10    0.60
  -1  12   8    0.00    1.00
  -1  12   8   -1.10    1.00
  -1 -12  -8    0.20    0.80
   1 -12   8    0.50    0.30
  -1 -12  -8    0.50    0.90
   1  12  -8   -0.10    0.50
   1  12  -8    0.20    0.70
   1  12  -8   -1.00    0.80
   1  12   8    0.20    1.10
  -1  12  -8    0.30    0.40
  -1  12  -8    0.60    0.70
  -1  12  -8    0.50    0.80
  -1  12  -8    0.90    0.40
  -1 -12   8    1.00    0.70
   1 -12  -8    0.60    0.80
   1 -12  -8   -0.30    0.80
   1  12   8    0.90    1.10
  -1 -13  -8    6.60    1.20
  -1 -13  -8    7.50    1.20
  -1  13   8    7.90    1.50
  -1  13   8   10.70    1.70
   1  13  -8   11.80    1.40
   1  13  -8    8.30    0.80
   1  13  -8   10.10    1.20
   1 -13   8    8.10    1.00
   1 -13   8    8.10    0.40
   1  13   8   11.60    1.70
   1 -13  -8    7.00    1.20
  -1  13  -8    7.70    0.70
   1  13   8    7.90    1.40
  -1  13  -8    9.80    1.20
  -1 -13   8    6.30    1.00
  -1  13  -8   10.50    0.60
   1 -13  -8    8.90    1.20
  -1  13  -8    8.30    1.10
   1  14  -8    1.90    0.90
   1  14  -8    0.30    0.60
  -1  14   8    2.60    1.30
   1  14  -8    1.10    1.00
  -1 -14  -8    2.10    1.00
   1 -14   8    0.70    0.70
   1 -14   8    0.80    0.30
   1  14   8    0.00    1.60
   1 -14  -8    1.80    1.00
  -1  14  -8    1.20    0.80
   1 -14  -8   -0.20    0.90
  -1  14  -8    0.40    0.80
  -1 -14   8    2.20    0.80
  -1  14  -8    1.10    0.60
   1  14   8    1.20    1.20
  -1  15   8    0.10    1.30
   1  15  -8    1.00    0.90
   1  15  -8    0.60    0.90
  -1  15   8    0.50    1.20
  -1 -15  -8    1.10    1.00
  -1 -15  -8   -1.40    0.90
   1  15  -8    1.30    0.60
   1 -15   8   -0.50    0.70
   1 -15  -8   -0.20    0.90
   1  15   8    1.00    1.30
   1 -15  -8   -0.30    0.90
   1  15   8    2.30    1.30
  -1  15  -8   -1.00    0.70
  -1 -15   8   -0.80    0.80
  -1  15  -8    0.90    0.80
  -1  16   8   -0.30    1.30
  -1 -16  -8    1.40    1.10
  -1  16   8    0.30    1.20
   1 -16   8    0.40    0.80
   1  16  -8    1.10    0.90
  -1 -16  -8    1.00    1.00
   1  16  -8    1.60    1.00
   1 -16  -8    1.30    1.00
  -1  16  -8    1.60    0.90
   1 -16  -8    1.20    1.00
  -1  16  -8    2.30    1.30
  -1 -16   8    0.60    0.90
   1  16   8    3.20    1.40
   1  16   8    0.30    1.30
  -1 -17  -8    0.60    1.10
  -1  17   8    1.70    1.50
   1  17  -8    4.80    1.00
   1  17  -8    1.20    0.90
  -1  17   8   -0.90    1.30
  -1 -17  -8    1.50    1.10
   1 -17   8    0.70    0.90
   1 -17  -8    2.50    1.10
   1 -17  -8    0.40    1.10
   1  17   8    1.10    1.50
   1  17   8   -2.10    1.30
  -1  17  -8    1.20    0.90
  -1 -17   8    1.40    0.90
   1 -18   8    0.70    0.90
  -1  18   8   -0.40    1.50
  -1 -18  -8    0.20    1.20
  -1  18   8    1.70    1.50
  -1 -18  -8    1.00    1.20
   1 -18  -8    0.90    1.20
  -1  18  -8    2.70    1.10
   1  18   8    0.00    2.30
   1 -18  -8    4.90    1.40
  -1 -18   8    0.30    0.90
   1 -18  -8    0.30    1.00
   1  18   8   -0.60    1.50
  -1   0  -9   40.30    1.30
  -1   0   9   41.30    1.40
   1   0   9   39.00    1.20
   1   0  -9   37.20    1.30
   1   0   9   39.20    1.40
   1   0  -9   38.90    1.20
   1   0  -9   36.30    1.30
   1   0  -9   37.80    1.30
   1   0  -9   40.00    1.30
   1   0   9   40.80    1.30
  -1   0  -9   40.70    1.20
  -1   0   9   40.00    1.30
   1  -1   9   17.00    0.80
   1   1  -9   18.60    0.90
  -1   1   9   18.80    1.00
  -1   1   9   20.10    1.20
   1   1  -9   19.90    0.90
   1  -1   9   17.70    1.10
   1  -1   9   18.50    0.80
  -1  -1  -9   18.70    1.10
  -1  -1  -9   18.60    1.00
  -1  -1  -9   19.10    1.00
  -1  -1  -9   19.70    0.90
   1   1  -9   16.70    0.90
   1   1   9   17.40    1.00
   1  -1  -9   17.40    0.90
  -1   1  -9   18.60    0.80
  -1  -1   9   19.00    0.90
  -1   1  -9   18.40    1.00
  -1  -1   9   19.00    1.00
  -1  -1   9   18.50    0.80
   1  -1  -9   17.30    1.00
   1   1   9   19.00    1.10
   1  -1  -9   19.30    1.00
   1   2  -9   68.39    1.70
   1  -2   9   68.29    1.60
  -1  -2  -9   68.89    1.90
   1   2  -9   69.69    1.80
  -1  -2  -9   65.39    1.70
   1  -2   9   70.49    1.70
  -1   2   9   68.79    1.90
  -1   2   9   67.49    2.00
   1   2  -9   66.39    1.70
   1  -2   9   66.69    1.70
   1  -2  -9   68.19    1.90
  -1   2  -9   72.59    2.20
   1  -2  -9   70.19    1.90
  -1   2  -9   69.99    1.80
  -1   2  -9   70.99    1.60
  -1  -2   9   67.19    1.60
  -1   2  -9   69.19    1.70
   1   2   9   71.29    2.00
   1  -2  -9   68.39    1.70
  -1   2  -9   68.89    1.60
   1   2   9   69.79    1.90
  -1  -2   9   68.09    1.60
   1  -3   9   25.30    0.80
  -1  -3  -9   25.60    1.10
   1  -3   9   25.10    0.80
   1  -3   9   23.90    0.90
  -1   3   9   24.50    1.30
   1   3  -9   25.10    0.90
   1  -3   9   25.80    0.90
   1   3  -9   25.20    1.00
   1   3  -9   24.80    1.10
  -1  -3  -9   26.70    1.20
  -1   3   9   26.50    1.30
  -1  -3   9   23.60    0.80
  -1   3  -9   25.30    1.00
  -1   3  -9   26.20    0.90
   1   3   9   24.90    1.30
   1  -3  -9   26.80    1.20
  -1   3  -9   25.50    1.20
   1   3   9   26.40    1.30
  -1   3  -9   27.00    0.80
  -1  -3   9   25.90    1.00
   1  -3  -9   25.30    1.10
  -1  -3   9   25.20    0.90
  -1  -4  -9   65.59    1.80
   1  -4   9   65.59    1.50
   1  -4   9   66.59    1.60
   1  -4   9   63.09    1.50
   1   4  -9   62.49    1.60
   1  -4   9   63.69    1.60
  -1  -4  -9   65.19    1.90
   1  -4   9   65.89    1.40
  -1   4   9   63.99    2.00
   1   4  -9   64.99    1.80
  -1   4   9   64.59    2.00
  -1  -4   9   63.29    1.70
  -1   4  -9   62.39    1.50
  -1   4  -9   65.19    1.40
  -1   4  -9   63.09    1.70
  -1  -4   9   62.69    1.50
   1  -4  -9   64.89    1.80
   1  -4  -9   63.19    1.80
   1   4   9   66.89    2.00
   1   4   9   61.19    2.00
  -1  -4   9   65.19    1.50
  -1  -4   9   63.89    1.50
  -1   4  -9   67.79    1.70
   1  -5   9    1.00    0.40
   1  -5   9    1.40    0.30
  -1   5   9    2.10    0.80
   1   5  -9    1.20    0.40
  -1  -5  -9    1.90    0.70
   1   5  -9    1.70    0.50
   1   5  -9    0.80    0.40
   1  -5   9    1.10    0.50
  -1   5   9    0.70    0.60
  -1  -5  -9    1.10    0.50
   1  -5   9    1.10    0.30
   1   5  -9    1.90    0.60
  -1  -5   9    1.60    0.40
   1   5   9    1.40    0.70
  -1  -5   9    2.00    0.30
  -1   5  -9    1.50    0.50
  -1   5  -9    1.40    0.50
   1   5   9    1.20    0.70
   1  -5  -9    1.40    0.60
  -1   5  -9    1.60    0.60
  -1   5  -9    1.50    0.40
   1  -5  -9    1.10    0.50
  -1  -5   9    1.80    0.50
   1  -6   9    1.80    0.30
   1   6  -9    1.70    0.50
   1  -6   9    1.20    0.30
   1   6  -9    1.70    0.50
   1   6  -9    2.10    0.70
   1  -6   9    1.20    0.40
  -1   6   9    1.80    0.80
   1   6  -9    2.10    0.40
  -1   6   9    2.80    0.90
  -1  -6  -9    1.50    0.50
  -1  -6  -9    2.30    0.70
  -1   6  -9    1.40    0.40
  -1  -6   9    1.50    0.40
   1  -6  -9    1.60    0.50
  -1  -6   9    1.40    0.50
  -1   6  -9    1.40    0.40
  -1  -6   9    1.70    0.30
   1  -6  -9    2.10    0.70
  -1   6  -9    2.00    0.60
   1   6   9    1.70    0.80
   1   6   9    1.40    0.70
   1   7  -9   44.20    1.60
   1   7  -9   42.00    1.20
   1  -7   9   42.30    1.00
   1  -7   9   42.30    1.20
   1   7  -9   41.80    1.40
  -1  -7  -9   43.80    1.60
   1  -7   9   42.60    1.40
  -1   7   9   44.50    1.90
  -1   7   9   44.80    1.90
  -1  -7  -9   43.60    1.70
  -1  -7   9   43.30    1.00
   1   7   9   45.00    1.90
  -1  -7   9   43.00    1.10
  -1  -7   9   44.20    1.50
  -1   7  -9   42.90    1.00
   1   7   9   46.60    1.90
  -1   7  -9   43.30    1.50
  -1   7  -9   43.20    1.30
   1  -7  -9   40.70    1.60
   1  -7  -9   44.80    1.60
  -1  -8  -9   59.89    2.30
  -1   8   9   59.39    2.20
   1   8  -9   58.59    1.80
  -1   8   9   61.49    2.30
   1   8  -9   59.19    2.00
   1  -8   9   59.69    1.30
  -1  -8  -9   58.39    2.00
   1   8  -9   59.09    1.50
   1  -8   9   60.99    1.70
   1   8   9   60.99    2.30
  -1  -8   9   59.29    1.40
   1  -8  -9   60.79    2.20
  -1   8  -9   59.89    1.30
  -1   8  -9   59.59    1.90
   1   8   9   58.79    2.30
  -1   8  -9   59.89    1.70
  -1  -8   9   58.99    1.30
  -1   8  -9   56.89    1.40
  -1  -8   9   60.39    1.80
   1  -8  -9   60.79    2.00
  -1   9   9    0.10    0.90
  -1   9   9    0.00    1.00
  -1  -9  -9    1.20    0.80
   1   9  -9    0.40    0.60
  -1  -9  -9    0.20    0.70
   1   9  -9    0.30    0.70
   1  -9   9    0.40    0.50
   1   9  -9    0.00    0.40
   1   9   9   -1.70    0.90
  -1   9  -9    0.00    0.50
  -1   9  -9   -0.10    0.30
   1  -9  -9    0.60    0.70
  -1  -9   9   -0.20    0.40
  -1  -9   9    0.10    0.60
  -1  -9   9   -0.20    0.30
  -1   9  -9   -0.70    0.70
   1   9   9    0.30    0.90
   1  -9  -9    1.00    0.80
   1 -10   9   12.50    1.10
   1  10  -9   11.70    1.30
   1  10  -9   12.60    0.80
  -1 -10  -9   13.50    1.40
   1  10  -9   10.90    1.10
  -1 -10  -9   11.90    1.30
  -1  10   9   12.90    1.50
  -1  10   9   12.00    1.50
   1 -10  -9   14.00    1.30
   1 -10  -9   10.90    1.20
  -1  10  -9   12.50    0.60
  -1 -10   9   11.80    0.60
  -1  10  -9   11.50    1.00
   1  10   9   16.10    1.60
   1  10   9   16.20    1.60
  -1  10  -9   12.70    0.60
  -1 -10   9   10.90    1.10
  -1  10  -9   14.80    1.20
  -1 -10   9   11.40    0.70
  -1  11   9    8.70    1.40
  -1 -11  -9    8.50    1.20
   1  11  -9    9.30    1.10
  -1 -11  -9    8.60    1.20
  -1  11   9    6.90    1.30
   1 -11   9    8.00    0.90
   1  11  -9   10.80    1.30
  -1 -11   9    7.90    0.50
  -1  11  -9    9.80    1.00
   1  11   9    9.00    1.40
   1  11   9    8.00    1.40
  -1 -11   9    8.90    1.00
   1 -11  -9    7.50    1.20
   1 -11  -9    6.60    1.00
  -1  11  -9    8.20    0.50
  -1  11  -9    7.60    0.50
  -1  11  -9    8.30    1.10
  -1  12   9    8.00    1.40
   1 -12   9    7.70    0.90
  -1 -12  -9    7.90    1.30
  -1  12   9    7.40    1.40
   1  12  -9    9.70    1.30
   1  12  -9    7.80    0.80
  -1 -12  -9    6.50    1.10
   1  12  -9    6.60    1.10
   1 -12  -9    6.80    1.10
  -1  12  -9    7.50    0.50
  -1 -12   9    8.00    1.00
   1 -12  -9   10.70    1.30
   1  12   9    9.40    1.60
  -1  12  -9    8.40    0.50
   1  12   9    9.20    1.50
  -1  12  -9   10.40    1.20
  -1 -12   9    6.50    0.50
  -1  12  -9   10.30    1.10
  -1 -13  -9   -1.20    0.80
  -1  13   9   -0.70    1.10
  -1  13   9   -0.50    1.10
   1 -13   9    1.40    0.70
  -1 -13  -9   -0.60    0.80
   1  13  -9   -0.10    0.80
   1  13  -9    0.70    0.50
   1  13  -9   -1.10    0.90
   1  13   9   -1.10    1.10
   1 -13  -9   -0.30    0.90
  -1  13  -9    0.60    0.80
  -1  13  -9    1.80    0.50
  -1 -13   9    0.00    0.70
  -1  13  -9   -0.20    0.30
   1  13   9   -1.10    1.00
   1 -13  -9   -0.50    0.80
  -1  13  -9    1.40    0.70
   1  14  -9    6.50    1.10
  -1 -14  -9    7.60    1.30
   1  14  -9    6.90    0.70
   1  14  -9    7.80    1.30
  -1 -14  -9    7.80    1.30
  -1  14   9    8.90    1.60
   1 -14   9    5.70    1.00
  -1  14  -9    7.10    1.10
   1  14   9    6.60    1.50
   1 -14  -9    6.10    1.20
   1 -14  -9    6.10    1.20
  -1  14  -9    6.60    1.70
  -1 -14   9    7.10    1.00
   1  15  -9    7.30    1.20
  -1  15   9    6.90    1.50
   1 -15   9    5.30    1.00
  -1 -15  -9    7.10    1.40
   1  15  -9    7.70    1.30
  -1  15   9    6.30    1.60
  -1 -15  -9    7.00    1.30
  -1  15  -9    8.90    1.20
   1  15   9    8.40    1.70
   1  15   9    9.10    1.70
  -1  15  -9    8.00    1.20
  -1 -15   9    7.50    1.10
   1 -15  -9    5.60    1.40
   1 -15  -9    7.20    1.20
   1  16  -9    5.00    1.20
  -1  16   9    5.10    1.60
   1  16  -9    6.60    1.20
   1 -16   9    3.80    1.00
  -1  16   9    3.60    1.50
  -1 -16  -9    3.60    1.20
  -1 -16  -9    4.20    1.30
  -1  16  -9    6.80    1.10
  -1  16  -9    6.50    1.20
   1  16   9    7.40    1.70
   1  16   9    4.90    1.60
   1 -16  -9    5.60    1.30
   1 -16  -9    3.60    1.20
  -1 -16   9    4.00    1.00
  -1  17   9    0.90    1.30
   1  17  -9    2.50    0.90
   1 -17   9   -0.60    0.80
  -1 -17  -9    0.00    1.10
  -1 -17  -9    0.30    1.10
  -1  17   9   -0.50    1.50
  -1  17  -9    3.30    1.00
   1  17   9    0.50    1.40
   1 -17  -9   -0.70    1.00
   1  17   9   -1.60    1.40
   1 -17  -9   -0.60    1.00
  -1 -17   9    0.30    0.90
  -1 -18  -9   -0.20    1.20
  -1 -18  -9   -1.80    1.20
  -1  18   9    0.70    1.70
  -1  18   9   -1.70    1.60
   1 -18  -9    0.70    1.20
   1 -18  -9    0.70    1.30
   1 -18  -9    0.20    2.30
   1  18   9   -0.90    1.50
   1  18   9   -0.40    1.60
  -1 -18   9   -2.20    0.80
  -1   0  10   29.10    1.30
  -1   0 -10   29.30    1.20
   1   0  10   28.50    1.20
  -1   0  10   28.00    1.10
   1   0 -10   28.30    1.00
   1   0 -10   28.00    1.10
  -1   0 -10   27.00    1.30
  -1   0 -10   28.50    1.10
   1   0 -10   26.10    1.20
  -1   0 -10   28.80    1.00
   1   0  10   29.50    1.10
  -1   0 -10   27.50    1.30
   1  -1  10    4.20    0.70
  -1  -1 -10    3.90    0.60
   1   1 -10    3.00    0.60
  -1   1  10    4.00    0.80
   1   1 -10    2.50    0.60
  -1  -1 -10    2.60    0.50
   1   1 -10    2.90    0.50
  -1   1  10    3.20    0.60
   1  -1  10    3.80    0.50
   1   1 -10    2.40    0.60
   1  -1 -10    2.90    0.50
   1   1  10    2.10    0.70
  -1  -1  10    3.70    0.60
  -1   1 -10    3.70    0.50
   1  -1 -10    3.90    0.70
   1   1  10    3.20    0.70
  -1   1 -10    2.70    0.60
  -1   1 -10    3.60    0.50
   1  -1 -10    3.30    0.60
  -1  -1  10    4.80    0.70
  -1   1 -10    3.40    0.70
   1  -2  10    3.40    0.60
   1   2 -10    3.00    0.60
   1   2 -10    4.00    0.60
   1  -2  10    3.70    0.50
  -1   2  10    3.50    0.80
   1   2 -10    2.60    0.50
  -1  -2 -10    2.50    0.50
   1   2 -10    3.60    0.50
  -1  -2 -10    3.10    0.70
   1  -2  10    2.70    0.40
  -1   2  10    3.40    0.70
  -1   2 -10    1.80    0.60
   1  -2 -10    2.70    0.60
  -1  -2  10    3.20    0.60
   1  -2 -10    2.50    0.70
   1  -2 -10    2.80    0.50
  -1  -2  10    2.60    0.50
   1   2  10    3.20    0.70
   1   2  10    3.80    0.80
  -1   2 -10    2.90    0.50
   1  -3  10    2.50    0.50
   1  -3  10    1.80    0.40
   1   3 -10    1.80    0.60
  -1   3  10    2.20    0.70
   1   3 -10    1.80    0.50
  -1  -3 -10    3.10    0.60
  -1  -3 -10    1.80    0.60
  -1   3  10    4.50    0.80
   1  -3  10    1.70    0.30
   1  -3 -10    3.00    0.70
  -1   3 -10    2.20    0.40
  -1  -3  10    2.70    0.50
   1   3  10    1.80    0.70
  -1   3 -10    2.60    0.50
  -1  -3  10    2.40    0.60
   1   3  10    2.50    0.70
  -1   3 -10    3.00    0.60
   1  -3 -10    1.90    0.50
  -1   4  10   12.20    1.10
   1   4 -10   11.60    0.70
   1   4 -10   13.10    0.70
  -1  -4 -10   13.10    0.90
   1  -4  10   12.50    0.70
   1  -4  10   13.10    0.70
   1   4 -10   12.70    1.00
  -1   4  10   13.60    1.10
  -1  -4 -10   14.00    1.00
   1  -4  10   12.90    0.70
   1   4 -10   13.20    1.10
   1  -4  10   12.60    0.60
   1   4  10   13.70    1.10
   1   4  10   12.70    1.10
  -1   4 -10   11.80    0.60
  -1   4 -10   13.00    0.70
  -1  -4  10   13.90    0.80
  -1  -4  10   12.40    0.80
   1  -4 -10   12.90    1.00
  -1   4 -10   12.10    0.90
  -1  -4  10   13.70    0.70
   1  -4 -10   13.60    0.90
  -1  -5 -10    1.70    0.60
  -1  -5 -10    2.20    0.60
  -1   5  10    2.70    0.80
   1   5 -10    1.40    0.60
   1   5 -10    2.00    0.50
   1  -5  10    1.60    0.30
   1   5 -10    2.00    0.50
   1  -5  10    2.20    0.50
  -1   5  10    3.90    0.90
   1  -5  10    2.70    0.40
   1   5 -10    2.10    0.50
  -1   5 -10    2.10    0.40
   1  -5 -10    2.60    0.70
   1   5  10    2.20    0.80
  -1   5 -10    2.20    0.60
  -1  -5  10    2.70    0.50
   1   5  10    1.10    0.70
  -1  -5  10    2.00    0.50
  -1   5 -10    2.50    0.40
   1  -5 -10    1.80    0.60
   1  -6  10   31.30    0.80
  -1   6  10   31.90    1.60
  -1  -6 -10   32.10    1.50
  -1   6  10   31.10    1.60
   1   6 -10   34.10    1.20
   1  -6  10   33.90    1.10
   1  -6  10   33.40    1.20
   1   6 -10   32.60    1.10
  -1  -6 -10   31.60    1.40
   1   6 -10   34.10    1.40
   1   6  10   34.40    1.70
  -1   6 -10   33.10    1.10
  -1  -6  10   31.50    1.00
   1  -6 -10   32.20    1.40
  -1  -6  10   33.10    0.90
  -1  -6  10   33.50    1.20
   1  -6 -10   31.90    1.40
  -1   6 -10   32.20    0.90
   1   6  10   34.10    1.70
  -1   6 -10   31.10    1.30
  -1  -7 -10   43.90    1.70
   1   7 -10   38.00    1.60
   1   7 -10   39.20    1.40
  -1   7  10   39.10    1.80
  -1   7  10   40.70    1.80
   1   7 -10   38.90    1.20
   1  -7  10   40.90    1.40
  -1  -7 -10   43.30    1.90
   1  -7  10   37.40    0.90
  -1  -7  10   38.40    1.00
  -1   7 -10   39.60    1.30
  -1  -7  10   37.80    1.10
  -1   7 -10   35.40    1.10
  -1   7 -10   39.10    1.50
   1   7  10   38.20    1.90
   1   7  10   40.70    1.90
   1  -7 -10   40.50    1.60
  -1   7 -10   38.00    1.00
  -1  -7  10   39.90    1.40
  -1   8  10    0.00    0.90
   1   8 -10    1.10    0.50
   1  -8  10    0.90    0.50
  -1   8  10    0.60    1.00
  -1  -8 -10   -0.60    0.70
   1   8 -10    1.70    0.60
  -1  -8 -10    1.50    0.70
   1  -8  10    0.60    0.30
   1   8 -10    1.20    0.80
   1   8  10    0.70    0.90
  -1   8 -10    0.10    0.50
   1  -8 -10    0.70    0.70
  -1  -8  10    0.30    0.40
  -1  -8  10    0.70    0.30
   1   8  10    1.10    0.90
  -1  -8  10    0.60    0.60
  -1   8 -10   -0.10    0.30
  -1   8 -10    1.20    0.70
   1  -8 -10    0.00    0.60
   1   9 -10    6.00    0.70
  -1   9  10    6.40    1.20
   1  -9  10    7.10    0.80
  -1   9  10    9.80    1.40
   1   9 -10    7.30    0.90
  -1  -9 -10    5.60    0.90
  -1  -9 -10    6.80    1.10
   1   9 -10    6.30    1.10
  -1   9 -10    9.20    0.90
  -1  -9  10    6.40    0.60
  -1  -9  10    6.20    0.80
   1  -9 -10    6.70    1.10
  -1   9 -10    6.70    0.40
   1  -9 -10    7.50    1.00
  -1  -9  10    5.60    0.50
  -1   9 -10    6.40    1.00
   1   9  10    6.90    1.30
   1   9  10    8.00    1.30
   1  10 -10    0.50    0.60
   1 -10  10    1.00    0.60
  -1 -10 -10    0.70    0.80
   1  10 -10    1.30    0.50
  -1  10  10    1.80    1.20
   1  10 -10    3.20    1.00
  -1 -10 -10    1.30    0.90
  -1  10  10    0.20    1.00
   1 -10 -10    1.20    0.80
  -1 -10  10    0.40    0.70
   1 -10 -10    0.70    0.90
  -1  10 -10    0.20    0.60
  -1 -10  10    1.30    0.40
  -1 -10  10    0.90    0.30
  -1  10 -10    1.50    0.80
   1  10  10    0.70    1.10
   1  10  10    0.30    1.00
  -1 -11 -10   12.90    1.40
  -1  11  10   11.00    1.40
   1 -11  10   10.50    1.10
   1  11 -10    9.50    0.70
  -1  11  10   11.50    1.50
   1  11 -10   12.50    1.20
   1  11 -10   13.80    1.40
  -1 -11 -10   13.30    1.50
  -1  11 -10   10.10    1.00
   1 -11 -10   11.40    1.30
  -1  11 -10   14.80    1.30
   1 -11 -10   12.10    1.30
  -1 -11  10    9.70    0.50
   1  11  10   13.50    1.70
   1  11  10   14.50    1.80
  -1 -11  10   11.00    1.20
   1 -12  10   -0.50    0.60
  -1  12  10   -1.50    0.90
   1  12 -10    0.80    0.90
   1  12 -10    0.70    0.40
  -1  12  10    0.20    1.20
  -1 -12 -10   -0.80    0.90
   1  12 -10    0.90    0.70
  -1 -12 -10    0.10    0.80
   1  12 -10    0.70    0.60
  -1 -12  10    0.40    0.30
   1  12  10    0.00    1.10
  -1  12 -10    1.80    0.90
   1  12  10    0.10    1.20
  -1  12 -10    1.10    0.70
   1 -12 -10    1.00    0.90
   1 -12 -10    0.00    0.90
   1 -13  10    3.00    0.80
  -1  13  10    2.50    1.30
   1  13 -10    1.50    0.60
   1  13 -10    2.70    0.90
  -1 -13 -10    2.10    1.10
   1  13 -10    2.60    1.30
  -1 -13  10    3.50    0.90
   1  13  10    3.40    1.30
   1  13  10    2.10    1.80
  -1  13 -10    3.80    0.80
  -1  13 -10    4.80    1.10
   1 -13 -10    1.90    1.20
   1 -13 -10    2.60    1.00
  -1 -14 -10    0.80    1.80
  -1  14  10   -1.00    1.10
  -1  14  10   -0.10    1.30
   1  14 -10    0.10    0.70
  -1 -14 -10    0.40    1.00
   1  14 -10    0.20    0.90
   1 -14  10    0.30    0.70
   1  14  10    1.40    1.30
   1 -14 -10   -0.50    0.90
  -1  14 -10    0.60    0.90
  -1 -14  10    0.70    0.80
   1  14  10    0.20    1.30
   1 -14 -10    1.10    0.90
   1 -15  10    4.10    0.90
  -1 -15 -10    4.60    1.30
   1  15 -10    5.00    1.00
  -1  15  10    3.20    1.40
  -1  15  10    5.20    1.60
  -1 -15 -10    3.50    1.20
   1  15 -10    6.00    1.20
  -1 -15  10    5.80    1.00
   1 -15 -10    3.90    1.10
  -1  15 -10    8.30    1.10
   1  15  10    3.60    1.60
   1 -15 -10    3.80    1.20
   1  15  10    3.40    1.40
  -1 -16 -10   -0.40    1.00
  -1 -16 -10    0.10    1.00
   1 -16  10    1.20    0.80
   1  16 -10    3.00    0.90
   1  16 -10    4.00    1.00
  -1  16  10    1.30    1.50
  -1  16  10    1.80    1.40
   1 -16 -10    0.40    1.00
  -1 -16  10   -0.40    0.80
   1 -16 -10    0.50    1.10
  -1  16 -10    1.50    0.90
   1  16  10    1.40    1.40
   1  16  10   -0.10    1.40
  -1  17  10   -2.20    1.40
   1  17 -10    2.40    1.00
  -1  17  10   -0.60    1.40
  -1 -17 -10   -1.00    1.10
  -1 -17 -10   -0.70    1.10
   1 -17 -10    0.50    1.20
   1 -17 -10    1.20    1.20
   1  17  10   -1.00    1.50
   1  17  10    0.10    1.40
   1 -17 -10   -0.40    1.00
  -1 -17  10   -0.30    0.80
  -1   0  11    9.10    0.90
   1   0  11    8.50    0.90
  -1   0 -11    8.90    0.80
   1   0 -11    9.00    0.90
  -1   0 -11    8.30    0.80
   1   0 -11    9.00    0.80
  -1   0  11    9.70    0.80
   1   0  11    8.60    0.80
  -1   0 -11    9.10    0.70
   1   0 -11    8.80    0.80
   1   1 -11    0.70    0.40
  -1  -1 -11    0.90    0.60
  -1   1  11    0.50    0.50
  -1   1  11    0.10    0.70
   1   1 -11    0.60    0.50
   1  -1  11    0.60    0.40
   1   1 -11    0.70    0.60
   1  -1  11    0.00    0.50
  -1  -1 -11    0.20    0.40
   1  -1 -11    0.40    0.50
   1   1  11   -0.10    0.60
   1  -1 -11   -0.20    0.60
  -1   1 -11    0.40    0.50
  -1   1 -11   -0.20    0.50
   1  -1 -11    0.30    0.40
  -1  -1  11   -0.50    0.60
  -1   1 -11    0.30    0.40
   1   1  11    0.40    0.50
  -1  -1  11    0.20    0.40
   1   2 -11   31.00    1.30
   1  -2  11   35.10    1.10
   1   2 -11   33.40    1.10
   1   2 -11   31.30    1.10
  -1  -2 -11   34.60    1.20
  -1  -2 -11   32.70    1.30
  -1   2  11   32.00    1.40
   1  -2  11   32.20    1.20
  -1   2  11   32.40    1.40
   1   2 -11   33.40    1.40
   1   2  11   35.30    1.40
  -1   2 -11   34.20    1.10
  -1  -2  11   34.40    1.10
  -1   2 -11   31.30    1.20
   1  -2 -11   32.10    1.30
   1  -2 -11   34.50    1.30
  -1   2 -11   35.30    1.10
  -1   2 -11   33.40    1.30
   1  -2 -11   32.20    1.20
  -1  -2  11   32.50    1.20
   1   2  11   33.40    1.40
  -1  -3 -11    1.20    0.70
   1  -3  11    1.00    0.40
  -1   3  11    0.80    0.60
   1   3 -11    1.00    0.40
   1  -3  11    0.90    0.50
  -1  -3 -11    1.30    0.50
   1   3 -11    0.90    0.40
  -1   3  11    1.50    0.80
   1   3 -11    1.30    0.60
   1   3  11    1.50    0.70
  -1  -3  11    1.40    0.50
  -1  -3  11    0.90    0.50
  -1   3 -11    1.10    0.60
   1  -3 -11    0.40    0.60
   1  -3 -11    1.30    0.60
   1   3  11    0.60    0.60
   1  -3 -11    1.90    0.50
  -1   3 -11    0.90    0.50
   1   4 -11   13.50    0.80
   1  -4  11   12.70    0.70
   1   4 -11   13.20    1.00
  -1  -4 -11   14.00    1.00
  -1   4  11   13.30    1.10
  -1  -4 -11   12.90    1.00
   1  -4  11   12.70    0.80
   1  -4  11   13.50    0.70
  -1   4  11   14.20    1.20
   1  -4 -11   11.10    1.00
   1   4  11   13.20    1.10
  -1   4 -11   12.50    0.70
  -1   4 -11   12.90    0.60
  -1  -4  11   14.90    0.80
  -1  -4  11   13.80    0.80
   1   4  11   14.10    1.20
   1  -4 -11   13.20    1.00
  -1   4 -11   13.00    0.90
  -1  -4  11   14.20    0.90
  -1   5  11   13.60    1.20
   1   5 -11   12.40    1.00
  -1  -5 -11   11.00    1.00
  -1   5  11   14.20    1.40
   1   5 -11   11.80    0.80
   1  -5  11   11.30    0.80
   1  -5  11   11.10    0.60
  -1  -5 -11   12.70    1.10
  -1   5 -11   11.50    0.70
   1   5  11   14.40    1.30
  -1   5 -11   12.50    1.00
  -1  -5  11   11.40    0.90
  -1   5 -11    8.30    0.70
   1  -5 -11   11.20    1.10
  -1   5 -11   10.40    0.70
   1   5  11   11.70    1.20
  -1  -5  11   11.00    0.90
   1  -5 -11   11.40    1.00
  -1   6  11   98.79    2.90
   1   6 -11   96.79    2.60
  -1   6  11   98.49    2.90
   1  -6  11   96.19    2.00
   1  -6  11  103.99    2.40
  -1  -6 -11  102.09    2.70
   1   6 -11   98.19    2.30
  -1  -6 -11   99.39    2.70
   1  -6 -11  101.89    2.90
   1   6  11  100.79    2.90
  -1   6 -11  101.29    2.20
  -1   6 -11   93.19    2.20
  -1   6 -11  101.59    2.50
   1  -6 -11  103.89    2.60
  -1  -6  11  103.09    2.40
  -1  -6  11   98.39    2.20
  -1   6 -11   99.49    2.10
   1   6  11   96.19    3.30
   1  -7  11    9.10    0.90
   1   7 -11    8.70    1.10
   1   7 -11    8.00    0.90
  -1   7  11   11.10    1.40
  -1   7  11    8.90    1.10
   1   7 -11    8.30    0.70
   1  -7  11    8.30    0.50
  -1  -7 -11    7.50    0.90
  -1  -7 -11   10.90    1.20
   1   7  11    9.70    1.30
  -1   7 -11    9.20    0.80
  -1   7 -11    7.70    0.70
   1  -7 -11    7.30    0.90
  -1  -7  11    9.60    1.00
  -1   7 -11    8.70    0.60
  -1  -7  11    7.30    0.60
   1   7  11    9.70    1.30
   1  -7 -11    9.10    1.10
  -1   7 -11   10.00    1.00
   1  -8  11    0.00    0.30
  -1  -8 -11    1.20    0.80
  -1   8  11    0.50    1.00
   1   8 -11    0.80    0.50
  -1  -8 -11   -0.20    0.60
   1   8 -11    0.00    0.60
   1  -8  11    0.00    0.60
  -1   8  11    0.20    0.90
   1   8 -11    0.90    0.80
  -1   8 -11    0.70    0.50
  -1  -8  11   -0.50    0.60
  -1  -8  11   -0.10    0.40
   1  -8 -11    0.60    0.70
  -1   8 -11    0.10    0.30
   1   8  11   -0.10    0.90
   1  -8 -11   -0.30    0.80
   1   8  11   -0.20    1.00
  -1   8 -11   -0.80    0.70
  -1  -9 -11    2.40    0.90
   1   9 -11    2.30    0.50
   1   9 -11    3.30    0.70
  -1  -9 -11    1.80    0.80
  -1   9  11    2.10    1.10
   1  -9  11    2.60    0.70
  -1   9  11    2.30    1.20
   1   9 -11    1.80    0.90
   1   9  11    1.80    1.00
   1  -9 -11    3.00    0.90
  -1   9 -11    2.90    0.90
   1  -9 -11    3.50    0.90
  -1  -9  11    2.50    0.70
  -1  -9  11    2.60    0.50
  -1   9 -11    3.60    0.70
   1   9  11    3.00    1.20
   1  10 -11    6.40    0.70
  -1 -10 -11    5.80    1.00
  -1  10  11    5.40    1.30
   1  10 -11    6.60    0.90
   1  10 -11    6.10    1.10
   1 -10  11    5.20    0.80
  -1 -10 -11    7.30    1.20
  -1  10  11    3.90    1.30
  -1  10 -11    6.30    0.80
  -1 -10  11    7.10    0.90
  -1 -10  11    5.90    0.60
   1  10  11    5.90    1.40
   1 -10 -11    6.10    1.00
   1 -10 -11    7.10    1.20
   1  10  11    4.60    1.20
  -1  10 -11    6.30    1.10
   1  11 -11    2.80    1.00
   1  11 -11    0.70    0.70
  -1 -11 -11    0.50    0.90
  -1  11  11    0.10    1.10
  -1  11  11   -0.40    0.90
  -1 -11 -11    0.30    0.80
   1 -11  11    1.10    0.70
   1  11 -11    1.00    0.40
   1 -11 -11    1.30    0.90
   1 -11 -11    0.00    0.90
   1  11  11   -1.00    0.90
   1  11  11    0.10    1.10
  -1  11 -11    0.70    0.80
  -1 -11  11   -0.70    0.70
  -1  11 -11    1.00    0.60
   1  12 -11    0.30    0.40
   1  12 -11    0.00    0.70
  -1  12  11    0.50    1.10
  -1 -12 -11    1.40    0.90
  -1  12  11    0.70    1.20
  -1 -12 -11   -0.70    0.90
   1 -12  11    0.50    0.70
   1 -12 -11   -0.30    0.90
  -1  12 -11    0.00    0.80
   1 -12 -11    1.50    0.90
   1  12  11    0.90    1.20
  -1  12 -11    0.30    0.70
   1  12  11    0.70    1.20
  -1 -12  11    0.30    0.70
  -1 -13 -11    1.10    1.00
  -1  13  11   -0.40    1.10
   1 -13  11    1.10    0.70
   1  13 -11    1.30    0.90
   1  13 -11    1.40    0.40
   1  13 -11    2.30    0.80
  -1 -13 -11    1.60    1.10
  -1  13  11    0.60    1.30
   1 -13 -11    1.40    1.00
  -1 -13  11    1.70    0.80
   1  13  11    1.00    1.30
   1 -13 -11    1.50    1.00
   1  13  11    1.70    1.20
  -1  13 -11    1.50    0.70
  -1  13 -11    2.00    0.90
  -1 -14 -11   -0.20    1.00
  -1  14  11   -0.80    1.30
   1  14 -11    1.40    0.80
   1  14 -11    2.30    1.00
   1 -14  11    0.80    0.70
  -1  14  11    0.30    1.30
  -1 -14 -11    0.30    0.90
   1 -14 -11    1.70    1.00
  -1 -14  11    1.70    0.80
   1  14  11    0.10    1.20
   1 -14 -11    0.80    1.00
  -1  14 -11    2.30    0.90
   1  14  11    0.40    1.40
  -1 -15 -11    1.70    1.10
  -1 -15 -11    2.00    1.10
   1  15 -11    3.50    1.10
  -1  15  11    2.70    1.40
  -1  15  11    1.20    1.50
   1 -15  11    2.30    0.80
   1  15 -11    0.20    0.80
   1  15  11    1.70    1.30
   1 -15 -11    1.60    1.10
  -1  15 -11    2.30    1.10
  -1 -15  11    2.10    0.90
   1 -15 -11    2.30    1.20
  -1  15 -11    2.60    0.80
   1  15  11    0.60    1.50
   1  16 -11    3.80    0.90
  -1  16  11    2.20    1.30
  -1 -16 -11   -0.70    1.10
  -1  16  11   -0.50    1.50
   1  16 -11    4.10    1.00
   1 -16  11    1.20    0.80
  -1 -16 -11    0.20    1.10
  -1  16 -11    2.40    0.80
   1 -16 -11    0.30    1.10
   1 -16 -11   -0.20    1.00
   1  16  11    0.40    1.50
   1  16  11    0.70    1.40
  -1 -16  11    0.10    0.80
   1  17 -11    3.20    1.20
  -1  17  11    2.70    2.40
  -1 -17 -11    1.60    1.30
  -1  17  11   -1.20    1.50
  -1 -17 -11    0.40    2.00
   1 -17 -11    1.10    1.20
   1 -17 -11    2.40    1.40
   1  17  11    3.10    1.60
   1  17  11   -0.70    1.50
  -1 -17  11    0.00    0.80
   1 -17 -11   -0.30    1.80
   1   0  12    0.90    0.50
   1   0  12    0.80    0.60
  -1   0  12    0.80    0.70
   1   0 -12    0.80    0.60
  -1   0  12    1.90    0.60
  -1   0 -12   -0.10    0.50
  -1   0 -12    1.60    0.50
   1   0 -12    1.00    0.60
   1   0 -12    1.50    0.50
  -1   0 -12    1.10    0.60
   1   1 -12    5.10    0.80
  -1  -1 -12    7.50    0.90
  -1   1  12    6.20    0.80
   1  -1  12    7.00    0.70
   1   1 -12    5.80    0.60
   1   1 -12    5.60    0.70
  -1   1  12    7.10    1.00
  -1  -1 -12    5.50    0.60
   1  -1  12    5.60    0.80
  -1  -1 -12    6.70    0.80
  -1   1 -12    5.70    0.70
   1   1  12    6.10    0.80
   1   1  12    6.80    0.90
  -1   1 -12    5.80    0.80
  -1  -1  12    6.40    0.90
   1  -1 -12    5.90    0.60
   1  -1 -12    6.40    0.90
  -1   1 -12    5.30    0.60
   1  -1 -12    5.50    0.70
  -1  -1  12    5.60    0.70
   1   2 -12    2.00    0.70
  -1  -2 -12    2.00    0.50
  -1   2  12    1.80    0.60
   1  -2  12    2.80    0.70
  -1   2  12    2.20    0.80
   1   2 -12    2.30    0.50
   1   2 -12    2.00    0.50
  -1  -2 -12    3.30    0.70
   1  -2  12    2.40    0.50
   1  -2 -12    1.80    0.70
  -1  -2  12    2.20    0.70
  -1  -2  12    2.60    0.50
  -1   2 -12    3.10    0.50
   1  -2 -12    1.50    0.70
  -1   2 -12    1.90    0.70
   1   2  12    3.00    0.80
   1  -2 -12    1.40    0.50
  -1   2 -12    1.80    0.50
   1   2  12    2.60    0.70
   1   3 -12    0.50    0.70
  -1   3  12    0.00    0.60
  -1   3  12   -0.80    0.70
  -1  -3 -12    0.40    0.60
  -1  -3 -12    0.60    0.50
   1  -3  12   -0.40    0.40
   1   3 -12    0.20    0.50
   1  -3  12   -0.10    0.50
   1  -3 -12   -0.20    0.60
  -1  -3  12    1.20    0.60
  -1   3 -12    0.40    0.40
  -1   3 -12    0.50    0.60
   1  -3 -12    0.40    0.60
  -1  -3  12   -0.30    0.40
   1  -3 -12    0.40    0.50
   1   3  12   -0.10    0.80
   1   3  12   -0.30    0.60
  -1   3 -12    0.30    0.40
  -1   3 -12    0.50    0.40
  -1   4  12   39.20    1.70
  -1   4  12   39.20    1.80
   1  -4  12   41.00    1.20
   1  -4  12   45.40    1.40
   1   4 -12   40.40    1.40
  -1  -4 -12   39.10    1.50
  -1  -4 -12   40.70    1.80
   1   4 -12   38.80    1.20
   1   4 -12   40.90    1.60
   1  -4  12   39.30    1.20
   1   4  12   39.50    1.70
   1  -4 -12   40.90    1.80
   1  -4 -12   40.10    1.60
  -1  -4  12   44.20    1.40
  -1  -4  12   40.20    1.30
   1  -4 -12   42.40    1.50
  -1   4 -12   41.80    1.50
   1   4  12   40.10    1.80
  -1  -4  12   40.40    1.30
   1  -5  12    5.20    0.60
  -1  -5 -12    5.70    0.90
   1   5 -12    5.90    0.70
  -1   5  12    6.10    1.10
   1  -5  12    5.40    0.60
  -1  -5 -12    5.60    0.80
   1   5 -12    5.60    0.90
  -1   5  12    6.00    1.10
  -1   5 -12    6.10    0.90
  -1  -5  12    7.40    0.70
  -1   5 -12    5.50    0.70
   1   5  12    6.50    1.30
  -1  -5  12    6.70    0.70
   1  -5 -12    5.30    0.80
   1  -5 -12    6.80    0.90
  -1   5 -12    6.40    0.60
  -1   6  12   20.20    1.60
   1  -6  12   17.40    0.70
   1  -6  12   19.00    1.10
   1   6 -12   18.70    1.30
   1   6 -12   17.70    1.00
  -1  -6 -12   18.40    1.30
  -1   6  12   21.30    1.50
  -1  -6 -12   19.90    1.30
   1   6  12   17.60    1.50
  -1   6 -12   18.40    1.20
  -1  -6  12   19.30    1.10
  -1   6 -12   17.00    0.80
   1  -6 -12   20.50    1.30
  -1  -6  12   16.90    0.90
  -1   6 -12   18.40    0.90
   1   6  12   16.20    1.50
   1  -6 -12   19.70    1.40
  -1   7  12    6.80    1.20
   1   7 -12    7.80    1.10
   1  -7  12    5.80    0.50
  -1  -7 -12    6.20    0.90
  -1  -7 -12    7.70    1.10
  -1   7  12    5.80    1.20
   1   7 -12    7.20    0.80
   1  -7  12    5.90    0.80
  -1   7 -12    7.50    1.00
   1  -7 -12    6.30    0.90
  -1  -7  12    7.10    0.80
  -1   7 -12    8.30    0.80
   1   7  12    7.10    1.30
  -1   7 -12    5.30    0.60
   1   7  12    8.00    1.30
   1  -7 -12    7.80    1.10
  -1  -8 -12    8.10    1.00
   1   8 -12    7.70    0.80
  -1  -8 -12    8.90    1.20
   1  -8  12    8.80    0.90
  -1   8  12    8.30    1.40
   1   8 -12    8.80    0.90
   1   8 -12   11.10    1.30
  -1   8  12    8.70    1.30
   1  -8  12    8.00    0.50
  -1  -8  12    7.70    0.90
   1   8  12   10.30    1.50
   1  -8 -12    6.70    0.90
  -1   8 -12    9.20    1.10
   1  -8 -12    9.50    1.20
  -1   8 -12    7.50    0.50
  -1  -8  12    7.70    0.60
   1   8  12    9.30    1.40
  -1   8 -12    8.00    0.80
   1   9 -12   14.70    1.10
   1   9 -12   15.30    1.40
  -1   9  12   12.80    1.50
   1  -9  12   13.90    1.10
  -1   9  12   16.80    1.70
   1   9 -12   14.40    0.80
  -1  -9 -12   12.90    1.40
  -1  -9 -12   14.50    1.40
  -1  -9  12   14.00    1.20
   1   9  12   15.20    1.60
  -1  -9  12   14.40    0.70
   1  -9 -12   14.20    1.40
  -1   9 -12   12.70    1.20
  -1   9 -12   16.50    1.00
   1  -9 -12   11.30    1.30
   1   9  12   17.20    1.80
  -1 -10 -12    0.00    0.80
  -1  10  12    0.10    1.20
   1 -10  12   -0.50    0.60
   1  10 -12   -0.50    0.60
   1  10 -12    0.00    0.40
  -1  10  12   -2.30    0.80
  -1 -10 -12   -0.20    0.90
   1  10 -12   -1.00    0.80
  -1 -10  12   -0.10    0.60
   1  10  12    0.20    1.00
  -1  10 -12   -1.20    0.80
   1 -10 -12    0.20    0.90
  -1  10 -12    0.00    0.60
   1  10  12   -1.70    1.10
  -1 -10  12    0.50    0.40
   1 -10 -12    0.00    0.80
   1  11 -12    7.10    1.00
  -1 -11 -12    4.20    1.00
   1  11 -12    5.30    0.60
   1 -11  12    4.50    0.80
  -1 -11 -12    5.90    1.20
  -1  11  12    3.60    1.20
  -1  11  12    6.10    1.50
   1  11  12    3.00    1.20
  -1 -11  12    5.80    0.90
   1 -11 -12    5.00    1.00
   1 -11 -12    4.90    1.10
  -1  11 -12    6.10    0.90
  -1  11 -12    6.30    1.10
   1  11  12    5.60    1.50
  -1 -12 -12    0.20    1.00
   1  12 -12    0.90    0.70
  -1  12  12    0.30    1.20
   1 -12  12    0.10    0.70
   1  12 -12    2.00    1.00
   1  12 -12    0.60    0.30
  -1 -12 -12   -0.80    0.80
  -1  12 -12    0.70    0.80
  -1 -12  12    0.10    0.70
   1  12  12   -0.50    2.20
   1 -12 -12   -1.90    0.80
   1 -12 -12   -0.60    0.90
  -1  12 -12    0.80    0.70
   1  12  12   -0.40    1.10
  -1  13  12    7.50    1.50
   1  13 -12   10.00    1.10
   1  13 -12    9.30    1.30
  -1  13  12    5.90    1.60
  -1 -13 -12    7.70    1.30
  -1 -13 -12    6.10    1.20
   1  13  12    7.00    1.70
  -1  13 -12    7.30    1.20
   1  13  12    5.20    1.40
   1 -13 -12    9.90    2.20
  -1  13 -12    8.80    1.00
  -1 -13  12    7.20    1.00
   1 -13 -12    8.10    1.30
  -1  14  12    1.20    1.40
  -1 -14 -12    0.10    1.10
   1  14 -12    1.40    0.70
   1  14 -12    0.50    1.00
  -1  14  12    0.20    1.20
   1 -14  12    0.60    0.70
  -1 -14 -12    1.30    1.10
   1  14  12   -0.80    1.20
   1 -14 -12    0.40    0.90
  -1  14 -12    1.80    1.00
   1 -14 -12   -2.00    1.00
   1  14  12    1.10    1.50
  -1 -14  12    0.60    0.80
  -1  15  12    0.20    1.40
   1 -15  12    2.10    0.80
   1  15 -12    4.50    1.10
  -1 -15 -12    0.20    1.10
  -1  15  12    3.70    1.50
  -1 -15 -12    0.40    1.10
   1  15 -12    2.30    0.90
   1  15  12    1.20    1.50
  -1  15 -12    2.90    0.80
   1  15  12    1.90    1.40
   1 -15 -12    3.10    1.20
  -1  15 -12    4.90    1.00
   1 -15 -12    2.10    1.20
  -1 -15  12    2.70    0.90
   1  16 -12    2.10    0.80
  -1  16  12   -2.00    1.50
  -1 -16 -12    0.00    1.20
  -1 -16 -12   -0.70    1.10
  -1  16  12   -1.60    1.30
   1 -16 -12    2.30    1.40
   1 -16 -12   -0.20    1.10
  -1 -16  12   -0.40    0.70
   1  16  12    1.20    1.60
   1  16  12   -0.60    1.40
   1 -16 -12    0.20    1.20
  -1  17  12    2.20    1.70
  -1  17  12   -0.80    2.80
  -1 -17 -12    0.10    1.30
  -1 -17 -12   -0.30    1.30
   1 -17 -12    1.50    1.30
   1 -17 -12    5.60    1.80
   1 -17 -12    0.40    1.30
   1  17  12   -0.50    1.60
   1  17  12    1.90    1.90
  -1   0 -13   -0.30    0.40
   1   0 -13    1.10    0.70
  -1   0 -13   -0.10    0.60
   1   0 -13    0.20    0.60
   1   0 -13   -0.10    0.50
  -1   0  13    0.20    0.60
   1   0  13   -0.10    0.70
  -1   0  13    1.00    0.70
   1   0  13   -0.10    0.50
  -1   0 -13    0.20    0.60
   1   1 -13    9.00    0.80
   1   1 -13    8.80    1.00
  -1   1  13   10.20    1.10
   1   1 -13    8.20    0.90
   1  -1  13    9.20    1.00
  -1  -1 -13    9.20    0.90
  -1   1  13    8.80    0.90
  -1  -1 -13    8.90    0.90
  -1  -1 -13    8.70    0.90
   1  -1  13    7.60    0.80
   1  -1 -13    9.60    0.90
  -1   1 -13    8.70    0.80
  -1   1 -13    7.90    0.90
  -1  -1  13    9.30    1.00
   1  -1 -13   10.10    1.00
  -1   1 -13    8.40    0.80
   1   1  13    8.50    0.90
  -1  -1  13    8.40    0.90
   1   1  13   10.40    1.10
   1  -1 -13   10.10    1.00
   1   2 -13   29.80    1.40
  -1  -2 -13   30.00    1.40
  -1   2  13   30.70    1.60
   1  -2  13   31.30    1.10
  -1  -2 -13   33.80    1.30
  -1  -2 -13   29.60    1.40
  -1   2  13   30.90    1.40
   1  -2  13   32.50    1.30
   1   2 -13   30.90    1.20
   1   2 -13   30.80    1.20
  -1   2 -13   31.30    1.20
  -1  -2  13   34.10    1.20
   1   2  13   32.20    1.50
   1  -2 -13   31.00    1.40
   1   2  13   32.20    1.60
  -1   2 -13   31.40    1.40
  -1   2 -13   30.30    1.20
   1  -2 -13   31.40    1.30
   1  -2 -13   34.90    2.20
  -1  -2  13   31.50    1.40
  -1  -3 -13    0.60    0.60
  -1   3  13    0.80    0.70
   1  -3  13   -0.30    0.60
   1  -3  13    0.00    0.50
  -1  -3 -13    0.40    0.70
   1   3 -13    0.00    0.50
  -1   3  13    1.20    0.90
   1   3 -13    0.90    0.70
   1  -3 -13    0.00    0.70
  -1  -3  13    1.00    0.60
  -1   3 -13    1.10    0.50
   1   3  13   -0.20    0.70
   1   3  13    0.70    0.90
  -1   3 -13   -0.20    0.60
   1  -3 -13    0.00    0.80
  -1  -3  13    0.20    0.50
   1  -3 -13    0.10    0.60
  -1   3 -13    0.30    0.50
   1   4 -13   12.60    0.80
  -1   4  13   12.50    1.30
  -1  -4 -13   12.10    1.20
   1   4 -13   14.10    1.20
   1  -4  13   11.60    0.80
   1  -4  13   14.90    0.90
  -1  -4 -13   12.00    1.10
  -1   4  13   11.00    1.30
  -1   4 -13    9.10    0.80
  -1  -4  13   13.80    1.00
   1   4  13   12.80    2.20
  -1  -4  13   12.20    0.90
  -1  -4  13   12.40    0.90
   1  -4 -13   11.60    1.10
  -1   4 -13   11.50    0.80
   1  -4 -13   11.80    1.10
   1   4  13   14.10    1.50
  -1   4 -13   11.60    1.10
   1  -5  13   35.90    1.20
  -1  -5 -13   39.80    1.60
   1   5 -13   35.70    1.70
   1   5 -13   33.90    1.30
  -1   5  13   36.20    1.80
  -1   5  13   38.50    2.00
   1   5 -13   36.20    1.30
  -1  -5 -13   38.30    1.70
   1  -5  13   33.60    1.40
  -1   5 -13   37.20    1.60
  -1  -5  13   39.40    1.50
   1  -5 -13   37.30    1.70
   1  -5 -13   36.00    1.60
   1  -5 -13   39.30    1.80
  -1  -5  13   36.80    1.30
   1   5  13   40.90    2.00
   1   5  13   37.20    1.80
  -1   5 -13   38.50    1.20
  -1   6  13   54.99    2.20
  -1  -6 -13   59.89    2.00
   1  -6  13   58.69    1.80
   1   6 -13   56.69    2.00
  -1   6  13   60.39    2.40
   1  -6  13   56.49    1.40
  -1  -6 -13   59.89    2.10
   1   6 -13   56.39    1.70
  -1  -6  13   58.79    1.80
  -1   6 -13   57.69    2.00
   1   6  13   58.59    2.40
  -1   6 -13   59.79    1.60
  -1  -6  13   55.59    1.50
   1   6  13   58.49    2.30
   1  -6 -13   55.59    2.00
   1  -6 -13   55.39    2.10
  -1   6 -13   55.49    1.60
   1   7 -13    3.00    1.00
  -1  -7 -13    3.10    1.00
   1  -7  13    3.30    0.70
  -1   7  13    6.00    1.20
  -1  -7 -13    4.10    0.80
  -1   7  13    3.90    1.30
   1  -7  13    4.10    0.50
   1   7 -13    4.50    0.70
  -1   7 -13    2.50    0.50
  -1   7 -13    4.10    0.70
  -1  -7  13    3.40    0.70
   1   7  13    4.80    1.20
  -1  -7  13    4.10    0.60
  -1   7 -13    3.20    0.90
   1  -7 -13    3.40    1.00
   1   7  13    2.60    1.00
   1  -7 -13    3.90    0.80
   1  -8  13    1.70    0.30
  -1   8  13    1.30    1.20
   1   8 -13    2.10    0.70
  -1  -8 -13    1.10    0.70
  -1  -8 -13    1.10    0.90
   1  -8  13    1.70    0.60
  -1   8  13    2.80    1.20
   1   8 -13    1.10    0.90
  -1   8 -13    1.70    0.90
  -1  -8  13    2.20    0.70
   1  -8 -13    0.90    0.80
  -1   8 -13    1.80    0.60
   1   8  13    2.20    1.20
  -1  -8  13    1.40    0.70
  -1   8 -13    1.30    0.40
   1  -8 -13    1.30    0.90
   1   8  13    1.00    1.00
   1   9 -13   15.10    0.80
   1   9 -13   15.90    1.10
  -1  -9 -13   13.50    1.50
  -1   9  13   16.50    1.80
  -1   9  13   13.30    1.50
   1   9 -13   14.70    1.40
  -1  -9 -13   16.90    1.50
   1  -9  13   14.80    1.10
  -1   9 -13   15.10    1.00
   1  -9 -13   13.40    1.40
  -1   9 -13   16.70    1.40
   1   9  13   15.40    1.70
   1  -9 -13   16.60    1.50
  -1  -9  13   15.00    0.70
   1   9  13   14.00    1.60
  -1  -9  13   15.30    1.20
  -1  10  13   10.90    1.60
  -1 -10 -13    7.40    1.10
   1 -10  13    9.00    0.90
  -1  10  13    8.60    1.50
   1  10 -13    8.50    0.60
  -1 -10 -13    7.90    1.30
   1  10 -13    9.90    1.00
   1  10 -13   11.40    1.40
   1  10  13    8.20    1.50
  -1  10 -13   10.60    1.00
  -1 -10  13    9.20    1.00
  -1 -10  13    8.70    0.60
   1 -10 -13    8.50    1.20
  -1  10 -13   11.30    1.30
   1  10  13    8.70    1.50
   1 -10 -13   10.30    1.40
   1  11 -13    1.50    1.00
  -1 -11 -13    0.60    1.40
   1 -11  13    0.70    0.70
  -1 -11 -13   -0.30    1.00
   1  11 -13    1.80    0.70
  -1  11  13    0.50    1.70
  -1  11  13    0.20    1.40
   1  11  13   -0.20    2.00
   1  11  13   -0.60    1.50
   1 -11 -13   -0.20    1.10
  -1  11 -13    0.40    0.60
  -1  11 -13    0.20    0.80
   1 -11 -13   -0.10    0.90
  -1 -11  13    1.00    0.80
  -1  12  13   -2.90    1.20
   1  12 -13    1.30    1.00
  -1 -12 -13    1.40    1.10
  -1 -12 -13   -0.40    0.90
  -1  12  13    0.50    1.10
   1 -12  13    0.60    0.70
   1  12 -13    0.00    0.80
   1  12  13   -1.00    1.10
   1 -12 -13   -0.10    0.90
  -1 -12  13   -0.60    0.70
   1  12  13   -1.40    1.30
  -1  12 -13    1.30    0.60
  -1  12 -13    0.90    1.00
  -1 -13 -13    6.20    1.30
  -1  13  13    5.40    1.60
  -1  13  13    6.90    1.60
   1 -13  13    6.30    1.10
   1  13 -13    9.10    1.10
   1  13 -13    7.50    1.20
  -1 -13 -13    5.40    1.20
  -1  13 -13    8.80    1.30
   1  13  13    5.30    1.60
   1  13  13    4.90    1.30
  -1  13 -13    8.00    1.00
  -1 -13  13    8.90    1.10
   1 -13 -13    6.90    1.20
   1 -13 -13    6.70    1.30
   1  14 -13    5.70    1.00
   1  14 -13    5.20    1.20
  -1  14  13    1.40    1.60
   1 -14  13    3.20    0.80
  -1 -14 -13    2.70    1.30
  -1  14  13    4.30    1.50
  -1 -14 -13    4.40    1.20
   1  14  13    2.40    1.60
  -1 -14  13    2.30    0.90
  -1  14 -13    6.60    1.10
   1  14  13    4.20    1.60
   1 -14 -13    3.40    1.20
  -1  14 -13    4.70    1.00
   1 -14 -13    2.40    1.20
  -1 -15 -13   -1.00    1.00
  -1  15  13   -1.00    1.40
   1 -15  13    0.60    0.90
  -1  15  13   -0.60    1.30
  -1 -15 -13    0.70    1.20
   1  15 -13    1.10    0.80
  -1  15 -13    5.60    1.30
   1  15  13    2.00    1.50
  -1 -15  13    0.00    0.80
   1 -15 -13    0.50    1.30
   1  15  13    1.20    1.30
   1 -15 -13   -1.00    1.00
   1 -15 -13    0.00    1.10
  -1  16  13   -1.60    1.70
  -1 -16 -13   -1.60    1.10
  -1 -16 -13   -1.20    1.30
  -1  16  13    0.80    2.40
   1 -16 -13    0.00    1.50
   1 -16 -13   -1.30    1.20
   1 -16 -13   -1.70    2.30
   1  16  13    0.80    1.80
   1  16  13   -3.70    2.40
   1   0  14   14.30    1.20
  -1   0 -14   12.00    1.00
   1   0 -14   13.10    1.10
  -1   0  14   13.70    1.00
  -1   0  14   15.60    1.30
   1   0  14   12.20    1.00
   1   0 -14   11.70    1.00
   1   0 -14   13.20    1.20
  -1   0 -14   13.30    1.00
  -1   1  14   10.60    1.00
  -1  -1 -14   10.60    1.10
   1  -1  14    9.20    1.10
  -1  -1 -14    9.00    0.90
   1  -1  14   10.80    0.90
  -1   1  14    9.20    1.20
   1   1 -14    8.70    1.00
   1   1 -14   10.30    0.90
  -1  -1 -14    9.90    1.10
  -1  -1  14   10.50    1.10
  -1   1 -14   10.80    1.10
   1  -1 -14    9.70    1.00
  -1   1 -14    8.80    1.00
   1  -1 -14   10.20    1.00
  -1  -1  14    8.80    0.90
   1  -1 -14   10.60    1.10
  -1   1 -14   10.50    0.90
   1   1  14    9.60    1.20
   1   1  14   10.10    1.00
  -1  -2 -14    8.20    1.00
   1   2 -14    6.50    0.80
  -1   2  14    5.90    0.90
  -1   2  14    5.40    1.00
   1   2 -14    7.10    1.10
   1  -2  14    7.60    0.80
  -1  -2 -14    6.10    0.90
   1  -2  14    7.90    0.90
  -1  -2 -14    7.10    0.80
   1   2 -14    6.20    0.80
   1   2  14    6.40    1.10
  -1   2 -14    6.50    0.70
   1  -2 -14    7.30    1.00
   1  -2 -14    4.70    0.90
  -1  -2  14    7.90    0.90
  -1  -2  14    7.90    1.00
   1  -2 -14    7.50    1.10
  -1   2 -14    6.70    0.70
   1   2  14    7.10    1.00
  -1   2 -14    7.00    1.00
  -1  -3 -14    6.90    0.80
  -1  -3 -14    6.80    1.00
   1   3 -14    6.90    1.10
  -1   3  14    7.80    1.20
  -1   3  14    6.40    1.00
  -1  -3 -14    6.40    1.10
   1  -3  14    8.20    0.90
   1   3 -14    7.40    0.80
   1  -3  14    7.80    0.80
   1  -3 -14    7.30    0.80
   1   3  14    7.30    1.30
   1  -3 -14    8.40    1.00
  -1   3 -14    7.50    0.70
  -1   3 -14    8.60    1.00
  -1  -3  14    8.50    0.80
  -1  -3  14    9.20    1.00
  -1   3 -14    7.70    0.80
   1  -3 -14    8.40    1.00
  -1  -4 -14   26.00    1.40
  -1  -4 -14   28.20    1.60
   1   4 -14   25.50    1.50
  -1   4  14   25.30    1.60
   1   4 -14   25.00    1.10
   1  -4  14   24.30    1.20
  -1   4  14   25.50    1.70
   1  -4  14   25.30    1.10
   1  -4 -14   27.30    1.60
   1   4  14   26.50    1.70
  -1   4 -14   25.40    1.00
   1  -4 -14   28.30    1.40
   1   4  14   25.70    1.60
  -1  -4  14   26.10    1.20
   1  -4 -14   24.60    1.50
  -1   4 -14   26.00    1.40
  -1  -4  14   26.70    1.30
  -1  -4  14   23.50    1.20
   1  -5  14    0.10    0.50
   1  -5  14    0.80    0.60
  -1   5  14   -0.40    1.00
  -1  -5 -14    0.20    0.80
   1   5 -14    0.00    0.80
  -1   5  14    0.80    0.80
  -1  -5 -14   -0.50    0.60
  -1   5 -14   -0.60    0.40
   1  -5 -14   -0.80    0.80
  -1  -5  14    0.40    0.60
  -1   5 -14   -0.90    0.40
   1   5  14    1.00    1.00
   1  -5 -14    0.70    0.90
  -1  -5  14    0.30    0.60
  -1   5 -14   -0.50    0.80
   1   5  14    0.50    0.80
   1  -5 -14    0.30    0.70
   1   6 -14    4.10    1.20
  -1  -6 -14    5.50    1.10
   1   6 -14    6.50    0.80
  -1  -6 -14    5.60    0.90
  -1   6  14    4.90    1.20
  -1   6  14    7.20    1.40
   1   6 -14    5.60    1.20
   1  -6  14    6.00    0.80
   1  -6 -14    3.90    1.10
  -1  -6  14    5.80    0.70
  -1  -6  14    6.50    0.90
   1  -6 -14    5.20    0.90
  -1   6 -14    5.10    1.00
  -1   6 -14    5.60    0.70
   1   6  14    6.70    1.20
   1   6  14    4.50    1.30
   1  -6 -14    5.70    1.10
  -1   7  14   22.20    1.70
  -1  -7 -14   22.80    1.50
  -1   7  14   19.50    1.80
   1  -7  14   23.40    1.20
   1  -7  14   23.10    0.80
  -1  -7 -14   19.20    1.60
   1   7 -14   25.00    1.20
   1  -7 -14   22.70    1.60
   1  -7 -14   21.90    1.50
   1   7  14   22.90    1.80
  -1  -7  14   22.00    0.90
  -1   7 -14   22.40    1.40
  -1   7 -14   19.80    1.10
  -1   7 -14   21.00    0.90
   1   7  14   24.30    1.70
  -1  -7  14   22.00    1.30
   1  -8  14    5.00    0.80
   1   8 -14    4.50    0.80
  -1  -8 -14    3.80    0.90
  -1   8  14    4.30    1.20
  -1   8  14    2.00    1.20
   1  -8  14    3.90    0.40
  -1  -8 -14    4.90    1.20
   1   8 -14    5.00    1.10
   1   8  14    3.80    1.30
  -1  -8  14    5.00    0.90
   1   8  14    2.80    1.20
  -1   8 -14    4.60    0.50
  -1  -8  14    2.90    0.80
   1  -8 -14    3.70    1.00
   1  -8 -14    2.90    0.90
  -1   8 -14    6.00    1.10
  -1   8 -14    4.00    0.70
   1  -9  14    0.90    0.60
  -1  -9 -14    0.10    0.80
   1   9 -14    0.50    0.60
  -1   9  14   -0.60    0.90
   1   9 -14    0.30    0.60
   1   9 -14    0.00    0.90
  -1  -9 -14   -0.50    0.90
  -1   9  14    0.60    1.20
   1   9  14   -1.10    0.90
  -1   9 -14    0.50    0.80
  -1  -9  14    0.90    0.40
  -1  -9  14    1.00    0.70
   1  -9 -14    0.10    0.80
   1   9  14    1.10    1.30
   1  -9 -14    1.40    1.00
  -1   9 -14    0.50    0.60
   1  10 -14    0.80    0.70
  -1  10  14    1.20    1.10
  -1  10  14   -0.40    1.20
   1 -10  14    0.70    0.70
   1  10 -14   -0.30    0.50
  -1 -10 -14    0.50    0.80
   1  10 -14   -0.90    0.80
  -1 -10 -14    0.90    1.00
   1 -10 -14   -0.40    0.80
  -1 -10  14   -0.20    0.30
   1  10  14   -0.30    1.20
  -1  10 -14    1.50    0.60
  -1  10 -14    1.30    1.00
   1 -10 -14   -0.10    1.00
   1  10  14    0.20    1.00
   1 -11  14    7.60    0.90
  -1  11  14    8.20    1.40
   1  11 -14    8.90    1.00
  -1 -11 -14    7.70    1.40
   1  11 -14    8.10    1.30
  -1  11  14    8.10    1.70
  -1 -11 -14    6.00    1.10
   1 -11 -14    7.50    1.20
  -1  11 -14    8.60    0.90
   1  11  14    7.40    1.60
   1  11  14    6.70    1.40
  -1  11 -14    9.30    1.40
  -1 -11  14    8.20    1.00
   1  12 -14    1.20    1.00
  -1 -12 -14   -0.60    0.90
   1  12 -14    2.00    1.30
   1 -12  14   -0.50    0.70
  -1  12  14    0.60    1.20
  -1 -12 -14   -0.20    1.00
  -1  12  14    0.50    1.30
  -1 -12  14   -0.40    0.70
  -1  12 -14    1.20    0.60
   1 -12 -14    0.60    1.10
   1  12  14    0.10    1.40
  -1  12 -14    1.10    0.90
   1  12  14    1.80    1.20
   1 -12 -14   -0.10    0.90
  -1 -13 -14   -1.10    0.90
  -1 -13 -14    0.30    1.10
   1  13 -14    1.90    0.80
  -1  13  14   -0.70    1.10
   1 -13  14    0.60    0.70
   1  13 -14    1.00    1.00
  -1  13  14   -0.60    1.40
   1  13  14   -0.50    1.50
   1 -13 -14    2.90    1.30
  -1  13 -14    1.90    0.90
  -1 -13  14   -0.10    0.70
  -1  13 -14    1.60    0.70
   1 -13 -14   -0.60    1.00
   1  13  14   -1.40    1.10
   1 -13 -14    1.40    1.20
   1 -14  14    0.90    0.70
   1  14 -14    3.80    0.80
   1  14 -14    2.40    1.00
  -1 -14 -14   -0.80    1.00
  -1  14  14    0.90    1.60
  -1 -14 -14   -0.20    1.10
  -1  14  14   -0.80    1.30
   1 -14 -14    2.50    1.40
  -1  14 -14    4.70    1.00
  -1 -14  14    1.60    0.80
   1 -14 -14    2.50    1.20
   1  14  14    0.00    1.50
   1 -14 -14   -0.10    1.10
   1  14  14    0.40    1.30
  -1  14 -14    3.50    1.00
  -1 -15 -14    3.30    1.30
  -1 -15 -14    5.10    1.50
  -1  15  14    1.70    1.50
  -1  15  14    3.50    1.80
  -1 -15  14    3.00    0.90
   1  15  14    1.30    1.60
   1 -15 -14    1.80    1.20
   1  15  14    2.60    1.60
   1 -15 -14    2.30    1.40
   1 -15 -14    1.40    1.30
  -1 -16 -14    0.90    1.40
  -1 -16 -14    0.90    1.60
  -1  16  14   -2.30    1.60
  -1  16  14   -0.50    1.60
   1 -16 -14    0.30    1.60
   1  16  14   -2.80    1.40
   1 -16 -14   -0.80    1.30
   1  16  14   -2.90    1.70
   1 -16 -14    0.20    1.40
  -1   0 -15    2.90    0.80
   1   0 -15    5.50    0.80
  -1   0 -15    4.60    0.90
  -1   0 -15    4.10    0.70
   1   0  15    5.30    1.00
  -1   0  15    3.00    1.00
   1   0 -15    4.30    1.00
   1   0  15    4.20    0.80
  -1   0  15    4.90    0.90
   1  -1  15    3.00    0.70
   1   1 -15    1.30    0.70
  -1   1  15    1.00    1.00
   1   1 -15    1.50    0.60
  -1  -1 -15    1.80    0.90
   1   1 -15    3.20    1.00
   1  -1  15    1.10    0.80
  -1  -1 -15    2.60    0.80
  -1   1 -15    2.50    0.70
  -1  -1  15    2.00    0.70
   1  -1 -15    2.10    0.80
   1  -1 -15    3.10    0.90
   1  -1 -15    2.30    0.60
   1   1  15    2.40    0.90
  -1   1 -15    2.30    0.60
  -1  -1  15    2.20    0.90
  -1   1 -15    2.80    0.80
   1   1  15    1.60    0.80
  -1   2  15   28.30    1.70
   1  -2  15   27.20    1.20
  -1   2  15   27.90    1.50
  -1  -2 -15   30.10    1.80
  -1  -2 -15   27.50    1.60
  -1  -2 -15   29.50    1.40
   1   2 -15   27.30    1.30
   1  -2  15   27.10    1.40
   1   2 -15   27.40    1.30
   1   2 -15   29.40    1.60
  -1   2 -15   28.30    1.30
  -1   2 -15   26.90    1.20
  -1   2 -15   28.00    1.50
   1  -2 -15   26.60    1.50
   1  -2 -15   27.90    1.50
  -1  -2  15   29.90    1.30
   1  -2 -15   29.60    1.40
   1   2  15   25.80    1.70
   1   2  15   25.70    1.70
  -1  -2  15   26.60    1.40
  -1  -3 -15    4.20    1.00
  -1   3  15    5.10    1.00
  -1  -3 -15    4.00    1.00
  -1   3  15    5.50    1.20
   1  -3  15    3.60    0.80
   1   3 -15    3.80    0.70
   1  -3  15    4.30    0.70
  -1  -3 -15    4.10    0.80
   1   3 -15    4.20    1.00
   1  -3 -15    3.70    1.00
  -1   3 -15    4.70    1.00
  -1  -3  15    6.80    1.00
   1  -3 -15    4.70    1.00
  -1  -3  15    3.90    0.70
   1   3  15    4.60    1.00
   1  -3 -15    3.50    0.80
  -1   3 -15    4.50    0.70
   1   3  15    4.20    1.10
  -1   4  15    6.10    1.10
  -1  -4 -15    4.90    1.00
  -1  -4 -15    6.10    1.10
  -1  -4 -15    6.60    0.90
   1   4 -15    5.90    0.70
   1  -4  15    6.30    0.90
  -1   4  15    5.90    1.20
   1  -4  15    6.50    0.80
   1   4 -15    5.40    1.00
  -1   4 -15    5.40    1.20
   1  -4 -15    5.80    1.10
   1  -4 -15    5.60    0.90
  -1  -4  15    6.00    0.80
  -1  -4  15    6.30    0.80
   1   4  15    6.10    1.10
   1  -4 -15    5.50    1.10
  -1   4 -15    6.00    0.70
   1   4  15    5.20    1.20
  -1  -4  15    5.00    0.90
  -1  -5 -15   14.90    1.30
   1  -5  15   12.70    0.90
   1   5 -15   13.00    1.40
  -1   5  15   11.20    1.30
  -1   5  15   16.30    1.70
  -1  -5 -15   13.90    1.40
   1  -5  15   12.60    1.10
  -1  -5  15   11.40    1.20
  -1   5 -15   16.10    2.10
   1  -5 -15   16.00    1.30
  -1  -5  15   12.90    1.00
   1   5  15   15.80    1.60
   1   5  15   14.50    1.60
   1  -5 -15   13.80    1.40
   1  -5 -15   12.00    1.30
  -1   5 -15   11.60    0.80
   1   6 -15   14.60    1.40
   1  -6  15   14.10    0.80
   1   6 -15   13.40    1.00
  -1  -6 -15   14.50    1.30
   1  -6  15   14.90    1.10
  -1   6  15   17.80    1.90
  -1  -6 -15   13.50    1.40
  -1   6  15   14.90    1.50
  -1  -6  15   14.30    0.90
  -1  -6  15   15.50    1.20
   1  -6 -15   12.70    1.40
   1   6  15   16.00    1.70
  -1   6 -15   14.70    1.00
   1  -6 -15   16.60    1.40
   1   6  15   16.10    1.60
  -1   6 -15   17.90    2.00
   1  -6 -15   14.90    1.50
   1  -7  15    6.90    0.60
  -1   7  15   10.80    1.60
   1   7 -15    9.40    1.00
  -1   7  15    6.10    1.20
   1  -7  15    8.40    0.90
  -1  -7 -15    6.50    1.00
  -1  -7 -15    4.60    1.10
   1   7 -15    7.30    1.00
   1   7 -15    8.00    1.20
   1   7  15    7.80    1.30
   1  -7 -15    8.60    1.30
  -1  -7  15    7.60    0.70
   1   7  15    6.60    1.40
   1  -7 -15    9.30    1.30
  -1   7 -15    8.00    1.30
  -1  -7  15    7.70    0.90
   1  -7 -15    7.80    1.10
  -1   7 -15    7.10    0.80
  -1   8  15   -0.30    1.00
  -1  -8 -15    0.50    0.80
   1  -8  15    0.20    0.60
  -1  -8 -15    0.70    1.00
   1   8 -15    0.70    0.70
  -1   8  15   -0.10    1.20
   1   8 -15    2.00    1.00
   1  -8  15    0.90    0.30
   1  -8 -15    0.50    1.10
   1  -8 -15    1.10    0.80
  -1   8 -15    0.70    0.40
  -1  -8  15    1.30    0.70
  -1  -8  15    1.80    0.50
   1   8  15    0.20    1.00
   1  -8 -15    0.90    1.00
   1   8  15    1.70    1.20
  -1   8 -15    0.80    0.60
  -1   8 -15    1.30    0.90
  -1  -9 -15    6.90    1.10
  -1   9  15    8.80    1.60
  -1   9  15    5.90    1.30
   1  -9  15    7.90    0.90
  -1  -9 -15    6.70    1.30
   1   9 -15    8.90    1.40
   1   9 -15    8.50    1.00
   1  -9 -15    7.80    1.30
  -1  -9  15    7.50    0.70
  -1   9 -15    7.10    0.80
   1   9  15    6.00    1.50
  -1   9 -15   10.40    1.30
  -1  -9  15    8.90    1.20
   1   9  15    6.10    1.30
   1  -9 -15    8.10    1.40
   1  -9 -15    7.00    1.10
   1  10 -15    3.00    1.10
  -1 -10 -15    2.50    1.00
  -1  10  15    2.20    1.20
  -1 -10 -15    1.50    1.20
   1  10 -15    3.30    0.80
  -1  10  15    2.60    1.40
   1 -10  15    1.90    0.70
  -1 -10  15    2.80    0.40
  -1 -10  15    2.10    0.80
   1 -10 -15    2.90    1.20
   1  10  15    2.10    1.10
   1  10  15    2.00    1.30
  -1  10 -15    2.80    1.00
   1 -10 -15    2.70    0.90
  -1  10 -15    2.60    0.70
  -1 -11 -15    4.40    1.20
  -1 -11 -15    5.30    1.20
  -1  11  15    5.00    1.40
   1 -11  15    5.20    0.80
  -1  11  15    7.50    1.70
   1  11 -15    6.80    1.30
   1  11 -15    4.80    1.00
  -1 -11  15    5.80    0.90
   1  11  15    3.80    1.30
  -1  11 -15    6.50    1.20
   1 -11 -15    3.20    1.20
  -1  11 -15    7.10    0.90
   1  11  15    6.50    1.60
   1 -11 -15    4.60    1.30
   1 -11 -15    2.80    1.00
   1  12 -15    0.40    1.00
  -1 -12 -15    0.40    1.10
  -1  12  15    0.00    1.40
   1 -12  15    1.80    1.00
   1  12 -15    1.20    0.70
  -1  12  15    0.50    1.20
  -1 -12 -15   -0.50    0.90
  -1 -12  15    0.60    0.70
   1  12  15    0.70    1.30
  -1  12 -15    2.30    1.00
   1 -12 -15    2.10    1.30
   1 -12 -15    1.30    1.20
   1  12  15    0.60    1.20
  -1  12 -15    2.10    0.70
   1 -12 -15   -0.60    0.90
   1  13 -15    8.80    1.00
   1 -13  15    7.50    1.00
  -1 -13 -15    5.00    1.40
  -1 -13 -15    7.70    1.50
  -1  13  15    7.70    1.90
  -1  13  15    5.70    1.50
   1 -13 -15    5.20    1.30
  -1  13 -15   12.60    1.40
   1  13  15    5.50    1.50
   1 -13 -15   11.10    1.70
   1  13  15    7.10    1.80
  -1  13 -15   11.00    1.00
   1 -13 -15    6.90    1.50
  -1 -13  15    8.80    1.10
  -1 -14 -15    0.30    1.10
  -1 -14 -15   -2.00    1.20
  -1  14  15   -0.80    1.60
  -1  14  15   -0.80    1.30
   1 -14 -15   -1.10    1.00
   1  14  15   -0.10    1.60
  -1 -14  15    0.80    0.80
   1 -14 -15    1.40    1.40
   1  14  15   -1.50    1.20
   1 -14 -15    0.10    1.20
  -1  15  15    3.20    3.20
  -1  15  15    2.40    1.70
  -1 -15 -15    3.30    1.50
  -1 -15 -15    4.50    1.50
   1 -15 -15    4.00    1.40
   1 -15 -15    3.00    2.00
   1  15  15    3.20    2.10
   1 -15 -15    0.80    1.40
   1  15  15    5.60    1.80
   1   0 -16   23.60    1.40
   1   0  16   27.30    1.40
   1   0 -16   25.60    1.60
  -1   0 -16   26.10    1.30
   1   0  16   26.40    1.60
  -1   0  16   25.70    1.40
  -1   0 -16   24.80    1.40
   1   0 -16   26.60    1.40
  -1   0 -16   27.20    1.60
  -1  -1 -16    2.90    1.00
   1  -1  16    2.60    0.70
   1   1 -16    3.60    0.70
  -1  -1 -16    2.00    0.90
   1  -1  16    2.70    1.00
   1   1 -16    3.20    0.80
  -1  -1 -16    1.60    0.70
   1   1 -16    5.50    1.00
  -1   1  16    2.10    0.80
  -1   1  16    4.00    1.10
   1  -1 -16    1.80    0.90
   1  -1 -16    1.70    0.70
  -1  -1  16    2.10    0.80
   1   1  16    1.60    0.90
   1   1  16    2.70    0.80
  -1   1 -16    3.30    1.00
  -1   1 -16    2.90    0.80
   1  -1 -16    2.90    1.00
  -1  -1  16    3.50    1.00
  -1  -2 -16    5.10    0.80
  -1  -2 -16    6.10    1.20
  -1   2  16    5.00    0.90
   1   2 -16    4.70    0.80
  -1  -2 -16    6.20    1.10
  -1   2  16    4.80    1.20
   1  -2  16    4.20    0.90
   1  -2  16    6.60    0.80
   1   2 -16    5.00    1.00
   1   2 -16    6.80    0.90
  -1   2 -16    4.90    0.80
  -1   2 -16    5.70    0.80
   1   2  16    5.80    1.00
   1   2  16    5.70    1.20
  -1  -2  16    6.50    0.90
  -1   2 -16    6.00    1.00
  -1  -2  16    4.80    1.00
   1  -2 -16    6.40    1.10
   1  -2 -16    3.80    0.80
   1  -2 -16    5.30    1.10
   1   3 -16    1.00    0.70
   1  -3  16    1.20    0.80
  -1  -3 -16    0.50    0.90
   1  -3  16    1.10    0.60
  -1  -3 -16    0.90    0.90
  -1   3  16    1.80    1.10
  -1   3  16    1.60    0.90
  -1  -3 -16    1.30    0.70
   1   3 -16    1.70    0.90
   1  -3 -16    2.60    1.00
  -1   3 -16    1.10    0.60
   1   3  16    2.80    1.10
  -1   3 -16    2.50    0.90
  -1  -3  16    0.70    0.80
  -1  -3  16    2.30    0.70
   1  -3 -16    2.20    0.70
   1   3  16    1.90    0.90
   1  -3 -16    1.60    1.00
   1   4 -16   17.70    1.50
   1  -4  16   15.50    1.10
  -1   4  16   16.00    1.50
  -1  -4 -16   17.20    1.50
  -1  -4 -16   18.60    1.50
  -1  -4 -16   17.70    1.40
  -1   4  16   18.40    1.70
   1  -4  16   16.10    1.10
   1   4 -16   17.70    1.10
  -1  -4  16   18.50    1.20
  -1  -4  16   16.50    1.20
   1  -4 -16   20.10    1.50
   1   4  16   17.10    1.70
   1   4  16   19.00    1.50
  -1   4 -16   19.60    1.40
   1  -4 -16   17.70    1.40
  -1   4 -16   17.40    1.00
   1  -4 -16   16.50    1.50
  -1  -5 -16    0.60    0.70
   1   5 -16    1.00    1.00
  -1   5  16   -0.60    1.00
   1  -5  16    0.90    0.60
   1  -5  16    0.50    0.60
  -1   5  16    0.40    0.90
  -1  -5 -16    0.50    0.90
  -1  -5 -16   -0.30    0.90
   1  -5 -16    0.20    1.00
  -1  -5  16    0.00    0.60
   1  -5 -16    0.00    0.70
  -1   5 -16    0.80    0.90
   1  -5 -16    1.70    1.00
   1   5  16   -0.80    1.00
  -1  -5  16    2.30    0.70
  -1   5 -16    0.60    0.50
   1   5  16    0.90    0.90
  -1  -5  16    0.00    1.20
   1   6 -16    0.80    0.70
  -1  -6 -16    1.60    1.00
   1  -6  16    1.90    0.60
   1   6 -16    1.50    1.00
  -1   6  16    0.60    1.00
  -1   6  16    2.60    1.20
  -1  -6 -16    1.80    0.80
   1  -6  16    1.70    0.70
   1   6  16    2.30    1.20
  -1  -6  16    1.40    1.40
   1   6  16    1.90    1.00
   1  -6 -16    0.90    1.00
  -1   6 -16    2.50    0.80
   1  -6 -16    2.20    0.80
   1  -6 -16    0.60    1.10
  -1  -6  16    2.50    0.70
  -1   6 -16    1.50    0.60
  -1   6 -16    2.80    1.00
  -1  -7 -16    7.20    1.30
  -1   7  16    3.80    1.10
  -1  -7 -16    4.70    1.00
  -1   7  16    5.50    1.50
   1   7 -16    6.60    0.90
   1   7 -16    6.10    1.20
   1  -7  16    5.60    0.80
   1   7  16    4.90    1.20
  -1   7 -16    6.00    0.80
  -1  -7  16    7.50    1.00
  -1   7 -16    6.70    1.10
   1  -7 -16    7.50    1.10
   1  -7 -16    5.10    1.20
   1   7  16    5.60    1.40
   1  -7 -16    6.20    1.30
  -1  -7  16    6.10    0.70
  -1   8  16   12.50    1.60
  -1  -8 -16   10.00    1.50
  -1  -8 -16    9.70    1.20
  -1   8  16   10.80    1.80
   1   8 -16   13.50    1.50
   1  -8  16    9.60    0.50
   1   8 -16    9.90    1.10
   1  -8  16   10.50    1.10
  -1   8 -16   11.30    1.00
   1   8  16    7.60    1.40
   1   8  16    8.40    1.50
  -1  -8  16    9.30    0.70
   1  -8 -16    9.80    1.50
  -1   8 -16   11.90    1.40
  -1   8 -16   10.10    0.70
   1  -8 -16   11.20    1.50
  -1  -8  16   10.40    1.10
   1  -8 -16    8.40    1.10
  -1  -9 -16    1.30    1.10
  -1  -9 -16    1.90    0.90
  -1   9  16    1.00    1.10
   1  -9  16    0.80    0.70
   1   9 -16    1.30    0.70
   1   9 -16    0.50    1.00
  -1   9  16   -2.60    1.10
  -1   9 -16    1.60    0.60
   1  -9 -16    0.70    0.90
   1   9  16    0.00    1.20
   1   9  16   -0.20    1.30
   1  -9 -16    0.50    1.20
  -1  -9  16    1.50    0.80
  -1   9 -16    2.20    1.00
   1  -9 -16    1.40    1.20
   1 -10  16    2.20    0.80
  -1  10  16    0.00    1.30
   1  10 -16    3.30    0.80
  -1 -10 -16    1.50    1.00
   1  10 -16    1.40    1.00
  -1 -10 -16   -0.40    1.10
  -1  10  16    2.90    1.30
   1 -10 -16    1.70    0.90
  -1  10 -16    0.50    0.90
   1  10  16    1.90    1.40
   1 -10 -16    2.60    1.20
   1 -10 -16    1.10    1.20
  -1 -10  16    1.10    0.70
   1  10  16    2.00    1.20
  -1  10 -16    1.70    0.60
   1  11 -16    7.80    1.30
   1 -11  16    7.80    1.30
  -1  11  16    9.00    1.70
  -1 -11 -16    6.40    1.40
  -1 -11 -16    5.00    1.20
   1  11 -16    6.60    1.00
  -1  11  16    5.80    1.70
   1 -11 -16   10.20    1.50
  -1 -11  16    6.10    1.00
   1  11  16    5.50    1.60
   1 -11 -16    6.00    1.20
   1  11  16    6.90    1.60
   1 -11 -16    7.40    1.50
  -1  11 -16    5.90    1.20
  -1  11 -16    9.20    1.00
   1  12 -16    8.80    1.40
  -1  12  16    4.50    1.40
  -1 -12 -16    5.40    1.40
   1 -12  16    6.00    0.90
  -1  12  16    4.50    1.60
  -1 -12 -16    6.20    1.30
   1  12 -16    7.30    1.00
   1  12  16    6.20    1.70
   1 -12 -16    7.00    1.90
  -1 -12  16    5.50    1.00
   1  12  16    5.30    1.40
  -1  12 -16    7.70    1.30
   1 -12 -16    4.40    1.20
   1 -12 -16    6.40    1.30
  -1 -13 -16   -0.30    1.10
   1 -13  16    2.50    1.00
  -1 -13 -16   -0.70    1.20
   1  13 -16    3.70    0.80
   1  13 -16    3.90    1.10
  -1  13  16    1.00    1.60
  -1  13  16    1.80    1.40
   1  13  16   -0.50    1.30
   1 -13 -16    1.50    1.10
   1 -13 -16    0.30    1.20
   1 -13 -16    1.70    1.40
  -1 -13  16    1.60    0.80
   1  13  16    1.20    1.60
  -1  13 -16    4.50    1.00
  -1 -14 -16    0.30    1.30
  -1  14  16    1.70    2.10
  -1 -14  16    1.40    1.30
   1 -14 -16    0.80    2.60
   1 -14 -16   -1.60    1.40
   1 -14 -16    0.20    1.20
   1  14  16    2.10    2.70
  -1  15  16    0.40    1.90
  -1 -15 -16    2.00    1.60
  -1 -15 -16   -0.20    1.40
  -1  15  16    0.30    1.60
  -1 -15 -16    3.30    1.60
   1 -15 -16    0.60    1.30
   1  15  16    4.70    2.00
   1 -15 -16    2.40    1.90
   1 -15 -16    1.40    1.70
   1  15  16    0.70    1.60
   1   0  17    0.80    0.70
  -1   0 -17    1.10    0.70
   1   0  17   -0.40    0.90
   1   0 -17    0.60    0.80
  -1   0  17    0.50    0.70
  -1   0 -17    0.70    0.90
  -1   0 -17    0.40    0.80
  -1   0  17    0.10    1.00
   1   0 -17    0.80    0.70
   1   0 -17   -0.40    0.90
   1   1 -17    0.30    0.90
   1  -1  17    0.50    0.90
  -1   1  17   -0.30    0.70
  -1  -1 -17    0.40    0.60
  -1  -1 -17   -1.30    0.80
  -1  -1 -17   -1.20    0.80
  -1   1  17    1.00    1.00
   1   1 -17   -0.10    0.60
   1  -1 -17   -0.80    0.80
   1   1  17    1.30    1.00
  -1   1 -17    0.20    0.90
  -1  -1  17    0.40    0.90
   1  -1 -17    1.20    0.70
  -1   1 -17    0.80    0.60
   1  -1 -17    0.20    0.90
   1   1  17    0.00    0.70
  -1   1 -17   -1.00    0.70
  -1  -1  17    0.20    0.70
   1   2 -17   38.80    2.00
   1  -2  17   43.30    1.60
   1   2 -17   41.20    1.70
   1   2 -17   40.60    1.60
  -1  -2 -17   40.20    1.90
  -1  -2 -17   42.10    1.90
  -1   2  17   39.60    2.10
   1  -2  17   40.20    1.80
  -1  -2 -17   43.50    1.70
  -1   2  17   41.30    1.80
   1  -2 -17   41.70    1.70
   1  -2 -17   43.40    1.90
  -1   2 -17   42.10    1.60
   1   2  17   39.90    2.00
  -1   2 -17   37.80    1.80
   1  -2 -17   41.40    2.00
  -1  -2  17   40.40    1.80
  -1   2 -17   41.30    1.60
   1   2  17   41.70    1.80
  -1  -2  17   42.10    1.60
   1  -3  17    0.70    0.80
   1   3 -17    1.10    0.70
  -1  -3 -17    0.20    0.90
  -1  -3 -17    1.00    0.70
  -1   3  17    0.10    1.00
  -1   3  17   -0.60    0.80
   1  -3  17    0.40    0.60
   1   3 -17   -1.00    0.90
  -1  -3 -17    2.00    1.00
  -1   3 -17   -0.40    0.90
   1  -3 -17    0.80    0.90
  -1  -3  17    0.30    0.80
   1   3  17   -0.20    0.80
   1  -3 -17    1.30    0.70
   1   3  17    0.10    1.00
  -1   3 -17    0.00    0.60
   1  -3 -17    2.90    1.10
   1   4 -17    4.20    0.80
   1  -4  17    5.60    0.80
  -1  -4 -17    4.80    0.90
   1  -4  17    4.10    0.80
   1   4 -17    5.30    1.20
  -1   4  17    2.30    1.20
  -1   4  17    3.50    1.00
  -1  -4 -17    4.00    1.10
  -1  -4 -17    5.40    1.20
  -1   4 -17    4.70    0.70
   1   4  17    4.10    1.00
   1  -4 -17    3.90    1.10
   1   4  17    5.10    1.30
  -1   4 -17    5.40    1.10
   1  -4 -17    4.20    1.20
  -1  -4  17    3.40    0.90
  -1  -4  17    2.50    0.80
  -1  -4  17    5.90    1.00
   1  -4 -17    4.90    0.90
  -1  -5 -17    0.80    1.00
   1  -5  17    0.80    0.60
  -1  -5 -17    1.50    0.80
   1   5 -17    1.60    1.00
   1  -5  17   -0.70    0.70
  -1  -5 -17    0.40    1.00
   1  -5  17    2.10    0.70
  -1   5  17    0.30    0.90
  -1   5  17    1.50    1.20
  -1  -5  17    1.40    0.70
  -1  -5  17    0.80    0.70
   1  -5 -17   -0.20    0.70
   1  -5 -17    1.20    1.00
  -1   5 -17    1.20    1.00
   1   5  17    1.20    1.20
   1  -5 -17    1.90    1.00
   1   5  17    1.00    0.90
  -1  -5  17    0.80    0.70
  -1   5 -17    0.70    0.50
  -1  -6 -17   18.70    1.50
  -1  -6 -17   18.50    1.70
   1   6 -17   18.40    1.60
  -1   6  17   17.90    2.00
  -1  -6 -17   16.90    1.60
   1  -6  17   14.30    1.30
  -1   6  17   17.10    1.70
   1   6 -17   14.70    1.10
   1  -6  17   15.70    0.90
  -1  -6  17   18.20    1.40
  -1  -6  17   16.30    1.00
   1   6  17   19.90    1.90
   1   6  17   15.30    1.60
  -1   6 -17   16.70    1.10
  -1   6 -17   16.60    1.50
   1  -6 -17   16.30    1.60
   1  -6 -17   17.00    1.50
   1  -6 -17   16.50    1.60
  -1  -7 -17    0.30    0.80
  -1   7  17   -1.50    1.10
   1   7 -17    0.40    1.00
  -1   7  17    0.50    1.00
   1  -7  17    0.60    0.80
   1   7 -17   -0.30    0.60
   1  -7  17    0.10    0.50
  -1  -7 -17   -1.60    0.90
  -1  -7 -17    1.00    1.10
   1  -7 -17   -1.10    0.80
   1   7  17   -0.20    1.20
  -1   7 -17    1.10    0.60
  -1  -7  17    0.90    0.60
   1   7  17    0.40    1.00
   1  -7 -17   -0.50    1.00
  -1  -7  17   -0.80    0.70
  -1   7 -17    0.50    1.00
   1  -7 -17    2.30    1.20
  -1  -8 -17    1.30    0.90
  -1   8  17    0.90    1.20
  -1   8  17   -0.20    1.20
  -1  -8 -17   -0.10    1.10
   1  -8  17    0.80    0.40
   1   8 -17    1.00    0.70
   1   8 -17    2.00    1.10
  -1  -8 -17    0.50    1.10
  -1   8 -17    0.80    1.00
   1   8  17    1.30    1.30
   1  -8 -17    0.80    1.10
  -1  -8  17    0.90    0.70
   1  -8 -17    2.20    1.20
  -1   8 -17    0.30    0.60
   1   8  17   -0.10    1.30
  -1  -8  17    1.60    0.50
   1  -8 -17    0.00    0.80
  -1   9  17    0.40    1.40
   1   9 -17    1.80    1.10
  -1  -9 -17    0.40    1.20
  -1  -9 -17    0.60    0.90
  -1  -9 -17   -0.10    1.10
   1  -9  17   -0.30    0.80
  -1   9  17   -0.50    1.00
   1   9  17   -0.70    1.30
  -1   9 -17    1.20    1.00
   1  -9 -17   -0.60    0.90
   1  -9 -17    0.60    1.10
  -1   9 -17    1.50    0.60
  -1  -9  17    0.70    0.80
   1   9  17   -1.00    1.10
   1  -9 -17   -0.70    1.20
  -1 -10 -17   17.10    1.90
  -1 -10 -17   10.80    1.30
   1 -10  17   12.70    1.20
  -1  10  17   13.60    1.80
  -1 -10 -17   14.10    1.70
  -1  10  17   10.10    1.80
   1  10 -17   12.90    1.60
   1  10 -17   13.90    1.20
   1  10  17   12.90    1.90
  -1 -10  17   11.90    1.20
   1 -10 -17   12.60    1.70
  -1  10 -17   11.60    1.40
   1 -10 -17   10.30    1.30
   1 -10 -17   11.70    1.60
   1  10  17   10.10    1.70
  -1  10 -17   12.80    1.00
  -1 -11 -17   -0.20    1.00
  -1  11  17    0.30    1.40
  -1 -11 -17   -1.10    1.10
   1  11 -17    2.20    0.70
  -1  11  17   -0.50    1.20
  -1 -11 -17    0.90    1.30
   1 -11  17    2.60    0.70
   1  11 -17    1.70    1.10
  -1  11 -17    1.30    0.60
  -1  11 -17    0.90    0.90
   1 -11 -17    2.90    1.40
   1  11  17   -0.90    1.30
  -1 -11  17   -0.20    0.70
   1 -11 -17   -0.50    0.90
   1  11  17   -0.30    1.20
   1 -11 -17   -0.40    1.20
  -1 -12 -17   -1.20    0.90
   1 -12  17   -0.40    0.60
  -1 -12 -17    1.30    1.30
  -1 -12 -17   -1.50    1.20
  -1  12  17    1.10    1.50
  -1  12  17   -0.90    1.20
   1  12 -17    2.80    1.10
  -1 -12  17    0.50    0.70
  -1  12 -17    3.60    1.00
   1 -12 -17   -1.30    0.90
   1  12  17   -0.80    1.20
   1 -12 -17    1.50    1.40
   1  12  17    0.10    1.50
   1 -12 -17    0.40    1.20
  -1  13  17    0.50    1.70
  -1 -13 -17    2.70    1.40
  -1 -13 -17    0.90    1.50
  -1  13  17   -1.40    1.30
  -1 -13 -17    0.00    1.10
   1 -13 -17   -0.20    1.50
   1 -13 -17   -0.40    1.10
   1  13  17   -0.30    1.40
  -1 -13  17    2.10    0.80
   1 -13 -17   -0.30    1.30
   1  13  17    0.00    1.50
  -1 -14 -17    2.60    1.30
  -1 -14 -17    4.90    2.30
  -1  14  17    3.70    1.90
  -1 -14 -17    6.60    1.80
  -1  14  17    3.00    1.70
   1 -14 -17    7.10    1.80
   1  14  17    2.90    1.90
   1  14  17    3.00    1.70
   1 -14 -17    2.90    1.40
  -1   0  18    7.70    1.30
  -1   0  18    9.20    1.10
   1   0  18    6.90    1.30
   1   0  18    6.50    1.00
  -1   0 -18    5.90    0.90
   1   0 -18    7.50    0.90
  -1   0 -18    6.90    1.00
   1   0 -18    9.00    1.30
  -1   0 -18    8.40    1.30
   1   0 -18    7.40    1.10
  -1   1  18   -0.10    0.80
   1   1 -18    0.50    0.70
  -1  -1 -18   -0.20    0.90
   1  -1  18    0.20    0.70
   1   1 -18   -0.10    1.00
   1   1 -18    0.60    0.80
   1  -1  18    1.30    0.90
  -1  -1 -18    1.20    1.00
  -1  -1 -18    1.20    0.70
  -1   1  18    0.70    1.10
   1   1  18    1.00    0.80
  -1   1 -18    0.90    1.00
   1  -1 -18    0.60    1.00
   1  -1 -18    1.20    0.70
  -1   1 -18    0.60    0.80
   1  -1 -18    0.80    0.90
   1   1  18   -0.40    1.00
  -1  -1  18    1.00    1.00
  -1  -1  18   -0.20    0.70
  -1   1 -18    0.30    0.70
   1  -2  18    1.10    0.70
   1  -2  18    1.90    1.10
  -1  -2 -18    4.60    1.10
   1   2 -18    2.50    0.80
  -1  -2 -18    1.30    0.70
   1   2 -18    2.60    1.60
  -1  -2 -18    2.60    1.00
   1   2 -18    1.40    1.00
  -1   2  18    2.80    1.20
  -1   2  18    1.50    0.90
   1  -2 -18    1.00    0.70
  -1  -2  18    0.80    0.90
  -1   2 -18    2.10    0.80
   1  -2 -18    1.60    1.00
   1   2  18    0.70    0.80
   1  -2 -18    0.90    1.00
  -1  -2  18    1.50    0.80
  -1   2 -18    2.20    1.00
   1   2  18    0.80    1.00
  -1   2 -18    2.00    0.70
   1   3 -18    0.60    0.70
   1   3 -18    1.10    1.00
  -1   3  18    0.40    1.10
  -1  -3 -18    1.40    1.10
  -1   3  18    0.30    0.80
   1  -3  18    0.10    0.80
  -1  -3 -18    1.00    1.00
  -1  -3 -18    0.90    0.70
   1   3  18   -0.70    1.00
  -1  -3  18    1.60    0.70
  -1   3 -18    2.00    1.00
  -1   3 -18    1.50    0.70
   1  -3 -18    0.10    1.00
   1  -3 -18    1.50    1.00
  -1  -3  18    0.90    0.90
   1  -3 -18   -0.40    0.70
   1   3  18   -0.20    0.90
   1  -4  18    0.50    0.80
  -1  -4 -18    0.70    0.70
  -1   4  18    1.40    1.20
  -1   4  18    1.90    1.00
  -1  -4 -18    2.20    1.00
  -1  -4 -18    0.30    1.00
   1  -4  18    1.00    0.70
   1   4 -18    1.20    0.70
   1   4 -18    0.80    1.00
   1  -4  18   -0.10    0.60
   1   4  18    0.60    0.90
  -1   4 -18    0.30    1.00
  -1  -4  18    0.00    0.70
  -1   4 -18    0.70    0.60
   1  -4 -18    0.00    0.70
   1  -4 -18    2.50    1.10
  -1  -4  18    1.20    0.80
   1  -4 -18   -0.10    1.00
   1   4  18    0.80    1.10
  -1  -4  18    0.50    0.70
   1   5 -18    0.30    1.00
  -1  -5 -18    2.00    1.10
  -1  -5 -18    0.30    0.80
   1  -5  18    1.00    0.70
  -1   5  18    1.30    1.20
   1  -5  18    1.00    0.70
   1  -5  18   -0.10    0.60
  -1  -5 -18    1.10    1.10
  -1   5  18    0.60    1.00
  -1  -5  18    1.40    0.70
   1   5  18    0.20    1.00
  -1  -5  18    1.20    0.80
  -1   5 -18    0.30    1.00
   1  -5 -18    0.40    1.10
  -1  -5  18    1.00    0.70
   1  -5 -18   -0.10    0.80
   1  -5 -18    0.60    1.10
   1   5  18    0.50    1.20
  -1   5 -18    0.50    0.60
   1   6 -18   -1.30    0.60
  -1  -6 -18   -0.50    1.00
  -1  -6 -18   -0.60    1.60
   1  -6  18    0.50    0.60
  -1  -6 -18   -0.40    0.80
  -1   6  18    0.40    1.00
  -1   6  18    1.00    1.20
   1  -6  18    0.90    0.70
   1   6 -18    1.20    1.00
   1  -6 -18   -1.00    0.80
   1   6  18    0.50    1.00
  -1  -6  18    1.70    0.70
   1  -6 -18    1.60    1.50
  -1  -6  18    0.20    0.70
   1   6  18    0.30    1.30
   1  -6 -18   -0.60    1.10
  -1   6 -18   -0.70    0.60
  -1   6 -18    0.60    1.00
  -1  -7 -18   -0.70    1.00
  -1   7  18   -1.50    1.00
  -1  -7 -18   -0.30    1.10
   1  -7  18    0.40    0.70
   1  -7  18    0.80    0.50
  -1   7  18    4.00    1.40
  -1  -7 -18   -1.00    0.80
   1   7 -18    1.10    0.70
   1   7 -18    1.60    1.00
   1  -7 -18   -0.80    0.80
  -1  -7  18    0.60    0.60
   1  -7 -18   -1.10    1.10
  -1  -7  18    0.80    0.80
   1   7  18   -2.50    1.20
  -1   7 -18    0.80    1.00
  -1   7 -18    1.20    0.60
   1  -7 -18   -0.20    1.10
  -1  -8 -18   -0.10    0.90
  -1  -8 -18    0.40    1.10
   1   8 -18    1.90    1.10
   1  -8  18    1.40    0.70
   1   8 -18    1.40    0.70
  -1   8  18    0.80    1.20
  -1  -8 -18   -1.40    1.10
  -1   8  18   -0.50    1.30
  -1   8 -18    1.00    1.00
   1   8  18    1.00    1.40
  -1  -8  18    3.00    0.80
   1  -8 -18   -1.40    0.80
   1  -8 -18    1.30    1.20
   1  -8 -18    2.00    1.20
   1   8  18    4.80    1.30
  -1  -8  18    0.80    0.50
  -1   8 -18    0.60    0.60
  -1   9  18   -1.70    1.00
  -1   9  18   -0.90    1.30
   1   9 -18    1.10    1.10
  -1  -9 -18    1.00    1.20
  -1  -9 -18    2.70    1.30
   1   9 -18    1.20    0.70
   1  -9  18    1.70    0.70
  -1  -9 -18    0.30    0.90
   1  -9 -18    1.20    1.30
   1  -9 -18    0.10    0.90
  -1   9 -18    1.50    0.60
   1   9  18    1.90    1.20
  -1   9 -18    1.80    1.00
   1  -9 -18    1.80    1.30
  -1  -9  18    0.20    0.70
   1   9  18    2.10    1.50
   1 -10  18    1.00    0.70
   1  10 -18    1.20    1.00
   1  10 -18    1.20    0.70
  -1 -10 -18    1.10    1.00
  -1 -10 -18    0.20    1.30
  -1 -10 -18    2.60    1.30
  -1  10  18   -0.10    1.70
  -1  10  18    0.80    1.30
   1 -10 -18   -1.50    1.20
   1 -10 -18    0.20    1.00
  -1  10 -18    2.10    0.60
   1  10  18    0.90    1.80
   1  10  18   -0.30    1.20
  -1 -10  18    1.80    0.80
   1 -10 -18    0.30    1.30
  -1  10 -18    3.00    1.00
  -1  11  18    0.30    1.30
   1 -11  18    2.10    0.70
  -1 -11 -18    2.00    1.40
  -1 -11 -18    0.60    1.30
   1  11 -18    2.00    0.70
   1  11 -18    2.90    1.10
  -1 -11 -18   -0.30    1.00
  -1  11  18    0.20    1.40
   1 -11 -18    0.50    1.30
   1  11  18   -0.40    1.50
  -1 -11  18    2.00    0.80
   1  11  18    2.70    1.30
   1 -11 -18   -2.00    0.90
   1 -11 -18    1.70    1.40
  -1  11 -18    2.40    1.00
  -1  12  18    2.40    1.60
   1  12 -18    3.70    1.10
  -1 -12 -18    1.90    1.30
  -1  12  18    0.90    1.40
  -1 -12 -18    3.50    1.50
  -1 -12 -18   -0.40    1.00
   1 -12 -18   -0.10    1.10
   1 -12 -18    4.50    1.60
   1 -12 -18    1.70    1.40
   1  12  18    2.00    1.40
   1  12  18    0.90    1.60
  -1 -12  18    1.80    0.80
  -1 -13 -18    3.70    1.60
  -1  13  18    2.80    1.90
  -1 -13 -18    2.80    2.70
  -1 -13 -18    0.90    1.20
  -1  13  18   -0.20    1.40
   1  13  18    0.10    1.50
   1 -13 -18    3.10    1.70
   1 -13 -18    0.80    1.30
   1  13  18    0.00    1.80
   1   0 -19    8.10    1.00
   1   0 -19    7.80    1.40
  -1   0 -19    6.00    1.00
  -1   0  19    6.50    1.30
   1   0  19    7.60    1.00
  -1   0  19    8.90    1.10
   1   0  19    8.30    1.30
   1   0 -19    8.20    1.10
  -1   0 -19    9.20    1.00
  -1   0 -19    6.50    1.30
  -1   1  19    1.00    1.10
   1  -1  19    1.50    1.00
   1   1 -19   -0.40    0.80
  -1  -1 -19   -0.80    0.90
   1   1 -19    0.40    0.70
  -1  -1 -19    0.20    1.00
  -1  -1 -19    0.70    0.70
  -1   1  19    0.70    0.80
   1   1 -19   -1.50    1.00
   1  -1  19   -0.20    0.70
   1  -1 -19    0.70    1.10
   1   1  19    1.00    1.10
   1  -1 -19    0.50    0.70
  -1  -1  19    1.70    1.00
   1   1  19    1.50    0.80
  -1  -1  19    0.20    0.70
  -1   1 -19    0.00    0.70
  -1   1 -19    2.20    1.00
   1  -1 -19    0.10    0.90
  -1   1 -19    0.60    0.80
   1   2 -19    3.80    0.90
  -1  -2 -19    3.90    1.10
  -1  -2 -19    2.30    1.10
   1  -2  19    2.40    0.80
   1   2 -19    3.40    1.20
  -1  -2 -19    2.90    0.80
  -1   2  19    3.40    1.00
   1  -2  19    3.50    1.10
   1   2 -19    3.30    0.90
  -1   2  19    2.60    1.20
  -1   2 -19    4.10    0.90
   1   2  19    2.40    1.10
  -1   2 -19    2.70    1.10
  -1   2 -19    3.10    0.80
   1   2  19    2.30    0.90
   1  -2 -19    1.80    1.00
   1  -2 -19    2.90    0.80
  -1  -2  19    1.90    0.80
   1  -2 -19    4.10    1.20
  -1  -2  19    2.50    1.00
  -1  -3 -19    0.50    1.00
  -1  -3 -19    0.10    0.70
  -1   3  19    0.50    1.20
  -1   3  19   -0.10    0.90
   1  -3  19    2.30    1.70
  -1  -3 -19   -0.90    0.90
   1  -3  19    0.10    0.70
   1   3 -19    0.60    0.90
   1   3 -19    1.00    1.00
   1  -3 -19    0.60    0.80
  -1   3 -19   -0.20    0.70
   1  -3 -19    0.30    1.10
   1  -3 -19   -0.10    1.00
   1   3  19    0.70    1.10
  -1   3 -19    0.10    1.00
   1   3  19    3.10    1.00
  -1  -3  19    1.70    0.80
  -1  -3  19   -1.20    0.80
   1   4 -19    6.50    1.30
   1   4 -19    5.90    0.90
  -1  -4 -19    6.50    1.20
   1  -4  19    5.30    0.90
  -1   4  19    6.90    1.20
   1  -4  19    6.20    0.90
  -1   4  19    3.80    1.30
   1  -4  19    6.70    1.00
  -1  -4 -19    5.00    1.00
   1   4  19    6.20    1.50
  -1   4 -19    6.50    1.30
   1   4  19    6.50    1.20
   1  -4 -19    5.70    1.20
  -1  -4  19    6.50    1.00
  -1  -4  19    5.80    1.50
   1  -4 -19    5.50    1.00
  -1  -4  19    6.30    0.90
   1  -4 -19    5.10    1.80
  -1   4 -19    6.00    0.80
   1  -5  19    1.30    0.70
  -1  -5 -19    1.70    1.10
  -1   5  19    0.10    1.00
   1   5 -19    0.80    1.00
  -1  -5 -19    1.90    1.20
  -1  -5 -19    1.50    0.80
   1  -5  19    0.80    0.70
  -1   5  19    1.30    1.20
  -1   5 -19    2.30    0.60
   1   5  19    1.00    1.20
   1  -5 -19   -0.20    1.20
   1  -5 -19   -0.20    1.10
  -1  -5  19    0.90    0.80
  -1   5 -19    0.80    1.00
   1  -5 -19    0.90    1.10
   1   5  19    2.00    1.10
  -1  -5  19    1.80    0.80
   1  -6  19    0.50    0.60
   1   6 -19   -0.50    0.60
   1  -6  19   -0.80    0.60
  -1  -6 -19   -0.70    0.80
   1   6 -19    0.30    1.00
  -1  -6 -19   -1.40    1.00
  -1   6  19   -0.10    1.00
  -1   6  19    0.20    1.20
  -1  -6 -19   -0.20    1.10
   1   6  19   -1.10    1.30
   1  -6 -19   -0.70    1.10
   1   6  19    1.00    1.30
  -1   6 -19   -0.20    1.00
  -1  -6  19    1.20    0.70
  -1  -6  19    0.20    0.70
   1  -6 -19   -0.40    0.80
   1  -6 -19    0.20    1.10
   1   7 -19   -0.20    1.10
  -1  -7 -19    0.50    1.20
  -1   7  19   -1.20    1.10
  -1   7  19    0.60    1.10
  -1  -7 -19    0.80    1.10
   1  -7  19    1.70    0.50
  -1  -7 -19   -0.30    0.80
   1   7 -19    0.80    0.70
   1  -7  19    0.10    0.70
  -1   7 -19    0.20    1.00
  -1   7 -19    1.10    0.70
   1  -7 -19   -0.40    0.90
  -1  -7  19    0.40    0.60
   1   7  19    1.20    1.10
   1  -7 -19   -1.50    1.20
   1   7  19   -1.30    1.20
   1  -7 -19   -0.10    1.10
  -1  -7  19    1.00    0.80
  -1  -8 -19   -0.50    0.80
   1   8 -19    2.00    1.10
   1   8 -19    0.50    0.70
  -1   8  19   -0.40    1.10
  -1   8  19    1.70    1.40
   1  -8  19    1.20    0.80
  -1  -8 -19    0.10    1.10
  -1  -8 -19    1.10    1.20
  -1  -8  19    2.50    0.80
   1  -8 -19    0.10    0.90
   1  -8 -19    0.80    1.20
   1   8  19   -0.30    1.20
  -1   8 -19    0.80    0.70
  -1   8 -19    2.10    1.10
   1   8  19    1.00    1.30
   1  -8 -19    0.00    1.20
  -1   9  19    3.00    1.50
   1   9 -19    0.60    1.10
  -1  -9 -19    0.50    1.20
   1  -9  19    1.10    0.70
  -1  -9 -19    1.80    1.10
  -1   9  19    0.90    1.30
   1   9 -19    2.80    0.70
  -1  -9 -19    0.30    1.30
  -1  -9  19    1.70    0.80
   1  -9 -19   -0.40    1.20
   1  -9 -19    1.30    1.30
   1  -9 -19   -0.10    0.90
  -1   9 -19    0.70    1.10
   1   9  19   -0.10    1.20
   1   9  19    0.10    1.40
  -1   9 -19    2.70    0.70
  -1 -10 -19   -1.50    0.90
  -1 -10 -19    1.00    1.30
  -1  10  19   -1.10    1.20
  -1 -10 -19   -0.10    1.20
   1  10 -19    2.90    0.70
   1  10 -19    1.20    1.10
   1 -10  19    1.50    0.70
  -1  10  19    0.70    1.60
  -1  10 -19    2.50    1.00
   1 -10 -19    1.10    1.40
  -1  10 -19    0.60    0.70
   1  10  19    0.50    1.40
  -1 -10  19    1.10    0.80
   1 -10 -19   -0.10    1.00
   1 -10 -19    0.90    1.30
   1  10  19    0.50    1.20
   1  11 -19    0.90    1.00
   1  11 -19    1.80    1.00
  -1 -11 -19    1.80    1.40
  -1 -11 -19    0.60    1.10
  -1  11  19    1.70    1.70
  -1  11  19   -1.50    1.20
  -1 -11 -19    1.30    1.40
   1  11  19    1.10    1.40
  -1  11 -19    2.90    1.10
  -1 -11  19    2.40    0.80
   1 -11 -19    1.30    1.40
   1 -11 -19    2.10    1.50
   1 -11 -19   -0.10    1.10
  -1  12  19   -3.00    1.30
  -1 -12 -19   -1.60    1.10
  -1  12  19    3.60    2.00
  -1 -12 -19   -0.90    2.10
  -1 -12 -19    2.20    1.60
   1  12 -19    5.50    1.30
   1  12  19    1.40    1.70
   1 -12 -19   -1.80    1.10
   1 -12 -19    0.80    1.60
   1  12  19   -1.10    1.40
  -1  12 -19    5.40    1.10
  -1  13  19    2.10    2.10
  -1 -13 -19    3.70    1.70
   1  13 -19    5.90    1.60
  -1 -13 -19   -2.60    1.40
  -1 -13 -19   -2.70    1.20
  -1  13  19    0.40    1.80
   1 -13 -19   -1.30    1.20
   1 -13 -19   -3.10    1.40
   1 -13 -19    1.10    1.70
   1  13  19    0.10    1.90
   1  13  19   -0.50    1.50
  -1   0 -20    0.40    0.90
   1   0 -20    1.10    0.90
  -1   0  20    1.30    1.10
  -1   0  20    2.00    0.80
   1   0 -20    1.10    0.80
   1   0  20    1.20    0.80
  -1   0 -20    3.70    1.20
   1   0  20    5.00    1.20
  -1   0 -20    1.20    0.80
   1   0 -20    1.40    1.10
  -1  -1 -20    6.10    1.10
  -1  -1 -20    7.50    1.40
   1   1 -20    5.60    1.10
   1   1 -20    7.50    1.00
   1   1 -20    6.30    1.40
   1  -1  20    5.80    1.00
  -1   1  20    6.20    1.10
  -1  -1 -20    7.30    1.00
  -1   1  20    6.00    1.30
   1  -1  20    6.50    1.20
   1  -1 -20    7.00    1.00
  -1   1 -20    6.70    1.00
  -1  -1  20    5.90    1.20
  -1   1 -20    9.10    1.40
   1   1  20    6.70    1.10
  -1   1 -20    6.90    1.00
  -1  -1  20    5.70    1.00
   1  -1 -20    5.60    1.10
   1   1  20    6.20    1.30
   1  -2  20    1.80    0.80
   1   2 -20    2.40    0.90
  -1  -2 -20    1.00    1.00
   1   2 -20    1.70    1.10
  -1  -2 -20    1.40    0.80
  -1   2  20    2.00    1.00
  -1  -2 -20    1.30    1.20
   1  -2  20    1.30    1.00
  -1   2  20    1.10    1.20
   1  -2 -20    0.50    1.10
  -1   2 -20    2.60    1.10
  -1   2 -20    1.40    0.80
  -1  -2  20    1.30    1.00
   1   2  20    1.90    1.20
   1   2  20    1.80    0.90
  -1   2 -20    1.70    0.80
  -1  -2  20    1.80    0.80
   1  -2 -20    0.50    0.80
   1  -2 -20    1.70    1.00
  -1  -3 -20   -0.80    0.70
  -1   3  20    0.00    0.90
   1   3 -20   -0.20    1.10
   1   3 -20    0.10    0.80
  -1  -3 -20   -0.30    1.00
   1  -3  20    1.40    1.00
  -1   3  20    1.20    1.30
   1  -3  20    1.00    0.70
  -1  -3 -20   -0.20    1.10
   1  -3 -20   -0.30    1.00
  -1  -3  20    0.80    0.80
  -1   3 -20   -1.20    0.70
   1   3  20    1.70    1.20
   1  -3 -20    1.60    1.20
  -1   3 -20   -0.80    1.00
   1  -3 -20   -0.50    0.70
  -1  -3  20   -0.40    0.90
   1   3  20    0.60    0.90
  -1  -4 -20   -1.30    1.00
   1  -4  20    0.30    0.70
   1   4 -20   -0.50    1.00
   1  -4  20   -0.10    0.60
   1  -4  20    0.90    1.30
   1   4 -20   -0.40    1.00
  -1  -4 -20    0.20    1.10
  -1   4  20   -0.50    1.10
  -1   4  20    1.40    2.30
  -1  -4  20    0.80    0.90
  -1  -4  20    0.90    0.70
   1  -4 -20    2.30    1.20
   1   4  20   -1.10    0.90
  -1   4 -20   -0.30    0.60
  -1   4 -20   -1.30    1.00
  -1  -4  20    0.60    0.80
   1   4  20    1.30    1.20
   1  -4 -20   -0.20    0.80
   1  -4 -20   -0.60    1.10
  -1   5  20   -1.30    0.90
  -1   5  20    0.70    1.30
   1   5 -20    0.90    1.10
   1  -5  20    1.50    0.80
  -1  -5 -20    1.70    1.10
   1  -5  20    2.00    0.80
  -1  -5 -20    2.20    1.20
  -1  -5 -20    0.40    0.90
   1  -5 -20   -0.60    1.10
  -1   5 -20    1.80    1.10
   1  -5 -20    0.90    0.90
   1   5  20    1.80    1.30
   1  -5 -20    2.00    1.20
  -1  -5  20    1.20    0.80
   1   5  20    2.20    1.10
  -1  -5  20    1.80    1.30
  -1   5 -20    1.70    0.70
  -1   6  20   -1.30    1.00
  -1  -6 -20   -0.10    1.20
  -1  -6 -20   -1.00    0.80
   1  -6  20   -0.50    0.70
   1  -6  20   -0.40    0.60
  -1  -6 -20    0.30    1.20
   1   6 -20   -0.40    0.70
  -1   6  20   -0.60    1.20
   1   6 -20    0.90    1.10
   1  -6 -20   -1.60    0.80
  -1   6 -20    0.90    1.10
   1  -6 -20   -2.30    1.10
  -1  -6  20   -0.40    0.70
  -1   6 -20   -1.30    0.60
  -1  -6  20   -0.40    0.70
   1  -6 -20    0.50    1.20
   1   6  20    1.10    1.30
   1   6  20    1.00    1.10
  -1  -7 -20    2.50    1.30
  -1  -7 -20    4.70    1.40
   1   7 -20    4.30    0.90
  -1   7  20    3.20    1.30
   1  -7  20    3.40    0.90
  -1  -7 -20    3.20    1.10
  -1   7  20    2.70    1.50
   1   7 -20    2.00    1.20
  -1  -7  20    4.60    0.70
  -1   7 -20    3.40    0.80
  -1  -7  20    2.60    0.90
   1  -7 -20    2.30    1.30
  -1   7 -20    4.90    1.20
   1   7  20    5.00    1.60
   1   7  20    2.10    1.20
   1  -7 -20    3.30    1.00
   1  -7 -20    3.70    1.30
  -1  -8 -20    0.50    0.90
   1   8 -20    0.70    0.70
  -1   8  20   -0.80    1.10
  -1  -8 -20   -0.30    1.20
  -1  -8 -20    1.90    1.30
  -1   8  20    0.50    1.40
   1  -8  20    2.10    0.80
   1   8 -20    1.40    1.10
   1  -8 -20    0.70    1.00
  -1   8 -20    0.90    1.10
   1   8  20   -1.50    1.30
  -1   8 -20    1.00    0.70
   1   8  20   -0.40    1.20
   1  -8 -20    0.00    1.30
   1  -8 -20    1.10    1.30
  -1  -8  20    2.30    0.80
  -1  -9 -20    1.10    1.00
  -1  -9 -20    0.30    1.30
  -1  -9 -20    1.70    1.80
   1  -9  20    0.90    0.70
   1   9 -20    2.00    1.20
   1   9 -20    1.90    0.80
  -1   9  20    2.90    1.60
  -1   9  20    1.50    1.30
   1  -9 -20    0.10    1.30
   1   9  20   -0.70    1.50
  -1  -9  20    1.00    0.80
   1  -9 -20    0.50    1.30
  -1   9 -20    0.80    1.00
   1  -9 -20    0.20    1.00
   1   9  20    0.00    1.20
  -1  10  20    2.30    1.70
  -1  10  20   -0.60    1.30
  -1 -10 -20    0.90    1.30
   1  10 -20    3.50    0.90
  -1 -10 -20    0.80    1.10
  -1 -10 -20    2.60    1.50
   1 -10  20    1.20    1.00
   1 -10 -20    0.60    1.10
  -1  10 -20    2.90    1.10
   1 -10 -20    0.00    1.40
   1  10  20   -1.30    1.30
   1  10  20   -0.50    1.60
  -1 -10  20    2.20    0.80
   1 -10 -20    1.40    1.40
  -1  11  20   -0.10    1.50
  -1  11  20    2.40    1.90
  -1 -11 -20   -0.20    1.70
  -1 -11 -20    1.10    1.30
  -1 -11 -20    0.40    1.50
   1  11 -20    4.00    1.30
   1  11  20    1.40    1.90
   1 -11 -20    0.80    1.60
  -1  11 -20    5.00    1.20
   1 -11 -20   -0.50    1.20
   1 -11 -20    1.10    2.10
  -1 -11  20    2.70    1.10
   1  11  20    2.60    2.20
   1  12 -20    4.80    1.30
  -1 -12 -20   -2.40    1.20
  -1  12  20   -1.50    1.50
  -1  12  20   -0.50    1.80
  -1 -12 -20   -0.80    1.60
  -1 -12 -20   -0.20    1.60
   1 -12 -20    1.20    1.70
   1  12  20   -1.80    1.50
   1 -12 -20   -0.50    1.50
   1  12  20    3.00    2.40
   1 -12 -20   -1.00    1.20
  -1   0 -21   12.90    1.40
  -1   0  21    9.50    1.50
  -1   0  21   11.10    1.20
   1   0 -21    9.90    1.20
   1   0  21    9.00    1.10
   1   0  21   10.80    1.50
   1   0 -21   10.70    1.50
  -1   0 -21   11.00    1.30
   1   0 -21   11.20    1.30
  -1   0 -21    9.90    1.50
  -1   1  21    1.00    1.10
   1  -1  21    1.20    1.10
   1   1 -21    0.70    1.20
   1   1 -21    0.40    0.90
   1  -1  21   -0.10    0.80
   1   1 -21    0.60    0.80
  -1  -1 -21    1.40    1.00
  -1  -1 -21    0.50    1.10
  -1  -1 -21    0.50    0.80
  -1   1  21    0.30    0.80
   1   1  21    1.80    1.20
  -1   1 -21    2.20    0.90
  -1   1 -21    1.80    0.90
   1  -1 -21    1.10    0.80
   1   1  21    0.90    0.90
   1  -1 -21    2.00    1.20
  -1  -1  21    2.70    1.10
  -1  -1  21    0.80    0.80
   1  -1 -21    2.00    1.00
  -1   1 -21    2.30    1.20
   1   2 -21    1.60    0.90
  -1   2  21    1.50    1.20
  -1   2  21    1.80    0.90
  -1  -2 -21    1.60    0.80
  -1  -2 -21    2.30    1.20
   1  -2  21    1.40    1.00
  -1  -2 -21    0.10    1.00
   1  -2  21    1.50    0.80
   1   2 -21    0.60    1.20
  -1  -2  21    2.40    1.10
  -1   2 -21    0.50    0.80
  -1  -2  21    0.80    0.80
   1   2  21    0.00    0.90
  -1   2 -21    0.30    0.80
  -1   2 -21    1.00    1.60
   1  -2 -21    1.70    1.10
   1   2  21    1.10    1.20
   1  -2 -21    0.20    0.80
   1  -2 -21   -0.20    1.10
   1   3 -21    0.60    1.10
   1   3 -21    0.40    0.80
  -1  -3 -21    0.30    0.80
  -1  -3 -21   -0.20    1.10
  -1   3  21    2.00    1.50
   1  -3  21   -0.90    0.70
  -1   3  21    0.90    1.10
   1  -3  21    1.80    1.00
  -1  -3 -21   -0.30    1.10
   1   3  21   -0.50    1.80
  -1  -3  21    0.30    0.90
   1   3  21   -0.90    0.90
   1  -3 -21   -1.00    1.10
   1  -3 -21    0.20    0.80
  -1  -3  21   -1.00    0.70
  -1   3 -21   -0.10    0.70
  -1  -4 -21    7.80    1.10
   1  -4  21   12.10    1.30
   1  -4  21    9.40    1.20
  -1   4  21    8.50    1.70
   1   4 -21   11.90    1.60
  -1  -4 -21   11.20    1.50
  -1   4  21    9.30    1.30
   1  -4  21   10.60    1.10
   1   4 -21   10.90    1.20
  -1  -4 -21    9.90    1.50
  -1  -4  21   10.30    1.10
  -1   4 -21    8.90    1.70
   1  -4 -21    8.40    1.10
   1   4  21    8.80    1.60
  -1  -4  21    9.40    1.20
   1  -4 -21    8.30    1.40
  -1  -4  21    9.20    1.10
  -1   4 -21   10.50    1.60
   1  -4 -21    8.90    1.50
   1   4  21    8.80    1.30
   1   5 -21    2.00    0.80
   1   5 -21    0.70    1.20
   1  -5  21    0.90    0.80
  -1   5  21   -0.10    1.40
  -1  -5 -21    1.40    1.30
   1  -5  21    0.30    0.80
  -1   5  21    1.10    1.00
  -1  -5 -21    0.00    1.20
  -1  -5 -21    0.20    0.90
   1  -5 -21    1.90    1.30
   1  -5 -21    0.80    1.20
  -1  -5  21    2.50    0.90
   1  -5 -21    1.10    0.90
   1   5  21    0.30    1.00
   1   5  21    0.20    1.30
  -1  -5  21   -1.50    0.80
  -1   5 -21    2.40    1.30
   1   6 -21   -0.80    0.70
   1  -6  21    0.00    0.70
  -1   6  21   -1.80    1.00
  -1   6  21    5.30    1.70
  -1  -6 -21    0.10    1.20
  -1  -6 -21   -0.40    0.90
   1  -6  21   -0.20    0.80
  -1  -6 -21   -1.10    1.20
   1   6 -21    1.00    1.20
   1  -6 -21   -0.80    0.90
  -1  -6  21    0.60    0.80
  -1   6 -21    0.20    1.10
   1  -6 -21   -1.10    1.10
   1   6  21    0.70    1.10
  -1  -6  21   -0.10    0.80
   1  -6 -21   -1.70    1.10
  -1   6 -21    0.20    0.70
   1   6  21    0.20    1.30
   1  -7  21    0.70    0.80
  -1   7  21   -0.60    1.10
  -1  -7 -21    0.00    1.00
  -1  -7 -21   -0.90    1.20
  -1   7  21   -0.30    1.40
   1   7 -21    1.30    0.80
  -1  -7 -21    2.80    1.40
   1   7 -21    2.70    1.20
   1  -7 -21    0.20    0.90
  -1   7 -21    2.20    1.30
  -1   7 -21    1.60    0.70
   1  -7 -21    1.00    1.30
  -1  -7  21    2.10    0.90
   1   7  21   -2.00    1.00
   1   7  21   -1.40    1.30
   1  -7 -21   -0.90    1.30
  -1   8  21    2.70    1.60
   1  -8  21    3.10    0.90
   1   8 -21    5.70    1.30
   1   8 -21    2.20    0.80
  -1  -8 -21    2.20    1.40
  -1  -8 -21    0.20    1.00
  -1   8  21    0.60    1.20
  -1  -8 -21    2.50    1.40
  -1  -8  21    2.40    0.90
   1  -8 -21    0.40    1.40
   1  -8 -21    2.60    1.10
   1   8  21    0.60    1.20
   1   8  21    2.70    1.50
   1  -8 -21    2.40    1.40
   1  -9  21    0.90    0.70
   1   9 -21    2.50    0.80
  -1  -9 -21   -1.10    1.00
  -1  -9 -21   -1.00    1.40
  -1   9  21   -1.10    1.20
   1   9 -21    2.20    1.20
  -1  -9 -21    0.70    1.40
  -1   9  21   -0.70    1.50
   1  -9 -21    0.50    1.40
   1  -9 -21   -1.10    1.40
   1  -9 -21    0.30    1.00
   1   9  21    0.90    1.30
   1   9  21    0.70    1.60
  -1  -9  21    1.70    0.80
  -1 -10 -21    0.50    1.90
  -1 -10 -21    0.60    1.20
  -1 -10 -21   -0.70    1.40
  -1  10  21   -3.80    1.40
   1  10 -21    3.00    1.20
  -1  10  21   -0.20    1.70
  -1 -10  21    0.40    0.80
   1 -10 -21    0.80    1.70
  -1  10 -21    3.80    1.30
   1 -10 -21   -1.20    1.40
   1 -10 -21    0.10    1.20
   1  10  21    1.70    1.90
  -1 -11 -21   -0.70    1.20
  -1 -11 -21   -0.60    1.50
  -1  11  21    0.50    1.80
   1  11 -21    4.90    1.40
  -1 -11 -21    0.50    1.60
  -1  11  21   -0.50    1.50
   1  11  21    1.40    1.60
   1 -11 -21   -1.40    1.50
  -1  11 -21    4.90    1.30
   1  11  21    0.90    2.00
   1 -11 -21    1.30    1.30
   1 -11 -21    2.90    1.70
  -1   0 -22    2.40    0.90
   1   0 -22    3.40    1.00
   1   0 -22    2.10    1.20
   1   0 -22    2.10    1.10
   1   0  22    2.20    0.90
  -1   0 -22    3.90    1.00
  -1   0  22    2.40    0.90
   1   0  22    4.40    1.30
  -1   0  22    4.90    1.30
  -1   0 -22    2.50    1.20
  -1   1  22    3.00    1.40
   1   1 -22    3.00    1.00
  -1  -1 -22    3.20    0.90
  -1  -1 -22    3.80    1.10
  -1  -1 -22    6.90    1.40
   1   1 -22    2.90    1.40
   1  -1  22    1.80    0.90
   1   1 -22    3.50    1.30
   1  -1  22    2.90    1.10
  -1   1 -22    4.10    1.40
  -1  -1  22    2.00    1.20
   1  -1 -22    3.00    1.00
   1   1  22    6.70    1.50
  -1   1 -22    3.00    1.00
   1  -1 -22    2.10    1.10
   1   1  22    2.90    1.00
  -1   1 -22    2.40    0.90
  -1  -1  22    2.60    0.90
  -1  -2 -22    0.10    0.80
   1   2 -22    3.20    1.00
   1  -2  22    1.30    1.00
  -1   2  22    0.90    1.30
  -1  -2 -22    2.10    1.30
   1   2 -22    0.40    1.30
  -1   2  22    1.20    1.00
   1  -2  22    0.60    0.80
   1  -2 -22    1.50    1.30
  -1  -2  22   -0.10    0.80
  -1   2 -22    1.20    0.80
   1  -2 -22    0.90    0.90
   1   2  22    2.40    1.60
   1  -2 -22    0.60    1.20
   1   2  22   -0.10    1.60
  -1   2 -22    1.90    1.20
  -1  -2  22    1.30    1.10
  -1   3  22    6.20    1.20
  -1   3  22    6.50    1.60
   1  -3  22    6.80    1.00
  -1  -3 -22    5.60    1.30
   1   3 -22    7.00    1.00
   1  -3  22    7.80    1.20
   1   3 -22    6.80    1.50
  -1  -3 -22    6.00    1.10
  -1  -3 -22    8.60    1.60
  -1   3 -22    7.30    1.10
   1   3  22    7.00    1.20
   1  -3 -22    6.50    1.50
   1  -3 -22    6.00    1.10
  -1  -3  22    7.90    1.10
   1  -3 -22    7.20    1.30
  -1  -3  22    5.90    1.20
  -1   3 -22    6.60    1.40
   1   3  22    7.90    1.60
  -1  -4 -22    0.90    1.20
  -1  -4 -22    3.10    1.00
   1  -4  22    2.50    1.00
  -1   4  22    3.00    1.10
   1   4 -22    1.80    1.20
  -1   4  22    2.30    1.40
   1   4 -22    3.40    0.80
   1  -4  22    3.40    0.90
   1  -4  22    3.40    0.90
  -1  -4 -22    2.70    1.30
  -1  -4  22    2.10    0.80
   1   4  22    3.60    1.10
   1  -4 -22    2.30    1.30
  -1  -4  22    2.60    0.90
   1   4  22    2.90    1.40
   1  -4 -22    2.80    1.00
  -1   4 -22    3.20    1.30
  -1  -4  22    2.00    1.00
  -1   4 -22    0.70    0.70
   1  -4 -22    2.10    1.30
   1   5 -22    1.10    0.80
  -1  -5 -22    2.20    1.30
  -1  -5 -22    0.10    0.90
   1  -5  22    4.60    0.90
  -1  -5 -22    3.60    1.30
  -1   5  22    0.10    1.00
  -1   5  22    3.10    1.50
   1   5 -22    1.50    1.20
   1  -5  22    0.40    0.80
   1  -5 -22    1.00    1.30
   1   5  22    1.50    1.40
   1  -5 -22    1.70    1.20
  -1  -5  22    2.50    1.00
   1  -5 -22    0.80    0.90
  -1   5 -22    0.20    0.70
  -1   5 -22    2.80    1.20
  -1  -5  22    1.40    0.90
   1   5  22    0.70    1.10
  -1   6  22    2.80    1.60
   1  -6  22    0.70    0.80
  -1   6  22   -0.20    1.10
  -1  -6 -22    0.30    1.30
  -1  -6 -22    2.90    1.30
   1   6 -22    3.00    1.30
  -1  -6 -22    0.70    0.90
   1   6 -22    0.30    0.80
   1  -6 -22    0.20    1.00
  -1  -6  22   -0.20    0.80
   1  -6 -22   -1.90    1.20
   1   6  22   -0.70    1.10
   1  -6 -22    1.60    1.40
  -1   6 -22    1.50    1.20
   1   6  22    0.00    1.40
  -1   6 -22    1.30    0.80
  -1  -7 -22    2.00    1.40
  -1  -7 -22    1.00    1.10
   1   7 -22    3.50    1.40
   1  -7  22    3.50    0.90
  -1   7  22    4.00    1.60
  -1   7  22    1.60    1.30
  -1  -7 -22    3.60    1.50
   1   7 -22    2.80    0.80
  -1   7 -22    5.30    0.80
  -1   7 -22    3.30    1.30
   1  -7 -22    1.80    1.40
  -1  -7  22    3.10    1.00
   1  -7 -22    0.30    1.00
   1   7  22    1.90    1.30
   1   7  22    1.70    1.50
   1  -7 -22    0.90    1.30
  -1  -8 -22   -0.30    1.40
  -1   8  22    1.40    1.60
   1  -8  22    1.00    0.80
  -1  -8 -22    0.20    1.10
   1   8 -22    4.40    0.90
   1   8 -22    3.20    1.40
  -1   8  22    1.40    1.40
   1   8  22   -0.60    1.20
  -1   8 -22    3.80    1.30
   1  -8 -22    2.90    1.50
  -1  -8  22    1.50    0.80
   1  -8 -22   -2.10    2.50
   1  -8 -22   -0.10    1.00
   1   8  22    1.40    1.60
  -1  -9 -22    0.40    1.30
  -1   9  22    1.50    1.80
  -1  -9 -22    1.60    1.60
  -1   9  22    2.20    1.70
  -1  -9 -22    3.70    1.70
   1   9 -22    5.20    1.40
  -1  -9  22    4.60    0.90
   1  -9 -22    1.40    1.60
   1   9  22    1.30    1.80
   1  -9 -22    0.60    1.20
  -1   9 -22    5.60    1.40
   1  -9 -22    1.50    1.60
   1   9  22   -2.10    2.30
   1   0 -23   -0.90    1.30
   1   0  23    0.90    1.10
  -1   0 -23    2.30    1.30
   1   0  23    0.60    1.20
   1   0 -23    0.90    0.90
  -1   0 -23    1.40    0.90
   1   0 -23    0.30    1.10
  -1   0  23    1.00    0.90
  -1   0 -23    0.60    1.00
  -1   0  23    1.70    2.00
   1  -1  23    2.90    1.20
   1   1 -23    2.10    1.30
  -1  -1 -23    2.40    1.40
  -1   1  23    1.30    1.30
  -1  -1 -23   -1.70    1.10
   1   1 -23    0.50    1.00
   1  -1  23    2.70    0.90
  -1   1  23    2.30    1.00
  -1  -1 -23    2.40    0.90
   1   1 -23    1.60    0.90
   1  -1 -23    0.80    1.10
  -1  -1  23    3.00    1.20
  -1   1 -23   -0.50    0.90
  -1   1 -23    2.40    1.40
   1  -1 -23   -0.30    0.90
   1  -1 -23    1.00    1.30
   1   1  23   -0.10    0.80
  -1   1 -23    0.60    0.90
   1   1  23    1.80    1.20
  -1  -2 -23    0.50    1.30
   1  -2  23    0.30    1.00
  -1  -2 -23    0.40    1.10
   1  -2  23   -0.10    0.80
  -1  -2 -23   -0.90    0.80
  -1   2  23   -2.00    1.10
   1   2 -23    0.70    0.90
   1   2 -23   -0.40    1.20
  -1   2  23   -0.60    0.90
   1   2  23    0.00    1.20
  -1   2 -23   -0.10    1.30
  -1  -2  23    0.60    1.10
   1  -2 -23   -0.90    1.00
   1   2  23   -0.50    0.90
   1  -2 -23   -0.20    0.90
  -1  -2  23    0.30    0.80
   1  -2 -23    0.50    1.30
  -1   2 -23    2.00    0.90
  -1   3  23    3.30    1.10
   1  -3  23    0.80    0.80
   1   3 -23   -0.40    1.20
   1  -3  23    0.20    0.90
  -1  -3 -23   -0.60    1.30
   1   3 -23    0.80    0.90
  -1  -3 -23   -0.30    0.80
  -1  -3 -23    1.30    1.10
  -1   3  23   -1.60    1.20
  -1   3 -23    1.50    0.90
   1  -3 -23   -0.20    1.20
   1   3  23   -0.20    1.00
  -1  -3  23   -0.10    0.80
   1  -3 -23    0.20    0.90
  -1   3 -23    1.90    1.30
  -1  -3  23    1.50    1.00
   1   3  23    1.20    1.30
  -1  -3  23    1.40    0.90
   1  -3 -23    1.30    1.30
   1   4 -23    1.40    0.80
  -1   4  23    1.60    1.40
  -1  -4 -23   -0.20    1.30
  -1  -4 -23    0.60    0.90
  -1   4  23   -0.80    1.00
   1  -4  23    1.70    0.90
   1   4 -23    0.50    1.30
   1  -4  23    1.10    0.70
  -1  -4 -23   -0.80    1.20
   1  -4  23    2.10    0.80
   1   4  23    2.40    1.50
  -1  -4  23    1.10    0.90
   1  -4 -23    1.70    1.30
   1   4  23    0.30    1.00
  -1  -4  23    2.10    0.80
  -1   4 -23    2.10    1.20
  -1   4 -23    2.50    0.80
   1  -4 -23    2.30    1.40
  -1  -4  23    1.50    0.80
   1  -4 -23    0.30    0.90
   1   5 -23    1.60    0.90
   1  -5  23   -1.30    0.80
  -1  -5 -23    1.80    1.00
  -1  -5 -23    1.30    1.30
  -1  -5 -23    2.20    1.40
  -1   5  23    3.30    1.60
  -1   5  23    0.80    1.10
   1   5 -23    0.50    1.20
   1  -5 -23   -0.30    1.00
  -1   5 -23    1.80    0.80
   1  -5 -23    2.10    1.40
  -1  -5  23    0.60    0.90
   1   5  23    0.90    1.40
  -1  -5  23    0.20    1.20
   1   5  23    1.70    1.10
   1  -5 -23    0.80    1.30
  -1   5 -23    0.20    1.10
  -1  -6 -23    1.70    1.00
   1   6 -23    1.20    1.30
  -1   6  23    0.50    1.10
  -1   6  23   -1.30    1.50
   1   6 -23    0.20    0.80
  -1  -6 -23    1.20    1.40
   1  -6  23   -1.60    0.70
  -1  -6 -23    0.90    1.60
   1   6  23   -0.10    1.50
  -1  -6  23   -0.80    1.00
   1   6  23    0.50    1.20
  -1   6 -23    0.80    0.80
   1  -6 -23   -0.20    1.90
   1  -6 -23    0.10    1.00
  -1   6 -23    2.10    1.20
   1  -6 -23   -0.40    1.30
  -1   7  23   -1.70    1.20
  -1  -7 -23    1.30    1.50
   1  -7  23    0.60    0.80
   1   7 -23    2.30    0.90
   1   7 -23    1.30    1.30
  -1  -7 -23    1.30    1.50
  -1   7  23   -0.20    1.70
  -1  -7 -23   -0.80    1.10
   1   7  23   -0.50    1.30
   1  -7 -23    0.70    1.40
  -1   7 -23    2.10    1.30
   1   7  23    0.30    1.70
   1  -7 -23    2.90    1.50
  -1  -7  23    1.10    1.10
   1  -7 -23    1.30    1.50
  -1  -8 -23   -1.30    1.10
  -1  -8 -23    0.80    1.60
  -1  -8 -23    0.60    1.60
   1   8 -23    0.20    1.30
  -1   8  23   -0.20    1.40
  -1   8  23   -1.40    1.80
   1   8  23   -0.40    1.80
  -1   8 -23    2.10    1.30
   1  -8 -23    0.20    1.20
  -1  -8  23    0.00    0.80
   1  -8 -23    0.00    1.60
   1   8  23   -0.10    1.80
   1  -8 -23   -1.40    1.40
  -1   0 -24    1.60    1.30
  -1   0  24    3.50    1.40
  -1   0 -24    0.20    1.00
   1   0 -24    2.30    1.50
   1   0 -24    2.50    1.20
   1   0  24    0.80    0.90
  -1   0  24    3.70    1.00
   1   0 -24    3.00    1.00
  -1   0 -24    3.70    1.10
   1   0  24    1.40    1.30
  -1  -1 -24    1.40    0.90
   1  -1  24   -0.50    2.00
   1   1 -24    0.40    1.40
  -1   1  24   -1.30    0.90
   1  -1  24    1.60    0.90
  -1  -1 -24   -1.10    1.30
  -1   1  24   -0.80    1.10
  -1  -1 -24    0.60    1.10
   1  -1 -24   -0.20    0.90
  -1  -1  24    1.20    0.90
   1   1  24    0.60    1.20
  -1   1 -24    1.20    1.40
   1  -1 -24    1.50    1.20
   1  -1 -24    0.80    1.30
   1   1  24   -0.10    0.90
  -1   1 -24    0.70    0.90
  -1   1 -24    0.50    0.90
  -1  -2 -24    2.10    1.40
   1  -2  24    2.80    1.50
  -1  -2 -24    1.50    1.00
  -1   2  24    0.30    1.20
  -1   2  24    0.60    1.00
   1  -2  24    1.90    1.10
   1   2 -24    3.60    1.10
   1   2 -24    0.20    1.30
  -1  -2 -24    0.80    1.10
  -1   2 -24    1.60    1.30
  -1   2 -24    0.70    0.90
   1  -2 -24    0.90    1.00
   1  -2 -24    0.30    1.20
  -1  -2  24    2.70    1.00
  -1  -2  24    3.50    1.20
   1   2  24    0.20    1.00
   1   2  24    1.90    1.30
   1  -2 -24    2.40    1.50
  -1  -3 -24    2.20    1.00
   1   3 -24    1.40    0.90
   1   3 -24    1.00    1.40
   1  -3  24    2.20    0.90
  -1  -3 -24    3.90    1.50
   1  -3  24    2.80    1.10
  -1   3  24    1.30    1.40
  -1  -3 -24    1.70    1.20
  -1   3  24    1.20    1.10
   1  -3  24    1.60    0.80
  -1   3 -24    0.60    0.80
   1   3  24    0.90    1.40
   1  -3 -24    1.40    1.20
  -1  -3  24    3.00    1.00
   1   3  24    2.30    1.10
  -1  -3  24    2.00    1.10
  -1   3 -24    2.90    1.40
   1  -3 -24    2.60    1.60
  -1  -3  24    3.00    1.00
   1  -3 -24    0.60    1.00
   1  -4  24    2.50    0.80
  -1   4  24    2.80    1.60
  -1   4  24    0.30    1.10
   1   4 -24    1.80    1.40
  -1  -4 -24   -0.50    0.90
   1   4 -24    3.40    1.10
  -1  -4 -24   -2.00    1.10
  -1  -4 -24    1.30    1.80
   1  -4  24    3.00    0.90
   1  -4 -24    0.00    1.00
   1   4  24    1.20    1.20
  -1  -4  24    1.40    0.80
   1   4  24   -1.20    1.40
   1  -4 -24   -0.10    1.20
  -1  -4  24    1.90    1.10
  -1   4 -24    2.10    1.30
   1   5 -24   -1.20    0.80
   1   5 -24    0.50    1.40
  -1  -5 -24   -0.80    1.30
  -1  -5 -24    3.90    1.60
  -1   5  24    0.30    1.60
   1  -5  24   -0.90    0.90
  -1   5  24   -0.20    1.20
  -1  -5 -24    0.60    1.00
   1  -5 -24   -3.10    1.20
   1   5  24    0.30    1.20
  -1   5 -24   -0.80    1.30
   1  -5 -24   -0.50    1.00
  -1  -5  24    0.40    0.90
   1   5  24   -0.40    1.50
  -1   5 -24   -1.50    0.80
   1  -5 -24    0.80    1.50
   1   6 -24    1.20    1.00
  -1  -6 -24    3.10    1.70
  -1   6  24    1.60    1.60
   1  -6  24    0.20    0.90
  -1  -6 -24    2.20    1.60
   1   6 -24    0.90    1.40
   1   6  24   -0.90    2.30
  -1   6 -24    3.70    1.40
   1   6  24    1.80    1.40
  -1  -6  24    0.70    0.90
   1  -6 -24    0.90    1.20
   1  -6 -24    2.70    1.90
   1  -6 -24    3.60    1.70
  -1   0  25    2.80    1.00
   1   0 -25    4.70    1.20
   1   0  25    5.20    1.10
  -1   0  25    5.80    1.40
   1   0  25    2.10    1.30
   1   0 -25    2.70    2.00
  -1   0 -25    2.90    1.10
  -1   0 -25    3.10    1.60
  -1   0 -25    2.40    1.20
   1   0 -25    3.70    1.20
   1  -1  25   -3.10    1.00
   1   1 -25    2.10    1.60
  -1  -1 -25    1.00    1.90
   1  -1  25    1.90    0.90
  -1   1  25   -0.20    1.30
  -1   1  25    1.10    1.10
   1   1 -25   -1.10    1.10
  -1  -1 -25   -0.20    1.10
  -1  -1 -25   -0.30    1.00
   1  -1 -25   -0.60    1.00
   1   1  25    2.90    1.40
  -1  -1  25    0.50    1.20
  -1   1 -25    2.50    1.10
  -1   1 -25    1.20    1.40
   1   1  25    1.10    1.00
   1  -1 -25   -2.60    1.10
  -1  -1  25    0.40    0.90
  -1   2  25    2.30    1.20
  -1  -2 -25    1.20    1.80
   1  -2  25    3.00    1.00
   1  -2  25    1.90    1.40
  -1   2  25    2.20    1.50
   1   2 -25    3.80    1.30
  -1  -2 -25    0.80    1.30
   1   2 -25    3.50    1.60
  -1  -2 -25    2.70    1.10
  -1   2 -25    3.20    1.10
  -1   2 -25    2.00    1.50
   1   2  25    1.20    1.40
  -1  -2  25    3.20    1.10
   1  -2 -25    0.40    1.10
   1   2  25    1.60    1.10
  -1  -2  25    3.80    1.30
   1  -2 -25    4.30    1.40
   1  -2 -25    4.50    1.70
  -1   3  25   -0.30    1.10
  -1   3  25    2.10    1.60
  -1  -3 -25    0.00    1.30
   1  -3  25    1.60    0.80
   1   3 -25   -0.60    1.10
   1   3 -25    1.40    1.50
  -1  -3 -25   -0.70    1.00
  -1  -3 -25   -1.50    1.50
   1  -3  25    2.50    0.90
   1  -3 -25    1.40    1.30
  -1  -3  25    0.00    0.80
   1  -3 -25    0.00    1.00
   1  -3 -25    0.70    1.60
  -1   3 -25    3.00    1.50
   1   3  25   -1.80    1.00
  -1  -3  25    0.80    0.90
   1   3  25    0.80    1.50
  -1  -4 -25    1.70    1.40
  -1   4  25    0.70    1.30
  -1  -4 -25    1.20    1.60
  -1   4  25    1.40    1.60
  -1  -4 -25    1.00    1.20
   1   4 -25    5.70    1.70
   1  -4 -25    2.20    1.70
  -1  -4  25    5.60    1.10
  -1  -4  25    4.80    1.00
   1   4  25    1.60    1.30
  -1   4 -25    4.50    1.60
   1   4  25    2.60    1.70
   1  -4 -25    0.00    1.40
  -2   0   0  325.37    7.10
  -2  -1   0  301.57    5.20
   2   1   0  306.47    5.20
  -2  -1   0  300.97    5.20
   2   1   0  302.47    5.20
   2  -2   0   84.39    1.50
   2  -2   0   83.89    1.60
   2  -2   0   82.69    1.50
   2  -2   0   83.29    1.50
   2   2   0   85.69    1.80
   2  -2   0   82.59    1.60
   2   2   0   85.29    1.70
   2   2   0   84.79    1.70
  -2   2   0   84.39    1.60
  -2  -2   0   86.39    1.70
   2   2   0   83.59    1.60
  -2  -2   0   83.79    1.60
   2  -2   0   84.39    1.50
  -2  -2   0   85.19    1.70
  -2   2   0   81.79    1.60
  -2   2   0   84.19    1.50
   2  -3   0  256.27    4.50
  -2   3   0  260.07    4.60
   2   3   0  258.67    4.70
   2  -3   0  265.37    4.50
   2  -3   0  263.07    4.60
  -2  -3   0  258.97    4.70
   2  -3   0  261.97    4.60
  -2  -3   0  267.37    4.70
   2   3   0  256.07    4.60
  -2   3   0  264.57    4.60
  -2  -3   0  253.17    4.60
   2  -3   0  262.67    4.50
  -2   3   0  256.77    4.50
   2   3   0  257.77    4.60
  -2   3   0  255.87    4.50
   2   3   0  261.17    4.80
  -2  -3   0  262.27    4.80
   2   4   0   82.99    1.80
  -2   4   0   78.99    1.70
   2   4   0   82.99    1.90
  -2  -4   0   85.49    1.90
   2  -4   0   81.29    1.70
   2  -4   0   79.79    1.70
  -2   4   0   78.39    1.70
   2  -4   0   78.89    1.70
  -2   4   0   80.19    1.70
  -2  -4   0   78.99    1.80
  -2  -4   0   81.29    1.80
   2  -4   0   78.59    1.70
  -2  -4   0   82.89    1.80
  -2   4   0   79.09    1.70
   2   4   0   82.19    1.70
   2   4   0   79.79    1.80
   2   5   0  155.18    3.10
   2  -5   0  161.38    3.20
  -2   5   0  156.98    3.10
  -2   5   0  160.58    3.10
  -2  -5   0  168.58    3.40
  -2   5   0  167.58    3.20
   2  -5   0  164.38    3.20
  -2   5   0  160.18    3.10
  -2   5   0  166.78    3.10
   2  -5   0  162.48    3.10
   2   5   0  164.48    3.40
  -2  -5   0  165.38    3.20
   2   5   0  162.68    3.40
  -2  -5   0  159.08    3.20
  -2  -6   0   87.59    2.10
  -2  -6   0   81.99    2.10
   2   6   0   86.79    2.20
   2  -6   0   88.29    2.10
  -2   6   0   80.49    1.90
  -2   6   0   87.19    2.00
   2  -6   0   85.79    2.00
  -2  -6   0   89.39    2.10
   2   6   0   84.59    2.30
   2  -6   0   85.79    2.00
  -2   6   0   84.79    2.00
  -2  -6   0   85.99    2.20
  -2   7   0  121.59    2.70
   2  -7   0  120.49    2.60
  -2   7   0  121.39    2.80
   2  -7   0  119.69    2.70
  -2  -7   0  117.09    2.80
  -2   7   0  122.49    2.80
  -2  -7   0  122.89    2.70
   2   7   0  108.09    2.50
   2  -7   0  123.39    2.70
   2   7   0  121.19    2.80
  -2  -7   0  121.99    2.80
   2   7   0  121.49    3.00
   2   8   0    0.40    0.60
  -2   8   0    1.00    0.60
  -2  -8   0    1.10    0.60
  -2   8   0    0.10    0.60
   2   8   0    1.50    0.70
   2   8   0   -0.50    0.60
  -2   8   0   -0.10    0.40
   2  -8   0    1.40    0.50
  -2   8   0   -0.80    0.60
   2  -8   0    0.50    0.50
   2  -9   0    6.90    0.80
   2  -9   0    7.60    0.80
  -2   9   0    7.80    0.90
  -2  -9   0    7.00    0.80
   2   9   0    8.60    1.00
   2   9   0    7.80    1.00
  -2   9   0    7.50    0.90
   2  -9   0    6.60    0.70
   2   9   0    8.10    0.90
  -2   9   0    8.70    0.90
   2  10   0   66.69    2.00
  -2  10   0   64.39    1.90
   2  10   0   64.79    2.20
   2  10   0   64.29    2.30
   2 -10   0   62.39    1.80
  -2 -10   0   64.09    2.10
  -2  10   0   61.39    2.10
   2 -10   0   66.59    2.00
  -2  10   0   60.99    2.00
  -2  11   0   85.19    2.40
  -2  11   0   79.59    2.40
   2 -11   0   83.69    2.20
  -2 -11   0   84.19    2.50
   2  11   0   80.59    2.60
   2  11   0   79.29    2.40
   2 -11   0   83.79    2.40
  -2  11   0   83.39    2.60
   2  11   0   83.99    2.70
   2 -12   0    7.20    1.00
   2 -12   0    7.40    1.00
  -2  12   0    9.20    1.30
   2  12   0   11.50    1.40
   2  12   0    9.20    1.30
  -2  12   0    8.90    1.20
  -2 -12   0   10.80    1.20
   2  12   0    9.00    1.20
  -2 -13   0   10.90    1.20
   2  13   0   12.70    1.50
   2 -13   0   12.00    1.30
  -2  13   0   12.40    1.50
   2  13   0   13.90    1.60
   2 -13   0    9.20    1.10
  -2  13   0    9.10    1.20
   2 -14   0   21.20    1.50
   2  14   0   19.10    1.80
  -2 -14   0   19.30    1.40
   2  14   0   18.50    1.80
  -2 -14   0   21.10    1.70
   2  14   0   21.20    1.60
   2 -14   0   17.90    1.30
  -2  14   0   19.70    1.70
   2  15   0   15.40    1.80
  -2  15   0   16.90    1.80
   2 -15   0   13.70    1.40
   2 -15   0   12.30    1.20
   2  15   0   13.90    1.50
  -2 -15   0   13.30    1.40
  -2  15   0   14.70    1.50
   2  15   0   15.50    1.70
  -2 -15   0   14.50    1.60
  -2 -16   0    2.80    1.10
   2  16   0    3.50    1.30
  -2 -16   0    3.00    1.10
   2  16   0    4.20    1.30
   2  16   0    2.90    1.10
  -2  16   0    1.10    1.00
  -2  16   0    2.50    1.20
   2 -16   0    2.80    1.00
   2 -17   0    2.10    1.00
   2  17   0    3.80    1.40
  -2 -17   0    4.30    1.20
  -2 -17   0    3.10    1.10
  -2  17   0    1.90    1.20
  -2  17   0    2.50    1.10
   2  17   0    2.40    1.10
   2 -17   0    2.00    0.90
  -2 -18   0    0.30    1.10
   2  18   0    0.90    1.10
   2 -18   0    2.60    1.00
   2 -18   0    1.30    1.00
  -2  18   0    3.70    1.40
   2 -18   0    4.50    0.90
   2  18   0    2.60    1.40
  -2  18   0    1.30    1.10
  -2 -18   0    1.90    1.10
  -2 -19   0    3.10    1.30
  -2 -19   0    5.20    1.30
   2  19   0    4.80    1.40
  -2  19   0    5.60    1.60
  -2  19   0    2.30    1.30
   2 -19   0    3.40    1.20
   2  19   0    2.20    1.50
   2   0   1    1.30    0.10
   2   0  -1    1.30    0.10
  -2   0  -1    1.40    0.10
   2   0   1    1.20    0.10
  -2   0   1    1.80    0.20
  -2   0   1    1.20    0.10
  -2   0  -1    1.50    0.20
   2   0   1    1.50    0.20
  -2   0   1    1.30    0.20
   2   0  -1    1.30    0.10
  -2   0  -1    1.20    0.10
   2   0   1    1.30    0.10
  -2   0  -1    1.30    0.10
   2   0  -1    1.50    0.10
   2   1  -1    0.30    0.10
  -2   1   1    0.30    0.10
  -2  -1  -1    0.10    0.10
   2  -1   1    0.30    0.10
  -2  -1  -1    0.20    0.20
  -2   1   1    0.40    0.20
  -2   1   1    0.40    0.10
  -2   1   1    0.50    0.10
   2   1  -1    0.50    0.20
   2   1  -1    0.30    0.10
  -2  -1  -1    0.30    0.20
  -2   1   1    0.40    0.10
  -2  -1   1    0.30    0.10
  -2   1  -1    0.40    0.10
  -2  -1   1    0.50    0.20
   2  -1  -1    0.20    0.10
   2  -1  -1    0.40    0.10
   2   1   1    0.10    0.10
   2   1   1    0.40    0.10
   2  -1  -1    0.20    0.10
   2  -1  -1    0.40    0.10
   2   1   1    0.70    0.20
  -2   1  -1    0.30    0.10
   2  -1  -1    0.50    0.20
  -2  -2  -1  546.75    9.80
   2  -2   1  591.44    9.50
  -2  -2  -1  572.94    9.70
  -2   2   1  566.04    9.70
   2   2  -1  568.94    9.60
   2   2  -1  567.74    9.70
   2  -2   1  576.34    9.50
   2   2  -1  568.94    9.70
  -2   2   1  561.54    9.60
  -2   2   1  572.84    9.60
   2   2  -1  562.04    9.60
  -2  -2  -1  572.14    9.70
   2  -2   1  575.24    9.50
   2  -2  -1  564.74    9.70
   2   2   1  568.54    9.70
  -2  -2   1  581.54    9.70
   2  -2  -1  573.84    9.60
  -2  -2   1  573.84    9.60
  -2   2  -1  567.74    9.50
  -2   2  -1  566.04    9.50
  -2   2  -1  564.34    9.50
  -2  -2   1  569.74    9.70
   2  -2  -1  564.94    9.60
  -2  -2   1  567.04    9.60
   2   2   1  567.74    9.70
   2  -2  -1  572.24    9.60
   2   3  -1   33.60    0.80
  -2  -3  -1   33.70    1.00
  -2   3   1   32.60    0.90
   2   3  -1   34.10    0.90
  -2   3   1   34.50    0.90
   2   3  -1   34.00    1.00
   2   3  -1   34.20    0.90
   2  -3   1   34.50    0.80
  -2   3   1   32.10    0.80
  -2  -3  -1   33.30    1.10
   2  -3   1   34.00    0.80
  -2  -3  -1   34.40    1.00
   2  -3   1   34.00    0.80
  -2   3   1   32.40    0.90
  -2  -3  -1   32.80    0.90
   2  -3   1   34.50    0.80
   2   3   1   35.10    1.00
  -2   3  -1   34.20    0.80
  -2  -3   1   33.60    1.00
  -2  -3   1   33.50    0.90
  -2  -3   1   33.00    0.90
   2  -3  -1   33.90    0.90
  -2  -3   1   32.60    0.90
   2   3   1   32.00    0.90
   2  -3  -1   33.90    0.90
   2  -3  -1   33.70    0.80
   2   3   1   33.00    1.10
  -2   3  -1   33.20    0.80
  -2   3  -1   34.90    0.80
   2  -3  -1   33.80    0.90
   2   3   1   33.50    0.90
   2  -3  -1   34.10    0.90
  -2   3  -1   35.30    0.80
  -2   4   1  139.79    2.70
  -2  -4  -1  137.19    2.80
  -2  -4  -1  141.99    2.90
   2   4  -1  139.39    2.90
   2  -4   1  143.69    2.60
   2   4  -1  140.59    2.80
   2  -4   1  141.79    2.60
  -2   4   1  136.49    2.80
  -2  -4  -1  135.69    2.70
  -2  -4  -1  137.09    2.80
  -2   4   1  134.09    2.70
   2  -4   1  137.59    2.60
   2   4  -1  139.49    2.70
   2   4  -1  134.09    2.60
   2  -4  -1  138.89    2.70
   2   4   1  138.89    2.70
   2  -4  -1  137.39    2.70
  -2   4  -1  140.49    2.70
  -2  -4   1  142.09    2.70
  -2   4  -1  139.99    2.60
   2  -4  -1  138.19    2.60
  -2  -4   1  135.89    2.70
  -2  -4   1  137.99    2.70
   2   4   1  136.19    2.70
   2  -4  -1  136.79    2.70
   2   4   1  134.89    2.80
  -2   4  -1  139.49    2.60
   2   4   1  134.69    2.90
  -2   4  -1  136.49    2.50
   2  -4  -1  139.49    2.70
  -2   4  -1  143.99    2.60
  -2  -4   1  140.09    2.80
   2   5  -1   35.90    1.20
   2   5  -1   34.10    1.10
  -2  -5  -1   36.20    1.20
   2   5  -1   35.60    1.00
   2  -5   1   35.80    1.00
  -2   5   1   36.60    1.10
  -2  -5  -1   36.50    1.10
   2  -5   1   36.80    1.00
  -2   5   1   36.30    1.20
   2  -5   1   35.20    1.00
  -2   5   1   34.30    1.00
  -2  -5  -1   35.30    1.10
  -2   5  -1   33.90    0.90
  -2  -5   1   36.40    1.10
  -2   5  -1   35.50    1.00
  -2  -5   1   34.10    1.00
  -2   5  -1   35.80    1.00
   2  -5  -1   34.90    1.10
   2  -5  -1   36.10    1.00
  -2   5  -1   34.40    1.10
  -2   5  -1   35.00    1.00
  -2  -5   1   37.30    1.20
   2   5   1   36.00    1.20
   2  -5  -1   34.80    1.00
   2   5   1   36.30    1.30
   2  -5  -1   35.80    1.10
   2  -5  -1   33.40    1.00
   2   6  -1   87.69    2.20
  -2  -6  -1   91.49    2.30
  -2  -6  -1   92.69    2.20
   2   6  -1   91.69    2.30
  -2   6   1   87.59    2.20
   2  -6   1   89.39    2.00
  -2   6   1   86.69    2.20
   2  -6   1   90.49    2.00
  -2   6   1   90.39    2.10
   2  -6   1   89.79    2.00
  -2   6   1   89.89    2.30
  -2  -6  -1   92.19    2.20
  -2  -6  -1   89.59    2.20
  -2   6  -1   89.79    2.10
   2  -6  -1   85.29    2.00
  -2  -6   1   88.19    2.10
   2  -6  -1   91.79    2.20
   2   6   1   88.69    2.10
   2  -6  -1   92.79    2.10
   2   6   1   85.79    2.10
   2   6   1   89.29    2.30
  -2   6  -1   92.19    2.00
   2   6   1   90.19    2.40
  -2  -6   1   86.69    2.20
  -2   6  -1   88.39    2.10
  -2   6  -1   85.89    1.90
   2  -6  -1   89.39    2.10
  -2  -6   1   91.09    2.20
  -2  -6   1   92.09    2.10
  -2   6  -1   88.49    2.00
  -2   7   1    0.70    0.40
   2  -7   1    0.80    0.50
  -2   7   1    1.10    0.60
   2  -7   1    1.10    0.50
   2  -7   1    0.50    0.50
  -2  -7  -1    0.60    0.70
  -2   7   1    0.70    0.60
  -2  -7  -1    0.20    0.50
   2   7  -1    0.80    0.60
   2   7  -1    1.60    0.70
  -2  -7   1    0.50    0.60
   2  -7  -1    0.90    0.60
  -2   7  -1    1.20    0.50
   2   7   1   -0.20    0.50
   2  -7  -1    0.30    0.50
   2   7   1    0.50    0.60
   2   7   1    0.30    0.60
  -2   7  -1    0.40    0.40
  -2   7  -1    1.10    0.60
   2  -7  -1    1.90    0.60
  -2  -7   1    0.60    0.50
   2   7   1    1.20    0.70
  -2   7  -1    1.00    0.60
  -2  -7   1    1.00    0.60
   2   8  -1   35.30    1.30
   2   8  -1   38.60    1.50
  -2   8   1   32.70    1.40
   2  -8   1   37.40    1.30
  -2  -8  -1   36.80    1.40
  -2   8   1   37.70    1.50
   2   8  -1   37.00    1.60
   2  -8   1   37.70    1.30
  -2   8   1   36.00    1.40
   2   8   1   38.10    1.50
   2  -8  -1   35.40    1.20
   2  -8  -1   34.60    1.30
   2  -8  -1   34.90    1.40
  -2   8  -1   38.90    1.50
  -2  -8   1   38.60    1.30
  -2  -8   1   37.10    1.40
  -2   8  -1   37.60    1.40
  -2   8  -1   38.40    1.30
   2   8   1   35.30    1.40
   2   8   1   36.70    1.60
   2  -9   1    1.10    0.50
   2   9  -1   -0.10    0.60
  -2   9   1   -0.10    0.60
  -2   9   1    1.10    0.60
   2  -9   1    1.00    0.50
  -2  -9  -1    0.80    0.60
  -2   9   1    0.90    0.70
   2   9  -1    0.50    0.70
   2   9  -1    0.50    0.60
   2  -9  -1    0.90    0.50
  -2   9  -1    0.40    0.40
   2   9   1    1.50    0.70
  -2   9  -1    0.20    0.60
   2  -9  -1    0.90    0.50
  -2   9  -1    0.70    0.60
  -2   9  -1    0.70    0.60
  -2  -9   1    0.20    0.50
   2   9   1    0.10    0.70
   2   9   1    0.70    0.70
  -2 -10  -1   68.69    2.20
   2 -10   1   70.99    2.00
   2  10  -1   67.39    2.20
  -2  10   1   71.29    2.30
  -2  10   1   66.69    2.10
   2  10  -1   69.49    2.30
   2  10  -1   67.59    2.00
   2 -10  -1   68.89    1.90
   2 -10  -1   67.69    2.00
   2  10   1   69.19    2.10
   2  10   1   66.99    2.30
  -2  10  -1   71.89    2.00
  -2  10  -1   66.39    2.00
   2  10   1   71.89    2.40
  -2  10  -1   66.59    2.10
  -2 -10   1   68.59    2.10
  -2 -11  -1    2.10    1.20
   2 -11   1    2.40    0.70
   2  11  -1    0.90    0.80
   2  11  -1    2.50    0.90
   2  11  -1    2.00    0.90
  -2  11   1    0.90    0.80
  -2  11   1    1.80    0.90
   2  11   1    2.50    0.90
   2 -11  -1    1.90    0.70
  -2  11  -1    1.80    0.70
  -2  11  -1    2.00    0.80
   2  11   1    1.10    0.90
  -2  11  -1    1.80    0.90
   2 -11  -1    0.90    0.70
  -2 -11   1    1.70    0.70
  -2 -12  -1   16.30    1.40
  -2  12   1   16.90    1.60
   2  12  -1   18.70    1.60
   2  12  -1   16.10    1.40
   2 -12   1   15.50    1.30
   2 -12   1   18.90    1.20
  -2  12   1   15.60    1.40
   2  12  -1   19.10    1.60
  -2 -12   1   16.40    1.40
  -2  12  -1   18.00    1.30
  -2  12  -1   17.30    1.30
   2  12   1   17.10    1.60
  -2  12  -1   20.80    1.50
   2 -12  -1   12.80    1.20
   2  12   1   19.00    1.50
   2  12   1   16.70    1.60
   2 -13   1    1.40    0.80
  -2  13   1    3.30    1.10
  -2  13   1    1.40    0.90
   2  13  -1    1.20    1.00
  -2 -13  -1    1.70    0.90
   2 -13   1    2.30    0.80
  -2 -13  -1    2.40    0.90
   2  13  -1    1.70    0.90
   2 -13  -1    1.60    0.80
  -2  13  -1    1.40    0.90
   2 -13  -1    2.70    0.80
   2  13   1    3.20    1.10
   2  13   1    2.10    1.00
   2  13   1    3.60    1.10
  -2  13  -1    2.40    1.00
  -2  13  -1    2.30    0.90
  -2 -13   1    3.10    0.90
   2  14  -1   13.50    1.40
  -2  14   1   15.60    1.60
  -2  14   1   11.50    1.50
   2  14  -1   13.40    1.60
   2  14  -1   10.60    1.50
  -2 -14  -1   12.40    1.40
  -2 -14  -1   13.80    1.50
   2 -14   1   14.30    1.20
   2 -14   1   11.80    1.20
   2  14   1   12.90    1.60
  -2 -14   1   14.50    1.50
  -2  14  -1   12.20    1.30
   2 -14  -1   12.60    1.30
  -2  14  -1   14.50    1.60
   2  14   1   12.90    1.40
   2  14   1   15.80    1.80
   2 -14  -1   11.40    1.20
   2 -15   1   -0.50    0.80
   2  15  -1    1.50    1.00
   2 -15   1    0.90    1.00
  -2 -15  -1    3.00    1.00
  -2 -15  -1    1.30    0.90
  -2  15   1    0.70    1.00
  -2  15   1    1.30    1.10
   2  15  -1    2.50    1.10
   2  15  -1    1.60    1.10
   2 -15  -1    0.90    0.80
   2  15   1   -0.50    1.10
  -2 -15   1    2.10    1.00
  -2  15  -1    0.80    1.00
   2 -15  -1    1.20    0.90
   2  15   1    1.40    1.10
   2  15   1    2.50    1.10
  -2  15  -1    1.00    0.90
   2 -16   1   12.20    1.30
  -2  16   1   14.30    1.70
   2  16  -1   12.40    1.70
   2  16  -1   14.90    1.60
   2 -16   1   14.30    1.50
   2  16  -1   14.70    1.80
  -2 -16  -1   15.30    1.70
  -2  16   1   14.60    1.60
  -2 -16  -1   14.00    1.50
  -2 -16   1   13.50    1.50
  -2 -16   1   11.60    1.40
   2  16   1   15.00    1.90
  -2  16  -1   15.10    1.70
  -2  16  -1   13.90    1.40
   2 -16  -1   11.90    1.30
   2 -16  -1   12.70    1.30
   2  16   1   12.60    1.50
   2  17  -1   -0.10    1.10
   2 -17   1   -0.70    0.80
  -2  17   1   -2.10    1.30
   2  17  -1   -0.40    1.00
  -2 -17  -1   -0.10    1.00
   2  17  -1    1.00    1.20
  -2  17   1   -0.60    1.00
   2 -17   1   -0.30    0.80
  -2 -17  -1   -1.30    0.90
  -2 -17   1    1.40    1.00
   2 -17  -1   -1.60    1.20
  -2  17  -1   -0.20    1.00
  -2  17  -1   -1.00    1.10
   2 -17  -1   -1.10    0.80
   2  17   1    0.60    1.20
  -2 -17   1    0.60    0.90
   2  17   1    0.40    1.10
  -2 -18  -1   -0.70    1.00
   2  18  -1   -0.70    1.10
   2 -18   1    1.00    0.90
   2 -18   1    2.30    0.80
   2  18  -1    1.10    1.30
  -2  18   1    2.90    1.30
   2 -18   1    0.40    0.90
  -2  18   1    0.70    1.10
  -2 -18  -1   -0.10    1.20
   2 -18  -1    0.00    0.90
  -2  18  -1    2.00    1.00
   2  18   1   -0.70    1.20
  -2  18  -1    2.60    1.40
   2 -18  -1    1.30    0.90
  -2 -18   1    0.70    1.00
   2 -18  -1   -0.80    0.80
  -2 -18   1    0.20    0.90
  -2  19   1    1.80    1.50
  -2 -19  -1   -1.70    1.10
  -2 -19  -1   -0.80    1.00
   2 -19   1   -2.10    0.90
   2  19  -1    0.10    1.50
   2  19  -1   -0.70    1.20
  -2  19  -1   -0.70    1.20
   2  19   1    1.00    1.40
   2  19   1    0.30    1.20
   2 -19  -1   -0.50    1.10
  -2 -19   1   -2.60    0.90
  -2 -19   1   -2.10    1.00
   2   0   2   68.39    1.30
  -2   0  -2   67.49    1.20
   2   0   2   67.09    1.30
   2   0  -2   70.19    1.30
  -2   0  -2   67.99    1.40
  -2   0  -2   66.89    1.30
  -2   0   2   67.29    1.30
   2   0  -2   67.79    1.30
  -2   0  -2   67.99    1.30
   2   0  -2   67.89    1.30
   2   0   2   68.59    1.30
   2   0  -2   67.99    1.30
  -2   0   2   69.19    1.30
  -2   0  -2   67.29    1.30
   2   0   2   68.19    1.30
  -2   0   2   69.39    1.30
  -2  -1  -2   37.20    0.90
   2   1  -2   37.80    0.80
  -2  -1  -2   38.30    0.90
  -2   1   2   38.00    0.80
   2   1  -2   38.00    0.80
  -2  -1  -2   37.80    1.00
  -2   1   2   38.20    0.90
  -2   1   2   37.60    0.90
   2   1  -2   37.80    0.90
  -2   1   2   36.30    0.80
  -2  -1  -2   37.20    0.90
  -2  -1  -2   36.80    0.90
   2  -1   2   37.50    0.70
   2  -1   2   38.50    0.70
   2   1   2   39.00    0.90
  -2  -1   2   37.70    0.80
  -2  -1   2   38.00    0.90
  -2  -1   2   37.80    0.80
  -2   1  -2   37.70    0.70
  -2  -1   2   37.20    0.80
  -2  -1   2   37.30    0.80
  -2   1  -2   38.20    0.70
   2  -1  -2   38.00    0.80
   2   1   2   38.60    1.00
   2  -1  -2   37.60    0.80
   2   1   2   37.70    0.90
   2   1   2   37.50    0.90
   2  -1  -2   37.90    0.80
   2   2  -2  122.79    2.40
  -2   2   2  119.59    2.30
   2   2  -2  127.89    2.30
   2   2  -2  122.49    2.20
   2   2  -2  120.39    2.30
  -2   2   2  122.59    2.30
  -2   2   2  121.19    2.40
  -2  -2  -2  120.89    2.40
   2  -2   2  124.19    2.10
   2  -2   2  125.79    2.10
  -2  -2  -2  123.89    2.40
  -2   2   2  123.19    2.40
   2  -2   2  123.19    2.10
  -2  -2  -2  123.19    2.40
   2   2   2  121.19    2.50
  -2  -2   2  123.09    2.30
   2  -2  -2  121.79    2.30
  -2  -2   2  119.19    2.20
  -2   2  -2  122.89    2.10
  -2   2  -2  123.09    2.10
  -2  -2   2  121.59    2.30
   2  -2  -2  124.49    2.40
   2  -2  -2  122.49    2.30
  -2  -2   2  125.49    2.30
  -2   2  -2  126.99    2.10
   2  -2  -2  121.29    2.40
   2   2   2  119.89    2.40
   2  -3   2  104.59    1.90
  -2  -3  -2  104.79    2.30
   2   3  -2  104.29    2.00
   2  -3   2  103.09    1.90
  -2   3   2  101.89    2.00
  -2   3   2  103.39    2.00
  -2   3   2  104.09    2.20
   2   3  -2  103.99    2.10
   2   3  -2  101.59    1.90
  -2  -3  -2  102.89    2.10
   2   3  -2  103.59    2.10
  -2   3   2  105.09    2.10
  -2  -3  -2   99.59    2.10
   2  -3   2  104.59    1.90
  -2   3  -2  103.59    1.80
   2  -3  -2  101.09    2.00
  -2   3  -2   97.49    1.80
  -2   3  -2  106.19    1.90
   2   3   2  101.09    2.20
  -2   3  -2  102.89    1.90
   2   3   2  103.49    2.10
  -2  -3   2  105.19    2.10
  -2  -3   2  102.89    2.10
  -2   3  -2  102.29    1.90
  -2  -3   2  100.89    2.00
  -2  -3   2  105.99    2.00
   2  -3  -2  103.19    2.00
   2  -3  -2  107.79    2.20
   2   3   2  103.09    2.30
   2  -3  -2  105.59    2.10
   2  -4   2    0.00    0.20
  -2   4   2    0.10    0.40
  -2   4   2    0.60    0.40
  -2  -4  -2    0.60    0.30
   2   4  -2   -0.10    0.20
  -2  -4  -2    0.40    0.40
  -2   4   2    0.30    0.30
  -2  -4  -2    0.30    0.30
  -2  -4  -2    0.40    0.50
   2   4  -2   -0.10    0.30
   2   4  -2    0.40    0.30
   2  -4   2    0.30    0.20
   2   4  -2   -0.10    0.40
   2  -4   2    0.30    0.20
  -2  -4   2    0.20    0.30
   2  -4  -2    0.20    0.30
   2   4   2   -0.10    0.40
   2   4   2    0.10    0.40
  -2   4  -2   -0.20    0.20
  -2  -4   2    0.10    0.30
  -2  -4   2    0.60    0.30
   2  -4  -2    0.90    0.40
   2   4   2    0.40    0.30
  -2   4  -2    0.60    0.20
  -2   4  -2    0.20    0.30
   2   4   2    0.10    0.40
  -2  -4   2    0.10    0.30
   2  -4  -2    0.50    0.40
   2  -4  -2    0.30    0.30
  -2   4  -2    0.50    0.30
   2   4   2    0.10    0.30
   2  -4  -2    0.10    0.40
  -2   4  -2    0.00    0.20
  -2   5   2    2.70    0.60
   2  -5   2    3.10    0.40
  -2  -5  -2    2.20    0.60
   2   5  -2    3.00    0.60
  -2  -5  -2    2.10    0.40
   2   5  -2    2.40    0.60
   2   5  -2    2.60    0.40
  -2   5   2    2.10    0.40
   2   5  -2    3.10    0.50
   2  -5   2    2.70    0.40
  -2   5   2    2.80    0.60
  -2  -5  -2    2.70    0.50
   2  -5   2    2.50    0.40
  -2  -5   2    2.30    0.40
  -2  -5   2    3.40    0.50
   2  -5  -2    2.80    0.50
  -2   5  -2    2.80    0.40
  -2   5  -2    3.00    0.40
   2   5   2    2.40    0.60
   2  -5  -2    2.30    0.40
  -2   5  -2    2.30    0.30
  -2   5  -2    2.70    0.40
   2  -5  -2    3.60    0.50
  -2  -5   2    3.00    0.50
  -2  -5   2    3.10    0.40
   2   5   2    2.60    0.50
  -2   5  -2    2.60    0.40
   2  -5  -2    2.20    0.50
   2   5   2    3.20    0.60
  -2  -6  -2    9.60    0.90
  -2   6   2    9.90    1.00
   2   6  -2    8.60    0.60
   2  -6   2    9.40    0.70
  -2  -6  -2    8.80    1.00
   2   6  -2   11.30    1.00
   2  -6   2    8.70    0.70
   2   6  -2   10.40    0.90
   2  -6   2    8.60    0.70
  -2   6   2   10.50    0.90
   2  -6  -2    8.90    0.80
  -2   6  -2    8.70    0.70
   2  -6  -2    7.50    0.80
   2   6   2   10.30    1.10
  -2  -6   2    9.00    0.80
   2   6   2    9.20    0.90
  -2  -6   2   10.70    0.90
  -2   6  -2    8.20    0.70
  -2   6  -2    8.70    0.50
   2  -6  -2    9.60    0.80
  -2  -6   2    9.70    0.80
  -2   6  -2    7.10    0.70
   2   6   2    7.30    0.80
   2   6   2    9.40    1.00
  -2  -6   2    9.70    0.80
   2  -6  -2    8.20    0.80
  -2   6  -2    8.20    0.60
   2  -7   2  116.29    2.50
   2   7  -2  114.39    2.70
  -2   7   2  111.99    2.60
   2   7  -2  114.09    2.80
  -2   7   2  114.29    2.80
   2  -7   2  116.09    2.50
   2  -7   2  118.29    2.50
  -2  -7  -2  119.09    2.70
  -2   7   2  109.49    2.60
  -2  -7   2  117.39    2.50
   2  -7  -2  118.19    2.60
   2  -7  -2  119.09    2.80
  -2  -7   2  112.39    2.70
   2   7   2  113.19    2.80
  -2   7  -2  116.19    2.60
  -2   7  -2  115.09    2.60
   2   7   2  115.49    2.90
  -2   7  -2  112.09    2.30
  -2  -7   2  116.09    2.70
   2  -7  -2  116.69    2.50
   2   7   2  114.59    2.70
  -2   7  -2  116.49    2.40
  -2   8   2    3.70    0.70
   2   8  -2    3.50    0.70
   2   8  -2    4.30    0.80
  -2   8   2    3.60    0.80
   2  -8   2    4.10    0.60
   2  -8   2    4.70    0.60
   2   8  -2    4.90    0.60
  -2  -8  -2    4.80    0.70
  -2  -8   2    4.40    0.70
   2  -8  -2    4.90    0.70
  -2   8  -2    5.20    0.70
   2   8   2    4.00    0.80
  -2   8  -2    4.50    0.60
   2   8   2    4.00    0.80
  -2   8  -2    3.90    0.70
   2  -8  -2    2.70    0.70
   2   8   2    4.20    0.80
  -2   8  -2    3.70    0.50
   2  -8  -2    3.10    0.60
  -2   8  -2    3.80    0.60
  -2  -8   2    3.90    0.70
   2  -9   2   22.20    1.10
   2   9  -2   20.80    1.20
  -2   9   2   21.20    1.30
  -2   9   2   20.60    1.20
   2  -9   2   22.40    1.00
   2   9  -2   23.80    1.40
  -2  -9  -2   22.40    1.30
  -2   9  -2   21.50    1.10
   2  -9  -2   22.30    1.20
  -2   9  -2   22.40    1.00
  -2  -9   2   22.80    1.20
  -2   9  -2   21.00    1.10
   2   9   2   24.50    1.40
   2   9   2   20.30    1.30
   2  -9  -2   22.50    1.10
   2   9   2   23.10    1.30
  -2  -9   2   22.60    1.10
   2  10  -2    1.80    0.70
   2  10  -2    0.50    0.60
  -2  10   2    0.30    0.80
  -2  10   2    0.70    0.70
   2 -10   2    1.60    0.60
  -2 -10  -2    1.40    0.70
   2  10  -2    1.10    0.80
  -2  10  -2    0.80    0.50
  -2 -10   2    0.90    0.60
  -2  10  -2    1.50    0.70
  -2  10  -2    1.70    0.60
   2 -10  -2    0.90    0.60
   2  10   2    1.50    0.90
   2  10   2    3.30    1.00
   2 -10  -2    1.00    0.60
  -2  10  -2    1.30    0.70
   2  10   2    2.50    0.80
  -2 -11  -2   80.59    2.40
  -2 -11  -2   83.59    2.50
  -2  11   2   79.49    2.50
   2  11  -2   82.99    2.60
   2 -11   2   85.19    2.30
   2  11  -2   81.49    2.60
   2  11  -2   78.29    2.30
  -2  11   2   80.59    2.60
  -2 -11   2   81.39    2.40
  -2  11  -2   83.09    2.20
   2  11   2   82.19    2.50
  -2  11  -2   79.99    2.40
  -2  11  -2   83.29    2.50
   2  11   2   79.49    2.70
   2 -11  -2   81.39    2.30
   2 -11  -2   80.99    2.40
   2  11   2   83.89    2.70
   2 -12   2    0.30    0.70
  -2  12   2    0.40    1.00
  -2 -12  -2   -1.20    1.30
  -2 -12  -2    0.50    0.80
  -2  12   2    0.10    0.90
   2  12  -2    0.30    0.90
   2  12  -2    0.20    0.80
   2  12  -2   -1.00    0.80
   2  12   2    0.20    0.90
   2 -12  -2   -0.20    0.70
   2  12   2    1.30    1.10
  -2  12  -2   -0.10    0.70
   2 -12  -2   -1.70    0.70
  -2  12  -2    0.00    0.70
   2  12   2   -0.90    1.00
  -2 -12   2   -0.40    0.70
  -2  12  -2   -0.50    0.80
   2  13  -2    4.20    1.10
   2 -13   2    4.20    1.50
   2  13  -2    2.40    1.00
  -2  13   2    2.30    1.10
   2 -13   2    2.60    0.80
  -2 -13  -2    2.00    0.90
  -2 -13  -2    3.00    1.00
  -2  13   2    3.00    1.10
   2  13  -2    2.80    0.90
  -2  13  -2    2.80    0.90
   2  13   2    2.70    1.10
   2  13   2    3.10    1.10
  -2  13  -2    3.20    1.00
   2 -13  -2    3.40    0.90
  -2  13  -2    3.00    0.90
   2  13   2    3.10    1.10
  -2 -13   2    4.20    0.90
   2 -13  -2    1.80    0.90
   2 -14   2   -1.00    0.70
   2  14  -2    0.70    0.90
  -2  14   2    1.80    1.10
   2 -14   2    0.80    0.80
  -2 -14  -2   -1.00    0.80
  -2 -14  -2    0.00    0.90
  -2  14   2   -1.40    0.90
   2  14   2    1.50    1.10
  -2  14  -2    1.40    0.90
   2  14   2    1.50    1.10
  -2  14  -2    0.00    0.90
   2 -14  -2   -0.30    0.80
   2 -14  -2   -0.20    0.80
  -2  14  -2    0.90    0.80
   2  14   2    0.60    1.00
  -2 -14   2    0.20    0.90
   2  15  -2   20.90    1.80
  -2  15   2   21.70    1.80
   2 -15   2   19.30    1.30
  -2  15   2   19.20    1.70
   2  15  -2   18.00    1.70
  -2 -15  -2   20.80    1.60
   2  15  -2   18.40    1.50
  -2 -15  -2   22.20    1.80
   2 -15   2   16.80    1.50
   2  15   2   19.60    1.90
  -2  15  -2   18.50    1.80
  -2  15  -2   18.00    1.40
   2 -15  -2   19.50    1.60
   2  15   2   18.50    1.80
   2 -15  -2   17.80    1.40
  -2 -15   2   18.50    1.60
  -2  16   2    1.70    1.10
  -2 -16  -2   -0.20    1.30
   2 -16   2   -1.40    0.70
   2  16  -2    0.70    1.10
   2  16  -2   -0.60    1.00
   2  16  -2   -0.70    0.90
  -2  16   2   -0.20    1.10
  -2 -16  -2   -0.60    0.90
   2 -16   2    0.10    0.80
  -2 -16   2    0.00    0.90
   2  16   2    0.10    1.10
  -2  16  -2   -0.60    1.00
  -2  16  -2    0.50    0.90
   2 -16  -2   -0.40    0.90
   2 -16  -2    0.80    0.90
  -2 -16   2   -0.10    0.90
  -2 -17  -2    1.30    1.10
   2 -17   2    0.40    0.90
   2  17  -2    0.80    1.10
  -2  17   2    1.10    1.20
   2  17  -2   -0.20    1.40
  -2 -17  -2    0.30    1.00
   2 -17   2    1.60    0.70
  -2  17   2   -0.20    1.10
   2 -17   2    1.20    0.80
   2  17  -2    2.40    1.00
  -2  17  -2    1.90    1.20
   2  17   2    3.80    1.50
  -2  17  -2    1.90    1.00
   2  17   2    1.40    1.20
   2 -17  -2   -0.10    0.90
  -2 -17   2    2.10    1.40
  -2 -17   2    2.00    1.00
   2 -17  -2    1.60    1.00
   2  18  -2    0.50    1.20
   2  18  -2   -0.60    0.90
   2 -18   2   -1.70    1.00
   2 -18   2    0.30    0.90
  -2  18   2   -0.10    1.20
  -2  18   2    0.90    1.10
  -2 -18  -2   -2.00    0.90
  -2 -18  -2    0.40    1.00
   2  18   2    1.00    1.30
  -2  18  -2   -2.60    0.90
   2 -18  -2    1.80    0.90
   2  18   2   -1.90    1.10
   2 -18  -2   -1.10    0.80
  -2 -18   2   -0.30    0.90
  -2 -18   2   -1.10    0.90
   2 -18  -2   -1.80    0.90
  -2  18  -2    1.50    1.00
   2  19  -2    6.50    1.70
  -2 -19  -2    6.40    1.30
   2 -19   2    1.70    1.10
  -2  19   2    3.00    1.40
  -2  19   2    6.90    1.80
  -2 -19  -2    5.40    1.40
   2  19  -2    4.20    1.30
  -2 -19   2    6.10    1.40
   2 -19  -2    8.50    1.20
   2 -19  -2    6.40    1.30
  -2  19  -2    8.00    1.60
   2  19   2    9.00    1.90
   2  19   2    5.50    1.50
  -2 -19   2    4.50    1.50
  -2   0  -3  273.47    4.90
   2   0  -3  281.87    4.90
   2   0   3  282.97    4.90
   2   0  -3  284.37    4.90
   2   0  -3  282.07    5.00
  -2   0   3  284.37    5.00
   2   0   3  286.47    4.90
   2   0  -3  286.47    4.90
   2   0   3  287.47    4.90
[truncated: 3,933,979 more chars]
