# Supplementary material for: The synthesis and characterization of an iron(VII) nitrido complex
Source: Nat Chem. 2024 Jan 30;16(4):514–20. doi: 10.1038/s41557-023-01418-4 (PMC10997499; doi:10.1038/s41557-023-01418-4)
Supplement: Supplementary file 6 — Zero- and applied-field Moessbauer and XAS data shown in Fig. 1. [file 41557_2023_1418_MOESM6_ESM.xls]

## Sheet: Figure 1C
velocity v / mm s-1	Fe(VI)nitride exp. data at zero field	Fe(VI)nitride sim. data at zero field	velocity v / mm s-1	Fe(VI)nitride exp. data at appl. field (7 Tesla)	Fe(VI)nitride sim. data at appl. field (7 Tesla)
-6.6673	1.00367	0.99899	-6.2932	0.99879	0.99835
-6.6142	1.00146	0.99896	-6.2429	0.99878	0.99831
-6.5611	1.00159	0.99894	-6.1925	0.99763	0.99826
-6.508	1.00265	0.99891	-6.1422	0.99757	0.9982
-6.4549	1.00215	0.99888	-6.0919	0.99796	0.99815
-6.4019	1.00102	0.99886	-6.0416	0.9989	0.99809
-6.3488	1.0027	0.99883	-5.9912	0.99864	0.99803
-6.2957	1.00151	0.99879	-5.9409	0.9987	0.99797
-6.2426	0.99977	0.99876	-5.8906	0.99804	0.9979
-6.1895	1.00173	0.99873	-5.8402	0.99813	0.99783
-6.1364	1.00193	0.99869	-5.7899	0.99826	0.99775
-6.0833	1.00063	0.99866	-5.7396	0.9985	0.99767
-6.0303	1.0011	0.99862	-5.6892	0.99653	0.99759
-5.9772	1.00034	0.99858	-5.6389	0.99656	0.9975
-5.9241	1.00017	0.99853	-5.5886	0.99836	0.9974
-5.871	1.00156	0.99849	-5.5383	0.99795	0.9973
-5.8179	1.00095	0.99844	-5.4879	0.99882	0.99719
-5.7648	1.00109	0.99839	-5.4376	0.99909	0.99708
-5.7117	0.99975	0.99834	-5.3873	0.99729	0.99695
-5.6586	0.99975	0.99829	-5.3369	0.99646	0.99682
-5.6056	1.00077	0.99823	-5.2866	0.99779	0.99668
-5.5525	1.00071	0.99817	-5.2363	0.99726	0.99652
-5.4994	1.00128	0.99811	-5.1859	0.99734	0.99636
-5.4463	1.00087	0.99804	-5.1356	0.99727	0.99618
-5.3932	1.00111	0.99797	-5.0853	0.9963	0.99598
-5.3401	0.99988	0.9979	-5.035	0.99556	0.99577
-5.287	1.00098	0.99782	-4.9846	0.99601	0.99554
-5.234	1.00164	0.99773	-4.9343	0.99667	0.99529
-5.1809	1.00023	0.99764	-4.884	0.99479	0.99502
-5.1278	1.0007	0.99755	-4.8337	0.99682	0.99471
-5.0747	1.00058	0.99745	-4.7833	0.99688	0.99438
-5.0216	0.99838	0.99734	-4.733	0.9958	0.99401
-4.9685	0.9986	0.99723	-4.6827	0.99468	0.99359
-4.9154	0.99913	0.9971	-4.6323	0.99377	0.99313
-4.8623	0.99912	0.99697	-4.582	0.994	0.9926
-4.8092	0.99858	0.99683	-4.5317	0.99278	0.99201
-4.7562	0.99864	0.99668	-4.4813	0.99316	0.99133
-4.7031	0.99734	0.99652	-4.431	0.99298	0.99056
-4.65	0.99852	0.99634	-4.3807	0.991	0.98966
-4.5969	0.99946	0.99615	-4.3303	0.99105	0.98862
-4.5438	0.99701	0.99595	-4.28	0.98974	0.98739
-4.4907	0.99538	0.99573	-4.2297	0.98823	0.98593
-4.4376	0.9962	0.99548	-4.1794	0.9871	0.98417
-4.3846	0.99642	0.99522	-4.129	0.98519	0.98203
-4.3315	0.99462	0.99493	-4.0787	0.98312	0.97939
-4.2784	0.9948	0.99461	-4.0284	0.97877	0.97607
-4.2253	0.99502	0.99426	-3.978	0.97458	0.97184
-4.1722	0.99359	0.99388	-3.9277	0.96985	0.96635
-4.1191	0.9933	0.99345	-3.8774	0.96478	0.95912
-4.066	0.99132	0.99298	-3.8271	0.95522	0.94951
-4.0129	0.9911	0.99245	-3.7767	0.94423	0.93683
-3.9599	0.9908	0.99186	-3.7264	0.92757	0.9207
-3.9068	0.98851	0.99119	-3.6761	0.91024	0.90183
-3.8537	0.9882	0.99044	-3.6257	0.89548	0.88252
-3.8006	0.98683	0.98959	-3.5754	0.88076	0.86584
-3.7475	0.98483	0.98861	-3.5251	0.87179	0.85439
-3.6944	0.98552	0.9875	-3.4748	0.86941	0.85005
-3.6413	0.98277	0.9862	-3.4244	0.87285	0.85368
-3.5882	0.9811	0.9847	-3.3741	0.88208	0.86454
-3.5352	0.97912	0.98293	-3.3238	0.89414	0.88024
-3.4821	0.97728	0.98085	-3.2734	0.90895	0.89761
-3.429	0.97504	0.97837	-3.2231	0.92356	0.9135
-3.3759	0.97262	0.97539	-3.1728	0.93474	0.92585
-3.3228	0.96988	0.97177	-3.1225	0.94119	0.93404
-3.2697	0.9655	0.96734	-3.0721	0.94475	0.93823
-3.2166	0.9613	0.96184	-3.0218	0.94326	0.93873
-3.1635	0.95565	0.95496	-2.9715	0.939	0.93563
-3.1105	0.94696	0.94625	-2.9211	0.92962	0.92902
-3.0574	0.93633	0.93515	-2.8708	0.91648	0.91946
-3.0043	0.92404	0.92097	-2.8205	0.90264	0.90869
-2.9512	0.90519	0.90298	-2.7701	0.89157	0.89951
-2.8981	0.88044	0.88072	-2.7198	0.88408	0.89432
-2.845	0.85168	0.85477	-2.6695	0.88351	0.89395
-2.7919	0.82467	0.82804	-2.6191	0.88632	0.89805
-2.7389	0.80479	0.80673	-2.5688	0.89565	0.90565
-2.6858	0.79909	0.7985	-2.5185	0.906	0.91528
-2.6327	0.80576	0.80701	-2.4682	0.91857	0.92505
-2.5796	0.82542	0.82848	-2.4178	0.92916	0.93324
-2.5265	0.85218	0.85521	-2.3675	0.93739	0.93872
-2.4734	0.88121	0.88106	-2.3172	0.94237	0.94104
-2.4203	0.9043	0.9032	-2.2668	0.94529	0.94003
-2.3672	0.92253	0.92107	-2.2165	0.94223	0.93549
-2.3142	0.9348	0.93514	-2.1662	0.93538	0.92699
-2.2611	0.94709	0.94615	-2.1159	0.92302	0.91413
-2.208	0.95507	0.95477	-2.0655	0.90709	0.89728
-2.1549	0.96259	0.96159	-2.0152	0.89091	0.87878
-2.1018	0.96695	0.96702	-1.9649	0.87723	0.8631
-2.0487	0.96998	0.9714	-1.9145	0.86902	0.85452
-1.9956	0.97461	0.97496	-1.8642	0.86894	0.85452
-1.9425	0.97676	0.97788	-1.8139	0.87467	0.86207
-1.8895	0.97855	0.98031	-1.7636	0.88777	0.87535
-1.8364	0.981	0.98234	-1.7132	0.90291	0.89245
-1.7833	0.98143	0.98405	-1.6629	0.92135	0.91091
-1.7302	0.98207	0.9855	-1.6126	0.93622	0.92809
-1.6771	0.98295	0.98674	-1.5622	0.94812	0.94233
-1.624	0.98469	0.9878	-1.5119	0.95667	0.95334
-1.5709	0.98587	0.98872	-1.4616	0.96235	0.96163
-1.5179	0.98784	0.98952	-1.4112	0.96767	0.96786
-1.4648	0.98697	0.99021	-1.3609	0.97134	0.97258
-1.4117	0.9894	0.99081	-1.3106	0.97435	0.97622
-1.3586	0.99109	0.99134	-1.2603	0.97739	0.97906
-1.3055	0.98988	0.9918	-1.2099	0.97949	0.9813
-1.2524	0.98919	0.9922	-1.1596	0.98192	0.9831
-1.1993	0.99032	0.99256	-1.1093	0.98432	0.98455
-1.1463	0.98987	0.99287	-1.0589	0.98548	0.98573
-1.0932	0.99123	0.99313	-1.0086	0.98721	0.98669
-1.0401	0.99189	0.99337	-0.9583	0.9879	0.98748
-0.987	0.99253	0.99357	-0.9079	0.98834	0.98812
-0.9339	0.99333	0.99374	-0.8576	0.98776	0.98863
-0.8808	0.99327	0.99388	-0.8073	0.98833	0.98904
-0.8277	0.99269	0.994	-0.757	0.98862	0.98936
-0.7746	0.9929	0.99409	-0.7066	0.98989	0.98959
-0.7215	0.9925	0.99416	-0.6563	0.98998	0.98974
-0.6685	0.99205	0.99421	-0.606	0.99057	0.98981
-0.6154	0.99338	0.99423	-0.5556	0.98947	0.98981
-0.5623	0.99166	0.99424	-0.5053	0.98953	0.98975
-0.5092	0.99135	0.99422	-0.455	0.99032	0.9896
-0.4561	0.99008	0.99418	-0.4047	0.99101	0.98937
-0.403	0.99139	0.99412	-0.3543	0.98852	0.98906
-0.3499	0.99113	0.99404	-0.304	0.98875	0.98864
-0.2968	0.9905	0.99393	-0.2537	0.98826	0.98812
-0.2438	0.9884	0.9938	-0.2033	0.98816	0.98746
-0.1907	0.98967	0.99365	-0.153	0.98832	0.98664
-0.1376	0.98966	0.99346	-0.1027	0.98726	0.98563
-0.0845	0.98811	0.99324	-0.0523	0.98627	0.98437
-0.0314	0.9883	0.99299	-0.002	0.98448	0.98279
0.0217	0.98883	0.9927	0.0483	0.98286	0.98081
0.0748	0.98734	0.99237	0.0986	0.98085	0.97827
0.1278	0.98742	0.99199	0.149	0.97761	0.975
0.1809	0.98614	0.99155	0.1993	0.97192	0.97071
0.234	0.98581	0.99106	0.2496	0.96484	0.96505
0.2871	0.985	0.99049	0.3	0.95633	0.95764
0.3402	0.98486	0.98984	0.3503	0.94359	0.94825
0.3933	0.98241	0.98909	0.4006	0.92883	0.93724
0.4464	0.98385	0.98823	0.4509	0.9171	0.92582
0.4994	0.98189	0.98723	0.5013	0.90603	0.91545
0.5525	0.98197	0.98607	0.5516	0.8985	0.907
0.6056	0.98276	0.98472	0.6019	0.89253	0.90062
0.6587	0.98079	0.98313	0.6523	0.88905	0.89609
0.7118	0.97822	0.98125	0.7026	0.88765	0.8931
0.7649	0.97678	0.97902	0.7529	0.88753	0.89144
0.818	0.97585	0.97633	0.8033	0.88776	0.891
0.8711	0.97092	0.97307	0.8536	0.88885	0.89183
0.9241	0.96856	0.96908	0.9039	0.8886	0.89424
0.9772	0.96443	0.96415	0.9542	0.89113	0.89873
1.0303	0.95907	0.95799	1.0046	0.89422	0.90544
1.0834	0.95089	0.95023	1.0549	0.90002	0.91324
1.1365	0.9443	0.94037	1.1052	0.90512	0.91979
1.1896	0.93259	0.92775	1.1556	0.90898	0.92319
1.2427	0.91842	0.91165	1.2059	0.90951	0.92318
1.2958	0.89627	0.89142	1.2562	0.90664	0.92099
1.3489	0.86896	0.86704	1.3065	0.90537	0.91843
1.4019	0.83854	0.84014	1.3569	0.90454	0.9166
1.455	0.81429	0.81539	1.4072	0.90465	0.91555
1.5081	0.80231	0.80028	1.4575	0.90355	0.91486
1.5612	0.80326	0.80108	1.5079	0.9041	0.91416
1.6143	0.81804	0.81743	1.5582	0.90276	0.91328
1.6674	0.84207	0.8427	1.6085	0.90201	0.91218
1.7205	0.86951	0.86955	1.6588	0.90218	0.91099
1.7735	0.89666	0.89363	1.7092	0.90103	0.91003
1.8266	0.91694	0.91349	1.7595	0.90094	0.90982
1.8797	0.93154	0.92928	1.8098	0.89908	0.91089
1.9328	0.94594	0.94165	1.8602	0.90071	0.9129
1.9859	0.95616	0.95134	1.9105	0.90065	0.91409
2.039	0.96212	0.95898	1.9608	0.90074	0.91227
2.0921	0.96701	0.96505	2.0111	0.89902	0.90655
2.1451	0.97093	0.96992	2.0615	0.89334	0.89812
2.1982	0.97533	0.97387	2.1118	0.88722	0.8896
2.2513	0.9763	0.97712	2.1621	0.88329	0.88323
2.3044	0.9801	0.97981	2.2125	0.88141	0.87963
2.3575	0.98179	0.98205	2.2628	0.88029	0.87839
2.4106	0.98306	0.98395	2.3131	0.87967	0.87905
2.4637	0.98182	0.98556	2.3635	0.88241	0.88144
2.5168	0.98497	0.98694	2.4138	0.88423	0.88567
2.5698	0.98685	0.98814	2.4641	0.88866	0.89204
2.6229	0.98624	0.98917	2.5145	0.89415	0.90087
2.676	0.98868	0.99008	2.5648	0.90206	0.91222
2.7291	0.98933	0.99087	2.6151	0.91446	0.92533
2.7822	0.98962	0.99157	2.6654	0.92845	0.93858
2.8353	0.98979	0.9922	2.7158	0.94279	0.95029
2.8884	0.99123	0.99275	2.7661	0.95352	0.95973
2.9415	0.99221	0.99325	2.8164	0.96241	0.96699
2.9945	0.99066	0.99369	2.8668	0.9687	0.97252
3.0476	0.99245	0.9941	2.9171	0.97459	0.97675
3.1007	0.99107	0.99446	2.9674	0.97942	0.98004
3.1538	0.99167	0.99479	3.0177	0.98256	0.98264
3.2069	0.99359	0.99509	3.0681	0.98569	0.98474
3.26	0.99488	0.99537	3.1184	0.98685	0.98644
3.3131	0.99434	0.99562	3.1687	0.98814	0.98785
3.3661	0.99426	0.99585	3.2191	0.98987	0.98904
3.4192	0.99509	0.99606	3.2694	0.98976	0.99004
3.4723	0.99739	0.99626	3.3197	0.9914	0.9909
3.5254	0.99593	0.99644	3.37	0.99221	0.99164
3.5785	0.99621	0.99661	3.4204	0.9928	0.99229
3.6316	0.99552	0.99677	3.4707	0.99283	0.99285
3.6847	0.99608	0.99691	3.521	0.99449	0.99335
3.7378	0.99521	0.99705	3.5714	0.99567	0.9938
3.7908	0.99701	0.99717	3.6217	0.99474	0.99419
3.8439	0.99606	0.99729	3.672	0.99501	0.99455
3.897	0.99506	0.9974	3.7223	0.99501	0.99487
3.9501	0.9977	0.9975	3.7727	0.99511	0.99516
4.0032	0.99591	0.9976	3.823	0.99631	0.99543
4.0563	0.99813	0.99769	3.8733	0.99696	0.99567
4.1094	0.99665	0.99778	3.9237	0.99755	0.99589
4.1625	0.99857	0.99786	3.974	0.99511	0.99609
4.2155	0.99841	0.99794	4.0243	0.99581	0.99628
4.2686	0.99822	0.99801	4.0747	0.99626	0.99645
4.3217	0.99876	0.99808	4.125	0.9972	0.99661
4.3748	0.99879	0.99814	4.1753	0.99608	0.99676
4.4279	0.99747	0.9982	4.2256	0.99542	0.99689
4.481	0.9981	0.99826	4.276	0.99709	0.99702
4.5341	0.99853	0.99832	4.3263	0.99813	0.99714
4.5872	1.00064	0.99837	4.3766	0.99713	0.99725
4.6402	1.00002	0.99842	4.427	0.99692	0.99736
4.6933	0.99925	0.99847	4.4773	0.99804	0.99746
4.7464	0.99952	0.99851	4.5276	0.99727	0.99755
4.7995	0.99977	0.99856	4.578	0.9971	0.99763
4.8526	0.99914	0.9986	4.6283	0.99753	0.99772
4.9057	1.00204	0.99864	4.6786	0.99636	0.99779
4.9588	1.00036	0.99868	4.7289	0.9978	0.99787
5.0118	0.99956	0.99871	4.7793	0.99742	0.99794
5.0649	1.00006	0.99875	4.8296	0.9976	0.998
5.118	1.00048	0.99878	4.8799	0.9985	0.99806
5.1711	0.99985	0.99881	4.9303	0.99823	0.99812
5.2242	1.00076	0.99884	4.9806	0.99759	0.99818
5.2773	1.00156	0.99887	5.0309	0.99773	0.99823
5.3304	1.00163	0.9989	5.0813	0.99812	0.99829
5.3835	1.00166	0.99893	5.1316	0.99949	0.99833
5.4366	1.00122	0.99895	5.1819	0.99786	0.99838
5.4896	1.00174	0.99898	5.2322	0.99771	0.99843
5.5427	1.00183	0.999	5.2826	0.99761	0.99847
5.5958	1.00069	0.99903	5.3329	0.99811	0.99851
5.6489	1.00149	0.99905	5.3832	0.99929	0.99855
5.702	1.00096	0.99907	5.4335	0.99728	0.99858
5.7551	1.0017	0.99909	5.4839	0.99873	0.99862
5.8082	0.99999	0.99911	5.5342	0.99859	0.99865
5.8612	1.00209	0.99913	5.5845	0.99873	0.99869
5.9143	1.00185	0.99915	5.6349	0.99725	0.99872
5.9674	1.00263	0.99917	5.6852	0.99797	0.99875
6.0205	1.00232	0.99919	5.7355	0.99944	0.99878
6.0736	1.00253	0.9992	5.7859	0.99819	0.99881
6.1267	1.00139	0.99922	5.8362	0.99826	0.99883
6.1798	1.00135	0.99923	5.8865	0.99878	0.99886
6.2329	1.00156	0.99925	5.9369	0.99883	0.99889
6.2859	1.00199	0.99926	5.9872	0.99827	0.99891
6.339	1.0026	0.99928	6.0375	0.99787	0.99893
6.3921	1.00157	0.99929	6.0878	0.99878	0.99896
6.4452	1.00123	0.99931	6.1382	0.99908	0.99898
6.4983	1.00198	0.99932	6.1885	0.99848	0.999
6.5514	1.00124	0.99933	6.2388	0.99886	0.99902
6.6045	1.00151	0.99935	6.2892	0.99995	0.99904
6.6575	1.00186	0.99936	6.3395	0.99947	0.99906
6.7106	1.0012	0.99937	6.3898	0.99949	0.99908
6.7637	1.00078	0.99938	6.4401	0.99908	0.9991
6.8168	1.00158	0.99939	6.4905	0.99809	0.99911
6.8699	1.00206	0.9994	6.5408	0.99908	0.99913
#	sample:		#	FSUMSQ	:
#	------------------		#	sub_1
#	sub_1		#	------------------------
#	--------------------		#	spin(A)	0
#	shift	-0.58	#	spin(B)	0
#	DeQ	4.22	#	irelax	0
#	width	0.51	#	0
#	-----		#	shift	-0.57
#	depth	20.08	#	width	0.38
#	--------------------		#	DeQ	4.16
#	rel_I	%	#	eta	0.52
#			#	------------------------
#	-------	Total	#	Axx	/kG
#	exp:	5.889	#	Ayy	/kG
#	----------------------------------		#	Azz	/kG
#	Fsumsq	:	#	-------	ampl.factors
#			#	data	sets:
			#	subspecs	:
			#	-------	intensities
			#	1:	exp:

## Sheet: Figure 1D
energy E / eV	exp. norm. intensity Fe(VI)nitride	energy E / eV	calc. norm. intensity Fe(VI)nitride	energy E / eV	calc. transitions Fe(VI)nitride
7079.64	0.00310088	7107	0	7113.22	0.0263702
7079.71	0.00330612	7107.01	0	7113.81	0.015555
7079.8	0.00429256	7107.02	0	7114.5	0.030282
7079.9	0.00421994	7107.03	0	7114.7	0.735702
7080	0.00432985	7107.04	0	7119.77	0.00520352
7080.1	0.00782879	7107.05	0	7120.24	0.0266067
7080.2	0.00339012	7107.06	0	7120.7	0.0165903
7080.29	0.00387376	7107.07	0	7120.81	0.00251301
7080.39	-0.000613946	7107.08	0	7120.92	0.000639103
7080.49	0.000986414	7107.09	0	7121.02	0.00239526
7080.6	0.00122057	7107.1	0	7121.07	0.00202643
7080.7	0.00425211	7107.11	0	7121.19	0.00347874
7080.8	-0.000890928	7107.12	0	7121.32	0.00464891
7080.9	-0.0036649	7107.13	0	7121.62	5.49704e-05
7081	0.00104232	7107.14	0	7121.67	0.000185235
7081.1	0.00254351	7107.15	0	7121.77	0.000315722
7081.2	0.00376756	7107.16	0	7122.33	0.0251266
7081.3	-1.67845e-05	7107.17	0	7122.83	0.00407912
7081.4	-0.00273849	7107.18	0	7122.97	0.00255911
7081.49	0.00188992	7107.19	0	7123.02	0.0110476
7081.58	-0.00353387	7107.2	0	7123.13	0.00133836
7081.68	0.00214469	7107.21	0	7123.37	0.000679284
7081.78	-0.0028315	7107.22	0	7123.47	0.00225007
7081.88	-0.00271676	7107.23	0	7123.54	0.00114533
7081.98	0.000768125	7107.24	0	7123.61	0.0341567
7082.08	0.00475755	7107.25	0	7123.64	0.00642972
7082.18	-0.00612032	7107.26	0	7123.68	0.000379825
7082.28	0.00157036	7107.27	0	7123.79	0.0483851
7082.38	-0.00444235	7107.28	0	7123.85	0.00869982
7082.48	0.00103465	7107.29	0	7123.9	0.004652
7082.59	-0.00371792	7107.3	0	7123.96	0.00488072
7082.69	0.00299793	7107.31	0	7124.02	0.0199992
7082.8	-0.000666253	7107.32	0	7124.08	0.00724772
7082.9	-0.000935875	7107.33	0	7124.08	0.00591127
7083	-0.000796677	7107.34	0	7124.22	0.00243198
7083.1	-0.00411293	7107.35	0	7124.28	0.00386344
7083.21	0.000674413	7107.36	0	7124.33	0.00334043
7083.3	0.00378243	7107.37	0	7124.36	0.00859812
7083.4	-0.00208372	7107.38	0	7124.45	0.00717777
7083.5	-0.0044124	7107.39	0	7124.5	0.00366673
7083.6	-0.00183817	7107.4	0	7124.56	0.0129058
7083.7	-0.00346486	7107.41	0	7124.6	0.002016
7083.8	-0.00371702	7107.42	0	7124.66	0.00328521
7083.91	-0.00458832	7107.43	0	7124.72	0.00273397
7084.01	0.00072753	7107.44	0	7124.77	0.00318869
7084.1	-0.00412332	7107.45	0	7124.81	0.000633401
7084.21	0.00267972	7107.46	0	7124.85	0.00512479
7084.31	0.00169915	7107.47	0	7124.95	0.00799144
7084.41	0.000806789	7107.48	0	7125.01	0.00372829
7084.52	-0.00290347	7107.49	0	7125.05	0.00497649
7084.62	0.00284715	7107.5	0	7125.1	0.00426052
7084.72	0.000118038	7107.51	0	7125.12	0.00103325
7084.83	-0.00201761	7107.52	0	7125.22	0.00137949
7084.93	0.00427954	7107.53	0	7125.23	0.00556868
7085.03	-0.00230438	7107.54	0	7125.37	0.00614725
7085.13	0.00169007	7107.55	0	7125.41	0.0122727
7085.23	0.00199918	7107.56	0	7125.49	0.00126526
7085.32	0.000973349	7107.57	0	7125.52	0.0012388
7085.42	-0.000665773	7107.58	0	7125.61	0.0033293
7085.51	0.00164795	7107.59	0	7125.65	0.00164349
7085.61	-0.0021834	7107.6	0	7125.68	0.0158227
7085.71	0.00303456	7107.61	0	7125.71	0.00721813
7085.81	0.0016893	7107.62	0	7125.79	0.00336408
7085.91	-0.000389774	7107.63	0	7125.85	0.00366725
7086.01	0.00162757	7107.64	0	7125.9	0.00582048
7086.1	0.000802805	7107.65	0	7126.03	0.000951421
7086.2	0.00414219	7107.66	0	7126.04	0.0077205
7086.3	-0.000369571	7107.67	0	7126.08	0.00453181
7086.41	-0.000445568	7107.68	0	7126.15	0.0304558
7086.51	0.000432385	7107.69	0	7126.21	0.00664827
7086.62	-0.00520552	7107.7	0	7126.24	0.0126577
7086.72	-0.00342758	7107.71	0	7126.29	0.00485874
7086.82	0.000749921	7107.72	0	7126.31	0.00216505
7086.92	0.00666691	7107.73	0	7126.41	0.00312955
7087.02	5.99336e-05	7107.74	0	7126.44	0.00524467
7087.12	0.0032554	7107.75	0	7126.5	0.000975868
7087.21	-0.00245913	7107.76	0	7126.54	0.00789856
7087.31	-0.00330059	7107.77	0	7126.61	0.00207837
7087.41	-0.00151004	7107.78	0	7126.66	0.0184709
7087.51	0.000962062	7107.79	0	7126.72	0.000612731
7087.61	0.00140493	7107.8	0	7126.72	0.00526107
7087.71	-0.000541802	7107.81	0	7126.83	0.0080601
7087.81	-0.0044689	7107.82	0	7126.91	0.0039831
7087.91	0.0028372	7107.83	0	7126.97	0.00202991
7088	-0.00219975	7107.84	0	7127.03	0.00535233
7088.11	-0.00370633	7107.85	0	7127.05	0.00117874
7088.21	-0.00206672	7107.86	0	7127.14	0.0163355
7088.31	0.000617336	7107.87	0	7127.18	0.00253044
7088.42	-0.00298926	7107.88	0	7127.24	0.00924803
7088.52	0.00238809	7107.89	0	7127.27	0.0114307
7088.63	-0.0053639	7107.9	0	7127.34	0.00153129
7088.73	0.0014922	7107.91	0	7127.41	0.0119812
7088.84	-0.000394819	7107.92	0	7127.47	0.00890792
7088.94	-0.00364337	7107.93	0	7127.57	0.000955476
7089.04	-0.000821928	7107.94	0	7127.63	0.00053903
7089.15	-0.0010136	7107.95	0	7127.64	0.0059232
7089.24	0.00145149	7107.96	0	7127.73	0.00469803
7089.34	0.00649605	7107.97	0	7127.79	0.014888
7089.44	-0.00372008	7107.98	0	7127.83	0.0234602
7089.54	-0.0033721	7107.99	0	7127.92	0.00280378
7089.64	0.000231519	7108	0	7127.99	0.000435744
7089.74	-0.000592366	7108.01	0	7128.03	0.00859392
7089.84	-0.00260269	7108.02	0	7128.07	0.0120132
7089.94	-0.00287495	7108.03	0	7128.09	0.00975087
7090.04	0.00121942	7108.04	0	7128.16	0.00561247
7090.15	-0.000153459	7108.05	0	7128.29	0.0124791
7090.25	0.00253161	7108.06	0	7128.32	0.00413298
7090.35	0.00276903	7108.07	0	7128.35	0.0544519
7090.46	0.00116442	7108.08	0	7128.49	0.0457175
7090.56	-0.00150637	7108.09	0	7128.57	0.00164674
7090.66	0.000424445	7108.1	0	7128.59	0.00306822
7090.76	-0.000610021	7108.11	0	7128.71	0.0280487
7090.86	0.00294087	7108.12	0	7128.79	0.0079083
7090.96	0.00307718	7108.13	0	7128.82	0.00435012
7091.06	0.00343744	7108.14	0	7128.88	0.00696309
7091.16	-0.00154625	7108.15	0	7128.9	0.0364714
7091.25	0.00337509	7108.16	0	7128.98	0.0266988
7091.35	-0.00170867	7108.17	0	7129.05	0.000346871
7091.44	0.0023048	7108.18	0	7129.17	0.0058125
7091.54	0.000153813	7108.19	0	7129.21	0.00728945
7091.65	-0.0022705	7108.2	0	7129.28	0.0278095
7091.74	0.000611167	7108.21	0	7129.36	0.0266865
7091.84	-0.00161919	7108.22	0	7129.41	0.0258654
7091.94	-0.00113283	7108.23	0	7129.47	0.00369874
7092.04	-0.000956299	7108.24	0	7129.51	0.00915552
7092.14	0.00351978	7108.25	0	7129.52	0.0439359
7092.25	-0.00187249	7108.26	0	7129.63	0.00118265
7092.35	0.00256598	7108.27	0	7129.68	0.010103
7092.45	-0.00345111	7108.28	0	7129.79	0.00893427
7092.55	-0.000199463	7108.29	0	7129.84	0.0100065
7092.65	-0.00417567	7108.3	0	7129.93	0.00870412
7092.76	0.00499436	7108.31	0	7129.99	0.0126546
7092.86	-0.00151815	7108.32	0	7130.01	0.0119745
7092.96	0.00378396	7108.33	0	7130.06	0.0146807
7093.06	0.000466917	7108.34	0	7130.09	0.0336983
7093.16	0.00206837	7108.35	0	7130.12	0.00609968
7093.25	-0.00322461	7108.36	0	7130.19	0.00544204
7093.35	0.00211943	7108.37	0	7130.23	0.00482532
7093.45	0.00251899	7108.38	0	7130.29	0.0516416
7093.55	-0.00185181	7108.39	0	7130.32	0.0734853
7093.66	0.00335348	7108.4	0	7130.41	0.0352136
7093.76	-0.000131445	7108.41	0	7130.44	0.00966505
7093.86	0.00193279	7108.42	0	7130.5	0.00711418
7093.95	-0.00115282	7108.43	0	7130.56	0.0556956
7094.06	0.00107425	7108.44	0	7130.63	0.03712
7094.16	-0.000106414	7108.45	0	7130.68	0.00764575
7094.27	-0.00284803	7108.46	0	7130.75	0.00847125
7094.38	0.000546452	7108.47	0	7130.8	0.00751186
7094.48	-0.000904993	7108.48	0	7130.85	0.00520574
7094.59	-0.00241046	7108.49	0	7130.95	0.0872713
7094.69	-0.00117433	7108.5	0	7131.01	0.222243
7094.79	-0.00181063	7108.51	0	7131.11	0.0405337
7094.9	-0.000772931	7108.52	0	7131.17	0.034111
7095	0.00447441	7108.53	0	7131.22	0.0292195
7095.1	-0.00119439	7108.54	0	7131.26	0.0290659
7095.19	0.000676992	7108.55	0	7131.29	0.0106719
7095.29	-0.00362024	7108.56	0	7131.36	0.0437027
7095.39	0.000587558	7108.57	0	7131.46	0.00615716
7095.49	-0.00243364	7108.58	0	7131.5	0.043169
7095.6	-0.00318158	7108.59	0	7131.54	0.00406661
7095.7	4.77495e-05	7108.6	0	7131.63	0.0337667
7095.79	0.00136337	7108.61	0	7131.67	0.0106214
7095.89	-0.000616971	7108.62	0	7131.75	0.0107043
7095.99	0.00211853	7108.63	0	7131.79	0.00706759
7096.1	0.00526026	7108.64	0	7131.88	0.011045
7096.2	0.00360922	7108.65	0	7131.94	0.0167693
7096.3	0.00157448	7108.66	0	7131.95	0.0178226
7096.41	0.0074748	7108.67	0	7132	0.0262081
7096.51	-0.000476801	7108.68	0	7132.07	0.0184644
7096.61	0.0007637	7108.69	0	7132.09	0.0206781
7096.71	0.000697998	7108.7	0	7132.16	0.0127446
7096.81	-0.00264736	7108.71	0	7132.22	0.0758245
7096.91	0.00225344	7108.72	0	7132.27	0.0243726
7097.01	0.0038643	7108.73	0	7132.3	0.0017889
7097.1	0.00137772	7108.74	0	7132.37	0.03198
7097.2	-0.000172133	7108.75	0	7132.38	0.0187896
7097.29	-0.00154428	7108.76	0	7132.52	0.0228098
7097.39	-0.00153779	7108.77	0	7132.63	0.0265848
7097.49	-0.00377001	7108.78	0	7132.63	0.00914966
7097.59	-0.00129271	7108.79	0	7132.64	0.0305541
7097.69	-0.00151687	7108.8	0	7132.68	0.00693915
7097.79	-0.00275797	7108.81	0	7132.71	0.00255162
7097.89	-1.12439e-05	7108.82	0	7132.73	0.0116746
7097.98	0.00225973	7108.83	0	7132.91	0.000993835
7098.09	-0.000351657	7108.84	0	7133	0.0735023
7098.19	0.000776904	7108.85	0	7133.05	0.0146692
7098.3	-0.00648608	7108.86	0	7133.09	0.00703513
7098.4	-0.00106487	7108.87	0	7133.12	0.079005
7098.5	-0.00136887	7108.88	0	7133.18	0.0835884
7098.6	0.00200484	7108.89	0	7133.22	0.00499167
7098.7	0.00385291	7108.9	0	7133.28	0.0592338
7098.81	0.0017551	7108.91	0	7133.31	0.00785244
7098.91	0.000124869	7108.92	0	7133.4	0.106056
7099	0.00331057	7108.93	0	7133.41	0.0138445
7099.1	0.00277256	7108.94	0	7133.45	0.00389224
7099.2	-0.000983267	7108.95	0	7133.53	0.0101167
7099.29	-0.00191528	7108.96	0	7133.57	0.0213851
7099.39	-0.00816205	7108.97	0	7133.62	0.0303838
7099.49	-0.00202777	7108.98	0	7133.69	0.011322
7099.6	-0.00201025	7108.99	0	7133.74	0.00931453
7099.7	0.000830983	7109	0	7133.78	0.02451
7099.8	0.00240343	7109.01	0	7133.81	0.000430266
7099.9	-0.00363393	7109.02	0	7133.87	0.0420991
7100	-0.00282401	7109.03	0	7133.88	0.0149083
7100.11	-0.00452018	7109.04	0	7133.95	0.0186599
7100.21	-0.000779222	7109.05	0	7133.96	0.0180105
7100.32	-0.00107601	7109.06	0	7134.03	0.00695393
7100.42	-0.000254083	7109.07	0	7134.09	0.00375273
7100.52	0.00493595	7109.08	0	7134.17	0.0320743
7100.63	-0.00131651	7109.09	0	7134.23	0.0872574
7100.73	-9.56586e-05	7109.1	0	7134.24	0.00537315
7100.83	-0.000882593	7109.11	0	7134.25	0.0152662
7100.93	-0.00072226	7109.12	0	7134.32	0.0110935
7101.03	0.00196565	7109.13	0	7134.39	0.0284581
7101.12	-0.00362488	7109.14	0	7134.43	0.0218664
7101.22	0.00388497	7109.15	0	7134.46	0.0250582
7101.32	-0.00659693	7109.16	0	7134.51	0.0177607
7101.42	-0.000121593	7109.17	0	7134.57	0.0189525
7101.52	0.000815089	7109.18	0	7134.61	0.00585529
7101.62	0.00126105	7109.19	0	7134.7	0.0136849
7101.71	-0.00422344	7109.2	0	7134.72	0.00700128
7101.81	2.51864e-05	7109.21	0	7134.76	0.0175559
7101.91	0.000251954	7109.22	0	7134.8	0.00329829
7102.01	0.00422424	7109.23	0	7134.83	0.00418474
7102.12	0.00256004	7109.24	0	7134.88	0.00201949
7102.22	-0.00333452	7109.25	0	7135.02	0.0333276
7102.32	0.00303089	7109.26	0	7135.03	0.0257174
7102.42	0.00179475	7109.27	0	7135.09	0.0122218
7102.52	-0.00385393	7109.28	0	7135.16	0.0163348
7102.62	-0.00366321	7109.29	0	7135.18	0.0107144
7102.72	-0.000201314	7109.3	0	7135.19	0.0213063
7102.82	-0.00132366	7109.31	0	7135.34	0.0266528
7102.92	0.00185392	7109.32	0	7135.35	0.00828343
7103.01	-0.000673494	7109.33	0	7135.43	0.0730615
7103.11	-0.00251564	7109.34	0	7135.45	0.0205518
7103.21	-0.00191447	7109.35	0	7135.51	0.0171089
7103.31	-0.000125684	7109.36	0	7135.57	0.0103198
7103.4	0.00165725	7109.37	0	7135.6	0.0160873
7103.5	-0.000813308	7109.38	0	7135.67	0.00477546
7103.6	0.00260991	7109.39	0	7135.81	0.0337874
7103.7	-0.00133426	7109.4	0	7135.82	0.0188328
7103.8	-0.00194828	7109.41	0	7135.86	0.04589
7103.9	-0.00310791	7109.42	0	7135.94	0.00841263
7104	-0.00192826	7109.43	0	7135.97	0.0168945
7104.11	0.00240955	7109.44	0	7136.06	0.000509917
7104.21	-0.00310211	7109.45	0	7136.11	0.0383329
7104.31	-0.000294765	7109.46	0	7136.12	0.0614489
7104.41	-0.000870244	7109.47	0	7136.15	0.0565975
7104.51	-0.00145771	7109.48	0	7136.29	0.00604974
7104.62	-0.00415775	7109.49	0	7136.33	0.0542407
7104.72	-0.00331208	7109.5	0	7136.41	0.0205075
7104.82	-0.00561163	7109.51	0	7136.48	0.0267566
7104.92	0.0040136	7109.52	0	7136.52	0.00906044
7105.02	0.000177349	7109.53	0	7136.52	0.0248612
7105.11	-7.45854e-05	7109.54	0	7136.62	0.139763
7105.21	-0.000537661	7109.55	0	7136.65	0.106946
7105.32	-0.00184493	7109.56	0	7136.7	0.099885
7105.42	-0.00193077	7109.57	0	7136.78	0.0244698
7105.52	-0.000504976	7109.58	0	7136.84	0.048963
7105.62	-0.00401113	7109.59	0	7136.92	0.0778496
7105.72	-0.00159636	7109.6	0	7136.95	0.0136076
7105.82	0.00438796	7109.61	0	7136.98	0.0112701
7105.92	0.00313735	7109.62	0	7137.08	0.0157984
7106.03	0.00497445	7109.63	0	7137.13	0.00635659
7106.14	-0.000268783	7109.64	0	7137.2	0.0294458
7106.24	0.00340294	7109.65	0	7137.32	0.0218453
7106.34	0.00118822	7109.66	0	7137.41	0.021864
7106.44	0.0055772	7109.67	0	7137.46	0.0151696
7106.54	0.00171379	7109.68	0	7137.53	0.0602352
7106.64	0.000207463	7109.69	0	7137.56	0.0145089
7106.74	0.00239487	7109.7	0	7137.64	0.0349526
7106.84	-0.000100635	7109.71	0	7137.75	0.153694
7106.94	0.00204172	7109.72	0	7137.76	0.0384511
7107.03	-0.000827661	7109.73	0	7137.84	0.00932496
7107.13	0.00443978	7109.74	0	7137.87	0.0204949
7107.22	0.000593624	7109.75	0	7137.92	0.0529136
7107.33	0.00461439	7109.76	0	7137.97	0.0908239
7107.42	0.000827899	7109.77	0	7138.11	0.0862502
7107.52	0.00359194	7109.78	0	7138.16	0.0165227
7107.62	-0.00296444	7109.79	0	7138.25	0.0593698
7107.72	4.73949e-06	7109.8	0	7138.31	0.039425
7107.82	-0.00297975	7109.81	0	7138.4	0.062564
7107.92	0.00133246	7109.82	0	7138.45	0.0357563
7108.02	0.00372763	7109.83	0	7138.5	0.0191312
7108.12	0.0022347	7109.84	0	7138.54	0.0232159
7108.22	-0.00189193	7109.85	0	7138.69	0.0315036
7108.33	0.00116249	7109.86	0	7138.73	0.00842376
7108.43	0.00538409	7109.87	0	7138.86	0.0257211
7108.53	-0.000498677	7109.88	0	7138.91	0.0581518
7108.63	0.00429245	7109.89	0	7138.96	0.0342806
7108.73	0.00256269	7109.9	0	7139.07	0.0466911
7108.83	-0.00483672	7109.91	0	7139.12	0.00250609
7108.92	0.00334822	7109.92	0	7139.21	0.0235527
7109.01	0.00167424	7109.93	0	7139.31	0.0258721
7109.11	0.00397116	7109.94	0	7139.38	0.0346795
7109.21	0.00217109	7109.95	0	7139.43	0.0494366
7109.31	-6.16539e-06	7109.96	0	7139.48	0.00453232
7109.41	0.00191063	7109.97	0	7139.55	0.0645667
7109.51	0.00167447	7109.98	0	7139.61	0.0407087
7109.61	0.00644557	7109.99	0	7139.67	0.0103483
7109.71	0.00565265	7110	0
7109.81	-0.00196096	7110.01	0
7109.91	0.00151359	7110.02	0
7110.02	0.000796998	7110.03	0
7110.12	0.0055024	7110.04	0
7110.23	-0.00223231	7110.05	0
7110.33	-0.00129898	7110.06	0
7110.43	0.00299779	7110.07	0
7110.53	0.00385837	7110.08	0
7110.64	0.0039355	7110.09	0
7110.74	0.00527129	7110.1	3.14e-09
7110.84	0.006923	7110.11	3.48e-09
7110.93	0.00246131	7110.12	3.855e-09
7111.03	0.0101684	7110.13	4.265e-09
7111.13	0.00663019	7110.14	4.72e-09
7111.24	0.0091083	7110.15	5.22e-09
7111.34	0.0157673	7110.16	5.77e-09
7111.44	0.0143007	7110.17	6.38e-09
7111.54	0.0127991	7110.18	7.05e-09
7111.63	0.0192924	7110.19	7.785e-09
7111.73	0.0240976	7110.2	8.595e-09
7111.84	0.0267702	7110.21	9.49e-09
7111.94	0.0261007	7110.22	1.047e-08
7112.05	0.0241832	7110.23	1.155e-08
7112.15	0.0288165	7110.24	1.274e-08
7112.25	0.0401444	7110.25	1.4045e-08
7112.35	0.04377	7110.26	1.548e-08
7112.45	0.0488485	7110.27	1.7055e-08
7112.56	0.0579443	7110.28	1.878e-08
7112.65	0.0574264	7110.29	2.068e-08
7112.75	0.0725851	7110.3	2.276e-08
7112.85	0.0819499	7110.31	2.504e-08
7112.94	0.101984	7110.32	2.7545e-08
7113.04	0.109392	7110.33	3.0285e-08
7113.13	0.127015	7110.34	3.329e-08
7113.23	0.132657	7110.35	3.658e-08
7113.33	0.157925	7110.36	4.018e-08
7113.43	0.171683	7110.37	4.4125e-08
7113.53	0.200207	7110.38	4.844e-08
7113.62	0.228476	7110.39	5.3155e-08
7113.72	0.264697	7110.4	5.8315e-08
7113.82	0.322155	7110.41	6.395e-08
7113.93	0.374779	7110.42	7.011e-08
7114.03	0.445367	7110.43	7.6835e-08
7114.13	0.500923	7110.44	8.418e-08
7114.23	0.548824	7110.45	9.2195e-08
7114.33	0.610828	7110.46	1.00945e-07
7114.43	0.654285	7110.47	1.10485e-07
7114.53	0.718547	7110.48	1.20885e-07
7114.63	0.734605	7110.49	1.32225e-07
7114.73	0.72379	7110.5	1.4458e-07
7114.83	0.692757	7110.51	1.58035e-07
7114.92	0.663592	7110.52	1.7269e-07
7115.02	0.608088	7110.53	1.8864e-07
7115.11	0.557551	7110.54	2.05995e-07
7115.21	0.50842	7110.55	2.2487e-07
7115.32	0.440662	7110.56	2.454e-07
7115.42	0.400662	7110.57	2.6771e-07
7115.51	0.351568	7110.58	2.9196e-07
7115.61	0.293137	7110.59	3.18295e-07
7115.71	0.252446	7110.6	3.46895e-07
7115.82	0.234595	7110.61	3.7794e-07
7115.92	0.200607	7110.62	4.1163e-07
7116.03	0.181284	7110.63	4.48175e-07
7116.13	0.164883	7110.64	4.87805e-07
7116.23	0.150282	7110.65	5.30765e-07
7116.34	0.135747	7110.66	5.7732e-07
7116.44	0.12471	7110.67	6.2775e-07
7116.54	0.120776	7110.68	6.8236e-07
7116.64	0.100298	7110.69	7.4148e-07
7116.74	0.109232	7110.7	8.07365e-07
7116.84	0.104499	7110.71	8.7678e-07
7116.93	0.0915849	7110.72	9.51855e-07
7117.03	0.0915548	7110.73	1.03302e-06
7117.13	0.102106	7110.74	1.12073e-06
7117.23	0.105313	7110.75	1.21549e-06
7117.34	0.111876	7110.76	1.31785e-06
7117.43	0.10895	7110.77	1.42834e-06
7117.53	0.112275	7110.78	1.5476e-06
7117.63	0.11304	7110.79	1.67627e-06
7117.73	0.116856	7110.8	1.81504e-06
7117.83	0.11907	7110.81	1.96465e-06
7117.94	0.127858	7110.82	2.12591e-06
7118.04	0.117696	7110.83	2.29965e-06
7118.14	0.120982	7110.84	2.48677e-06
7118.24	0.118909	7110.85	2.68823e-06
7118.34	0.119742	7110.86	2.90507e-06
7118.44	0.110659	7110.87	3.13839e-06
7118.54	0.109193	7110.88	3.38932e-06
7118.63	0.117844	7110.89	3.65912e-06
7118.73	0.105847	7110.9	3.94911e-06
7118.82	0.110789	7110.91	4.26069e-06
7118.92	0.118039	7110.92	4.59536e-06
7119.02	0.107252	7110.93	4.95468e-06
7119.11	0.10565	7110.94	5.34036e-06
7119.21	0.110666	7110.95	5.75418e-06
7119.32	0.112425	7110.96	6.19805e-06
7119.41	0.118695	7110.97	6.67397e-06
7119.51	0.11741	7110.98	7.18409e-06
7119.6	0.124183	7110.99	7.73068e-06
7119.71	0.135035	7111	8.31614e-06
7119.81	0.137363	7111.01	8.943e-06
7119.91	0.141464	7111.02	9.61399e-06
7120.02	0.154934	7111.03	1.0332e-05
7120.11	0.159301	7111.04	1.10999e-05
7120.22	0.162358	7111.05	1.1921e-05
7120.32	0.168907	7111.06	1.27988e-05
7120.42	0.183301	7111.07	1.37366e-05
7120.52	0.182399	7111.08	1.47384e-05
7120.62	0.190323	7111.09	1.5808e-05
7120.72	0.186529	7111.1	1.69498e-05
7120.81	0.205975	7111.11	1.81681e-05
7120.91	0.216545	7111.12	1.94676e-05
7121.01	0.215216	7111.13	2.08533e-05
7121.1	0.212267	7111.14	2.23303e-05
7121.2	0.211949	7111.15	2.39041e-05
7121.31	0.225559	7111.16	2.55806e-05
7121.41	0.224769	7111.17	2.73656e-05
7121.51	0.239046	7111.18	2.92657e-05
7121.61	0.237476	7111.19	3.12876e-05
7121.71	0.238773	7111.2	3.34382e-05
7121.82	0.24243	7111.21	3.5725e-05
7121.92	0.242089	7111.22	3.81558e-05
7122.03	0.246517	7111.23	4.07387e-05
7122.13	0.25832	7111.24	4.34823e-05
7122.23	0.250258	7111.25	4.63955e-05
7122.33	0.245033	7111.26	4.94879e-05
7122.43	0.260204	7111.27	5.27691e-05
7122.54	0.269967	7111.28	5.62497e-05
7122.64	0.265893	7111.29	5.99402e-05
7122.73	0.278995	7111.3	6.38522e-05
7122.83	0.270993	7111.31	6.79973e-05
7122.92	0.280749	7111.32	7.2388e-05
7123.02	0.277201	7111.33	7.70372e-05
7123.12	0.286831	7111.34	8.19583e-05
7123.22	0.290192	7111.35	8.71655e-05
7123.32	0.300631	7111.36	9.26733e-05
7123.42	0.292024	7111.37	9.84972e-05
7123.52	0.302923	7111.38	0.000104653
7123.62	0.30822	7111.39	0.000111161
7123.72	0.31925	7111.4	0.000118032
7123.82	0.325047	7111.41	0.000125287
7123.92	0.338307	7111.42	0.000132945
7124.02	0.347013	7111.43	0.000141025
7124.12	0.350071	7111.44	0.000149547
7124.22	0.371282	7111.45	0.000158533
7124.32	0.366851	7111.46	0.000168005
7124.42	0.381131	7111.47	0.000177985
7124.52	0.398582	7111.48	0.000188496
7124.62	0.395191	7111.49	0.000199564
7124.72	0.400408	7111.5	0.000211213
7124.81	0.415383	7111.51	0.00022347
7124.91	0.422237	7111.52	0.000236362
7125.01	0.434778	7111.53	0.000249916
7125.1	0.455502	7111.54	0.000264162
7125.2	0.457187	7111.55	0.00027913
7125.3	0.46243	7111.56	0.000294851
7125.4	0.474238	7111.57	0.000311356
7125.5	0.497458	7111.58	0.000328766
7125.59	0.507924	7111.59	0.00034695
7125.7	0.518626	7111.6	0.000366022
7125.8	0.529138	7111.61	0.000386018
7125.91	0.555706	7111.62	0.000406976
7126.01	0.561649	7111.63	0.000428933
7126.11	0.581228	7111.64	0.00045193
7126.21	0.589154	7111.65	0.000476006
7126.31	0.599835	7111.66	0.000501204
7126.41	0.625848	7111.67	0.000527566
7126.52	0.641372	7111.68	0.000555136
7126.61	0.640955	7111.69	0.00058396
7126.71	0.666563	7111.7	0.000614084
7126.81	0.688551	7111.71	0.000645554
7126.91	0.709014	7111.72	0.00067842
7127.01	0.707333	7111.73	0.00071273
7127.11	0.726472	7111.74	0.000748537
7127.21	0.718709	7111.75	0.000785891
7127.31	0.765903	7111.76	0.000824845
7127.41	0.761212	7111.77	0.000865454
7127.51	0.779254	7111.78	0.000907772
7127.61	0.79861	7111.79	0.000951856
7127.72	0.798841	7111.8	0.000997762
7127.82	0.81667	7111.81	0.00104555
7127.93	0.834256	7111.82	0.00109528
7128.03	0.84587	7111.83	0.001147
7128.13	0.87502	7111.84	0.00120079
7128.23	0.874681	7111.85	0.00125671
7128.34	0.895991	7111.86	0.00131481
7128.44	0.908457	7111.87	0.00137515
7128.54	0.917288	7111.88	0.00143782
7128.64	0.936623	7111.89	0.00150286
7128.73	0.943806	7111.9	0.00157035
7128.83	0.967329	7111.91	0.00164036
7128.92	0.960205	7111.92	0.00171294
7129.02	0.974326	7111.93	0.00178817
7129.12	0.989119	7111.94	0.00186612
7129.22	1.00958	7111.95	0.00194685
7129.32	1.01276	7111.96	0.00203044
7129.42	1.02569	7111.97	0.00211695
7129.51	1.04086	7111.98	0.00220646
7129.61	1.05006	7111.99	0.00229904
7129.71	1.05671	7112	0.00239475
7129.82	1.05469	7112.01	0.00249367
7129.92	1.07752	7112.02	0.00259586
7130.02	1.09406	7112.03	0.00270141
7130.12	1.10037	7112.04	0.00281037
7130.22	1.10812	7112.05	0.00292282
7130.33	1.1104	7112.06	0.00303883
7130.43	1.12939	7112.07	0.00315846
7130.53	1.15269	7112.08	0.0032818
7130.62	1.11904	7112.09	0.0034089
7130.72	1.1333	7112.1	0.00353984
7130.81	1.14474	7112.11	0.00367468
7130.9	1.15666	7112.12	0.00381349
7131	1.15799	7112.13	0.00395634
7131.1	1.1656	7112.14	0.00410328
7131.2	1.15204	7112.15	0.00425439
7131.3	1.15492	7112.16	0.00440973
7131.4	1.15418	7112.17	0.00456936
7131.5	1.16113	7112.18	0.00473334
7131.6	1.16673	7112.19	0.00490173
7131.7	1.16792	7112.2	0.00507459
7131.81	1.16424	7112.21	0.00525197
7131.91	1.16354	7112.22	0.00543393
7132.01	1.17096	7112.23	0.00562053
7132.11	1.16429	7112.24	0.00581181
7132.22	1.16868	7112.25	0.00600783
7132.32	1.17677	7112.26	0.00620863
7132.42	1.17363	7112.27	0.00641426
7132.52	1.169	7112.28	0.00662476
7132.62	1.15951	7112.29	0.00684019
7132.72	1.1864	7112.3	0.00706058
7132.81	1.16922	7112.31	0.00728596
7132.91	1.13849	7112.32	0.00751638
7133.01	1.16602	7112.33	0.00775187
7133.12	1.19021	7112.34	0.00799247
7133.22	1.16565	7112.35	0.0082382
7133.32	1.16221	7112.36	0.0084891
7133.41	1.13835	7112.37	0.00874519
7133.51	1.15348	7112.38	0.0090065
7133.62	1.15267	7112.39	0.00927305
7133.72	1.14888	7112.4	0.00954487
7133.83	1.12836	7112.41	0.00982197
7133.93	1.15452	7112.42	0.0101044
7134.03	1.14032	7112.43	0.0103921
7134.13	1.13675	7112.44	0.0106852
7134.23	1.13526	7112.45	0.0109836
7134.33	1.12179	7112.46	0.0112873
7134.43	1.12728	7112.47	0.0115965
7134.53	1.13515	7112.48	0.011911
7134.63	1.12321	7112.49	0.012231
7134.72	1.11458	7112.5	0.0125563
7134.82	1.11597	7112.51	0.012887
7134.91	1.12208	7112.52	0.0132232
7135.01	1.12953	7112.53	0.0135648
7135.11	1.13069	7112.54	0.0139119
7135.2	1.09108	7112.55	0.0142644
7135.3	1.09795	7112.56	0.0146224
7135.4	1.1212	7112.57	0.0149858
7135.5	1.11569	7112.58	0.0153548
7135.6	1.10338	7112.59	0.0157292
7135.7	1.07536	7112.6	0.0161092
7135.81	1.09614	7112.61	0.0164948
7135.91	1.08788	7112.62	0.0168859
7136.01	1.09919	7112.63	0.0172826
7136.11	1.09355	7112.64	0.0176849
7136.21	1.07663	7112.65	0.0180929
7136.31	1.08863	7112.66	0.0185066
7136.41	1.06557	7112.67	0.018926
7136.51	1.0723	7112.68	0.0193513
7136.6	1.09471	7112.69	0.0197823
7136.7	1.07191	7112.7	0.0202194
7136.8	1.06368	7112.71	0.0206624
7136.89	1.06572	7112.72	0.0211114
7136.99	1.05283	7112.73	0.0215667
7137.09	1.04783	7112.74	0.0220282
7137.19	1.06985	7112.75	0.022496
7137.29	1.05722	7112.76	0.0229703
7137.39	1.0588	7112.77	0.0234513
7137.49	1.05369	7112.78	0.0239389
7137.59	1.03361	7112.79	0.0244335
7137.69	1.04073	7112.8	0.0249351
7137.8	1.04345	7112.81	0.025444
7137.9	1.02275	7112.82	0.0259602
7138	1.03867	7112.83	0.0264842
7138.11	1.05047	7112.84	0.0270159
7138.21	1.03589	7112.85	0.0275558
7138.32	1.02031	7112.86	0.0281041
7138.42	1.02704	7112.87	0.0286609
7138.52	1.02378	7112.88	0.0292267
7138.61	1.01932	7112.89	0.0298017
7138.71	1.02894	7112.9	0.0303863
7138.81	1.00935	7112.91	0.0309809
7138.91	1.02652	7112.92	0.0315857
7139.01	1.01609	7112.93	0.0322012
7139.11	1.00244	7112.94	0.0328279
7139.21	1.01584	7112.95	0.0334661
7139.31	0.998269	7112.96	0.0341163
7139.41	1.01477	7112.97	0.0347791
7139.51	1.04498	7112.98	0.035455
7139.61	1.00797	7112.99	0.0361444
7139.72	0.995439	7113	0.036848
7139.82	1.00626	7113.01	0.0375665
7139.92	1.01797	7113.02	0.0383003
7140.02	1.02504	7113.03	0.0390502
7140.12	1.03175	7113.04	0.0398169
7140.22	1.04601	7113.05	0.040601
7140.32	1.04083	7113.06	0.0414034
7140.42	1.03388	7113.07	0.0422248
7140.52	1.00677	7113.08	0.0430661
7140.61	1.02599	7113.09	0.043928
7140.71	1.04175	7113.1	0.0448115
7140.8	1.03516	7113.11	0.0457175
7140.9	1.05621	7113.12	0.0466469
7141	1.03918	7113.13	0.0476007
7141.1	1.03825	7113.14	0.0485799
7141.2	1.05896	7113.15	0.0495855
7141.29	1.04802	7113.16	0.0506186
7141.39	1.06487	7113.17	0.0516804
7141.49	1.06079	7113.18	0.052772
7141.59	1.05411	7113.19	0.0538945
7141.7	1.06644	7113.2	0.0550491
7141.8	1.07398	7113.21	0.0562372
7141.9	1.06547	7113.22	0.0574599
7142	1.05068	7113.23	0.0587186
7142.1	1.05801	7113.24	0.0600147
7142.2	1.05992	7113.25	0.0613493
7142.31	1.07037	7113.26	0.0627241
7142.41	1.08605	7113.27	0.0641404
7142.5	1.09967	7113.28	0.0655996
7142.6	1.07283	7113.29	0.0671032
7142.7	1.07323	7113.3	0.0686528
7142.79	1.08465	7113.31	0.0702498
7142.89	1.10154	7113.32	0.0718959
7142.99	1.08164	7113.33	0.0735926
7143.09	1.10191	7113.34	0.0753414
7143.19	1.07566	7113.35	0.0771441
7143.29	1.09264	7113.36	0.0790022
7143.39	1.08593	7113.37	0.0809174
7143.49	1.07318	7113.38	0.0828914
7143.6	1.09252	7113.39	0.0849259
7143.7	1.08086	7113.4	0.0870225
7143.81	1.08615	7113.41	0.0891829
7143.91	1.09351	7113.42	0.0914088
7144.02	1.08731	7113.43	0.093702
7144.12	1.08476	7113.44	0.0960641
7144.22	1.08872	7113.45	0.0984969
7144.33	1.09509	7113.46	0.101002
7144.43	1.08186	7113.47	0.103581
7144.53	1.10224	7113.48	0.106236
7144.62	1.08465	7113.49	0.108969
7144.72	1.10946	7113.5	0.11178
7144.82	1.10211	7113.51	0.114672
7144.92	1.10263	7113.52	0.117647
7145.02	1.10719	7113.53	0.120706
7145.12	1.10311	7113.54	0.12385
7145.22	1.08977	7113.55	0.127081
7145.32	1.0767	7113.56	0.130401
7145.41	1.08409	7113.57	0.13381
7145.51	1.1039	7113.58	0.137311
7145.62	1.10386	7113.59	0.140905
7145.72	1.0907	7113.6	0.144594
7145.82	1.08527	7113.61	0.148377
7145.92	1.08187	7113.62	0.152258
7146.02	1.08295	7113.63	0.156236
7146.12	1.0762	7113.64	0.160313
7146.22	1.09438	7113.65	0.16449
7146.32	1.08568	7113.66	0.168768
7146.42	1.07616	7113.67	0.173147
7146.52	1.10014	7113.68	0.17763
7146.61	1.08212	7113.69	0.182215
7146.71	1.08091	7113.7	0.186905
7146.81	1.08697	7113.71	0.191699
7146.91	1.09213	7113.72	0.196598
7147	1.07091	7113.73	0.201602
7147.11	1.07376	7113.74	0.206712
7147.2	1.10273	7113.75	0.211927
7147.3	1.09978	7113.76	0.217248
7147.4	1.09966	7113.77	0.222675
7147.5	1.07353	7113.78	0.228207
7147.6	1.07334	7113.79	0.233844
7147.7	1.08177	7113.8	0.239586
7147.81	1.09762	7113.81	0.245432
7147.91	1.07449	7113.82	0.251381
7148.01	1.07819	7113.83	0.257433
7148.11	1.07737	7113.84	0.263587
7148.21	1.07346	7113.85	0.269841
7148.31	1.0775	7113.86	0.276194
7148.41	1.077	7113.87	0.282645
7148.51	1.07833	7113.88	0.289193
7148.61	1.06587	7113.89	0.295835
7148.7	1.05934	7113.9	0.30257
7148.8	1.07966	7113.91	0.309397
7148.9	1.05888	7113.92	0.316311
7149	1.07722	7113.93	0.323313
7149.11	1.07233	7113.94	0.330399
7149.2	1.06673	7113.95	0.337566
7149.3	1.07123	7113.96	0.344812
7149.4	1.05893	7113.97	0.352135
7149.5	1.06182	7113.98	0.35953
7149.61	1.04648	7113.99	0.366995
7149.72	1.07884	7114	0.374527
7149.82	1.07231	7114.01	0.382121
7149.92	1.06603	7114.02	0.389776
7150.02	1.08195	7114.03	0.397485
7150.13	1.06032	7114.04	0.405247
7150.23	1.0649	7114.05	0.413056
7150.33	1.05956	7114.06	0.420909
7150.43	1.03631	7114.07	0.428801
7150.53	1.04719	7114.08	0.436728
7150.63	1.02855	7114.09	0.444685
7150.72	1.03496	7114.1	0.452668
7150.82	1.03918	7114.11	0.460671
7150.92	1.03151	7114.12	0.468689
7151.02	1.01275	7114.13	0.476718
7151.12	0.998226	7114.14	0.484753
7151.22	1.04649	7114.15	0.492788
7151.31	1.03235	7114.16	0.500817
7151.41	1.02972	7114.17	0.508835
7151.51	1.02931	7114.18	0.516837
7151.61	1.0214	7114.19	0.524817
7151.71	1.02165	7114.2	0.532769
7151.81	1.00729	7114.21	0.540688
7151.91	1.02199	7114.22	0.548567
7152.01	1.02752	7114.23	0.5564
7152.11	1.02666	7114.24	0.564182
7152.22	1.01063	7114.25	0.571907
7152.32	1.00659	7114.26	0.579568
7152.42	1.00176	7114.27	0.587159
7152.51	1.01285	7114.28	0.594675
7152.61	0.996847	7114.29	0.602109
7152.7	0.982478	7114.3	0.609455
7152.8	0.982222	7114.31	0.616706
7152.9	0.977979	7114.32	0.623858
7153	0.99848	7114.33	0.630903
7153.1	0.995565	7114.34	0.637836
7153.2	0.982788	7114.35	0.64465
7153.29	0.994434	7114.36	0.65134
7153.39	0.992295	7114.37	0.6579
7153.49	0.989599	7114.38	0.664323
7153.59	0.984139	7114.39	0.670604
7153.7	0.991648	7114.4	0.676738
7153.8	0.969853	7114.41	0.682718
7153.91	0.969811	7114.42	0.68854
7154	0.977414	7114.43	0.694197
7154.11	0.9702	7114.44	0.699684
7154.21	0.978065	7114.45	0.704997
7154.31	0.970696	7114.46	0.71013
7154.42	0.946096	7114.47	0.715078
7154.51	0.953791	7114.48	0.719836
7154.61	0.977076	7114.49	0.724401
7154.71	0.984568	7114.5	0.728766
7154.81	0.957881	7114.51	0.732929
7154.91	0.95101	7114.52	0.736884
7155.01	0.980216	7114.53	0.740629
7155.11	0.964632	7114.54	0.744158
7155.22	0.949186	7114.55	0.747469
7155.31	0.947484	7114.56	0.750559
7155.41	0.945025	7114.57	0.753423
7155.52	0.958325	7114.58	0.756059
7155.62	0.961935	7114.59	0.758465
7155.73	0.954133	7114.6	0.760638
7155.83	0.96186	7114.61	0.762575
7155.93	0.953836	7114.62	0.764274
7156.03	0.956363	7114.63	0.765734
7156.13	0.967702	7114.64	0.766953
7156.24	0.960822	7114.65	0.767929
7156.34	0.946619	7114.66	0.768661
7156.44	0.948502	7114.67	0.769149
7156.54	0.953105	7114.68	0.769392
7156.63	0.949949	7114.69	0.769389
7156.73	0.955469	7114.7	0.76914
7156.82	0.943721	7114.71	0.768645
7156.92	0.93729	7114.72	0.767905
7157.02	0.953325	7114.73	0.76692
7157.12	0.936761	7114.74	0.76569
7157.22	0.94852	7114.75	0.764218
7157.32	0.955117	7114.76	0.762503
7157.41	0.960003	7114.77	0.760548
7157.51	0.942005	7114.78	0.758354
7157.61	0.950719	7114.79	0.755923
7157.72	0.943334	7114.8	0.753257
7157.82	0.948986	7114.81	0.75036
7157.92	0.944679	7114.82	0.747232
7158.02	0.932135	7114.83	0.743879
7158.12	0.95006	7114.84	0.740301
7158.23	0.927044	7114.85	0.736503
7158.33	0.926937	7114.86	0.732488
7158.43	0.945895	7114.87	0.72826
7158.53	0.947396	7114.88	0.723822
7158.62	0.936802	7114.89	0.719179
7158.71	0.93807	7114.9	0.714335
7158.81	0.945017	7114.91	0.709294
7158.91	0.951714	7114.92	0.70406
7159.01	0.937603	7114.93	0.69864
7159.11	0.928707	7114.94	0.693036
7159.21	0.938714	7114.95	0.687255
7159.31	0.931255	7114.96	0.681302
7159.41	0.951672	7114.97	0.675181
7159.51	0.941877	7114.98	0.668898
7159.61	0.943603	7114.99	0.662459
7159.72	0.90959	7115	0.655869
7159.82	0.932906	7115.01	0.649134
7159.93	0.940436	7115.02	0.64226
7160.03	0.937274	7115.03	0.635252
7160.13	0.933246	7115.04	0.628117
7160.23	0.915469	7115.05	0.62086
7160.34	0.926017	7115.06	0.613488
7160.44	0.92492	7115.07	0.606007
7160.54	0.943833	7115.08	0.598422
7160.64	0.941185	7115.09	0.59074
7160.74	0.933177	7115.1	0.582967
7160.84	0.936215	7115.11	0.57511
7160.94	0.941472	7115.12	0.567173
7161.04	0.935302	7115.13	0.559165
7161.14	0.931645	7115.14	0.55109
7161.24	0.939498	7115.15	0.542955
7161.34	0.943275	7115.16	0.534766
7161.44	0.946336	7115.17	0.526529
7161.54	0.923203	7115.18	0.51825
7161.64	0.954433	7115.19	0.509935
7161.75	0.930619	7115.2	0.501591
7161.86	0.928943	7115.21	0.493222
7161.96	0.925703	7115.22	0.484835
7162.06	0.921361	7115.23	0.476435
7162.16	0.952742	7115.24	0.468028
7162.26	0.945579	7115.25	0.45962
7162.36	0.947951	7115.26	0.451216
7162.46	0.946964	7115.27	0.44282
7162.56	0.94777	7115.28	0.43444
7162.65	0.952803	7115.29	0.426079
7162.75	0.957894	7115.3	0.417743
7162.84	0.954051	7115.31	0.409436
7162.94	0.937276	7115.32	0.401164
7163.04	0.952419	7115.33	0.39293
7163.14	0.967216	7115.34	0.38474
7163.24	0.967866	7115.35	0.376598
7163.34	0.95957	7115.36	0.368508
7163.43	0.962448	7115.37	0.360474
7163.53	0.951431	7115.38	0.3525
7163.64	0.956597	7115.39	0.34459
7163.74	0.942422	7115.4	0.336748
7163.85	0.962696	7115.41	0.328976
7163.95	0.95531	7115.42	0.321279
7164.05	0.947608	7115.43	0.31366
7164.15	0.958943	7115.44	0.306122
7164.25	0.947788	7115.45	0.298667
7164.35	0.955942	7115.46	0.291298
7164.45	0.953009	7115.47	0.284018
7164.55	0.975374	7115.48	0.27683
7164.65	0.970385	7115.49	0.269736
7164.74	0.949598	7115.5	0.262738
7164.84	0.979051	7115.51	0.255838
7164.94	0.959806	7115.52	0.249037
7165.04	0.970357	7115.53	0.242338
7165.14	0.968991	7115.54	0.235742
7165.24	0.970381	7115.55	0.229251
7165.34	0.959324	7115.56	0.222866
7165.44	0.966687	7115.57	0.216588
7165.54	0.974444	7115.58	0.210418
7165.64	0.953418	7115.59	0.204356
7165.75	0.972047	7115.6	0.198405
7165.85	0.966729	7115.61	0.192564
7165.96	0.961376	7115.62	0.186834
7166.06	0.974763	7115.63	0.181215
7166.16	0.974181	7115.64	0.175707
7166.27	0.953675	7115.65	0.170312
7166.37	0.975892	7115.66	0.165028
7166.47	0.968228	7115.67	0.159855
7166.57	0.973906	7115.68	0.154794
7166.67	0.979366	7115.69	0.149845
7166.77	0.965566	7115.7	0.145006
7166.87	0.957692	7115.71	0.140278
7166.97	0.972693	7115.72	0.135659
7167.07	0.987453	7115.73	0.131149
7167.17	0.96405	7115.74	0.126748
7167.27	0.991062	7115.75	0.122455
7167.36	0.985406	7115.76	0.118268
7167.46	0.97736	7115.77	0.114188
7167.56	0.982991	7115.78	0.110211
7167.67	0.973392	7115.79	0.106339
7167.77	0.977972	7115.8	0.102569
7167.87	0.98498	7115.81	0.0989004
7167.97	0.984483	7115.82	0.0953318
7168.07	0.989579	7115.83	0.0918619
7168.17	0.973706	7115.84	0.0884893
7168.27	0.977541	7115.85	0.0852126
7168.37	0.97136	7115.86	0.0820305
7168.47	0.985505	7115.87	0.0789413
7168.57	0.998863	7115.88	0.0759436
7168.66	0.975439	7115.89	0.0730358
7168.76	0.984899	7115.9	0.0702164
7168.85	0.986535	7115.91	0.0674838
7168.95	0.986593	7115.92	0.0648363
7169.05	0.983766	7115.93	0.0622722
7169.15	0.967575	7115.94	0.05979
7169.25	0.980836	7115.95	0.0573879
7169.35	0.981608	7115.96	0.0550644
7169.45	0.983199	7115.97	0.0528176
7169.54	0.985716	7115.98	0.0506459
7169.65	0.987487	7115.99	0.0485476
7169.75	0.989926	7116	0.046521
7169.85	0.979921	7116.01	0.0445644
7169.96	0.981291	7116.02	0.0426761
7170.05	0.978065	7116.03	0.0408545
7170.16	0.997531	7116.04	0.0390978
7170.26	0.958233	7116.05	0.0374044
7170.36	0.996729	7116.06	0.0357727
7170.46	0.993746	7116.07	0.0342009
7170.56	1.00001	7116.08	0.0326875
7170.66	1.00147	7116.09	0.0312308
7170.75	0.990783	7116.1	0.0298293
7170.85	0.999778	7116.11	0.0284813
7170.95	1.00228	7116.12	0.0271854
7171.05	0.999047	7116.13	0.0259399
7171.15	0.974174	7116.14	0.0247434
7171.25	0.987689	7116.15	0.0235943
7171.35	0.980326	7116.16	0.0224913
7171.45	1.00233	7116.17	0.0214328
7171.55	0.990986	7116.18	0.0204174
7171.66	0.994517	7116.19	0.0194438
7171.76	0.993788	7116.2	0.0185105
7171.87	0.991749	7116.21	0.0176162
7171.98	1.01627	7116.22	0.0167597
7172.08	1.00098	7116.23	0.0159396
7172.18	1.00098	7116.24	0.0151546
7172.28	1.01414	7116.25	0.0144036
7172.38	0.984861	7116.26	0.0136854
7172.49	1.00205	7116.27	0.0129987
7172.59	0.988646	7116.28	0.0123424
7172.68	0.985167	7116.29	0.0117154
7172.78	1.01261	7116.3	0.0111166
7172.87	0.998986	7116.31	0.0105449
7172.97	1.00751	7116.32	0.00999943
7173.08	0.996548	7116.33	0.00947902
7173.18	0.986819	7116.34	0.00898276
7173.28	1.01879	7116.35	0.00850969
7173.37	0.989373	7116.36	0.0080589
7173.47	1.01038	7116.37	0.00762949
7173.57	1.00196	7116.38	0.00722059
7173.67	1.0084	7116.39	0.00683137
7173.77	1.01056	7116.4	0.00646101
7173.87	1.0115	7116.41	0.00610873
7173.98	1.00761	7116.42	0.00577377
7174.08	1.02181	7116.43	0.00545539
7174.18	1.01363	7116.44	0.00515287
7174.28	1.00336	7116.45	0.00486554
7174.38	0.986004	7116.46	0.00459272
7174.48	1.00515	7116.47	0.00433378
7174.58	1.02063	7116.48	0.0040881
7174.67	1.01623	7116.49	0.00385509
7174.77	1.00745	7116.5	0.00363416
7174.86	1.00569	7116.51	0.00342478
7174.96	1.0111	7116.52	0.0032264
7175.06	1.00486	7116.53	0.00303851
7175.16	1.00725	7116.54	0.00286063
7175.26	1.00851	7116.55	0.00269229
7175.36	0.999124	7116.56	0.00253301
7175.45	0.994	7116.57	0.00238238
7175.55	1.02481	7116.58	0.00223998
7175.65	1.01404	7116.59	0.00210539
7175.76	1.007	7116.6	0.00197825
7175.86	1.00413	7116.61	0.00185817
7175.97	1.00875	7116.62	0.00174481
7176.07	1.01259	7116.63	0.00163783
7176.17	1.00158	7116.64	0.0015369
7176.27	1.02615	7116.65	0.00144173
7176.37	1.00797	7116.66	0.001352
7176.47	0.994809	7116.67	0.00126744
7176.58	1.00854	7116.68	0.00118778
7176.67	1.00519	7116.69	0.00111277
7176.77	1.01846	7116.7	0.00104214
7176.87	1.04151	7116.71	0.000975686
7176.97	1.02217	7116.72	0.000913166
7177.07	1.02798	7116.73	0.000854373
7177.17	1.00983	7116.74	0.000799103
7177.27	1.03734	7116.75	0.000747164
7177.37	1.01653	7116.76	0.000698371
7177.47	1.02075	7116.77	0.000652551
7177.58	1.02511	7116.78	0.000609538
7177.68	1.02384	7116.79	0.000569173
7177.78	1.01778	7116.8	0.000531308
7177.89	1.02265	7116.81	0.000495799
7177.99	1.02777	7116.82	0.000462511
7178.1	1.00782	7116.83	0.000431318
7178.19	1.01112	7116.84	0.000402096
7178.3	1.01527	7116.85	0.000374732
7178.4	1.03016	7116.86	0.000349115
7178.5	0.996547	7116.87	0.000325143
7178.6	0.999115	7116.88	0.000302718
7178.7	1.01102	7116.89	0.000281748
7178.79	1.00809	7116.9	0.000262144
7178.89	1.01828	7116.91	0.000243825
7178.99	1.0109	7116.92	0.000226711
7179.09	1.03492	7116.93	0.00021073
7179.19	1.01678	7116.94	0.00019581
7179.29	0.998406	7116.95	0.000181889
7179.39	1.0196	7116.96	0.000168902
7179.48	1.0346	7116.97	0.000156791
7179.58	1.01911	7116.98	0.000145502
7179.68	1.00461	7116.99	0.000134981
7179.78	1.02652	7117	0.00012518
7179.88	1.00756	7117.01	0.000116054
7179.98	1.01143	7117.02	0.000107558
7180.08	1.01005	7117.03	9.96516e-05
7180.18	1.0079	7117.04	9.2297e-05
7180.28	1.01704	7117.05	8.54577e-05
7180.39	1.01628	7117.06	7.91e-05
7180.49	1.0332	7117.07	7.31921e-05
7180.59	1.01134	7117.08	6.7704e-05
7180.69	0.999745	7117.09	6.26078e-05
7180.78	1.02007	7117.1	5.78772e-05
7180.88	1.0041	7117.11	5.34876e-05
7180.97	1.01655	7117.12	4.94159e-05
7181.07	1.01743	7117.13	4.56437e-05
7181.17	1.0207	7117.14	4.21446e-05
7181.27	1.00262	7117.15	3.89027e-05
7181.37	1.01384	7117.16	3.59001e-05
7181.47	1.01332	7117.17	3.31203e-05
7181.56	1.00945	7117.18	3.05479e-05
7181.67	1.01179	7117.19	2.81683e-05
7181.77	0.995233	7117.2	2.59681e-05
7181.87	1.01409	7117.21	2.39346e-05
7181.98	1.0328	7117.22	2.20561e-05
7182.08	1.00928	7117.23	2.03216e-05
7182.18	1.0291	7117.24	1.87208e-05
7182.28	0.993671	7117.25	1.72443e-05
7182.38	1.00888	7117.26	1.58831e-05
7182.49	1.00776	7117.27	1.46291e-05
7182.59	1.01026	7117.28	1.34746e-05
7182.69	1.01065	7117.29	1.24123e-05
7182.78	1.01605	7117.3	1.14358e-05
7182.88	1.00516	7117.31	1.05388e-05
7182.98	1.02651	7117.32	9.71573e-06
7183.08	1.02184	7117.33	8.96122e-06
7183.18	1.00458	7117.34	8.27041e-06
7183.28	1.01299	7117.35	7.63878e-06
7183.38	1.01056	7117.36	7.06216e-06
7183.48	1.01215	7117.37	6.5367e-06
7183.58	0.999742	7117.38	6.05885e-06
7183.68	1.00895	7117.39	5.62534e-06
7183.78	1.01875	7117.4	5.23317e-06
7183.89	1.02172	7117.41	4.8796e-06
7183.99	0.988072	7117.42	4.56212e-06
7184.09	0.986483	7117.43	4.27841e-06
7184.19	1.01973	7117.44	4.0264e-06
7184.29	1.00488	7117.45	3.8042e-06
7184.39	1.00664	7117.46	3.6101e-06
7184.5	1.01305	7117.47	3.44256e-06
7184.59	1.01739	7117.48	3.30019e-06
7184.69	1.01361	7117.49	3.1818e-06
7184.79	1.00265	7117.5	3.0863e-06
7184.88	0.996145	7117.51	3.01276e-06
7184.98	0.993676	7117.52	2.96038e-06
7185.07	1.00777	7117.53	2.9285e-06
7185.17	1.01321	7117.54	2.91654e-06
7185.27	1.02628	7117.55	2.92408e-06
7185.37	1.01073	7117.56	2.9508e-06
7185.46	1.00958	7117.57	2.99647e-06
7185.56	1.02101	7117.58	3.06099e-06
7185.65	1.01356	7117.59	3.14638e-06
7185.75	0.996525	7117.6	3.24887e-06
7185.86	1.00978	7117.61	3.37051e-06
7185.96	1.00155	7117.62	3.51155e-06
7186.06	0.999027	7117.63	3.66911e-06
7186.16	1.00273	7117.64	3.85056e-06
7186.26	1.00306	7117.65	4.05281e-06
7186.36	1.01338	7117.66	4.27655e-06
7186.46	1.00455	7117.67	4.52252e-06
7186.56	0.999946	7117.68	4.79159e-06
7186.66	0.998878	7117.69	5.08471e-06
7186.76	0.984432	7117.7	5.40322e-06
7186.85	1.01087	7117.71	5.74771e-06
7186.95	1.00698	7117.72	6.11968e-06
7187.04	1.00807	7117.73	6.52051e-06
7187.14	1.02109	7117.74	6.95164e-06
7187.25	1.00875	7117.75	7.41464e-06
7187.34	1.01632	7117.76	7.91121e-06
7187.44	0.999414	7117.77	8.44311e-06
7187.54	1.00409	7117.78	9.01228e-06
7187.64	0.987409	7117.79	9.62075e-06
7187.74	1.00019	7117.8	1.02708e-05
7187.84	1.00201	7117.81	1.09645e-05
7187.95	1.00385	7117.82	1.17044e-05
7188.05	1.01978	7117.83	1.2417e-05
7188.15	1.00459	7117.84	1.32646e-05
7188.26	1.01426	7117.85	1.41659e-05
7188.36	1.00648	7117.86	1.51239e-05
7188.46	1.01735	7117.87	1.6142e-05
7188.56	1.00486	7117.88	1.72235e-05
7188.66	1.00461	7117.89	1.83721e-05
7188.76	0.997514	7117.9	1.95915e-05
7188.86	0.989431	7117.91	2.0886e-05
7188.96	1.01226	7117.92	2.22593e-05
7189.06	1.00471	7117.93	2.37158e-05
7189.15	1.01273	7117.94	2.52603e-05
7189.26	1.01763	7117.95	2.68977e-05
7189.36	1.00747	7117.96	2.86327e-05
7189.46	1.01615	7117.97	3.04708e-05
7189.56	1.01423	7117.98	3.24173e-05
7189.65	1.01014	7117.99	3.44783e-05
7189.75	1.02802	7118	3.66596e-05
7189.85	0.990264	7118.01	3.89676e-05
7189.96	0.996839	7118.02	4.1409e-05
7190.06	1.009	7118.03	4.39906e-05
7190.16	1.0199	7118.04	4.67196e-05
7190.26	0.988646	7118.05	4.96037e-05
7190.36	0.991826	7118.06	5.26507e-05
7190.46	1.00773	7118.07	5.58692e-05
7190.56	1.00474	7118.08	5.9267e-05
7190.66	1.01681	7118.09	6.28534e-05
7190.75	1.00193	7118.1	6.66379e-05
7190.85	1.01703	7118.11	7.063e-05
7190.94	1.02033	7118.12	7.484e-05
7191.04	1.00906	7118.13	7.92783e-05
7191.13	1.00828	7118.14	8.39559e-05
7191.23	1.01755	7118.15	8.88844e-05
7191.33	1.01932	7118.16	9.40754e-05
7191.43	1.02393	7118.17	9.95415e-05
7191.53	1.01513	7118.18	0.000105295
7191.62	1.00495	7118.19	0.00011135
7191.72	1.01313	7118.2	0.000117721
7191.82	1.01227	7118.21	0.000124421
7191.92	1.00961	7118.22	0.000131465
7192.02	1.02623	7118.23	0.000138868
7192.13	1.01858	7118.24	0.000146648
7192.23	1.00515	7118.25	0.00015482
7192.33	1.01109	7118.26	0.000163402
7192.42	1.01407	7118.27	0.000172412
7192.53	1.00314	7118.28	0.000181868
7192.63	1.01267	7118.29	0.000191789
7192.73	1.01805	7118.3	0.000202196
7192.83	1.01778	7118.31	0.000213108
7192.92	1.01907	7118.32	0.000224546
7193.02	1.01124	7118.33	0.000236534
7193.11	1.02604	7118.34	0.000249093
7193.21	1.02068	7118.35	0.000262246
7193.31	1.01732	7118.36	0.000276018
7193.41	0.992092	7118.37	0.000290434
7193.51	1.00829	7118.38	0.000305519
7193.61	1.01192	7118.39	0.0003213
7193.71	1.01408	7118.4	0.000337803
7193.81	1.00822	7118.41	0.000355058
7193.91	1.00669	7118.42	0.000373092
7194.02	1.00891	7118.43	0.000391935
7194.13	1.01053	7118.44	0.000411619
7194.23	1.03744	7118.45	0.000432174
7194.33	1.01747	7118.46	0.000453633
7194.43	1.02472	7118.47	0.000476029
7194.53	1.02047	7118.48	0.000499397
7194.64	1.02152	7118.49	0.00052377
7194.74	1.01039	7118.5	0.000549185
7194.84	1.02034	7118.51	0.000575679
7194.93	1.0288	7118.52	0.000603289
7195.03	1.00676	7118.53	0.000632055
7195.13	1.03808	7118.54	0.000662015
7195.22	1.00206	7118.55	0.000693211
7195.32	1.0029	7118.56	0.000725683
7195.43	1.02251	7118.57	0.000759475
7195.52	1.00044	7118.58	0.000794629
7195.62	1.01674	7118.59	0.00083119
7195.72	1.02454	7118.6	0.000869204
7195.81	1.00608	7118.61	0.000908715
7195.92	1.01974	7118.62	0.000949773
7196.02	1.01489	7118.63	0.000992424
7196.12	1.03247	7118.64	0.00103672
7196.22	1.02422	7118.65	0.0010827
7196.32	1.03201	7118.66	0.00113043
7196.42	1.01822	7118.67	0.00117996
7196.52	1.00996	7118.68	0.00123133
7196.62	1.0398	7118.69	0.0012846
7196.72	1.0055	7118.7	0.00133983
7196.81	1.00899	7118.71	0.00139707
7196.91	1.03232	7118.72	0.00145638
7197.01	1.01741	7118.73	0.00151781
7197.1	1.01058	7118.74	0.00158142
7197.2	1.02921	7118.75	0.00164727
7197.3	1.01218	7118.76	0.00171542
7197.4	1.01824	7118.77	0.00178593
7197.5	1.00919	7118.78	0.00185885
7197.59	1.02596	7118.79	0.00193426
7197.69	1.03926	7118.8	0.00201221
7197.78	1.02657	7118.81	0.00209276
7197.88	1.03158	7118.82	0.00217598
7197.99	1.04134	7118.83	0.00226192
7198.09	1.0139	7118.84	0.00235067
7198.2	1.00543	7118.85	0.00244226
7198.29	1.03845	7118.86	0.00253679
7198.39	1.02017	7118.87	0.00263429
7198.49	1.02875	7118.88	0.00273485
7198.59	1.02838	7118.89	0.00283853
7198.7	1.02836	7118.9	0.00294539
7198.8	1.02303	7118.91	0.0030555
7198.9	1.02329	7118.92	0.00316892
7198.99	1.04565	7118.93	0.00328572
7199.09	1.01961	7118.94	0.00340597
7199.18	1.03496	7118.95	0.00352972
7199.28	1.04508	7118.96	0.00365705
7199.38	1.02728	7118.97	0.00378802
7199.49	1.03112	7118.98	0.00392269
7199.59	1.02369	7118.99	0.00406113
7199.69	1.03319	7119	0.0042034
7199.78	1.02879	7119.01	0.00434957
7199.88	1.03143	7119.02	0.00449969
7199.99	1.03366	7119.03	0.00465383
7200.09	1.03388	7119.04	0.00481204
7200.2	1.02332	7119.05	0.0049744
7200.3	1.03783	7119.06	0.00514095
7200.4	1.02835	7119.07	0.00531175
7200.5	1.03983	7119.08	0.00548686
7200.6	1.03085	7119.09	0.00566633
7200.7	1.04466	7119.1	0.00585023
7200.81	1.04117	7119.11	0.00603859
7200.9	1.0448	7119.12	0.00623147
7201	1.03644	7119.13	0.00642892
7201.09	1.02497	7119.14	0.00663099
7201.19	1.04007	7119.15	0.00683772
7201.29	1.02852	7119.16	0.00704916
7201.38	1.04771	7119.17	0.00726534
7201.49	1.03793	7119.18	0.0074863
7201.59	1.04573	7119.19	0.00771209
7201.68	1.04715	7119.2	0.00794273
7201.78	1.04308	7119.21	0.00817826
7201.87	1.04019	7119.22	0.00841871
7201.97	1.04156	7119.23	0.0086641
7202.07	1.03157	7119.24	0.00891446
7202.17	1.03193	7119.25	0.00916981
7202.28	1.04174	7119.26	0.00943016
7202.37	1.04655	7119.27	0.00969554
7202.47	1.02707	7119.28	0.00996595
7202.57	1.05376	7119.29	0.0102414
7202.67	1.04204	7119.3	0.0105219
7202.77	1.03916	7119.31	0.0108075
7202.87	1.04799	7119.32	0.0110981
7202.97	1.04668	7119.33	0.0113937
7203.07	1.05071	7119.34	0.0116944
7203.16	1.02923	7119.35	0.0120001
7203.25	1.04456	7119.36	0.0123108
7203.35	1.03288	7119.37	0.0126265
7203.45	1.04766	7119.38	0.0129472
7203.55	1.0382	7119.39	0.0132728
7203.65	1.04474	7119.4	0.0136032
7203.75	1.03817	7119.41	0.0139386
7203.84	1.03546	7119.42	0.0142788
7203.94	1.03931	7119.43	0.0146237
7204.04	1.03379	7119.44	0.0149734
7204.15	1.05261	7119.45	0.0153278
7204.25	1.03895	7119.46	0.0156868
7204.35	1.04225	7119.47	0.0160503
7204.45	1.03604	7119.48	0.0164183
7204.55	1.03632	7119.49	0.0167908
7204.65	1.04076	7119.5	0.0171676
7204.76	1.05309	7119.51	0.0175486
7204.86	1.03906	7119.52	0.0179338
7204.96	1.0371	7119.53	0.0183231
7205.06	1.048	7119.54	0.0187164
7205.15	1.05334	7119.55	0.0191136
7205.25	1.04838	7119.56	0.0195146
7205.35	1.02051	7119.57	0.0199192
7205.45	1.02782	7119.58	0.0203275
7205.55	1.04142	7119.59	0.0207391
7205.66	1.04774	7119.6	0.0211541
7205.75	1.03425	7119.61	0.0215723
7205.85	1.03448	7119.62	0.0219936
7205.95	1.03232	7119.63	0.0224178
7206.05	1.03091	7119.64	0.0228448
7206.16	1.03139	7119.65	0.0232745
7206.26	1.02999	7119.66	0.0237067
7206.37	1.03181	7119.67	0.0241412
7206.46	1.04556	7119.68	0.0245779
7206.56	1.04837	7119.69	0.0250167
7206.67	1.03967	7119.7	0.0254574
7206.77	1.04771	7119.71	0.0258998
7206.87	1.03942	7119.72	0.0263437
7206.97	1.02907	7119.73	0.026789
7207.06	1.0291	7119.74	0.0272355
7207.16	1.0217	7119.75	0.027683
7207.25	1.02431	7119.76	0.0281313
7207.35	1.04431	7119.77	0.0285803
7207.45	1.02538	7119.78	0.0290298
7207.55	1.02964	7119.79	0.0294795
7207.65	1.04025	7119.8	0.0299293
7207.74	1.04618	7119.81	0.0303789
7207.84	1.04629	7119.82	0.0308283
7207.93	1.04679	7119.83	0.0312771
7208.03	1.03929	7119.84	0.0317252
7208.13	1.03687	7119.85	0.0321724
7208.24	1.0309	7119.86	0.0326184
7208.34	1.02679	7119.87	0.0330631
7208.44	1.04155	7119.88	0.0335063
7208.54	1.0235	7119.89	0.0339477
7208.64	1.04093	7119.9	0.0343872
7208.74	1.03553	7119.91	0.0348245
7208.84	1.03152	7119.92	0.0352594
7208.94	1.0405	7119.93	0.0356917
7209.04	1.03328	7119.94	0.0361212
7209.13	1.0216	7119.95	0.0365477
7209.23	1.04069	7119.96	0.0369709
7209.32	1.03977	7119.97	0.0373908
7209.42	1.00622	7119.98	0.0378069
7209.52	1.02531	7119.99	0.0382193
7209.62	1.05571	7120	0.0386276
7209.72	1.0398	7120.01	0.0390316
7209.82	1.03232	7120.02	0.0394312
7209.92	1.02862	7120.03	0.0398261
7210.02	1.01921	7120.04	0.0402162
7210.12	1.02702	7120.05	0.0406012
7210.23	1.04636	7120.06	0.0409809
7210.33	1.03546	7120.07	0.0413552
7210.43	1.04429	7120.08	0.0417239
7210.53	1.01187	7120.09	0.0420867
7210.63	1.03634	7120.1	0.0424435
7210.74	1.03422	7120.11	0.0427942
7210.84	1.02679	7120.12	0.0431385
7210.95	1.04065	7120.13	0.0434762
7211.05	1.01345	7120.14	0.0438073
7211.15	1.02362	7120.15	0.0441314
7211.24	1.03691	7120.16	0.0444486
7211.34	1.02796	7120.17	0.0447586
7211.44	1.03869	7120.18	0.0450612
7211.54	1.02547	7120.19	0.0453563
7211.64	1.05287	7120.2	0.0456438
7211.74	1.02707	7120.21	0.0459235
7211.84	1.03716	7120.22	0.0461953
7211.94	1.03656	7120.23	0.0464591
7212.04	1.02901	7120.24	0.0467148
7212.14	1.00578	7120.25	0.0469621
7212.24	1.03377	7120.26	0.0472011
7212.34	1.01015	7120.27	0.0474316
7212.45	1.02161	7120.28	0.0476534
7212.55	1.0195	7120.29	0.0478666
7212.65	1.04019	7120.3	0.048071
7212.75	1.02072	7120.31	0.0482666
7212.85	1.03054	7120.32	0.0484531
7212.95	1.02862	7120.33	0.0486307
7213.05	1.01762	7120.34	0.0487992
7213.15	1.01633	7120.35	0.0489585
7213.24	1.02846	7120.36	0.0491086
7213.34	1.02523	7120.37	0.0492495
7213.43	1.0252	7120.38	0.0493811
7213.53	1.01491	7120.39	0.0495034
7213.63	1.03579	7120.4	0.0496163
7213.73	1.01386	7120.41	0.0497198
7213.83	1.02219	7120.42	0.0498139
7213.92	1.03963	7120.43	0.0498986
7214.02	1.02693	7120.44	0.0499738
7214.11	1.03056	7120.45	0.0500397
7214.22	1.02257	7120.46	0.0500961
7214.32	1.01035	7120.47	0.0501432
7214.42	1.04032	7120.48	0.0501808
7214.53	1.01066	7120.49	0.0502091
7214.63	1.0114	7120.5	0.0502281
7214.72	1.00617	7120.51	0.0502378
7214.83	1.01487	7120.52	0.0502382
7214.93	1.02214	7120.53	0.0502295
7215.03	1.01862	7120.54	0.0502116
7215.13	1.01648	7120.55	0.0501846
7215.23	0.998095	7120.56	0.0501486
7215.32	1.00938	7120.57	0.0501037
7215.42	1.0271	7120.58	0.0500499
7215.52	1.01955	7120.59	0.0499874
7215.62	1.02939	7120.6	0.0499161
7215.71	1.00483	7120.61	0.0498362
7215.81	1.02693	7120.62	0.0497479
7215.91	1.01969	7120.63	0.0496511
7216.01	1.02206	7120.64	0.0495461
7216.11	1.01366	7120.65	0.0494329
7216.21	1.03626	7120.66	0.0493116
7216.32	1.00524	7120.67	0.0491824
7216.42	1.01121	7120.68	0.0490454
7216.53	1.00184	7120.69	0.0489008
7216.63	1.01864	7120.7	0.0487486
7216.73	1.01776	7120.71	0.048589
7216.83	1.00689	7120.72	0.0484222
7216.94	1.01001	7120.73	0.0482483
7217.04	0.995159	7120.74	0.0480675
7217.14	1.00186	7120.75	0.0478799
7217.24	1.01533	7120.76	0.0476857
7217.34	1.02698	7120.77	0.0474851
7217.44	1.02478	7120.78	0.0472782
7217.53	1.0075	7120.79	0.0470652
7217.63	1.00977	7120.8	0.0468463
7217.73	1.01674	7120.81	0.0466216
7217.83	1.00791	7120.82	0.0463914
7217.93	1.00994	7120.83	0.0461559
7218.03	0.98942	7120.84	0.0459151
7218.12	1.0175	7120.85	0.0456694
7218.22	1.00229	7120.86	0.0454189
7218.32	0.993457	7120.87	0.0451638
7218.43	1.00627	7120.88	0.0449043
7218.53	1.0054	7120.89	0.0446406
7218.63	1.00638	7120.9	0.044373
7218.73	0.997223	7120.91	0.0441016
7218.83	1.00586	7120.92	0.0438266
7218.93	0.997938	7120.93	0.0435483
7219.03	0.989708	7120.94	0.0432668
7219.13	1.01497	7120.95	0.0429825
7219.23	0.998078	7120.96	0.0426954
7219.32	1.00161	7120.97	0.0424059
7219.41	0.988187	7120.98	0.0421141
7219.51	1.00078	7120.99	0.0418202
7219.61	1.00566	7121	0.0415245
7219.71	0.997752	7121.01	0.0412273
7219.8	0.996478	7121.02	0.0409286
7219.9	0.989139	7121.03	0.0406288
7220	1.00325	7121.04	0.0403281
7220.1	1.0014	7121.05	0.0400267
7220.2	0.991712	7121.06	0.0397248
7220.29	0.99997	7121.07	0.0394226
7220.39	1.00013	7121.08	0.0391204
7220.5	1.00593	7121.09	0.0388184
7220.6	1.00023	7121.1	0.0385168
7220.7	0.988678	7121.11	0.0382158
7220.8	1	7121.12	0.0379158
7220.9	0.991061	7121.13	0.0376168
7221.01	1.00429	7121.14	0.0373191
7221.1	1.00639	7121.15	0.0370229
7221.21	1.0065	7121.16	0.0367285
7221.31	0.990948	7121.17	0.036436
7221.4	1.01099	7121.18	0.0361457
7221.5	1.00306	7121.19	0.0358578
7221.6	1.00376	7121.2	0.0355725
7221.7	0.990273	7121.21	0.03529
7221.8	0.977809	7121.22	0.0350105
7221.9	0.98418	7121.23	0.0347342
7222	0.987736	7121.24	0.0344614
7222.1	0.984636	7121.25	0.0341921
7222.2	0.996358	7121.26	0.0339267
7222.3	0.988358	7121.27	0.0336653
7222.4	0.983485	7121.28	0.0334081
7222.51	0.994227	7121.29	0.0331553
7222.61	1.00815	7121.3	0.0329071
7222.72	1.00065	7121.31	0.0326636
7222.82	0.985392	7121.32	0.032425
7222.92	0.989195	7121.33	0.0321916
7223.02	0.982845	7121.34	0.0319634
7223.13	0.986522	7121.35	0.0317406
7223.23	0.989623	7121.36	0.0315235
7223.33	0.9784	7121.37	0.0313121
7223.42	0.989377	7121.38	0.0311065
7223.52	1.0032	7121.39	0.0309071
7223.62	0.979987	7121.4	0.0307138
7223.71	0.976601	7121.41	0.0305269
7223.81	0.990181	7121.42	0.0303464
7223.91	0.997264	7121.43	0.0301725
7224.01	1.00234	7121.44	0.0300053
7224.11	0.996318	7121.45	0.0298449
7224.21	0.999816	7121.46	0.0296914
7224.31	0.990391	7121.47	0.029545
7224.41	0.981534	7121.48	0.0294057
7224.5	0.991024	7121.49	0.0292736
7224.61	0.995121	7121.5	0.0291488
7224.71	0.980713	7121.51	0.0290315
7224.81	0.995096	7121.52	0.0289216
7224.91	0.995749	7121.53	0.0288192
7225.01	1.00168	7121.54	0.0287244
7225.11	0.975095	7121.55	0.0286373
7225.21	0.980022	7121.56	0.0285579
7225.31	0.971137	7121.57	0.0284862
7225.41	0.984437	7121.58	0.0284223
7225.5	0.990706	7121.59	0.0283662
7225.6	0.979491	7121.6	0.028318
7225.7	1.00821	7121.61	0.0282776
7225.79	0.988054	7121.62	0.0282451
7225.89	1.00272	7121.63	0.0282205
7225.99	0.977201	7121.64	0.0282038
7226.09	0.989101	7121.65	0.0281949
7226.19	0.993723	7121.66	0.028194
7226.28	0.981245	7121.67	0.0282008
7226.38	0.979673	7121.68	0.0282155
7226.49	0.995692	7121.69	0.028238
7226.59	0.974235	7121.7	0.0282682
7226.69	0.973749	7121.71	0.0283062
7226.79	0.961283	7121.72	0.0283518
7226.9	0.970145	7121.73	0.0284051
7227	0.971192	7121.74	0.0284659
7227.1	0.979416	7121.75	0.0285343
7227.2	0.963502	7121.76	0.02861
7227.3	0.998158	7121.77	0.0286932
7227.4	0.988328	7121.78	0.0287836
7227.51	0.983965	7121.79	0.0288813
7227.6	0.972105	7121.8	0.0289861
7227.7	0.979233	7121.81	0.0290979
7227.8	0.987348	7121.82	0.0292167
7227.9	0.98017	7121.83	0.0293424
7228.01	0.994591	7121.84	0.0294748
7228.1	0.977921	7121.85	0.0296139
7228.21	0.981293	7121.86	0.0297595
7228.31	0.982974	7121.87	0.0299116
7228.41	0.985016	7121.88	0.0300701
7228.51	0.975734	7121.89	0.0302348
7228.61	0.983801	7121.9	0.0304056
7228.72	0.997146	7121.91	0.0305824
7228.82	0.986802	7121.92	0.0307651
7228.92	1.00085	7121.93	0.0309537
7229.02	0.973523	7121.94	0.0311479
7229.12	0.982396	7121.95	0.0313476
7229.23	0.9805	7121.96	0.0315528
7229.33	0.999404	7121.97	0.0317634
7229.43	0.977171	7121.98	0.0319792
7229.53	0.982514	7121.99	0.0322
7229.62	0.981928	7122	0.0324259
7229.72	0.97062	7122.01	0.0326567
7229.82	0.986928	7122.02	0.0328923
7229.91	0.983831	7122.03	0.0331326
7230.01	0.990642	7122.04	0.0333774
7230.11	0.982985	7122.05	0.0336268
7230.21	0.984502	7122.06	0.0338805
7230.31	0.967933	7122.07	0.0341386
7230.4	0.969336	7122.08	0.0344009
7230.5	0.986084	7122.09	0.0346673
7230.6	0.974379	7122.1	0.0349378
7230.7	0.978774	7122.11	0.0352123
7230.81	0.962698	7122.12	0.0354908
7230.91	0.978442	7122.13	0.0357731
7231.01	0.968486	7122.14	0.0360593
7231.11	0.964408	7122.15	0.0363492
7231.21	0.965148	7122.16	0.0366429
7231.31	0.981916	7122.17	0.0369402
7231.41	0.965986	7122.18	0.0372413
7231.51	0.989258	7122.19	0.037546
7231.61	0.952573	7122.2	0.0378543
7231.7	0.985181	7122.21	0.0381663
7231.8	0.968219	7122.22	0.0384819
7231.9	0.977744	7122.23	0.0388011
7232	0.977808	7122.24	0.039124
7232.1	0.979877	7122.25	0.0394506
7232.2	0.971633	7122.26	0.039781
7232.3	0.986876	7122.27	0.0401151
7232.4	0.980458	7122.28	0.040453
7232.49	0.980079	7122.29	0.0407948
7232.59	0.970081	7122.3	0.0411405
7232.69	0.984153	7122.31	0.0414903
7232.8	0.970405	7122.32	0.0418442
7232.9	0.983879	7122.33	0.0422022
7233	0.968028	7122.34	0.0425646
7233.11	0.962324	7122.35	0.0429315
7233.21	0.979707	7122.36	0.0433028
7233.31	0.964078	7122.37	0.0436788
7233.41	0.989421	7122.38	0.0440597
7233.51	0.98039	7122.39	0.0444454
7233.62	0.983869	7122.4	0.0448363
7233.72	0.969057	7122.41	0.0452324
7233.81	0.969846	7122.42	0.045634
7233.91	0.972777	7122.43	0.0460412
7234.01	0.965121	7122.44	0.0464542
7234.11	0.975284	7122.45	0.0468731
7234.21	0.97242	7122.46	0.0472983
7234.31	0.97091	7122.47	0.0477298
7234.41	0.986615	7122.48	0.0481679
7234.51	0.976408	7122.49	0.0486129
7234.61	0.979423	7122.5	0.0490649
7234.71	0.978297	7122.51	0.0495241
7234.82	0.970759	7122.52	0.0499908
7234.92	0.983708	7122.53	0.0504653
7235.02	0.971538	7122.54	0.0509478
7235.12	0.982773	7122.55	0.0514384
7235.22	0.984044	7122.56	0.0519375
7235.32	0.991531	7122.57	0.0524454
7235.42	0.983243	7122.58	0.0529622
7235.53	0.973128	7122.59	0.0534883
7235.62	0.971191	7122.6	0.0540238
7235.72	0.976299	7122.61	0.054569
7235.82	0.987792	7122.62	0.0551243
7235.91	0.980278	7122.63	0.0556898
7236.01	0.989868	7122.64	0.0562658
7236.1	0.973453	7122.65	0.0568526
7236.2	0.985935	7122.66	0.0574504
7236.3	0.973082	7122.67	0.0580595
7236.4	0.975748	7122.68	0.05868
7236.5	0.98359	7122.69	0.0593124
7236.59	0.988916	7122.7	0.0599567
7236.69	0.968992	7122.71	0.0606133
7236.79	0.995108	7122.72	0.0612823
7236.89	0.984723	7122.73	0.061964
7237	0.991123	7122.74	0.0626586
7237.1	0.974937	7122.75	0.0633663
7237.2	0.984564	7122.76	0.0640873
7237.3	0.975588	7122.77	0.0648218
7237.4	0.968485	7122.78	0.06557
7237.5	0.975887	7122.79	0.0663321
7237.6	0.960485	7122.8	0.0671081
7237.7	0.965799	7122.81	0.0678984
7237.8	0.98076	7122.82	0.0687029
7237.89	0.984045	7122.83	0.0695219
7237.99	0.988382	7122.84	0.0703554
7238.09	0.980242	7122.85	0.0712036
7238.18	0.979689	7122.86	0.0720666
7238.29	0.983488	7122.87	0.0729443
7238.39	0.97016	7122.88	0.0738369
7238.48	0.978527	7122.89	0.0747445
7238.58	0.975373	7122.9	0.075667
7238.68	0.977578	7122.91	0.0766044
7238.78	0.976207	7122.92	0.0775568
7238.89	0.984245	7122.93	0.0785242
7238.99	0.98145	7122.94	0.0795064
7239.1	0.986102	7122.95	0.0805035
7239.2	0.974628	7122.96	0.0815153
7239.3	0.983027	7122.97	0.0825418
7239.41	0.987191	7122.98	0.0835828
7239.51	0.97316	7122.99	0.0846383
7239.61	0.98817	7123	0.085708
7239.72	0.969363	7123.01	0.0867918
7239.82	0.968456	7123.02	0.0878895
7239.92	0.967421	7123.03	0.0890009
7240.01	0.980392	7123.04	0.0901258
7240.11	0.97956	7123.05	0.0912639
7240.21	0.98677	7123.06	0.0924149
7240.31	0.994579	7123.07	0.0935785
7240.41	0.995015	7123.08	0.0947545
7240.51	0.988409	7123.09	0.0959425
7240.61	0.961622	7123.1	0.0971421
7240.71	0.975709	7123.11	0.098353
7240.81	0.989164	7123.12	0.0995747
7240.91	0.986509	7123.13	0.100807
7241.01	0.981328	7123.14	0.102049
7241.11	0.953626	7123.15	0.103301
7241.22	0.978867	7123.16	0.104562
7241.32	0.975522	7123.17	0.105831
7241.41	0.97829	7123.18	0.107109
7241.52	0.9575	7123.19	0.108394
7241.62	0.979189	7123.2	0.109687
7241.72	0.972406	7123.21	0.110985
7241.82	0.972133	7123.22	0.11229
7241.91	1.01316	7123.23	0.1136
7242.01	0.978918	7123.24	0.114914
7242.1	0.989631	7123.25	0.116233
7242.2	0.982127	7123.26	0.117555
7242.3	0.9742	7123.27	0.11888
7242.39	0.975611	7123.28	0.120207
7242.49	0.972047	7123.29	0.121535
7242.59	0.97933	7123.3	0.122864
7242.69	0.999386	7123.31	0.124193
7242.79	0.96969	7123.32	0.125522
7242.88	0.967596	7123.33	0.126849
7242.98	0.977729	7123.34	0.128173
7243.09	0.978085	7123.35	0.129495
7243.19	0.965892	7123.36	0.130813
7243.29	0.972186	7123.37	0.132127
7243.39	0.990915	7123.38	0.133436
7243.49	0.97977	7123.39	0.134739
7243.6	0.99218	7123.4	0.136035
7243.7	0.980629	7123.41	0.137323
7243.8	0.98614	7123.42	0.138604
7243.9	0.990417	7123.43	0.139875
7244	0.981625	7123.44	0.141137
7244.09	0.973375	7123.45	0.142388
7244.19	0.983796	7123.46	0.143628
7244.29	0.993611	7123.47	0.144856
7244.39	1.00037	7123.48	0.146071
7244.49	0.981146	7123.49	0.147272
7244.6	0.981415	7123.5	0.14846
7244.69	0.977504	7123.51	0.149632
7244.79	0.966172	7123.52	0.150788
7244.89	0.972354	7123.53	0.151928
7245	1.00182	7123.54	0.15305
7245.1	0.97242	7123.55	0.154155
7245.21	0.979785	7123.56	0.155241
7245.31	0.975256	7123.57	0.156308
7245.42	0.980798	7123.58	0.157355
7245.52	0.978687	7123.59	0.158381
7245.62	0.974245	7123.6	0.159386
7245.72	0.994784	7123.61	0.16037
7245.82	0.994536	7123.62	0.161331
7245.93	0.984939	7123.63	0.162269
7246.03	0.979627	7123.64	0.163183
7246.12	0.975398	7123.65	0.164074
7246.22	0.976639	7123.66	0.164939
7246.31	0.992751	7123.67	0.16578
7246.42	1.00257	7123.68	0.166595
7246.52	0.985804	7123.69	0.167384
7246.62	0.985924	7123.7	0.168147
7246.72	0.972101	7123.71	0.168883
7246.81	0.993264	7123.72	0.169591
7246.91	0.986887	7123.73	0.170273
7247.01	0.983925	7123.74	0.170926
7247.11	0.987106	7123.75	0.171551
7247.22	0.990364	7123.76	0.172147
7247.32	0.98667	7123.77	0.172715
7247.42	0.977162	7123.78	0.173253
7247.52	0.968726	7123.79	0.173763
7247.61	0.985839	7123.8	0.174243
7247.72	0.977855	7123.81	0.174694
7247.82	0.994525	7123.82	0.175115
7247.92	0.984008	7123.83	0.175506
7248.02	0.984097	7123.84	0.175867
7248.11	0.970005	7123.85	0.176199
7248.21	0.986554	7123.86	0.176501
7248.3	0.973414	7123.87	0.176773
7248.4	0.976317	7123.88	0.177015
7248.5	0.988587	7123.89	0.177228
7248.6	0.979646	7123.9	0.177411
7248.7	0.990573	7123.91	0.177564
7248.8	0.988412	7123.92	0.177688
7248.89	0.985968	7123.93	0.177783
7248.99	0.984208	7123.94	0.177849
7249.09	0.980659	7123.95	0.177886
7249.19	0.984028	7123.96	0.177895
7249.3	0.976186	7123.97	0.177876
7123.98		7123.98	0.177828
7123.99		7123.99	0.177753
7124		7124	0.177651
7124.01		7124.01	0.177522
7124.02		7124.02	0.177366
7124.03		7124.03	0.177184
7124.04		7124.04	0.176977
7124.05		7124.05	0.176744
7124.06		7124.06	0.176487
7124.07		7124.07	0.176205
7124.08		7124.08	0.1759
7124.09		7124.09	0.175571
7124.1		7124.1	0.175219
7124.11		7124.11	0.174846
7124.12		7124.12	0.17445
7124.13		7124.13	0.174034
7124.14		7124.14	0.173597
7124.15		7124.15	0.17314
7124.16		7124.16	0.172664
7124.17		7124.17	0.17217
7124.18		7124.18	0.171657
7124.19		7124.19	0.171128
7124.2		7124.2	0.170581
7124.21		7124.21	0.170018
7124.22		7124.22	0.16944
7124.23		7124.23	0.168848
7124.24		7124.24	0.168241
7124.25		7124.25	0.167621
7124.26		7124.26	0.166988
7124.27		7124.27	0.166344
7124.28		7124.28	0.165688
7124.29		7124.29	0.165021
7124.3		7124.3	0.164344
7124.31		7124.31	0.163659
7124.32		7124.32	0.162964
7124.33		7124.33	0.162262
7124.34		7124.34	0.161553
7124.35		7124.35	0.160837
7124.36		7124.36	0.160115
7124.37		7124.37	0.159388
7124.38		7124.38	0.158656
7124.39		7124.39	0.157921
7124.4		7124.4	0.157182
7124.41		7124.41	0.156441
7124.42		7124.42	0.155698
7124.43		7124.43	0.154954
7124.44		7124.44	0.154208
7124.45		7124.45	0.153463
7124.46		7124.46	0.152719
7124.47		7124.47	0.151975
7124.48		7124.48	0.151233
7124.49		7124.49	0.150494
7124.5		7124.5	0.149757
7124.51		7124.51	0.149024
7124.52		7124.52	0.148295
7124.53		7124.53	0.14757
7124.54		7124.54	0.14685
7124.55		7124.55	0.146136
7124.56		7124.56	0.145427
7124.57		7124.57	0.144725
7124.58		7124.58	0.14403
7124.59		7124.59	0.143343
7124.6		7124.6	0.142663
7124.61		7124.61	0.141992
7124.62		7124.62	0.141329
7124.63		7124.63	0.140676
7124.64		7124.64	0.140032
7124.65		7124.65	0.139397
7124.66		7124.66	0.138774
7124.67		7124.67	0.13816
7124.68		7124.68	0.137558
7124.69		7124.69	0.136967
7124.7		7124.7	0.136387
7124.71		7124.71	0.13582
7124.72		7124.72	0.135264
7124.73		7124.73	0.134722
7124.74		7124.74	0.134191
7124.75		7124.75	0.133674
7124.76		7124.76	0.13317
7124.77		7124.77	0.13268
7124.78		7124.78	0.132203
7124.79		7124.79	0.13174
7124.8		7124.8	0.131291
7124.81		7124.81	0.130856
7124.82		7124.82	0.130436
7124.83		7124.83	0.13003
7124.84		7124.84	0.129639
7124.85		7124.85	0.129263
7124.86		7124.86	0.128902
7124.87		7124.87	0.128556
7124.88		7124.88	0.128225
7124.89		7124.89	0.127909
7124.9		7124.9	0.127609
7124.91		7124.91	0.127324
7124.92		7124.92	0.127054
7124.93		7124.93	0.126801
7124.94		7124.94	0.126562
7124.95		7124.95	0.126339
7124.96		7124.96	0.126132
7124.97		7124.97	0.125941
7124.98		7124.98	0.125765
7124.99		7124.99	0.125604
7125		7125	0.12546
7125.01		7125.01	0.125331
7125.02		7125.02	0.125217
7125.03		7125.03	0.125119
7125.04		7125.04	0.125036
7125.05		7125.05	0.124969
7125.06		7125.06	0.124917
7125.07		7125.07	0.12488
7125.08		7125.08	0.124859
7125.09		7125.09	0.124852
7125.1		7125.1	0.12486
7125.11		7125.11	0.124884
7125.12		7125.12	0.124922
7125.13		7125.13	0.124974
7125.14		7125.14	0.125041
7125.15		7125.15	0.125123
7125.16		7125.16	0.125219
7125.17		7125.17	0.125328
7125.18		7125.18	0.125452
7125.19		7125.19	0.125589
7125.2		7125.2	0.12574
7125.21		7125.21	0.125905
7125.22		7125.22	0.126082
7125.23		7125.23	0.126273
7125.24		7125.24	0.126477
7125.25		7125.25	0.126693
7125.26		7125.26	0.126921
7125.27		7125.27	0.127162
7125.28		7125.28	0.127415
7125.29		7125.29	0.127679
7125.3		7125.3	0.127955
7125.31		7125.31	0.128242
7125.32		7125.32	0.128541
7125.33		7125.33	0.12885
7125.34		7125.34	0.12917
7125.35		7125.35	0.1295
7125.36		7125.36	0.12984
7125.37		7125.37	0.13019
7125.38		7125.38	0.130549
7125.39		7125.39	0.130917
7125.4		7125.4	0.131295
7125.41		7125.41	0.131681
7125.42		7125.42	0.132075
7125.43		7125.43	0.132478
7125.44		7125.44	0.132888
7125.45		7125.45	0.133306
7125.46		7125.46	0.133731
7125.47		7125.47	0.134163
7125.48		7125.48	0.134601
7125.49		7125.49	0.135045
7125.5		7125.5	0.135496
7125.51		7125.51	0.135952
7125.52		7125.52	0.136413
7125.53		7125.53	0.136879
7125.54		7125.54	0.137349
7125.55		7125.55	0.137824
7125.56		7125.56	0.138303
7125.57		7125.57	0.138785
7125.58		7125.58	0.139271
7125.59		7125.59	0.139759
7125.6		7125.6	0.14025
7125.61		7125.61	0.140744
7125.62		7125.62	0.141239
7125.63		7125.63	0.141735
7125.64		7125.64	0.142233
7125.65		7125.65	0.142732
7125.66		7125.66	0.143231
7125.67		7125.67	0.14373
7125.68		7125.68	0.144229
7125.69		7125.69	0.144727
7125.7		7125.7	0.145225
7125.71		7125.71	0.145721
7125.72		7125.72	0.146216
7125.73		7125.73	0.146709
7125.74		7125.74	0.1472
7125.75		7125.75	0.147688
7125.76		7125.76	0.148173
7125.77		7125.77	0.148656
7125.78		7125.78	0.149134
7125.79		7125.79	0.149609
7125.8		7125.8	0.15008
7125.81		7125.81	0.150546
7125.82		7125.82	0.151008
7125.83		7125.83	0.151465
7125.84		7125.84	0.151916
7125.85		7125.85	0.152362
7125.86		7125.86	0.152802
7125.87		7125.87	0.153236
7125.88		7125.88	0.153664
7125.89		7125.89	0.154085
7125.9		7125.9	0.154499
7125.91		7125.91	0.154906
7125.92		7125.92	0.155306
7125.93		7125.93	0.155698
7125.94		7125.94	0.156083
7125.95		7125.95	0.15646
7125.96		7125.96	0.156828
7125.97		7125.97	0.157188
7125.98		7125.98	0.15754
7125.99		7125.99	0.157883
7126		7126	0.158217
7126.01		7126.01	0.158543
7126.02		7126.02	0.158859
7126.03		7126.03	0.159166
7126.04		7126.04	0.159464
7126.05		7126.05	0.159752
7126.06		7126.06	0.160031
7126.07		7126.07	0.1603
7126.08		7126.08	0.160559
7126.09		7126.09	0.160809
7126.1		7126.1	0.161049
7126.11		7126.11	0.16128
7126.12		7126.12	0.1615
7126.13		7126.13	0.161711
7126.14		7126.14	0.161912
7126.15		7126.15	0.162102
7126.16		7126.16	0.162284
7126.17		7126.17	0.162455
7126.18		7126.18	0.162617
7126.19		7126.19	0.162769
7126.2		7126.2	0.162911
7126.21		7126.21	0.163044
7126.22		7126.22	0.163168
7126.23		7126.23	0.163282
7126.24		7126.24	0.163387
7126.25		7126.25	0.163483
7126.26		7126.26	0.163569
7126.27		7126.27	0.163648
7126.28		7126.28	0.163717
7126.29		7126.29	0.163778
7126.3		7126.3	0.16383
7126.31		7126.31	0.163875
7126.32		7126.32	0.163911
7126.33		7126.33	0.16394
7126.34		7126.34	0.163961
7126.35		7126.35	0.163975
7126.36		7126.36	0.163982
7126.37		7126.37	0.163981
7126.38		7126.38	0.163975
7126.39		7126.39	0.163961
7126.4		7126.4	0.163942
7126.41		7126.41	0.163917
7126.42		7126.42	0.163886
7126.43		7126.43	0.16385
7126.44		7126.44	0.163809
7126.45		7126.45	0.163763
7126.46		7126.46	0.163713
7126.47		7126.47	0.163659
7126.48		7126.48	0.163601
7126.49		7126.49	0.163539
7126.5		7126.5	0.163474
7126.51		7126.51	0.163406
7126.52		7126.52	0.163336
7126.53		7126.53	0.163263
7126.54		7126.54	0.163188
7126.55		7126.55	0.163112
7126.56		7126.56	0.163035
7126.57		7126.57	0.162956
7126.58		7126.58	0.162877
7126.59		7126.59	0.162798
7126.6		7126.6	0.162719
7126.61		7126.61	0.16264
7126.62		7126.62	0.162562
7126.63		7126.63	0.162485
7126.64		7126.64	0.162409
7126.65		7126.65	0.162335
7126.66		7126.66	0.162263
7126.67		7126.67	0.162194
7126.68		7126.68	0.162127
7126.69		7126.69	0.162063
7126.7		7126.7	0.162003
7126.71		7126.71	0.161946
7126.72		7126.72	0.161894
7126.73		7126.73	0.161846
7126.74		7126.74	0.161802
7126.75		7126.75	0.161764
7126.76		7126.76	0.161731
7126.77		7126.77	0.161703
7126.78		7126.78	0.161682
7126.79		7126.79	0.161666
7126.8		7126.8	0.161658
7126.81		7126.81	0.161656
7126.82		7126.82	0.161661
7126.83		7126.83	0.161673
7126.84		7126.84	0.161694
7126.85		7126.85	0.161722
7126.86		7126.86	0.161759
7126.87		7126.87	0.161804
7126.88		7126.88	0.161857
7126.89		7126.89	0.16192
7126.9		7126.9	0.161992
7126.91		7126.91	0.162074
7126.92		7126.92	0.162166
7126.93		7126.93	0.162267
7126.94		7126.94	0.162379
7126.95		7126.95	0.162502
7126.96		7126.96	0.162635
7126.97		7126.97	0.162779
7126.98		7126.98	0.162935
[truncated: 1,002 more rows]
