# Supplementary material for: The synthesis and characterization of an iron(VII) nitrido complex
Source: Nat Chem. 2024 Jan 30;16(4):514–20. doi: 10.1038/s41557-023-01418-4 (PMC10997499; doi:10.1038/s41557-023-01418-4)
Supplement: Supplementary file 7 — Zero-field Moessbauer and X-band EPR data shown in Fig. 2. [file 41557_2023_1418_MOESM7_ESM.xls]

## Sheet: Figure 2A
velocity v / mm s-1	reaction mixture exp. data	reaction mixture sim. data	Fe(VII)nitride sim. data	Fe(VI)nitride sim. data
-6.6673	1.00074	0.99943	0.9992	0.99941
-6.6142	0.99877	0.99943	0.99919	0.99941
-6.5611	1.00185	0.99941	0.99919	0.99941
-6.508	0.99915	0.99941	0.99918	0.9994
-6.4549	0.99919	0.99938	0.99917	0.9994
-6.4019	1.00031	0.99936	0.99916	0.9994
-6.3488	1.00008	0.99936	0.99916	0.9994
-6.2957	0.99863	0.99934	0.99915	0.99939
-6.2426	1.00124	0.99931	0.99914	0.99939
-6.1895	0.99983	0.99931	0.99913	0.99939
-6.1364	0.99899	0.99929	0.99912	0.99938
-6.0833	0.99928	0.99927	0.99911	0.99938
-6.0303	0.9994	0.99924	0.9991	0.99938
-5.9772	1.00081	0.99924	0.99909	0.99937
-5.9241	0.99842	0.99922	0.99908	0.99937
-5.871	0.99718	0.99919	0.99907	0.99937
-5.8179	0.99914	0.99917	0.99906	0.99936
-5.7648	0.99987	0.99914	0.99904	0.99936
-5.7117	1.00089	0.99912	0.99903	0.99935
-5.6586	1.00076	0.99909	0.99902	0.99935
-5.6056	0.99881	0.99907	0.999	0.99934
-5.5525	0.99768	0.99903	0.99899	0.99934
-5.4994	0.99777	0.999	0.99897	0.99933
-5.4463	0.99792	0.99897	0.99896	0.99933
-5.3932	0.99871	0.99893	0.99894	0.99932
-5.3401	0.9994	0.9989	0.99892	0.99932
-5.287	0.99932	0.99888	0.9989	0.99931
-5.234	0.99838	0.99883	0.99888	0.9993
-5.1809	0.99664	0.99878	0.99886	0.99929
-5.1278	0.99626	0.99875	0.99884	0.99929
-5.0747	0.99879	0.99871	0.99882	0.99928
-5.0216	0.99772	0.99866	0.99879	0.99927
-4.9685	0.99792	0.99861	0.99877	0.99926
-4.9154	0.9981	0.99854	0.99874	0.99925
-4.8623	0.9981	0.99849	0.99871	0.99924
-4.8092	0.99871	0.99844	0.99868	0.99922
-4.7562	1.00036	0.99837	0.99865	0.99921
-4.7031	0.99875	0.99829	0.99861	0.9992
-4.65	0.99689	0.99822	0.99858	0.99918
-4.5969	0.99879	0.99814	0.99854	0.99917
-4.5438	0.99732	0.99807	0.99849	0.99915
-4.4907	0.99758	0.99797	0.99845	0.99913
-4.4376	0.99779	0.99787	0.9984	0.99911
-4.3846	0.99838	0.99777	0.99835	0.99909
-4.3315	0.99791	0.99765	0.99829	0.99906
-4.2784	0.99678	0.99754	0.99823	0.99904
-4.2253	0.99848	0.99739	0.99817	0.99901
-4.1722	0.99798	0.99726	0.9981	0.99898
-4.1191	0.9983	0.99711	0.99802	0.99894
-4.066	0.99704	0.99693	0.99794	0.9989
-4.0129	0.99686	0.99675	0.99785	0.99886
-3.9599	0.99472	0.99655	0.99775	0.99881
-3.9068	0.99791	0.99631	0.99764	0.99875
-3.8537	0.99592	0.99608	0.99752	0.99869
-3.8006	0.99575	0.99579	0.99739	0.99862
-3.7475	0.99653	0.9955	0.99725	0.99854
-3.6944	0.99607	0.99515	0.99709	0.99845
-3.6413	0.99744	0.99477	0.99691	0.99834
-3.5882	0.99573	0.99433	0.99671	0.99822
-3.5352	0.99756	0.99384	0.99649	0.99807
-3.4821	0.99582	0.9933	0.99624	0.9979
-3.429	0.99392	0.99267	0.99596	0.9977
-3.3759	0.99455	0.99194	0.99563	0.99745
-3.3228	0.99302	0.99108	0.99527	0.99715
-3.2697	0.99093	0.99009	0.99485	0.99678
-3.2166	0.99155	0.98893	0.99436	0.99631
-3.1635	0.98942	0.98753	0.99379	0.99571
-3.1105	0.98913	0.98584	0.99313	0.99494
-3.0574	0.98763	0.98378	0.99236	0.9939
-3.0043	0.98594	0.98118	0.99145	0.99249
-2.9512	0.98176	0.97789	0.99037	0.99052
-2.8981	0.97726	0.97358	0.98908	0.98769
-2.845	0.97083	0.96782	0.98754	0.98353
-2.7919	0.96043	0.96	0.9857	0.97741
-2.7389	0.94906	0.94974	0.98351	0.9689
-2.6858	0.94194	0.93827	0.98094	0.95923
-2.6327	0.93584	0.93044	0.97798	0.95354
-2.5796	0.93845	0.93118	0.9747	0.95686
-2.5265	0.94508	0.93779	0.97131	0.96607
-2.4734	0.94689	0.94489	0.96816	0.97518
-2.4203	0.9511	0.9506	0.96577	0.98197
-2.3672	0.95521	0.95521	0.96463	0.98663
-2.3142	0.95812	0.95924	0.96504	0.98978
-2.2611	0.9632	0.96306	0.96688	0.99197
-2.208	0.96835	0.96671	0.96972	0.99351
-2.1549	0.97187	0.9702	0.97303	0.99464
-2.1018	0.97377	0.9734	0.97637	0.99547
-2.0487	0.98033	0.97634	0.97946	0.99611
-1.9956	0.98226	0.97894	0.98219	0.99661
-1.9425	0.98305	0.98123	0.98452	0.997
-1.8895	0.9872	0.9832	0.98648	0.99732
-1.8364	0.98863	0.98492	0.98812	0.99757
-1.7833	0.98831	0.98642	0.98949	0.99779
-1.7302	0.9875	0.98768	0.99063	0.99796
-1.6771	0.98894	0.98878	0.99158	0.99811
-1.624	0.99161	0.98973	0.99238	0.99823
-1.5709	0.99215	0.99053	0.99305	0.99834
-1.5179	0.9926	0.99123	0.99362	0.99843
-1.4648	0.99288	0.99185	0.9941	0.99851
-1.4117	0.99367	0.99237	0.99451	0.99857
-1.3586	0.99302	0.9928	0.99485	0.99863
-1.3055	0.99688	0.99319	0.99515	0.99868
-1.2524	0.99259	0.99353	0.9954	0.99873
-1.1993	0.99218	0.9938	0.99561	0.99876
-1.1463	0.99219	0.99403	0.99579	0.9988
-1.0932	0.99102	0.99424	0.99593	0.99883
-1.0401	0.99271	0.9944	0.99606	0.99885
-0.987	0.9939	0.99452	0.99615	0.99887
-0.9339	0.99071	0.99461	0.99623	0.99889
-0.8808	0.99229	0.99469	0.99628	0.99891
-0.8277	0.99203	0.99472	0.99631	0.99892
-0.7746	0.99254	0.99472	0.99633	0.99893
-0.7215	0.99178	0.99471	0.99633	0.99894
-0.6685	0.99138	0.99465	0.9963	0.99894
-0.6154	0.99188	0.99457	0.99626	0.99894
-0.5623	0.99284	0.99447	0.9962	0.99895
-0.5092	0.99164	0.99433	0.99611	0.99894
-0.4561	0.99054	0.99416	0.996	0.99894
-0.403	0.99117	0.99393	0.99587	0.99893
-0.3499	0.99201	0.99368	0.99571	0.99893
-0.2968	0.9907	0.99339	0.99552	0.99892
-0.2438	0.99008	0.99303	0.99529	0.9989
-0.1907	0.99003	0.99263	0.99502	0.99889
-0.1376	0.98933	0.99215	0.99471	0.99887
-0.0845	0.99141	0.99158	0.99433	0.99885
-0.0314	0.99031	0.99095	0.99389	0.99882
0.0217	0.98922	0.99019	0.99338	0.99879
0.0748	0.98747	0.98933	0.99277	0.99875
0.1278	0.98523	0.98833	0.99204	0.99871
0.1809	0.98493	0.98718	0.99118	0.99867
0.234	0.98445	0.98584	0.99014	0.99862
0.2871	0.98213	0.98431	0.98891	0.99856
0.3402	0.98069	0.98255	0.98742	0.99849
0.3933	0.98101	0.98053	0.98564	0.9984
0.4464	0.98031	0.97831	0.98352	0.99831
0.4994	0.97662	0.97586	0.98101	0.9982
0.5525	0.97663	0.97328	0.97811	0.99807
0.6056	0.97336	0.97068	0.97489	0.99791
0.6587	0.97035	0.96823	0.97152	0.99773
0.7118	0.96592	0.9662	0.96836	0.99751
0.7649	0.96306	0.96476	0.9659	0.99723
0.818	0.96314	0.9641	0.96467	0.9969
0.8711	0.96431	0.96421	0.96496	0.99648
0.9241	0.9653	0.96501	0.96671	0.99594
0.9772	0.96551	0.96621	0.96951	0.99525
1.0303	0.96706	0.96755	0.97283	0.99434
1.0834	0.96622	0.96865	0.9762	0.99311
1.1365	0.96721	0.9692	0.97935	0.99141
1.1896	0.96784	0.9688	0.98214	0.98899
1.2427	0.96605	0.96694	0.98454	0.98546
1.2958	0.96402	0.96298	0.98656	0.98025
1.3489	0.95419	0.95622	0.98826	0.97275
1.4019	0.94427	0.94697	0.98968	0.96319
1.455	0.93753	0.93904	0.99087	0.95499
1.5081	0.93777	0.93945	0.99188	0.95437
1.5612	0.94647	0.94892	0.99272	0.96194
1.6143	0.96056	0.9606	0.99344	0.9716
1.6674	0.96958	0.97012	0.99406	0.97943
1.7205	0.977	0.9769	0.99459	0.98491
1.7735	0.98154	0.98163	0.99504	0.98862
1.8266	0.98537	0.985	0.99544	0.99117
1.8797	0.98745	0.98744	0.99578	0.99295
1.9328	0.98868	0.98929	0.99609	0.99424
1.9859	0.99017	0.99069	0.99636	0.99519
2.039	0.98959	0.99182	0.99659	0.9959
2.0921	0.99168	0.99272	0.99681	0.99646
2.1451	0.99393	0.99347	0.99699	0.9969
2.1982	0.99117	0.9941	0.99716	0.99725
2.2513	0.99119	0.99462	0.99732	0.99753
2.3044	0.99269	0.99508	0.99745	0.99776
2.3575	0.99415	0.99546	0.99758	0.99796
2.4106	0.99402	0.9958	0.99769	0.99812
2.4637	0.99503	0.99611	0.9978	0.99826
2.5168	0.99559	0.99637	0.99789	0.99838
2.5698	0.99534	0.9966	0.99798	0.99848
2.6229	0.99635	0.99682	0.99806	0.99857
2.676	0.99519	0.99701	0.99813	0.99864
2.7291	0.99431	0.99718	0.9982	0.99871
2.7822	0.99634	0.99735	0.99826	0.99877
2.8353	0.9966	0.99749	0.99832	0.99882
2.8884	0.99794	0.99762	0.99837	0.99887
2.9415	0.997	0.99773	0.99842	0.99891
2.9945	0.99785	0.99785	0.99847	0.99895
3.0476	0.99819	0.99795	0.99851	0.99899
3.1007	0.99698	0.99805	0.99855	0.99902
3.1538	0.99792	0.99814	0.99859	0.99905
3.2069	0.99782	0.99823	0.99863	0.99907
3.26	0.99678	0.99829	0.99866	0.9991
3.3131	0.99873	0.99836	0.99869	0.99912
3.3661	0.9979	0.99844	0.99872	0.99914
3.4192	0.99844	0.9985	0.99875	0.99916
3.4723	0.99611	0.99856	0.99878	0.99917
3.5254	0.99787	0.9986	0.9988	0.99919
3.5785	0.99928	0.99865	0.99883	0.9992
3.6316	0.9973	0.99871	0.99885	0.99922
3.6847	0.99843	0.99874	0.99887	0.99923
3.7378	0.99945	0.99879	0.99889	0.99924
3.7908	1.00079	0.99883	0.99891	0.99925
3.8439	0.99993	0.99888	0.99893	0.99926
3.897	0.9979	0.99891	0.99895	0.99927
3.9501	0.99901	0.99894	0.99896	0.99928
4.0032	0.99863	0.99899	0.99898	0.99929
4.0563	0.99907	0.99902	0.99899	0.9993
4.1094	0.99968	0.99904	0.99901	0.9993
4.1625	1.00072	0.99907	0.99902	0.99931
4.2155	0.99882	0.9991	0.99904	0.99932
4.2686	1.00005	0.99913	0.99905	0.99932
4.3217	0.99996	0.99915	0.99906	0.99933
4.3748	0.99916	0.99916	0.99907	0.99934
4.4279	0.99822	0.99919	0.99908	0.99934
4.481	0.99823	0.99921	0.99909	0.99935
4.5341	0.99988	0.99924	0.99911	0.99935
4.5872	0.99866	0.99926	0.99911	0.99936
4.6402	1.00003	0.99927	0.99912	0.99936
4.6933	0.99865	0.99929	0.99913	0.99936
4.7464	0.99832	0.99932	0.99914	0.99937
4.7995	0.99836	0.99932	0.99915	0.99937
4.8526	1.00019	0.99934	0.99916	0.99938
4.9057	0.99882	0.99937	0.99917	0.99938
4.9588	0.9999	0.99937	0.99917	0.99938
5.0118	0.99898	0.9994	0.99918	0.99939
5.0649	0.99798	0.9994	0.99919	0.99939
5.118	0.99949	0.99942	0.9992	0.99939
5.1711	0.99893	0.99942	0.9992	0.99939
5.2242	0.99828	0.99945	0.99921	0.9994
5.2773	1.00122	0.99945	0.99921	0.9994
5.3304	0.99982	0.99947	0.99922	0.9994
5.3835	0.99907	0.99948	0.99923	0.9994
5.4366	0.99916	0.9995	0.99923	0.99941
5.4896	0.99861	0.9995	0.99924	0.99941
5.5427	1.00173	0.9995	0.99924	0.99941
5.5958	0.99981	0.99953	0.99925	0.99941
5.6489	1.0006	0.99953	0.99925	0.99942
5.702	0.99916	0.99953	0.99926	0.99942
5.7551	0.99814	0.99955	0.99926	0.99942
5.8082	0.99919	0.99955	0.99927	0.99942
5.8612	1.00091	0.99956	0.99927	0.99942
5.9143	1.00294	0.99958	0.99928	0.99942
5.9674	0.99909	0.99958	0.99928	0.99943
6.0205	0.99815	0.99958	0.99928	0.99943
6.0736	1.00024	0.9996	0.99929	0.99943
6.1267	0.9998	0.9996	0.99929	0.99943
6.1798	0.99834	0.99961	0.99929	0.99943
6.2329	0.99807	0.99963	0.9993	0.99943
6.2859	0.99998	0.99963	0.9993	0.99943
6.339	0.99984	0.99963	0.99931	0.99944
6.3921	0.9994	0.99963	0.99931	0.99944
6.4452	0.99846	0.99965	0.99931	0.99944
6.4983	0.99742	0.99965	0.99931	0.99944
6.5514	1.00111	0.99966	0.99932	0.99944
6.6045	1.00108	0.99966	0.99932	0.99944
6.6575	1.00088	0.99966	0.99932	0.99944
6.7106	0.99977	0.99968	0.99933	0.99944
6.7637	0.99994	0.99968	0.99933	0.99944
6.8168	1.00011	0.99968	0.99933	0.99945
6.8699	1.0006	0.99968	0.99933	0.99945
#
#
#
#
#				-0.7005
#				3.2195
#				0.8995
#
#				1.6195
#
#			61.9995	50.9995
#
#
#			2.2345
#		2.427	2.408
#				13.1129
#

## Sheet: Figure 2B
velocity v / mm s-1	reaction mixture exp. data	reaction mixture sim. data	Fe(VII)nitride sim. data	Fe(VI)nitride sim. data	cyclic Fe(V)imide sim. data
-6.6673	1.00069	0.99934	0.99974	0.99987	0.99973
-6.6142	1.00074	0.999317	0.999727	0.99987	0.99972
-6.5611	1.00114	0.999317	0.999727	0.99987	0.99972
-6.508	0.998924	0.999284	0.999714	0.99986	0.99971
-6.4549	0.999294	0.999284	0.999714	0.99986	0.99971
-6.4019	0.999781	0.999261	0.999701	0.99986	0.9997
-6.3488	0.999891	0.999251	0.999701	0.99985	0.9997
-6.2957	1.00124	0.999228	0.999688	0.99985	0.99969
-6.2426	1.00078	0.999228	0.999688	0.99985	0.99969
-6.1895	1.00063	0.999195	0.999675	0.99984	0.99968
-6.1364	1.00032	0.999172	0.999662	0.99984	0.99967
-6.0833	0.999992	0.999162	0.999662	0.99983	0.99967
-6.0303	1.00037	0.999139	0.999649	0.99983	0.99966
-5.9772	0.999926	0.999106	0.999636	0.99982	0.99965
-5.9241	0.999043	0.999093	0.999623	0.99982	0.99965
-5.871	0.996603	0.999073	0.999623	0.99981	0.99964
-5.8179	0.99799	0.99905	0.99961	0.99981	0.99963
-5.7648	0.999727	0.999027	0.999597	0.9998	0.99963
-5.7117	0.999454	0.998994	0.999584	0.99979	0.99962
-5.6586	0.999511	0.998971	0.999571	0.99979	0.99961
-5.6056	0.998038	0.998938	0.999558	0.99978	0.9996
-5.5525	1.00147	0.998905	0.999545	0.99977	0.99959
-5.4994	1.00023	0.998872	0.999532	0.99976	0.99958
-5.4463	0.999369	0.998849	0.999519	0.99976	0.99957
-5.3932	1.00022	0.998816	0.999506	0.99975	0.99956
-5.3401	0.99865	0.99877	0.99948	0.99974	0.99955
-5.287	0.999767	0.998737	0.999467	0.99973	0.99954
-5.234	0.999024	0.998704	0.999454	0.99972	0.99953
-5.1809	0.999878	0.998658	0.999428	0.99971	0.99952
-5.1278	0.998002	0.998612	0.999402	0.9997	0.99951
-5.0747	0.999419	0.998569	0.999389	0.99968	0.9995
-5.0216	0.999303	0.998523	0.999363	0.99967	0.99949
-4.9685	0.998407	0.998467	0.999337	0.99966	0.99947
-4.9154	0.999971	0.998411	0.999311	0.99964	0.99946
-4.8623	0.999185	0.998355	0.999285	0.99963	0.99944
-4.8092	0.999029	0.998299	0.999259	0.99961	0.99943
-4.7562	1.00074	0.99822	0.99922	0.99959	0.99941
-4.7031	0.998754	0.998164	0.999194	0.99957	0.9994
-4.65	0.999595	0.998085	0.999155	0.99955	0.99938
-4.5969	0.998566	0.998006	0.999116	0.99953	0.99936
-4.5438	0.997877	0.997927	0.999077	0.9995	0.99935
-4.4907	0.997798	0.997838	0.999038	0.99947	0.99933
-4.4376	0.997916	0.997736	0.998986	0.99944	0.99931
-4.3846	0.997234	0.997634	0.998934	0.99941	0.99929
-4.3315	0.999022	0.997532	0.998882	0.99938	0.99927
-4.2784	0.998157	0.997397	0.998817	0.99934	0.99924
-4.2253	0.998742	0.997262	0.998752	0.99929	0.99922
-4.1722	0.998787	0.997127	0.998687	0.99925	0.99919
-4.1191	0.997009	0.996979	0.998609	0.9992	0.99917
-4.066	0.997748	0.996798	0.998518	0.99914	0.99914
-4.0129	0.996757	0.996607	0.998427	0.99907	0.99911
-3.9599	0.997243	0.996403	0.998323	0.999	0.99908
-3.9068	0.995739	0.996189	0.998219	0.99892	0.99905
-3.8537	0.997519	0.995929	0.998089	0.99883	0.99901
-3.8006	0.997169	0.995659	0.997959	0.99872	0.99898
-3.7475	0.996903	0.995343	0.997803	0.9986	0.99894
-3.6944	0.996431	0.994981	0.997621	0.99846	0.9989
-3.6413	0.995536	0.994586	0.997426	0.9983	0.99886
-3.5882	0.994215	0.994135	0.997205	0.99812	0.99881
-3.5352	0.996698	0.993618	0.996958	0.9979	0.99876
-3.4821	0.994482	0.993012	0.996672	0.99763	0.99871
-3.429	0.993977	0.992327	0.996347	0.99732	0.99866
-3.3759	0.994417	0.991497	0.995957	0.99694	0.9986
-3.3228	0.991735	0.990525	0.995515	0.99647	0.99854
-3.2697	0.991235	0.989345	0.994995	0.99588	0.99847
-3.2166	0.989524	0.987914	0.994384	0.99513	0.9984
-3.1635	0.989486	0.986146	0.993656	0.99417	0.99832
-3.1105	0.987532	0.983902	0.992772	0.99289	0.99824
-3.0574	0.984086	0.981006	0.991706	0.99115	0.99815
-3.0043	0.981623	0.977173	0.990393	0.98873	0.99805
-2.9512	0.978131	0.971961	0.988781	0.98524	0.99794
-2.8981	0.970839	0.964669	0.986779	0.98006	0.99783
-2.845	0.959217	0.954117	0.984257	0.97215	0.99771
-2.7919	0.942321	0.938761	0.981111	0.96008	0.99757
-2.7389	0.922942	0.917792	0.977172	0.9432	0.99742
-2.6858	0.905848	0.896028	0.972388	0.92638	0.99726
-2.6327	0.898088	0.886878	0.966798	0.923	0.99708
-2.5796	0.903913	0.894543	0.960883	0.93678	0.99688
-2.5265	0.91668	0.90702	0.95567	0.95469	0.99666
-2.4734	0.932169	0.917479	0.952589	0.96848	0.99641
-2.4203	0.943984	0.926584	0.952784	0.97766	0.99614
-2.3672	0.952134	0.935654	0.956164	0.98365	0.99584
-2.3142	0.9605	0.94464	0.96152	0.98763	0.99549
-2.2611	0.961182	0.952892	0.967422	0.99036	0.99511
-2.208	0.965378	0.959878	0.972908	0.9923	0.99467
-2.1549	0.967655	0.965455	0.977575	0.99371	0.99417
-2.1018	0.970164	0.969754	0.981384	0.99477	0.9936
-2.0487	0.972729	0.972959	0.984439	0.99558	0.99294
-1.9956	0.9756	0.97526	0.98687	0.99621	0.99218
-1.9425	0.977327	0.976837	0.988807	0.99672	0.99131
-1.8895	0.980174	0.977764	0.990354	0.99712	0.99029
-1.8364	0.979392	0.978152	0.991602	0.99745	0.9891
-1.7833	0.980829	0.978049	0.992629	0.99772	0.9877
-1.7302	0.978721	0.977491	0.993461	0.99795	0.98608
-1.6771	0.9769	0.97647	0.99415	0.99814	0.98418
-1.624	0.975005	0.975015	0.994735	0.9983	0.98198
-1.5709	0.973856	0.973126	0.995216	0.99844	0.97947
-1.5179	0.971799	0.970859	0.995619	0.99856	0.97668
-1.4648	0.968467	0.968307	0.995957	0.99866	0.97369
-1.4117	0.967306	0.965676	0.996256	0.99875	0.97067
-1.3586	0.963803	0.963253	0.996503	0.99883	0.96792
-1.3055	0.962651	0.961391	0.996711	0.99889	0.96579
-1.2524	0.963743	0.960483	0.996893	0.99895	0.96464
-1.1993	0.965459	0.960739	0.997049	0.999	0.96469
-1.1463	0.967039	0.962149	0.997179	0.99905	0.96592
-1.0932	0.965733	0.964443	0.997283	0.99908	0.96808
-1.0401	0.967554	0.967304	0.997374	0.99912	0.97081
-0.987	0.970609	0.970339	0.997439	0.99915	0.97375
-0.9339	0.972604	0.973294	0.997504	0.99917	0.97662
-0.8808	0.975533	0.976013	0.997543	0.99919	0.97928
-0.8277	0.977889	0.978409	0.997569	0.99921	0.98163
-0.7746	0.982072	0.980472	0.997582	0.99922	0.98367
-0.7215	0.982632	0.982232	0.997582	0.99923	0.98542
-0.6685	0.984389	0.983689	0.997569	0.99923	0.98689
-0.6154	0.984823	0.984903	0.997543	0.99924	0.98812
-0.5623	0.985311	0.985881	0.997491	0.99924	0.98915
-0.5092	0.987619	0.986679	0.997439	0.99924	0.99
-0.4561	0.987451	0.987291	0.997361	0.99923	0.9907
-0.403	0.98742	0.98777	0.99727	0.99922	0.99128
-0.3499	0.987086	0.988116	0.997166	0.99921	0.99174
-0.2968	0.987646	0.988326	0.997036	0.99919	0.9921
-0.2438	0.98866	0.98843	0.99688	0.99918	0.99237
-0.1907	0.986138	0.988408	0.996698	0.99915	0.99256
-0.1376	0.98669	0.9883	0.99649	0.99913	0.99268
-0.0845	0.98611	0.98805	0.99623	0.9991	0.99272
-0.0314	0.985034	0.987694	0.995944	0.99906	0.99269
0.0217	0.985053	0.987203	0.995593	0.99902	0.99259
0.0748	0.983127	0.986557	0.995177	0.99897	0.99241
0.1278	0.981946	0.985756	0.994696	0.99891	0.99215
0.1809	0.980961	0.984771	0.994111	0.99885	0.99181
0.234	0.983369	0.983549	0.993409	0.99878	0.99136
0.2871	0.980464	0.982064	0.992564	0.99869	0.99081
0.3402	0.978424	0.980254	0.991524	0.9986	0.99013
0.3933	0.97626	0.97803	0.99025	0.99848	0.9893
0.4464	0.975477	0.975337	0.988677	0.99835	0.98831
0.4994	0.974034	0.972024	0.986714	0.9982	0.98711
0.5525	0.970114	0.967944	0.984244	0.99802	0.98568
0.6056	0.967667	0.962927	0.981137	0.9978	0.98399
0.6587	0.961876	0.956826	0.977276	0.99755	0.982
0.7118	0.956661	0.949471	0.972531	0.99724	0.9797
0.7649	0.949976	0.940956	0.967006	0.99686	0.97709
0.818	0.942584	0.931734	0.961104	0.99639	0.97424
0.8711	0.931789	0.922949	0.955839	0.99581	0.9713
0.9241	0.922424	0.916244	0.952654	0.99507	0.96852
0.9772	0.917066	0.913036	0.952706	0.9941	0.96623
1.0303	0.916352	0.913622	0.955982	0.99282	0.96482
1.0834	0.920149	0.916939	0.961299	0.99108	0.96456
1.1365	0.923517	0.921397	0.967227	0.98865	0.96552
1.1896	0.927262	0.925402	0.972752	0.98515	0.9675
1.2427	0.927624	0.927604	0.977484	0.97994	0.97018
1.2958	0.925748	0.926508	0.981358	0.97198	0.97317
1.3489	0.915855	0.920495	0.984465	0.95985	0.97618
1.4019	0.902255	0.908875	0.986935	0.94292	0.97902
1.455	0.894721	0.896681	0.988911	0.92619	0.98158
1.5081	0.897197	0.897427	0.990497	0.9231	0.98383
1.5612	0.911144	0.914614	0.991784	0.93706	0.98577
1.6143	0.926907	0.935227	0.992837	0.95494	0.98745
1.6674	0.947158	0.951248	0.993708	0.96867	0.98887
1.7205	0.960116	0.962326	0.994436	0.97779	0.9901
1.7735	0.970284	0.969924	0.995034	0.98375	0.99114
1.8266	0.976634	0.975304	0.995554	0.98771	0.99204
1.8797	0.981636	0.979256	0.995996	0.99044	0.99282
1.9328	0.982713	0.982233	0.996373	0.99237	0.99349
1.9859	0.984998	0.984558	0.996698	0.99378	0.99408
2.039	0.987674	0.986414	0.996984	0.99484	0.99459
2.0921	0.989481	0.987921	0.997231	0.99565	0.99504
2.1451	0.989629	0.989159	0.997439	0.99629	0.99543
2.1982	0.990894	0.990204	0.997634	0.99679	0.99578
2.2513	0.992446	0.991106	0.997816	0.9972	0.99609
2.3044	0.992229	0.991869	0.997959	0.99754	0.99637
2.3575	0.994022	0.992532	0.998102	0.99781	0.99662
2.4106	0.992769	0.993109	0.998219	0.99805	0.99684
2.4637	0.993986	0.993626	0.998336	0.99825	0.99704
2.5168	0.99509	0.99408	0.99844	0.99841	0.99723
2.5698	0.994931	0.994481	0.998531	0.99856	0.99739
2.6229	0.994959	0.994829	0.998609	0.99868	0.99754
2.676	0.995747	0.995157	0.998687	0.99879	0.99768
2.7291	0.996105	0.995465	0.998765	0.99889	0.99781
2.7822	0.99542	0.99573	0.99883	0.99897	0.99793
2.8353	0.995502	0.995962	0.998882	0.99905	0.99803
2.8884	0.994924	0.996184	0.998934	0.99912	0.99813
2.9415	0.995876	0.996386	0.998986	0.99918	0.99822
2.9945	0.998008	0.996578	0.999038	0.99923	0.99831
3.0476	0.998217	0.996737	0.999077	0.99928	0.99838
3.1007	0.996336	0.996896	0.999116	0.99932	0.99846
3.1538	0.997785	0.997045	0.999155	0.99936	0.99853
3.2069	0.996014	0.997184	0.999194	0.9994	0.99859
3.26	0.995863	0.997313	0.999233	0.99943	0.99865
3.3131	0.997449	0.997419	0.999259	0.99946	0.9987
3.3661	0.997995	0.997535	0.999285	0.99949	0.99876
3.4192	0.998121	0.997631	0.999311	0.99952	0.9988
3.4723	1.00008	0.997727	0.999337	0.99954	0.99885
3.5254	0.998843	0.997813	0.999363	0.99956	0.99889
3.5785	0.999919	0.997899	0.999389	0.99958	0.99893
3.6316	0.998505	0.997985	0.999415	0.9996	0.99897
3.6847	0.997388	0.998058	0.999428	0.99962	0.99901
3.7378	1.00028	0.998134	0.999454	0.99964	0.99904
3.7908	0.999357	0.998197	0.999467	0.99965	0.99908
3.8439	0.9985	0.99826	0.99948	0.99967	0.99911
3.897	0.999636	0.998326	0.999506	0.99968	0.99914
3.9501	0.999119	0.998369	0.999519	0.99969	0.99916
4.0032	0.998332	0.998422	0.999532	0.9997	0.99919
4.0563	0.999075	0.998485	0.999545	0.99972	0.99922
4.1094	0.999458	0.998528	0.999558	0.99973	0.99924
4.1625	1.00041	0.998571	0.999571	0.99974	0.99926
4.2155	0.997644	0.998614	0.999584	0.99975	0.99928
4.2686	0.999477	0.998647	0.999597	0.99975	0.9993
4.3217	0.99923	0.99869	0.99961	0.99976	0.99932
4.3748	0.997613	0.998733	0.999623	0.99977	0.99934
4.4279	0.999353	0.998763	0.999623	0.99978	0.99936
4.481	1.00022	0.998796	0.999636	0.99978	0.99938
4.5341	0.999159	0.998839	0.999649	0.99979	0.9994
4.5872	1.00112	0.998872	0.999662	0.9998	0.99941
4.6402	0.998852	0.998892	0.999662	0.9998	0.99943
4.6933	0.999035	0.998925	0.999675	0.99981	0.99944
4.7464	0.998978	0.998968	0.999688	0.99982	0.99946
4.7995	0.999068	0.998978	0.999688	0.99982	0.99947
4.8526	0.999901	0.999011	0.999701	0.99983	0.99948
4.9057	0.999451	0.999031	0.999701	0.99983	0.9995
4.9588	1.00087	0.999064	0.999714	0.99984	0.99951
5.0118	0.998704	0.999074	0.999714	0.99984	0.99952
5.0649	0.998307	0.999097	0.999727	0.99984	0.99953
5.118	0.999737	0.999117	0.999727	0.99985	0.99954
5.1711	0.99963	0.99914	0.99974	0.99985	0.99955
5.2242	0.99904	0.99916	0.99974	0.99986	0.99956
5.2773	1.00054	0.999183	0.999753	0.99986	0.99957
5.3304	1.00047	0.999193	0.999753	0.99986	0.99958
5.3835	1.00079	0.999226	0.999766	0.99987	0.99959
5.4366	1.00044	0.999236	0.999766	0.99987	0.9996
5.4896	1.00041	0.999246	0.999766	0.99987	0.99961
5.5427	1.00062	0.999279	0.999779	0.99988	0.99962
5.5958	1.00025	0.999279	0.999779	0.99988	0.99962
5.6489	1.00089	0.999289	0.999779	0.99988	0.99963
5.702	0.998472	0.999312	0.999792	0.99988	0.99964
5.7551	1.00102	0.999332	0.999792	0.99989	0.99965
5.8082	1.00136	0.999332	0.999792	0.99989	0.99965
5.8612	0.999415	0.999355	0.999805	0.99989	0.99966
5.9143	0.999055	0.999365	0.999805	0.99989	0.99967
5.9674	0.999615	0.999375	0.999805	0.9999	0.99967
6.0205	1.00029	0.999385	0.999805	0.9999	0.99968
6.0736	1.00003	0.999408	0.999818	0.9999	0.99969
6.1267	0.999068	0.999408	0.999818	0.9999	0.99969
6.1798	0.999888	0.999418	0.999818	0.9999	0.9997
6.2329	0.999768	0.999428	0.999818	0.99991	0.9997
6.2859	0.998521	0.999451	0.999831	0.99991	0.99971
6.339	1.00023	0.999451	0.999831	0.99991	0.99971
6.3921	1.00175	0.999461	0.999831	0.99991	0.99972
6.4452	1.00069	0.999461	0.999831	0.99991	0.99972
6.4983	1.00025	0.999494	0.999844	0.99992	0.99973
6.5514	0.999294	0.999494	0.999844	0.99992	0.99973
6.6045	1.0007	0.999504	0.999844	0.99992	0.99974
6.6575	0.999924	0.999504	0.999844	0.99992	0.99974
6.7106	1.00072	0.999514	0.999844	0.99992	0.99975
6.7637	1.00261	0.999527	0.999857	0.99992	0.99975
6.8168	0.999687	0.999527	0.999857	0.99992	0.99975
6.8699	1.00089	0.999547	0.999857	0.99993	0.99976
#
#
#				sub_3
#
#		-0.904	-0.404	-0.75
#		4.53	2.69	3.4
#		0.227	0.727	0.55
#
#		8.535	4.185	3.65
#
#			37.4	33	39
#
#				Intensities
#		4.6122	4.9312	theo:	rel_Int/%:108.61
#
#				27.6994
#

## Sheet: Figure 2C
velocity v / mm s-1	cyclic Fe(V)imide exp. data	cyclic Fe(V)imide sim. data
-6.6673	1.0008	0.99768
-6.6142	1.00077	0.99767
-6.5611	0.99808	0.99766
-6.508	0.99794	0.99766
-6.4549	0.99761	0.99765
-6.4019	0.99848	0.99764
-6.3488	0.99866	0.99764
-6.2957	0.99944	0.99763
-6.2426	1.00097	0.99762
-6.1895	0.99523	0.99762
-6.1364	0.99852	0.99761
-6.0833	1.00001	0.9976
-6.0303	0.99893	0.99759
-5.9772	0.99718	0.99758
-5.9241	0.99806	0.99758
-5.871	0.99862	0.99757
-5.8179	0.99706	0.99756
-5.7648	0.99708	0.99755
-5.7117	0.9983	0.99754
-5.6586	0.99883	0.99753
-5.6056	0.99734	0.99752
-5.5525	1.00012	0.99751
-5.4994	0.99804	0.9975
-5.4463	0.99549	0.99748
-5.3932	0.99866	0.99747
-5.3401	0.99772	0.99746
-5.287	0.99469	0.99745
-5.234	0.99732	0.99743
-5.1809	0.99929	0.99742
-5.1278	0.99839	0.99741
-5.0747	0.999	0.99739
-5.0216	0.99698	0.99737
-4.9685	0.99924	0.99736
-4.9154	0.99705	0.99734
-4.8623	0.99675	0.99732
-4.8092	0.99718	0.99731
-4.7562	0.99691	0.99729
-4.7031	1.00042	0.99727
-4.65	0.99573	0.99725
-4.5969	0.99926	0.99722
-4.5438	0.9965	0.9972
-4.4907	0.99731	0.99718
-4.4376	0.99769	0.99715
-4.3846	0.9956	0.99713
-4.3315	0.99614	0.9971
-4.2784	0.99713	0.99707
-4.2253	0.99619	0.99704
-4.1722	0.99462	0.99701
-4.1191	0.994	0.99697
-4.066	0.99661	0.99694
-4.0129	0.99554	0.9969
-3.9599	0.99462	0.99686
-3.9068	0.99437	0.99682
-3.8537	0.99772	0.99677
-3.8006	0.99644	0.99673
-3.7475	0.99661	0.99668
-3.6944	0.99441	0.99662
-3.6413	0.99362	0.99657
-3.5882	0.99636	0.99651
-3.5352	0.99516	0.99644
-3.4821	0.99687	0.99638
-3.429	0.99672	0.9963
-3.3759	0.9948	0.99622
-3.3228	0.99331	0.99614
-3.2697	0.99433	0.99605
-3.2166	0.99523	0.99595
-3.1635	0.996	0.99584
-3.1105	0.99473	0.99573
-3.0574	0.99473	0.9956
-3.0043	0.99566	0.99547
-2.9512	0.9943	0.99532
-2.8981	0.99407	0.99515
-2.845	0.994	0.99497
-2.7919	0.99222	0.99478
-2.7389	0.99343	0.99456
-2.6858	0.99185	0.99431
-2.6327	0.99362	0.99404
-2.5796	0.99173	0.99374
-2.5265	0.99139	0.99339
-2.4734	0.99358	0.99301
-2.4203	0.99276	0.99257
-2.3672	0.99113	0.99206
-2.3142	0.99086	0.99148
-2.2611	0.98788	0.99081
-2.208	0.98871	0.99002
-2.1549	0.98785	0.9891
-2.1018	0.98696	0.98799
-2.0487	0.98444	0.98667
-1.9956	0.98312	0.98506
-1.9425	0.98003	0.98307
-1.8895	0.97859	0.98059
-1.8364	0.9769	0.97744
-1.7833	0.97327	0.97336
-1.7302	0.96678	0.968
-1.6771	0.95996	0.96078
-1.624	0.9509	0.95086
-1.5709	0.93681	0.937
-1.5179	0.91953	0.91746
-1.4648	0.88907	0.89044
-1.4117	0.856	0.85616
-1.3586	0.82201	0.82206
-1.3055	0.80631	0.80583
-1.2524	0.81795	0.81979
-1.1993	0.85035	0.85312
-1.1463	0.8867	0.88768
-1.0932	0.91589	0.91521
-1.0401	0.93886	0.93515
-0.987	0.95126	0.94927
-0.9339	0.9606	0.95932
-0.8808	0.96655	0.96658
-0.8277	0.97536	0.97193
-0.7746	0.97902	0.97595
-0.7215	0.98083	0.97901
-0.6685	0.98045	0.98137
-0.6154	0.98042	0.98322
-0.5623	0.98348	0.98466
-0.5092	0.98505	0.9858
-0.4561	0.98678	0.9867
-0.403	0.98573	0.98739
-0.3499	0.987	0.98791
-0.2968	0.98849	0.98829
-0.2438	0.98841	0.98854
-0.1907	0.98702	0.98867
-0.1376	0.98902	0.98868
-0.0845	0.99058	0.98858
-0.0314	0.99058	0.98837
0.0217	0.9877	0.98802
0.0748	0.98731	0.98754
0.1278	0.98709	0.98689
0.1809	0.98657	0.98605
0.234	0.98379	0.98498
0.2871	0.98266	0.98362
0.3402	0.98052	0.98189
0.3933	0.98023	0.97967
0.4464	0.97589	0.97681
0.4994	0.97745	0.97307
0.5525	0.97437	0.96811
0.6056	0.96743	0.96141
0.6587	0.95646	0.95218
0.7118	0.94063	0.93926
0.7649	0.92029	0.92099
0.818	0.89282	0.89553
0.8711	0.85985	0.86241
0.9241	0.82776	0.82732
0.9772	0.80958	0.80657
1.0303	0.81714	0.81537
1.0834	0.84706	0.84682
1.1365	0.88031	0.88221
1.1896	0.90822	0.91128
1.2427	0.93455	0.9326
1.2958	0.95048	0.94774
1.3489	0.95736	0.95853
1.4019	0.96543	0.96635
1.455	0.97172	0.97213
1.5081	0.97846	0.97649
1.5612	0.98015	0.97985
1.6143	0.98327	0.98249
1.6674	0.98498	0.98459
1.7205	0.98756	0.98629
1.7735	0.98783	0.98768
1.8266	0.99073	0.98883
1.8797	0.98989	0.9898
1.9328	0.98868	0.99062
1.9859	0.99052	0.99132
2.039	0.99213	0.99192
2.0921	0.99299	0.99244
2.1451	0.99296	0.9929
2.1982	0.99209	0.9933
2.2513	0.99273	0.99365
2.3044	0.99358	0.99397
2.3575	0.9936	0.99425
2.4106	0.994	0.9945
2.4637	0.9947	0.99472
2.5168	0.99493	0.99492
2.5698	0.99687	0.99511
2.6229	0.99468	0.99528
2.676	0.99799	0.99543
2.7291	0.99558	0.99557
2.7822	0.99648	0.9957
2.8353	0.9954	0.99581
2.8884	0.9977	0.99592
2.9415	0.99472	0.99602
2.9945	0.99458	0.99612
3.0476	0.9963	0.9962
3.1007	0.99916	0.99628
3.1538	0.99869	0.99636
3.2069	0.99558	0.99643
3.26	0.99666	0.99649
3.3131	0.99506	0.99655
3.3661	0.99624	0.99661
3.4192	0.99544	0.99666
3.4723	0.99739	0.99671
3.5254	0.99809	0.99676
3.5785	0.99759	0.99681
3.6316	0.99663	0.99685
3.6847	0.99659	0.99689
3.7378	0.9962	0.99693
3.7908	0.99797	0.99696
3.8439	0.9987	0.997
3.897	0.99769	0.99703
3.9501	0.9962	0.99706
4.0032	0.99603	0.99709
4.0563	0.99658	0.99712
4.1094	0.99917	0.99714
4.1625	0.99501	0.99717
4.2155	0.99662	0.99719
4.2686	0.99894	0.99722
4.3217	0.99832	0.99724
4.3748	0.9995	0.99726
4.4279	0.99593	0.99728
4.481	0.99682	0.9973
4.5341	0.99622	0.99732
4.5872	0.99737	0.99734
4.6402	0.99647	0.99735
4.6933	0.99691	0.99737
4.7464	0.99892	0.99739
4.7995	0.99917	0.9974
4.8526	0.99955	0.99742
4.9057	1.00068	0.99743
4.9588	0.99914	0.99744
5.0118	0.99867	0.99746
5.0649	0.99939	0.99747
5.118	0.99939	0.99748
5.1711	0.99801	0.99749
5.2242	0.99847	0.9975
5.2773	0.99785	0.99752
5.3304	0.99691	0.99753
5.3835	0.99554	0.99754
5.4366	0.99943	0.99755
5.4896	0.9984	0.99756
5.5427	0.99908	0.99756
5.5958	0.99741	0.99757
5.6489	0.99827	0.99758
5.702	0.99735	0.99759
5.7551	0.99897	0.9976
5.8082	0.9983	0.99761
5.8612	0.99733	0.99761
5.9143	0.99704	0.99762
5.9674	0.99465	0.99763
6.0205	0.99756	0.99764
6.0736	0.9986	0.99764
6.1267	0.9995	0.99765
6.1798	0.9964	0.99766
6.2329	0.99823	0.99766
6.2859	0.99791	0.99767
6.339	0.99813	0.99767
6.3921	0.99897	0.99768
6.4452	0.99624	0.99769
6.4983	0.99823	0.99769
6.5514	0.99901	0.9977
6.6045	0.99695	0.9977
6.6575	0.99858	0.99771
6.7106	0.99927	0.99771
6.7637	0.99742	0.99772
6.8168	0.99771	0.99772
6.8699	0.9963	0.99773
#
#
#
#
#		0.398
#		3.808
#		0.558
#
#		18.128
#
#
#
#
#		0.999
#
#
#

## Sheet: Figure 2D
mag. field B / mT	Fe(VII)nitride exp. data	Fe(VII)nitride sim. data
223.734	-0.00667193	-0.00694993
224.222	-0.00656765	-0.00684131
224.711	-0.00646337	-0.00673268
225.2	-0.00635909	-0.00662405
225.689	-0.00625481	-0.00651543
226.177	-0.00615053	-0.0064068
226.666	-0.00604625	-0.00629818
227.155	-0.00594197	-0.00618955
227.644	-0.00583769	-0.00608092
228.133	-0.00573341	-0.0059723
228.621	-0.00562912	-0.00586367
229.11	-0.00552484	-0.00575505
229.599	-0.00542056	-0.00564642
230.088	-0.00531628	-0.00553779
230.576	-0.005212	-0.00542917
231.065	-0.00510772	-0.00532054
231.554	-0.00500344	-0.00521192
232.043	-0.00489916	-0.00510329
232.531	-0.00479488	-0.00499466
233.02	-0.0046906	-0.00488604
233.509	-0.00458632	-0.00477741
233.998	-0.00448203	-0.00466879
234.486	-0.00437775	-0.00456016
234.975	-0.00427347	-0.00445153
235.464	-0.00416919	-0.00434291
235.953	-0.00406491	-0.00423428
236.441	-0.00396063	-0.00412566
236.93	-0.00385635	-0.00401703
237.419	-0.00375207	-0.0039084
237.908	-0.00364779	-0.00379978
238.396	-0.00354351	-0.00369115
238.885	-0.00343922	-0.00358253
239.374	-0.00333494	-0.0034739
239.863	-0.00323066	-0.00336527
240.351	-0.00312638	-0.00325665
240.84	-0.0030221	-0.00314802
241.329	-0.00291782	-0.0030394
241.818	-0.00281354	-0.00293077
242.306	-0.00270926	-0.00282214
242.795	-0.00260498	-0.00271352
243.284	-0.0025007	-0.00260489
243.773	-0.00239642	-0.00249627
244.261	-0.00229213	-0.00238764
244.75	-0.00218785	-0.00227901
245.239	-0.00208357	-0.00217039
245.728	-0.00197929	-0.00206176
246.216	-0.00187501	-0.00195314
246.705	-0.00177073	-0.00184451
247.194	-0.00166645	-0.00173588
247.683	-0.00156217	-0.00162726
248.171	-0.00145789	-0.00151863
248.66	-0.00135361	-0.00141001
249.149	-0.00124932	-0.00130138
249.638	-0.00114504	-0.00119275
250.126	-0.00104076	-0.00108413
250.615	-0.000936482	-0.000975502
251.104	-0.000832201	-0.000866876
251.593	-0.00072792	-0.00075825
252.081	-0.000623639	-0.000649624
252.57	-0.000519358	-0.000540998
253.059	-0.000415077	-0.000432372
253.548	-0.000310796	-0.000323746
254.036	-0.000206515	-0.00021512
254.525	-0.000102234	-0.000106494
255.014	2.04691e-06	2.1322e-06
255.503	3.26592e-05	3.402e-05
255.992	7.9081e-05	8.2376e-05
256.48	0.000149453	0.00015568
256.969	0.000249473	0.000259868
257.458	0.000340301	0.00035448
257.947	0.000439246	0.000457548
258.435	0.000528689	0.000550718
258.924	0.000614584	0.000640192
259.413	0.000704243	0.000733586
259.902	0.000791616	0.0008246
260.39	0.00088364	0.000920458
260.879	0.000976631	0.00101732
261.368	0.0010731	0.00111782
261.857	0.00117587	0.00122486
262.345	0.00128015	0.00133349
262.834	0.00136752	0.0014245
263.323	0.00145489	0.00151551
263.812	0.00154227	0.00160653
264.301	0.00162964	0.00169754
264.789	0.00171701	0.00178856
265.278	0.00180439	0.00187957
265.767	0.00189176	0.00197058
266.256	0.00197913	0.0020616
266.744	0.00206651	0.00215261
267.233	0.00215388	0.00224363
267.722	0.00221692	0.00263464
268.211	0.00480577	0.0041188
268.699	0.00833869	0.007784
269.188	0.0126267	0.0129934
269.677	0.0174233	0.017724
270.166	0.0223534	0.0228774
270.655	0.0272859	0.0275359
271.143	0.0320598	0.0320096
271.632	0.0366594	0.0366793
272.121	0.0413156	0.04123
272.61	0.0460232	0.0460229
273.098	0.0509062	0.0508662
273.587	0.0559543	0.0558908
274.076	0.0611689	0.061243
274.565	0.0666162	0.0666743
275.053	0.0723018	0.0723037
275.542	0.0782617	0.0781886
276.031	0.084504	0.0844473
276.52	0.0910451	0.0910917
277.009	0.0979548	0.0980175
277.497	0.105235	0.105251
277.986	0.11288	0.112889
278.475	0.120922	0.120976
278.964	0.129484	0.129605
279.452	0.138695	0.138614
279.941	0.148563	0.148245
280.43	0.159096	0.158809
280.919	0.170255	0.17033
281.408	0.182015	0.182345
281.896	0.19435	0.194513
282.385	0.207206	0.2073
282.874	0.220554	0.220551
283.363	0.234514	0.234546
283.851	0.24922	0.249229
284.34	0.264804	0.264753
284.829	0.281329	0.281255
285.318	0.298903	0.299002
285.806	0.317629	0.317647
286.295	0.337573	0.33761
286.784	0.358856	0.358894
287.273	0.38156	0.381627
287.762	0.405854	0.405989
288.25	0.4319	0.431872
288.739	0.459848	0.459925
289.228	0.48988	0.489924
289.717	0.522241	0.522447
290.205	0.55716	0.557286
290.694	0.594959	0.595088
291.183	0.635869	0.635987
291.672	0.680187	0.680603
292.16	0.728601	0.729007
292.649	0.782	0.782033
293.138	0.8409	0.839832
293.627	0.905353	0.903749
294.116	0.975496	0.975723
294.604	1.05159	1.05395
295.093	1.13407	1.13667
295.582	1.22362	1.2245
296.071	1.32116	1.32131
296.559	1.42805	1.42822
297.048	1.54638	1.54723
297.537	1.67844	1.67973
298.026	1.82646	1.82816
298.514	1.99279	1.99494
299.003	2.18048	2.18315
299.492	2.39323	2.39669
299.981	2.63567	2.64009
300.47	2.91336	2.91913
300.958	3.23345	3.24075
301.447	3.60435	3.61414
301.936	4.03681	4.05024
302.425	4.54461	4.56323
302.913	5.14559	5.17183
303.402	5.86307	5.89774
303.891	6.72803	6.77497
304.38	7.78236	7.84567
304.868	9.08413	9.1665
305.357	10.7165	10.814
305.846	12.8028	12.8919
306.335	15.527	15.5392
306.824	19.1464	18.9374
307.312	23.9411	23.3079
307.801	30.0311	28.8756
308.29	37.1247	35.7524
308.779	44.4384	43.6752
309.267	50.9125	51.6328
309.756	55.5592	57.7794
310.245	57.7344	60.2837
310.734	57.2808	58.7353
311.222	54.5629	54.4519
311.711	50.3996	49.3193
312.2	45.8552	44.6793
312.689	41.8978	41.1225
313.178	39.0947	38.7617
313.666	37.5729	37.5188
314.155	37.2264	37.2803
314.644	37.9431	37.9618
315.133	39.7418	39.525
315.621	42.8547	41.9705
316.11	47.5807	45.3074
316.599	53.1292	49.4576
317.088	56.4507	53.9783
317.576	54.0447	57.2936
318.065	44.1433	55.0503
318.554	27.4649	39.5407
319.043	6.53214	8.75689
319.532	-15.3514	-24.086
320.02	-34.7134	-46.3858
320.509	-48.3912	-54.9852
320.998	-54.3933	-54.4151
321.487	-53.292	-50.2697
321.975	-48.2908	-45.4568
322.464	-42.5879	-41.027
322.953	-37.8411	-37.2684
323.442	-34.2963	-34.2171
323.93	-31.6934	-31.8495
324.419	-29.8993	-30.1638
324.908	-29.1175	-29.2164
325.397	-29.9003	-29.1668
325.886	-32.3548	-30.33
326.374	-35.5329	-33.1802
326.863	-38.1937	-37.9604
327.352	-39.4453	-43.0157
327.841	-38.8341	-43.509
328.329	-36.2865	-37.7177
328.818	-32.0907	-30.2964
329.307	-26.9366	-24.483
329.796	-21.9293	-20.5656
330.284	-18.2382	-18.0291
330.773	-16.2005	-16.421
331.262	-15.2438	-15.4552
331.751	-14.8594	-14.9637
332.24	-14.8437	-14.8465
332.728	-15.102	-15.0338
333.217	-15.5345	-15.4523
333.706	-16.0073	-15.993
334.195	-16.3672	-16.4896
334.683	-16.4761	-16.7307
335.172	-16.2455	-16.535
335.661	-15.6565	-15.8534
336.15	-14.7631	-14.8013
336.638	-13.6786	-13.587
337.127	-12.5466	-12.4032
337.616	-11.5023	-11.3727
338.105	-10.6386	-10.5487
338.594	-9.99403	-9.9389
339.082	-9.56276	-9.52713
339.571	-9.31299	-9.28532
340.06	-9.19957	-9.17745
340.549	-9.1691	-9.15909
341.037	-9.16292	-9.17543
341.526	-9.12244	-9.16412
342.015	-8.99619	-9.06236
342.504	-8.74821	-8.82225
342.992	-8.36422	-8.42508
343.481	-7.8534	-7.88669
343.97	-7.2448	-7.24577
344.459	-6.57969	-6.55626
344.948	-5.90163	-5.86762
345.436	-5.24778	-5.21537
345.925	-4.64367	-4.61936
346.414	-4.10259	-4.08728
346.903	-3.62726	-3.61899
347.391	-3.21402	-3.21059
347.88	-2.85625	-2.8557
348.369	-2.54672	-2.54784
348.858	-2.27835	-2.28016
349.346	-2.04501	-2.04666
349.835	-1.84118	-1.84247
350.324	-1.66142	-1.66303
350.813	-1.50064	-1.50385
351.302	-1.35688	-1.36206
351.79	-1.22863	-1.23289
352.279	-1.11468	-1.11318
352.768	-1.01401	-1.00749
353.257	-0.92572	-0.924267
353.745	-0.848787	-0.850426
354.234	-0.782085	-0.784515
354.723	-0.723876	-0.725332
355.212	-0.671648	-0.67203
355.7	-0.623557	-0.623922
356.189	-0.579901	-0.58019
356.678	-0.540188	-0.54039
357.167	-0.503955	-0.504009
357.656	-0.470836	-0.47102
358.144	-0.440433	-0.440523
358.633	-0.412547	-0.41272
359.122	-0.386873	-0.386948
359.611	-0.363187	-0.363304
360.099	-0.341298	-0.341209
360.588	-0.321077	-0.321248
361.077	-0.302322	-0.302307
361.566	-0.284938	-0.28495
362.054	-0.2688	-0.268882
362.543	-0.253768	-0.253807
363.032	-0.239744	-0.239735
363.521	-0.226656	-0.226703
364.01	-0.214424	-0.214513
364.498	-0.202981	-0.202896
364.987	-0.192243	-0.192338
365.476	-0.182214	-0.182097
365.965	-0.172764	-0.172906
366.453	-0.163901	-0.163908
366.942	-0.155576	-0.155486
367.431	-0.147725	-0.147883
367.92	-0.140336	-0.140208
368.408	-0.13333	-0.1334
368.897	-0.12677	-0.126779
369.386	-0.120553	-0.120592
369.875	-0.114686	-0.114616
370.364	-0.109152	-0.109121
370.852	-0.103873	-0.103963
371.341	-0.0988947	-0.0988821
371.83	-0.0941705	-0.0942688
372.319	-0.0896995	-0.0895707
372.807	-0.0854293	-0.0854299
373.296	-0.0813774	-0.0814193
373.785	-0.0775386	-0.0775559
374.274	-0.0738876	-0.0739161
374.762	-0.0704583	-0.0703947
375.251	-0.0671352	-0.0671418
375.74	-0.063991	-0.063987
376.229	-0.0610125	-0.0610663
376.718	-0.0581784	-0.0582145
377.206	-0.0554839	-0.0553188
377.695	-0.0528381	-0.0529319
378.184	-0.0503632	-0.05044
378.673	-0.0479774	-0.0480231
379.161	-0.0457616	-0.0456858
379.65	-0.0436095	-0.0433529
380.139	-0.041555	-0.0417661
380.628	-0.0395622	-0.0395508
381.116	-0.0376628	-0.0378667
381.605	-0.0358416	-0.0356746
382.094	-0.0340713	-0.0341654
382.583	-0.0323497	-0.032159
383.072	-0.0307442	-0.0308095
383.56	-0.0292229	-0.029254
384.049	-0.0278079	-0.0277708
384.538	-0.0264234	-0.0264814
385.027	-0.0251202	-0.0250236
385.515	-0.0238119	-0.023948
386.004	-0.0225838	-0.0225447
386.493	-0.0213994	-0.0214189
386.982	-0.0202524	-0.0201861
387.47	-0.0191403	-0.0191449
387.959	-0.0180634	-0.0181522
388.448	-0.0170825	-0.0171128
388.937	-0.0161738	-0.0161408
389.426	-0.015351	-0.0152097
389.914	-0.0146035	-0.0145988
390.403	-0.01394	-0.0139551
390.892	-0.0133521	-0.0134173
391.381	-0.0128165	-0.0127951
391.869	-0.0123048	-0.0123256
392.358	-0.0117936	-0.0117998
392.847	-0.0113014	-0.0112968
393.336	-0.0108258	-0.0108381
393.824	-0.0103672	-0.0103547
394.313	-0.009918	-0.00992803
394.802	-0.00948563	-0.00947366
395.291	-0.00907179	-0.00908593
395.78	-0.00866478	-0.00864899
396.268	-0.00827919	-0.00829675
396.757	-0.00789974	-0.00788536
397.246	-0.0075422	-0.00755629
397.735	-0.00718901	-0.00716912
398.223	-0.00685578	-0.0068706
398.712	-0.00652894	-0.00651495
399.201	-0.00621531	-0.00623585
399.69	-0.00590823	-0.00589134
400.178	-0.00561332	-0.00562918
400.667	-0.00532632	-0.00532276
401.156	-0.00505014	-0.00503829
401.645	-0.00478209	-0.00478769
402.134	-0.00452681	-0.0045205
402.622	-0.00427579	-0.00429253
403.111	-0.0040393	-0.00402386
403.6	-0.00380806	-0.00381644
404.089	-0.0035795	-0.00357204
404.577	-0.00336051	-0.00336659
405.066	-0.00314627	-0.00315386
405.555	-0.00294109	-0.00293618
406.044	-0.00274022	-0.00273182
406.533	-0.00254935	-0.00255337
407.021	-0.00236248	-0.00236111
407.51	-0.00218421	-0.00218182
407.999	-0.00201094	-0.00201804
408.488	-0.00184105	-0.0018411
408.976	-0.0016755	-0.00167681
409.465	-0.00151692	-0.00151698
409.954	-0.00136246	-0.00135392
410.443	-0.00121299	-0.00121161
410.931	-0.00106613	-0.00107307
411.42	-0.000927929	-0.000930244
411.909	-0.00079101	-0.000791329
412.398	-0.000656854	-0.000656247
412.887	-0.000522715	-0.000517015
413.375	-0.000389886	-0.000421035
413.864	-0.000269165	-0.000266665
414.353	-0.000166893	-0.000163246
414.842	-8.72742e-05	-6.48796e-05
415.33	-3.17574e-05	9.49514e-05
415.819	2.55887e-06	0.000254782
416.308	1.22984e-05	0.000414613
416.797	1.23379e-05	0.000574444
417.285	0.00058742	0.000734275
417.774	0.000715285	0.000894106
418.263	0.00084315	0.00105394
418.752	0.000971015	0.00121377
419.241	0.00109888	0.0013736
419.729	0.00122674	0.00153343
420.218	0.00135461	0.00169326
420.707	0.00148247	0.00185309
421.196	0.00161034	0.00201292
421.684	0.0017382	0.00217275
422.173	0.00186607	0.00233259
422.662	0.00199393	0.00249242
423.151	0.0021218	0.00265225
423.639	0.00224966	0.00281208
424.128	0.00237753	0.00297191
424.617	0.00250539	0.00313174

## Sheet: Figure 2E
mag. field B / mT	reaction mixture exp. data	reaction mixture sim. data	Fe(VII)nitride sim. data	cyclic Fe(V)imide sim. data
223.734	-0.00708884	-0.00687201	-0.00675473	-0.00675479
224.222	-0.00697821	-0.00676476	-0.00664921	-0.00664929
224.711	-0.00686736	-0.0066573	-0.00654368	-0.00654378
225.2	-0.00675651	-0.00654984	-0.00643815	-0.00643826
225.689	-0.00664566	-0.00644238	-0.00633262	-0.00633274
226.177	-0.00653504	-0.00633514	-0.00622708	-0.00622721
226.666	-0.00642419	-0.00622768	-0.00612154	-0.00612167
227.155	-0.00631334	-0.00612023	-0.006016	-0.00601612
227.644	-0.00620249	-0.00601277	-0.00591045	-0.00591057
228.133	-0.00609164	-0.00590531	-0.0058049	-0.00580501
228.621	-0.00598102	-0.00579807	-0.00569934	-0.00569943
229.11	-0.00587017	-0.00569061	-0.00559378	-0.00559385
229.599	-0.00575932	-0.00558315	-0.00548821	-0.00548827
230.088	-0.00564847	-0.00547569	-0.00538264	-0.00538268
230.576	-0.00553784	-0.00536844	-0.00527707	-0.0052771
231.065	-0.00542698	-0.00526098	-0.0051715	-0.00517152
231.554	-0.00531613	-0.00515352	-0.00506592	-0.00506593
232.043	-0.00520527	-0.00504605	-0.00496034	-0.00496035
232.531	-0.00509464	-0.00493881	-0.00485476	-0.00485476
233.02	-0.00498379	-0.00483134	-0.00474918	-0.00474918
233.509	-0.00487293	-0.00472388	-0.0046436	-0.0046436
233.998	-0.00476208	-0.00461641	-0.00453801	-0.00453802
234.486	-0.00465145	-0.00450917	-0.00443243	-0.00443243
234.975	-0.00454059	-0.0044017	-0.00432685	-0.00432684
235.464	-0.00442974	-0.00429424	-0.00422126	-0.00422127
235.953	-0.00431888	-0.00418678	-0.00411568	-0.00411568
236.441	-0.00420825	-0.00407953	-0.0040101	-0.0040101
236.93	-0.0040974	-0.00397207	-0.00390451	-0.00390451
237.419	-0.00398654	-0.0038646	-0.00379893	-0.00379893
237.908	-0.00387569	-0.00375714	-0.00369335	-0.00369335
238.396	-0.00376506	-0.00364989	-0.00358776	-0.00358776
238.885	-0.0036542	-0.00354243	-0.00348218	-0.00348218
239.374	-0.00354335	-0.00343497	-0.0033766	-0.0033766
239.863	-0.00343249	-0.0033275	-0.00327101	-0.00327102
240.351	-0.00332187	-0.00322026	-0.00316543	-0.00316543
240.84	-0.00321101	-0.00311279	-0.00305985	-0.00305984
241.329	-0.00310016	-0.00300533	-0.00295426	-0.00295427
241.818	-0.0029893	-0.00289786	-0.00284868	-0.00284868
242.306	-0.00287867	-0.00279062	-0.0027431	-0.0027431
242.795	-0.00276782	-0.00268315	-0.00263751	-0.00263751
243.284	-0.00265696	-0.00257569	-0.00253194	-0.00253193
243.773	-0.00254611	-0.00246823	-0.00242639	-0.00242635
244.261	-0.00243548	-0.00236098	-0.00232089	-0.00232076
244.75	-0.00232462	-0.00225352	-0.00221547	-0.00221518
245.239	-0.00221377	-0.00214605	-0.0021102	-0.0021096
245.728	-0.00210291	-0.00203859	-0.00200506	-0.00200401
246.216	-0.00199228	-0.00193134	-0.00189989	-0.00189843
246.705	-0.00188143	-0.00182388	-0.00179399	-0.00179284
247.194	-0.00177057	-0.00171642	-0.00168591	-0.00168727
247.683	-0.00165972	-0.00160895	-0.00157321	-0.0015817
248.171	-0.00154909	-0.0015017	-0.00145231	-0.00147627
248.66	-0.00143823	-0.00139424	-0.00131842	-0.00137117
249.149	-0.00132738	-0.00128678	-0.00116535	-0.00126666
249.638	-0.00121652	-0.00117931	-0.000985415	-0.00116294
250.126	-0.00110589	-0.00107207	-0.000769449	-0.00106017
250.615	-0.000995039	-0.000964603	-0.000507097	-0.000957664
251.104	-0.000884186	-0.00085714	-0.000187147	-0.000851134
251.593	-0.00077333	-0.000749676	0.000202085	-0.000730354
252.081	-0.000662701	-0.00064243	0.000672544	-0.000579048
252.57	-0.000552334	-0.000535439	0.00123628	-0.000376404
253.059	-0.000444345	-0.000430753	0.00190537	-9.86973e-05
253.548	-0.000340874	-0.000330447	0.00269172	0.000279785
254.036	-0.000243042	-0.000235608	0.003607	0.000788112
254.525	-0.00014976	-0.00014518	0.00466259	0.00145793
255.014	-5.98369e-05	-5.80066e-05	0.00586972	0.00232012
255.503	4.86005e-05	4.38093e-05	0.00723986	0.00339979
255.992	0.000257425	0.00023724	0.00878451	0.00471493
256.48	0.000675553	0.000648893	0.0105147	0.00627545
256.969	0.00141672	0.0014085	0.0124407	0.00808679
257.458	0.00258592	0.0026127	0.0145708	0.0101512
257.947	0.00427425	0.00432375	0.0168696	0.0124691
258.435	0.0065477	0.00658389	0.019342	0.0150371
258.924	0.00946657	0.00946522	0.0219911	0.0178497
259.413	0.0130413	0.0130227	0.0248179	0.0209007
259.902	0.0172349	0.0172397	0.0278202	0.0241868
260.39	0.0219439	0.0219933	0.0309939	0.0277129
260.879	0.0270519	0.0271309	0.0343326	0.0314799
261.368	0.0324084	0.0324804	0.0378289	0.0354837
261.857	0.0379031	0.0379463	0.0414737	0.0397138
262.345	0.0434239	0.0434604	0.0452544	0.0441549
262.834	0.048913	0.048982	0.0491586	0.0478971
263.323	0.0543101	0.0544305	0.0531744	0.0518212
263.812	0.0595965	0.0597539	0.0572908	0.0559113
264.301	0.0647869	0.0649446	0.061498	0.0601508
264.789	0.0699338	0.070056	0.0657874	0.0645065
265.278	0.0752114	0.075271	0.0701514	0.0689683
265.767	0.0805241	0.0805182	0.0745827	0.0735133
266.256	0.0858386	0.0857711	0.0790748	0.0781357
266.744	0.0911459	0.0910177	0.083622	0.0828168
267.233	0.0964771	0.096284	0.0882201	0.0874818
267.722	0.101833	0.101567	0.0928655	0.0921395
268.211	0.11345	0.112451	0.0976405	0.0968008
268.699	0.124217	0.123395	0.102542	0.101482
269.188	0.136268	0.136808	0.107568	0.1062
269.677	0.14935	0.149502	0.112715	0.110977
270.166	0.162738	0.163238	0.117983	0.115831
270.655	0.176106	0.176312	0.123371	0.120771
271.143	0.189101	0.18938	0.128879	0.125813
271.632	0.201648	0.202542	0.134505	0.130975
272.121	0.214086	0.214078	0.140251	0.136274
272.61	0.226418	0.22619	0.146048	0.14171
273.098	0.238948	0.238615	0.152047	0.148172
273.587	0.251784	0.251556	0.158272	0.154755
274.076	0.265127	0.265237	0.164744	0.161451
274.565	0.279231	0.279318	0.171488	0.168245
275.053	0.293982	0.293989	0.178528	0.17514
275.542	0.309448	0.309348	0.18589	0.182115
276.031	0.325662	0.325586	0.193602	0.189168
276.52	0.342669	0.342741	0.201692	0.196287
277.009	0.360592	0.360688	0.21019	0.20348
277.497	0.37946	0.37949	0.21913	0.20922
277.986	0.399291	0.399311	0.228547	0.21813
278.475	0.420161	0.420246	0.238436	0.227512
278.964	0.442277	0.442459	0.248842	0.237398
279.452	0.465859	0.465753	0.25981	0.247822
279.941	0.490955	0.49051	0.271395	0.258821
280.43	0.517617	0.517219	0.283651	0.270438
280.919	0.545834	0.545955	0.296643	0.282715
281.408	0.575618	0.576104	0.31044	0.2957
281.896	0.606985	0.607233	0.325117	0.309447
282.385	0.639913	0.640066	0.340671	0.324012
282.874	0.674426	0.674441	0.35717	0.339457
283.363	0.71076	0.710828	0.374465	0.355851
283.851	0.749185	0.749222	0.392532	0.373269
284.34	0.789968	0.789924	0.411348	0.391794
284.829	0.833292	0.833218	0.430887	0.411514
285.318	0.879411	0.879586	0.451122	0.43253
285.806	0.928578	0.928643	0.472022	0.45495
286.295	0.981011	0.981108	0.493558	0.478897
286.784	1.03701	1.03712	0.515694	0.504503
287.273	1.09686	1.09701	0.545181	0.531918
287.762	1.16094	1.1612	0.579986	0.561305
288.25	1.22969	1.22972	0.616955	0.592849
288.739	1.30351	1.3037	0.657037	0.626753
289.228	1.38289	1.38305	0.699893	0.663248
289.717	1.46845	1.46885	0.746354	0.702586
290.205	1.56078	1.56109	0.796122	0.745056
290.694	1.66069	1.66102	0.850128	0.790984
291.183	1.76886	1.7692	0.908549	0.840736
291.672	1.88613	1.88692	0.972288	0.894719
292.16	2.01395	2.01476	1.04144	0.95341
292.649	2.15412	2.15444	1.11719	1.01734
293.138	2.30799	2.30679	1.19976	1.08712
293.627	2.47633	2.47442	1.29107	1.16344
294.116	2.66014	2.66092	1.39388	1.24712
294.604	2.86071	2.86464	1.50565	1.33908
295.093	3.07975	3.08411	1.62382	1.44039
295.582	3.31946	3.3215	1.74929	1.5523
296.071	3.58261	3.58378	1.88759	1.67628
296.559	3.87284	3.87425	2.04031	1.81403
297.048	4.19516	4.19781	2.21034	1.96757
297.537	4.55521	4.55883	2.39962	2.1393
298.026	4.95901	4.96364	2.61166	2.33207
298.514	5.41328	5.41912	2.84992	2.54929
299.003	5.92645	5.93378	3.1188	2.79508
299.492	6.50878	6.51817	3.42384	3.07442
299.981	7.17287	7.18487	3.77154	3.39341
300.47	7.93405	7.94964	4.17019	3.75954
300.958	8.81167	8.83164	4.62964	4.18209
301.447	9.82916	9.85562	5.16307	4.67265
301.936	11.0162	11.0517	5.78602	5.24573
302.425	12.4106	12.4586	6.51889	5.91979
302.913	14.0613	14.1266	7.38832	6.71836
303.402	16.032	16.1169	8.42537	7.67165
303.891	18.407	18.5171	9.67854	8.81866
304.38	21.3	21.4379	11.2081	10.2099
304.868	24.8675	25.0253	13.0949	11.9104
305.357	29.3292	29.4717	15.4486	14.0032
305.846	34.9936	35.0275	18.417	16.5906
306.335	42.274	42.0099	22.1988	19.7912
306.824	51.6435	50.7942	27.0535	23.7209
307.312	63.4391	61.7616	33.2971	28.4447
307.801	77.4857	75.1425	41.2508	33.8718
308.29	92.7537	90.6855	51.0748	39.5907
308.779	107.415	107.148	62.3932	44.7349
309.267	119.364	121.913	73.7611	48.1319
309.756	126.872	131.482	82.5423	48.9201
310.245	129.046	133.336	86.1197	47.1965
310.734	126.027	127.858	83.9077	43.9306
311.222	118.955	118.067	77.7887	40.2586
311.711	109.703	107.426	70.4558	36.95
312.2	100.364	98.1883	63.8276	34.3408
312.689	92.6167	91.254	58.7465	32.4876
313.178	87.2998	86.712	55.3739	31.3182
313.666	84.4805	84.3364	53.5983	30.7182
314.155	83.857	83.8413	53.2575	30.5639
314.644	85.1229	84.9779	54.2311	30.7269
315.133	88.1501	87.5457	56.4643	31.0615
315.621	93.0621	91.3553	59.9579	31.3775
316.11	99.9438	96.145	64.7248	31.4003
316.599	107.086	101.386	70.6539	30.7124
317.088	109.259	105.812	77.1119	28.6803
317.576	100.448	106.266	81.8476	24.3981
318.065	77.3704	95.4069	78.6432	16.7437
318.554	40.9689	61.245	56.4867	4.73837
319.043	-4.40551	0.872346	12.5098	-11.6574
319.532	-52.5818	-65.1112	-34.4085	-30.7226
320.02	-96.7295	-115.481	-66.2657	-49.2355
320.509	-130.403	-142.646	-78.5501	-64.1156
320.998	-149.179	-151.547	-77.736	-73.831
321.487	-153.031	-150.125	-71.8135	-78.331
321.975	-146.614	-143.201	-64.9382	-78.2826
322.464	-135.343	-133.207	-58.6102	-74.6169
322.953	-122.782	-121.644	-53.241	-68.4233
323.442	-110.438	-109.71	-48.8813	-60.8483
323.93	-98.8944	-98.3844	-45.4994	-52.905
324.419	-88.68	-88.3897	-43.0912	-45.3184
324.908	-80.5654	-80.2129	-41.7377	-38.4951
325.397	-75.5837	-74.2352	-41.6669	-32.5882
325.886	-73.9397	-70.9013	-43.3286	-27.5926
326.374	-74.2093	-70.8028	-47.4003	-23.4224
326.863	-74.4961	-74.1722	-54.2292	-19.9629
327.352	-73.3946	-78.5288	-61.451	-17.0977
327.841	-70.1383	-76.8576	-62.1557	-14.7218
328.329	-64.5239	-66.608	-53.8824	-12.7455
328.818	-56.8836	-54.3553	-43.2806	-11.0946
329.307	-48.1404	-44.6645	-34.9757	-9.70874
329.796	-39.8231	-37.8988	-29.3794	-8.5393
330.284	-33.5627	-33.2831	-25.7558	-7.54721
330.773	-29.8095	-30.1398	-23.4586	-6.70116
331.262	-27.7207	-28.0348	-22.0788	-5.97586
331.751	-26.5491	-26.7077	-21.3767	-5.35096
332.24	-25.9877	-25.9993	-21.2093	-4.80998
332.728	-25.8876	-25.7964	-21.4769	-4.33945
333.217	-26.0956	-25.9832	-22.0747	-3.9284
333.706	-26.4116	-26.3951	-22.8472	-3.56782
334.195	-26.6088	-26.7869	-23.5566	-3.25023
334.683	-26.4843	-26.8505	-23.9009	-2.96946
335.172	-25.9062	-26.3219	-23.6215	-2.72034
335.661	-24.8434	-25.1263	-22.6477	-2.49855
336.15	-23.3693	-23.4253	-21.1448	-2.30045
336.638	-21.6427	-21.513	-19.41	-2.12297
337.127	-19.8663	-19.6624	-17.7188	-1.96349
337.616	-18.2308	-18.0466	-16.2467	-1.81979
338.105	-16.8673	-16.7397	-15.0696	-1.68997
338.594	-15.8291	-15.7509	-14.1984	-1.57238
339.082	-15.1063	-15.0559	-13.6101	-1.46563
339.571	-14.6524	-14.6133	-13.2647	-1.36847
340.06	-14.4018	-14.3706	-13.1107	-1.27987
340.549	-14.2774	-14.2634	-13.0844	-1.1989
341.037	-14.1945	-14.2126	-13.1078	-1.12475
341.526	-14.0686	-14.1284	-13.0916	-1.05671
342.015	-13.8258	-13.9205	-12.9462	-0.994179
342.504	-13.414	-13.5199	-12.6033	-0.936595
342.992	-12.8123	-12.8994	-12.0358	-0.883481
343.481	-12.0335	-12.0812	-11.2667	-0.834408
343.97	-11.1187	-11.1202	-10.3511	-0.789005
344.459	-10.1265	-10.0931	-9.36604	-0.746926
344.948	-9.11878	-9.07028	-8.38231	-0.707875
345.436	-8.14842	-8.10221	-7.45053	-0.671586
345.925	-7.25165	-7.21699	-6.59908	-0.637814
346.414	-6.44721	-6.4254	-5.83897	-0.606346
346.903	-5.73883	-5.72706	-5.16999	-0.576988
347.391	-5.12106	-5.11621	-4.58656	-0.549565
347.88	-4.58433	-4.58358	-4.07957	-0.523922
348.369	-4.11813	-4.11977	-3.63977	-0.499914
348.858	-3.71226	-3.71487	-3.25737	-0.477411
349.346	-3.3578	-3.36019	-2.9238	-0.456302
349.835	-3.0468	-3.04866	-2.6321	-0.436474
350.324	-2.77136	-2.77368	-2.37576	-0.417835
350.813	-2.52414	-2.52874	-2.14836	-0.400296
351.302	-2.30225	-2.30966	-1.9458	-0.383776
351.79	-2.10346	-2.10956	-1.76126	-0.368203
352.279	-1.92598	-1.92385	-1.59025	-0.35351
352.768	-1.76829	-1.75899	-1.43927	-0.339634
353.257	-1.62905	-1.62699	-1.32038	-0.32652
353.745	-1.50675	-1.5091	-1.21489	-0.314116
354.234	-1.39972	-1.4032	-1.12074	-0.302375
354.723	-1.30544	-1.30753	-1.03619	-0.291252
355.212	-1.22033	-1.22084	-0.960044	-0.280708
355.7	-1.14174	-1.14211	-0.89132	-0.270704
356.189	-1.06992	-1.07014	-0.828845	-0.261208
356.678	-1.00401	-1.00426	-0.771987	-0.252185
357.167	-0.943272	-0.943712	-0.720013	-0.24361
357.656	-0.887107	-0.887889	-0.672886	-0.234914
358.144	-0.834919	-0.835085	-0.629318	-0.225678
358.633	-0.786431	-0.786478	-0.589601	-0.216789
359.122	-0.741262	-0.74121	-0.552782	-0.208338
359.611	-0.699159	-0.699252	-0.519005	-0.200157
360.099	-0.659981	-0.659845	-0.487443	-0.192314
360.588	-0.623571	-0.623808	-0.458927	-0.184793
361.077	-0.589545	-0.589536	-0.431867	-0.17758
361.566	-0.557748	-0.557729	-0.407071	-0.170568
362.054	-0.52799	-0.528131	-0.384117	-0.163925
362.543	-0.500029	-0.500081	-0.362582	-0.15741
363.032	-0.473718	-0.473715	-0.342478	-0.151148
363.521	-0.448925	-0.44903	-0.323861	-0.145079
364.01	-0.425552	-0.425664	-0.306448	-0.139128
364.498	-0.403459	-0.403268	-0.289851	-0.133328
364.987	-0.382551	-0.382621	-0.274768	-0.127764
365.476	-0.362762	-0.362471	-0.260139	-0.122243
365.965	-0.343717	-0.344038	-0.247008	-0.116941
366.453	-0.325431	-0.32573	-0.234154	-0.111487
366.942	-0.307896	-0.308253	-0.222123	-0.106042
367.431	-0.291104	-0.29152	-0.211262	-0.100169
367.92	-0.275161	-0.274415	-0.200297	-0.0940294
368.408	-0.260035	-0.259733	-0.190571	-0.0890732
368.897	-0.245942	-0.245849	-0.181112	-0.0846482
369.386	-0.232785	-0.232917	-0.172274	-0.0805541
369.875	-0.220601	-0.220609	-0.163737	-0.0767835
370.364	-0.209249	-0.209186	-0.155888	-0.0732097
370.852	-0.198423	-0.19857	-0.148519	-0.0702296
371.341	-0.188223	-0.188245	-0.14126	-0.0673618
371.83	-0.178566	-0.178741	-0.13467	-0.0645681
372.319	-0.169424	-0.169235	-0.127958	-0.0618611
372.807	-0.160712	-0.160684	-0.122042	-0.059253
373.296	-0.152437	-0.152546	-0.116313	-0.0567519
373.785	-0.144598	-0.144629	-0.110794	-0.0543652
374.274	-0.137157	-0.137178	-0.105594	-0.0520982
374.762	-0.130157	-0.130035	-0.100564	-0.0499403
375.251	-0.123406	-0.123411	-0.0959171	-0.0478914
375.74	-0.117007	-0.117014	-0.0914102	-0.0459357
376.229	-0.110926	-0.111035	-0.0872371	-0.0440744
376.718	-0.105131	-0.105212	-0.083164	-0.0423027
377.206	-0.0996044	-0.0993605	-0.079027	-0.0406151
377.695	-0.0942138	-0.0943567	-0.0756171	-0.0390428
378.184	-0.0891445	-0.0891857	-0.0720572	-0.0376357
378.673	-0.0842684	-0.0843627	-0.0686045	-0.0363413
379.161	-0.0797123	-0.0796113	-0.0652655	-0.0351358
379.65	-0.075319	-0.074953	-0.0619327	-0.0340147
380.139	-0.0711261	-0.0714414	-0.0596659	-0.0329758
380.628	-0.0670832	-0.0670291	-0.0565011	-0.032009
381.116	-0.0632087	-0.0635183	-0.0540953	-0.0311169
381.605	-0.059505	-0.0592737	-0.0509637	-0.0302784
382.094	-0.0559121	-0.0560586	-0.0488076	-0.0294986
382.583	-0.0524334	-0.0521658	-0.0459414	-0.0287704
383.072	-0.0491641	-0.049242	-0.0440135	-0.0280514
383.56	-0.0460481	-0.0460941	-0.0417914	-0.0272802
384.049	-0.0430793	-0.0430584	-0.0396726	-0.0265028
384.538	-0.0401923	-0.040387	-0.0378306	-0.0257364
385.027	-0.0375222	-0.0374638	-0.0357481	-0.0249816
385.515	-0.0349857	-0.0351362	-0.0342114	-0.0242386
386.004	-0.0327244	-0.0323645	-0.0322067	-0.0235078
386.493	-0.0306957	-0.0302353	-0.0305679	-0.0227895
386.982	-0.0288737	-0.0284406	-0.0287535	-0.022084
387.47	-0.0272348	-0.0268263	-0.0271214	-0.0213916
387.959	-0.0257305	-0.0253445	-0.0256233	-0.0207126
388.448	-0.0243903	-0.0240244	-0.0242887	-0.0200472
388.937	-0.0231054	-0.0227588	-0.0230092	-0.0193958
389.426	-0.02193	-0.021601	-0.0218386	-0.0187586
389.914	-0.0208621	-0.0205491	-0.0207752	-0.0181358
390.403	-0.0199143	-0.0196156	-0.0198313	-0.0175277
390.892	-0.0190745	-0.0187884	-0.018995	-0.0169345
391.381	-0.0183092	-0.0180346	-0.018233	-0.0163564
391.869	-0.0175783	-0.0173146	-0.0175051	-0.0157936
392.358	-0.016848	-0.0165953	-0.0167779	-0.0152463
392.847	-0.0161449	-0.0159027	-0.0160776	-0.0147145
393.336	-0.0154654	-0.0152334	-0.0154009	-0.0141982
393.824	-0.0148103	-0.0145881	-0.0147486	-0.0136976
394.313	-0.0141686	-0.013956	-0.0141096	-0.0132124
394.802	-0.0135509	-0.0133476	-0.0134945	-0.0127423
395.291	-0.0129597	-0.0127653	-0.0129057	-0.0122861
395.78	-0.0123783	-0.0121926	-0.0123267	-0.0118433
396.268	-0.0118274	-0.01165	-0.0117782	-0.0114139
396.757	-0.0112853	-0.0111161	-0.0112383	-0.0109982
397.246	-0.0107746	-0.0106129	-0.0107297	-0.0105962
397.735	-0.01027	-0.010116	-0.0102272	-0.0102082
398.223	-0.00979396	-0.00964706	-0.00975317	-0.00983449
398.712	-0.00932706	-0.00918715	-0.00928821	-0.00947537
399.201	-0.00887901	-0.00874583	-0.00884203	-0.00913094
399.69	-0.00844033	-0.00831372	-0.00840517	-0.00880192
400.178	-0.00801902	-0.00789874	-0.00798562	-0.00848361
400.667	-0.00760903	-0.0074949	-0.00757734	-0.0081745
401.156	-0.00721449	-0.00710627	-0.00718444	-0.00787391
401.645	-0.00683156	-0.00672909	-0.00680311	-0.00757932
402.134	-0.00646687	-0.00636987	-0.00643994	-0.00728713
402.622	-0.00610828	-0.00601665	-0.00608284	-0.00699526
403.111	-0.00577042	-0.00568387	-0.00574639	-0.00670323
403.6	-0.00544009	-0.00535849	-0.00541743	-0.00641166
404.089	-0.00511356	-0.00503686	-0.00509227	-0.00611898
404.577	-0.00480072	-0.00472871	-0.00478073	-0.00582467
405.066	-0.00449468	-0.00442726	-0.00447596	-0.0055281
405.555	-0.00420156	-0.00413853	-0.00418406	-0.00523389
406.044	-0.0039146	-0.00385588	-0.0038983	-0.00494428
406.533	-0.00364193	-0.0035873	-0.00362676	-0.0046602
407.021	-0.00337497	-0.00332434	-0.00336091	-0.00438352
407.51	-0.0031203	-0.0030735	-0.00310731	-0.00411711
407.999	-0.00287277	-0.00282968	-0.00286081	-0.00386234
408.488	-0.00263008	-0.00259063	-0.00261912	-0.00361887
408.976	-0.00239357	-0.00235766	-0.0023836	-0.0033853
409.465	-0.00216703	-0.00213452	-0.002158	-0.00316233
409.954	-0.00194637	-0.00191718	-0.00193826	-0.00294962
410.443	-0.00173284	-0.00170684	-0.00172562	-0.00274679
410.931	-0.00152304	-0.0015002	-0.0015167	-0.00255355
411.42	-0.00132561	-0.00130573	-0.00132009	-0.00236954
411.909	-0.00113001	-0.00111306	-0.00112531	-0.00219448
412.398	-0.000938363	-0.000924288	-0.000934455	-0.00202805
412.887	-0.000746736	-0.000735535	-0.000743626	-0.00186999
413.375	-0.00055698	-0.000548625	-0.00055466	-0.00171998
413.864	-0.000384521	-0.000378753	-0.000382919	-0.00157778
414.353	-0.000238419	-0.000234842	-0.000237426	-0.00144314
414.842	-0.000124677	-0.000122807	-0.000124158	-0.00131581
415.33	-4.53677e-05	-4.46872e-05	-4.51787e-05	-0.00119557
415.819	3.65552e-06	3.60069e-06	3.6403e-06	-0.00108218
416.308	1.75692e-05	1.73056e-05	1.7496e-05	-0.000975423
416.797	1.76255e-05	1.73612e-05	1.75521e-05	-0.000875085
417.285	7.77778e-06	7.66111e-06	7.74538e-06	-0.000780961
417.774	4.02319e-05	3.96284e-05	4.00643e-05	-0.000692854
418.263	5.9686e-05	5.87907e-05	5.94374e-05	-0.000610567
418.752	5.92589e-05	5.837e-05	5.90121e-05	-0.000533932
419.241	5.53135e-05	5.44838e-05	5.50831e-05	-0.000462782
419.729	5.13681e-05	5.05976e-05	5.11542e-05	-0.000396939
420.218	4.74227e-05	4.67113e-05	4.72252e-05	-0.00033624
420.707	4.34773e-05	4.28251e-05	4.32962e-05	-0.000280521
421.196	3.95319e-05	3.89389e-05	3.93672e-05	-0.000229633
421.684	3.55865e-05	3.50527e-05	3.54382e-05	-0.000183418
422.173	3.16411e-05	3.11664e-05	3.15093e-05	-0.000141739
422.662	2.76956e-05	2.72802e-05	2.75803e-05	-0.000104115
423.151	2.37502e-05	2.3394e-05	2.36513e-05	-7.00875e-05
423.639	1.98048e-05	1.95078e-05	1.97223e-05	-3.92093e-05
424.128	1.58594e-05	1.56215e-05	1.57934e-05	-1.10428e-05
424.617	1.1914e-05	1.17353e-05	1.18644e-05	1.48386e-05

## Sheet: Figure 2F
mag. field B / mT	cyclic Fe(V)imide exp. data	cyclic Fe(V)imide sim. data
224.626	0.122554	0.123055
224.724	0.122575	0.123078
224.822	0.122597	0.123101
224.92	0.122618	0.123125
225.018	0.122639	0.123148
225.116	0.12266	0.123171
225.214	0.122681	0.123194
225.312	0.122702	0.123217
225.41	0.122722	0.12324
225.508	0.122743	0.123263
225.606	0.122764	0.123286
225.704	0.122785	0.123309
225.802	0.122805	0.123332
225.9	0.122826	0.123355
225.998	0.122846	0.123377
226.096	0.122867	0.1234
226.194	0.122887	0.123422
226.292	0.122907	0.123445
226.39	0.122928	0.123467
226.488	0.122948	0.123489
226.586	0.122968	0.123511
226.684	0.122988	0.123533
226.782	0.123008	0.123555
226.88	0.123028	0.123577
226.978	0.123048	0.123599
227.076	0.123067	0.123621
227.174	0.123087	0.123643
227.272	0.123107	0.123664
227.37	0.123126	0.123686
227.468	0.123146	0.123708
227.566	0.123165	0.123729
227.664	0.123185	0.123751
227.762	0.123204	0.123772
227.86	0.123224	0.123793
227.958	0.123243	0.123815
228.056	0.123262	0.123836
228.154	0.123281	0.123857
228.252	0.123301	0.123878
228.35	0.12332	0.123899
228.448	0.123339	0.12392
228.546	0.123358	0.123941
228.644	0.123377	0.123962
228.742	0.123396	0.123983
228.84	0.123415	0.124004
228.938	0.123434	0.124025
229.036	0.123453	0.124046
229.134	0.123472	0.124067
229.232	0.123491	0.124088
229.33	0.123509	0.124109
229.428	0.123528	0.124129
229.526	0.123547	0.12415
229.624	0.123566	0.124171
229.722	0.123585	0.124191
229.82	0.123603	0.124212
229.918	0.123622	0.124233
230.016	0.123641	0.124253
230.114	0.123659	0.124274
230.212	0.123678	0.124294
230.31	0.123697	0.124315
230.408	0.123715	0.124335
230.506	0.123734	0.124356
230.604	0.123752	0.124376
230.702	0.123771	0.124397
230.8	0.123789	0.124417
230.898	0.123808	0.124437
230.996	0.123826	0.124458
231.094	0.123845	0.124478
231.192	0.123863	0.124498
231.29	0.123881	0.124519
231.388	0.1239	0.124539
231.486	0.123918	0.124559
231.584	0.123937	0.124579
231.682	0.123955	0.124599
231.78	0.123973	0.124619
231.878	0.123991	0.12464
231.976	0.12401	0.12466
232.074	0.124028	0.124679
232.172	0.124046	0.124699
232.27	0.124064	0.124719
232.368	0.124082	0.124739
232.466	0.1241	0.124759
232.564	0.124118	0.124778
232.662	0.124136	0.124798
232.76	0.124154	0.124818
232.858	0.124172	0.124837
232.956	0.12419	0.124856
233.054	0.124207	0.124876
233.152	0.124225	0.124895
233.25	0.124243	0.124914
233.348	0.12426	0.124933
233.446	0.124278	0.124952
233.544	0.124295	0.12497
233.642	0.124312	0.124989
233.74	0.12433	0.125007
233.838	0.124347	0.125026
233.936	0.124364	0.125044
234.034	0.124381	0.125062
234.132	0.124397	0.12508
234.23	0.124414	0.125097
234.328	0.124431	0.125115
234.426	0.124447	0.125132
234.524	0.124463	0.125149
234.622	0.124479	0.125167
234.72	0.124495	0.125184
234.818	0.124511	0.125201
234.916	0.124526	0.125217
235.014	0.124541	0.125234
235.112	0.124557	0.125251
235.21	0.124572	0.125267
235.308	0.124586	0.125284
235.406	0.124601	0.1253
235.504	0.124615	0.125316
235.602	0.12463	0.125332
235.7	0.124644	0.125349
235.798	0.124658	0.125365
235.896	0.124672	0.125381
235.994	0.124685	0.125397
236.092	0.124699	0.125413
236.19	0.124712	0.12543
236.288	0.124726	0.125446
236.386	0.124739	0.125462
236.484	0.124752	0.125479
236.582	0.124765	0.125495
236.68	0.124778	0.125511
236.778	0.124791	0.125528
236.876	0.124804	0.125545
236.974	0.124817	0.125561
237.072	0.12483	0.125578
237.17	0.124843	0.125595
237.268	0.124856	0.125612
237.366	0.124868	0.125629
237.464	0.124881	0.125646
237.562	0.124894	0.125663
237.66	0.124907	0.12568
237.758	0.12492	0.125697
237.856	0.124933	0.125715
237.954	0.124946	0.125732
238.052	0.124959	0.12575
238.15	0.124972	0.125767
238.248	0.124986	0.125785
238.346	0.124999	0.125802
238.444	0.125012	0.12582
238.542	0.125026	0.125838
238.64	0.125039	0.125855
238.738	0.125053	0.125873
238.836	0.125066	0.125891
238.934	0.12508	0.125908
239.032	0.125093	0.125926
239.13	0.125107	0.125944
239.228	0.125121	0.125961
239.326	0.125135	0.125979
239.424	0.125148	0.125997
239.522	0.125162	0.126015
239.62	0.125176	0.126032
239.718	0.12519	0.12605
239.816	0.125204	0.126068
239.914	0.125218	0.126085
240.012	0.125231	0.126103
240.11	0.125245	0.126121
240.208	0.125259	0.126139
240.306	0.125273	0.126156
240.404	0.125287	0.126174
240.502	0.125301	0.126192
240.6	0.125314	0.126209
240.698	0.125328	0.126227
240.796	0.125342	0.126245
240.894	0.125356	0.126263
240.992	0.12537	0.12628
241.09	0.125384	0.126298
241.188	0.125397	0.126316
241.286	0.125411	0.126333
241.384	0.125425	0.126351
241.482	0.125439	0.126369
241.58	0.125453	0.126387
241.678	0.125466	0.126404
241.776	0.12548	0.126422
241.874	0.125494	0.12644
241.972	0.125508	0.126457
242.07	0.125522	0.126475
242.168	0.125536	0.126493
242.266	0.125549	0.12651
242.364	0.125563	0.126528
242.462	0.125577	0.126546
242.56	0.125591	0.126564
242.658	0.125605	0.126581
242.756	0.125619	0.126599
242.854	0.125632	0.126617
242.952	0.125646	0.126634
243.05	0.12566	0.126652
243.148	0.125674	0.12667
243.246	0.125688	0.126688
243.344	0.125702	0.126705
243.442	0.125715	0.126723
243.54	0.125729	0.126741
243.638	0.125743	0.126758
243.736	0.125757	0.126776
243.834	0.125771	0.126794
243.932	0.125785	0.126812
244.03	0.125798	0.126829
244.128	0.125812	0.126847
244.226	0.125826	0.126865
244.324	0.12584	0.126882
244.422	0.125854	0.1269
244.52	0.125868	0.126918
244.618	0.125881	0.126935
244.716	0.125895	0.126953
244.814	0.125909	0.126971
244.912	0.125923	0.126989
245.01	0.125937	0.127006
245.108	0.125951	0.127024
245.206	0.125964	0.127042
245.304	0.125978	0.127059
245.402	0.125992	0.127077
245.5	0.126006	0.127095
245.598	0.12602	0.127113
245.696	0.126034	0.12713
245.794	0.126047	0.127148
245.892	0.126061	0.127166
245.99	0.126075	0.127183
246.088	0.126089	0.127201
246.186	0.126103	0.127219
246.284	0.126117	0.127237
246.382	0.12613	0.127254
246.48	0.126144	0.127272
246.578	0.126158	0.12729
246.676	0.126172	0.127307
246.774	0.126186	0.127325
246.872	0.126199	0.127343
246.97	0.126213	0.12736
247.068	0.126227	0.127378
247.166	0.126241	0.127396
247.264	0.126255	0.127414
247.362	0.126269	0.127431
247.46	0.126282	0.127449
247.558	0.126296	0.127467
247.656	0.12631	0.127484
247.754	0.126324	0.127502
247.852	0.126338	0.12752
247.95	0.126352	0.127538
248.048	0.126365	0.127555
248.146	0.126379	0.127573
248.244	0.126393	0.127591
248.342	0.126407	0.127608
248.44	0.126421	0.127626
248.538	0.126435	0.127644
248.636	0.126448	0.127662
248.734	0.126462	0.127679
248.832	0.126476	0.127697
248.93	0.12649	0.127715
249.028	0.126504	0.127732
249.126	0.126518	0.12775
249.224	0.126531	0.127768
249.322	0.126545	0.127785
249.42	0.126559	0.127803
249.518	0.126573	0.127821
249.616	0.126587	0.127839
249.714	0.126601	0.127856
249.812	0.126614	0.127874
249.91	0.126628	0.127892
250.008	0.126642	0.127909
250.106	0.126656	0.127927
250.204	0.12667	0.127945
250.302	0.126684	0.127963
250.4	0.126697	0.12798
250.498	0.126711	0.127998
250.596	0.126725	0.128016
250.694	0.126739	0.128033
250.792	0.126753	0.128051
250.89	0.126767	0.128069
250.988	0.12678	0.128087
251.086	0.126794	0.128104
251.184	0.126808	0.128122
251.282	0.126822	0.12814
251.38	0.126836	0.128157
251.478	0.12685	0.128175
251.576	0.126863	0.128193
251.674	0.126877	0.128211
251.772	0.126891	0.128228
251.87	0.126905	0.128246
251.968	0.126919	0.128264
252.066	0.126932	0.128281
252.164	0.126946	0.128299
252.262	0.12696	0.128317
252.36	0.126974	0.128334
252.458	0.126988	0.128352
252.556	0.127002	0.12837
252.654	0.127015	0.128388
252.752	0.127029	0.128405
252.85	0.127043	0.128423
252.948	0.127057	0.128441
253.046	0.127071	0.128458
253.144	0.127085	0.128476
253.242	0.127098	0.128494
253.34	0.127112	0.128512
253.438	0.127126	0.128529
253.536	0.12714	0.128547
253.634	0.127154	0.128565
253.732	0.127168	0.128582
253.83	0.127181	0.1286
253.928	0.127195	0.128618
254.026	0.127209	0.128636
254.124	0.127223	0.128653
254.222	0.127237	0.128671
254.32	0.127251	0.128689
254.418	0.127264	0.128706
254.516	0.127278	0.128724
254.614	0.127292	0.128742
254.712	0.127306	0.128759
254.81	0.12732	0.128777
254.908	0.127334	0.128795
255.006	0.127347	0.128813
255.104	0.127361	0.12883
255.202	0.127375	0.128848
255.3	0.127389	0.128866
255.398	0.127403	0.128883
255.496	0.127417	0.128901
255.594	0.12743	0.128919
255.692	0.127444	0.128937
255.79	0.127458	0.128954
255.888	0.127472	0.128972
255.986	0.127486	0.12899
256.084	0.1275	0.129007
256.182	0.127513	0.129025
256.28	0.127527	0.129043
256.378	0.127541	0.129061
256.476	0.127555	0.129078
256.574	0.127569	0.129096
256.672	0.127583	0.129114
256.77	0.127596	0.129131
256.868	0.12761	0.129149
256.966	0.127624	0.129167
257.064	0.127501	0.129184
257.162	0.127378	0.129202
257.26	0.127255	0.12922
257.358	0.127132	0.129238
257.456	0.127009	0.129255
257.554	0.126886	0.129273
257.652	0.126765	0.129291
257.75	0.126645	0.129121
257.848	0.126527	0.12895
257.946	0.126412	0.128779
258.044	0.1263	0.128608
258.142	0.126194	0.128436
258.24	0.126093	0.128265
258.338	0.125999	0.128094
258.436	0.125914	0.127924
258.534	0.125839	0.127756
258.632	0.125777	0.12759
258.73	0.125729	0.127427
258.828	0.125696	0.127269
258.926	0.125683	0.127116
259.024	0.125691	0.12697
259.122	0.125859	0.126832
259.22	0.126055	0.126706
259.318	0.12628	0.126591
259.416	0.12654	0.126492
259.514	0.126837	0.12641
259.612	0.127174	0.126348
259.71	0.127556	0.126309
259.808	0.127987	0.126484
259.906	0.12847	0.126689
260.004	0.12901	0.126929
260.102	0.129612	0.127206
260.2	0.13028	0.127527
260.298	0.131018	0.127895
260.396	0.131832	0.128315
260.494	0.132726	0.128792
260.592	0.133706	0.129332
260.69	0.134775	0.12994
260.788	0.13594	0.130622
260.886	0.137205	0.131385
260.984	0.138577	0.132234
261.082	0.140059	0.133175
261.18	0.141658	0.134216
261.278	0.143379	0.135363
261.376	0.145228	0.136622
261.474	0.147209	0.138001
261.572	0.149328	0.139507
261.67	0.151592	0.141147
261.768	0.154006	0.142928
261.866	0.156574	0.144857
261.964	0.159304	0.146943
262.062	0.1622	0.149193
262.16	0.165269	0.151614
262.258	0.168514	0.154214
262.356	0.171944	0.157001
262.454	0.175564	0.159983
262.552	0.179379	0.163167
262.65	0.183393	0.166562
262.748	0.187615	0.170175
262.846	0.192049	0.174015
262.944	0.196702	0.178089
263.042	0.201577	0.182406
263.14	0.206682	0.186974
263.238	0.212022	0.1918
263.336	0.217604	0.196894
263.434	0.22343	0.202263
263.532	0.229508	0.207915
263.63	0.235845	0.213859
263.728	0.242444	0.220103
263.826	0.249297	0.226636
263.924	0.256394	0.233448
264.022	0.263723	0.240528
264.12	0.271274	0.247863
264.218	0.279037	0.255444
264.316	0.287	0.263256
264.414	0.295152	0.271288
264.512	0.303479	0.279526
264.61	0.311971	0.287957
264.708	0.320617	0.296568
264.806	0.346593	0.326465
264.904	0.356901	0.337195
265.002	0.367531	0.348319
265.1	0.378485	0.359843
265.198	0.389769	0.371774
265.296	0.401387	0.384118
265.394	0.413341	0.396882
265.492	0.425637	0.410072
265.59	0.438277	0.423693
265.688	0.451266	0.437753
265.786	0.464607	0.452256
265.884	0.478303	0.467208
265.982	0.492358	0.482615
266.08	0.506775	0.498483
266.178	0.521558	0.514816
266.276	0.536709	0.53162
266.374	0.552232	0.5489
266.472	0.568129	0.56666
266.57	0.584404	0.584906
266.668	0.601059	0.603641
266.766	0.618098	0.622872
266.864	0.635523	0.642601
266.962	0.653336	0.662834
267.06	0.671541	0.683574
267.158	0.69014	0.704825
267.256	0.709136	0.726593
267.354	0.728531	0.74888
267.452	0.748328	0.77169
267.55	0.768529	0.795027
267.648	0.789136	0.818895
267.746	0.810153	0.843297
267.844	0.83158	0.868237
267.942	0.853422	0.893718
268.04	0.87568	0.919743
268.138	0.898356	0.946316
268.236	0.921452	0.973441
268.334	0.944972	1.00112
268.432	0.968917	1.02936
268.53	0.99329	1.05815
268.628	1.01809	1.08751
268.726	1.04333	1.11744
268.824	1.069	1.14793
268.922	1.0951	1.179
269.02	1.12165	1.21064
269.118	1.14863	1.24286
269.216	1.17606	1.27566
269.314	1.20393	1.30904
269.412	1.23226	1.34301
269.51	1.26103	1.37757
269.608	1.29025	1.41272
269.706	1.31993	1.44846
269.804	1.35007	1.48481
269.902	1.38067	1.52175
270	1.41173	1.55929
270.098	1.44326	1.59745
270.195	1.47526	1.63621
270.293	1.50772	1.67559
270.391	1.54066	1.71558
270.489	1.57407	1.75619
270.586	1.60797	1.79743
270.684	1.64234	1.83929
270.782	1.6772	1.88178
270.88	1.71254	1.9249
270.977	1.74837	1.96866
271.075	1.7847	2.01306
271.173	1.82152	2.05811
271.271	1.85884	2.1038
271.368	1.89665	2.15014
271.466	1.93497	2.19714
271.564	1.9738	2.2448
271.662	2.01313	2.29312
271.759	2.05298	2.34211
271.857	2.09334	2.39176
271.955	2.13421	2.44209
272.053	2.17561	2.4931
272.15	2.21753	2.54478
272.248	2.25997	2.59716
272.346	2.30294	2.65021
272.444	2.34644	2.70397
272.541	2.39047	2.75841
272.639	2.43503	2.81355
272.737	2.48013	2.8694
272.835	2.52577	2.92595
272.932	2.57196	2.9832
273.03	2.61868	3.04117
273.128	2.66595	3.09984
273.226	2.71377	3.15924
273.323	2.76214	3.21935
273.421	2.81106	3.28019
273.519	2.86053	3.34174
273.617	2.91056	3.40403
273.714	2.96115	3.46704
273.812	3.01229	3.53078
273.91	3.06399	3.59525
274.008	3.11626	3.66046
274.105	3.16908	3.7264
274.203	3.22248	3.79307
274.301	3.27643	3.86048
274.399	3.33096	3.92863
274.496	3.38605	3.99752
274.594	3.44171	4.06715
274.692	3.49793	4.13752
274.79	3.55473	4.20863
274.887	3.6121	4.28049
274.985	3.67005	4.35308
275.083	3.72856	4.42642
275.181	3.78765	4.5005
275.278	3.84731	4.57533
275.376	3.90755	4.6509
275.474	3.96838	4.72721
275.572	4.02982	4.80426
275.669	4.09188	4.88206
275.767	4.15458	4.96059
275.865	4.21794	5.03987
275.963	4.28196	5.11989
276.06	4.34667	5.20066
276.158	4.41207	5.28221
276.256	4.47819	5.36455
276.354	4.54503	5.44769
276.451	4.61261	5.53166
276.549	4.68094	5.61646
276.647	4.75003	5.70212
276.745	4.8199	5.78864
276.842	4.89055	5.87605
276.94	4.96198	5.96436
277.038	5.03423	6.05357
277.136	5.10728	6.14371
277.233	5.18115	6.23479
277.331	5.25584	6.32681
277.429	5.33136	6.41978
277.527	5.40769	6.51372
277.624	5.48483	6.60864
277.722	5.56277	6.70454
277.82	5.64149	6.80142
277.918	5.72098	6.8993
278.015	5.80122	6.99818
278.113	5.8822	7.09804
278.211	5.96391	7.19888
278.309	6.04634	7.30068
278.406	6.12945	7.40341
278.504	6.21323	7.50707
278.602	6.29764	7.61163
278.7	6.38265	7.71709
278.797	6.46823	7.82341
278.895	6.55435	7.93058
278.993	6.64097	8.03858
279.091	6.72807	8.14738
279.188	6.81561	8.25693
279.286	6.90356	8.3672
279.384	6.99189	8.47816
279.482	7.08058	8.58975
279.579	7.1696	8.70195
279.677	7.2589	8.81472
279.775	7.34848	8.92801
279.873	7.43829	9.0418
279.97	7.52831	9.15605
280.068	7.61852	9.27071
280.166	7.70889	9.38576
280.264	7.7994	9.50117
280.361	7.89002	9.61689
280.459	7.98073	9.7329
280.557	8.07152	9.84917
280.655	8.16239	9.96566
280.752	8.25333	10.0823
280.85	8.34434	10.1992
280.948	8.43542	10.3162
281.046	8.52655	10.4333
281.143	8.61774	10.5505
281.241	8.70898	10.6677
281.339	8.80027	10.7851
281.436	8.89162	10.9026
281.534	8.98301	11.0201
281.632	9.07445	11.1377
281.73	9.16594	11.2554
281.827	9.25747	11.3731
281.925	9.34905	11.4909
282.023	9.44068	11.6087
282.121	9.53235	11.7267
282.218	9.62406	11.8446
282.316	9.71582	11.9627
282.414	9.80763	12.0808
282.512	9.89948	12.1989
282.609	9.99138	12.3171
282.707	10.0833	12.4354
282.805	10.1753	12.5537
282.903	10.2673	12.6721
283	10.3594	12.7905
283.098	10.4515	12.909
283.196	10.5437	13.0275
283.294	10.6359	13.1461
283.391	10.7282	13.2648
283.489	10.8205	13.3835
283.587	10.9129	13.5023
283.685	11.0053	13.6211
283.782	11.0978	13.74
283.88	11.1903	13.859
283.978	11.2829	13.978
284.076	11.3755	14.0971
284.173	11.4681	14.2162
284.271	11.5609	14.3354
284.369	11.6536	14.4547
284.467	11.7465	14.574
284.564	11.8393	14.6934
284.662	11.9323	14.8128
284.76	12.0253	14.9324
284.858	12.1183	15.052
284.955	12.2114	15.1716
285.053	12.3045	15.2913
285.151	12.3977	15.4111
285.249	12.491	15.531
285.346	12.5843	15.6509
285.444	12.6777	15.7709
285.542	12.7711	15.8909
285.64	12.8646	16.0111
285.737	12.9582	16.1313
285.835	13.0518	16.2516
285.933	13.1455	16.3719
286.031	13.2392	16.4923
286.128	13.333	16.6128
286.226	13.4269	16.7334
286.324	13.5208	16.854
286.422	13.6148	16.9748
286.519	13.7088	17.0956
286.617	13.8029	17.2164
286.715	13.8971	17.3374
286.813	13.9914	17.4584
286.91	14.0857	17.5795
287.008	14.18	17.7007
287.106	14.2745	17.822
287.204	14.369	17.9434
287.301	14.4636	18.0648
287.399	14.5582	18.1863
287.497	14.6529	18.3079
287.595	14.7477	18.4296
287.692	14.8426	18.5514
287.79	14.9375	18.6732
287.888	15.0325	18.7952
287.986	15.1275	18.9172
288.083	15.2227	19.0393
288.181	15.3179	19.1615
288.279	15.4132	19.2838
288.377	15.5085	19.4062
288.474	15.604	19.5287
288.572	15.6995	19.6512
288.67	15.7986	19.7778
288.768	15.9011	19.908
288.865	16.0069	20.0417
288.963	16.117	20.1803
289.061	16.2311	20.3233
289.159	16.3495	20.471
289.256	16.4727	20.6241
289.354	16.6004	20.7821
289.452	16.7328	20.9454
289.55	16.8701	21.1142
289.647	17.0123	21.2883
289.745	17.1597	21.4682
289.843	17.3126	21.6542
289.941	17.4712	21.8466
290.038	17.6359	22.0459
290.136	17.8075	22.2531
290.234	17.9849	22.4667
290.332	18.1679	22.6864
290.429	18.3563	22.912
290.527	18.552	23.1457
290.625	18.7553	23.3881
290.723	18.9623	23.6348
290.82	19.173	23.8858
290.918	19.3871	24.1405
291.016	19.6035	24.3974
291.114	19.8235	24.6584
291.211	20.0471	24.9235
291.309	20.275	25.1935
291.407	20.507	25.4681
291.505	20.7427	25.747
291.602	20.9829	26.0308
291.7	21.2242	26.3162
291.798	21.4662	26.6025
291.896	21.7081	26.8887
291.993	21.9494	27.1739
292.091	22.1904	27.4588
292.189	22.4299	27.7417
292.286	22.6684	28.0234
292.384	22.9076	28.3059
292.482	23.1474	28.5893
292.58	23.3862	28.8715
292.677	23.624	29.1524
292.775	23.861	29.4323
292.873	24.0977	29.7118
292.971	24.3338	29.9906
293.068	24.5689	30.2683
293.166	24.8024	30.5439
293.264	25.0352	30.8187
293.362	25.2667	31.092
293.459	25.4987	31.3661
293.557	25.7296	31.6389
293.655	25.9583	31.9089
293.753	26.1886	32.1805
293.85	26.4207	32.4538
293.948	26.6558	32.7305
294.046	26.8947	33.0117
294.144	27.1354	33.2945
294.241	27.3786	33.5799
294.339	27.6241	33.8678
294.437	27.8713	34.1572
294.535	28.121	34.4492
294.632	28.373	34.7434
294.73	28.6261	35.0384
294.828	28.881	35.335
294.926	29.1395	35.6356
295.023	29.4011	35.9394
295.121	29.6658	36.2465
295.219	29.9346	36.5583
295.317	30.2075	36.8748
295.414	30.4837	37.1946
295.512	30.7612	37.5152
295.61	31.0415	37.8387
295.708	31.3247	38.1649
295.805	31.6104	38.4936
295.903	31.8995	38.8258
296.001	32.1927	39.1624
296.099	32.49	39.5033
296.196	32.7915	39.8488
296.294	33.0962	40.1975
296.392	33.4055	40.551
296.49	33.7177	40.9073
296.587	34.0328	41.2662
296.685	34.3519	41.6293
296.783	34.6762	41.9979
296.881	35.0056	42.372
296.978	35.3381	42.7491
297.076	35.6754	43.1309
297.174	36.0181	43.5188
297.272	36.3652	43.9109
297.369	36.7158	44.3061
297.467	37.0709	44.7061
297.565	37.431	45.1109
297.663	37.7956	45.5202
297.76	38.1659	45.9353
297.858	38.5421	46.3568
297.956	38.9226	46.7821
298.054	39.3074	47.2114
298.151	39.6968	47.645
298.249	40.0922	48.0846
298.347	40.4933	48.53
298.445	40.8995	48.98
298.542	41.3141	49.4392
298.64	41.7363	49.9064
298.738	42.1661	50.3818
298.836	42.6034	50.8647
298.933	43.0468	51.3534
299.031	43.496	51.8475
299.129	43.9515	52.3475
299.227	44.4135	52.8538
299.324	44.8831	53.3675
299.422	45.3602	53.8886
299.52	45.8452	54.4173
299.618	46.3379	54.9536
299.715	46.8386	55.4977
299.813	47.3479	56.0501
299.911	47.8655	56.6104
300.009	48.3932	57.1812
300.106	48.9303	57.761
300.204	49.4769	58.35
300.302	50.034	58.9497
300.4	50.6033	59.5619
300.497	51.1854	60.1875
300.595	51.7788	60.8244
300.693	52.3843	61.4733
300.791	53.0022	62.1346
300.888	53.6327	62.8085
300.986	54.278	63.4978
301.084	54.9392	64.2038
301.182	55.6158	64.9255
301.279	56.3076	65.6626
301.377	57.0151	66.4158
301.475	57.7382	67.1845
301.573	58.4757	67.967
301.67	59.2299	68.7664
301.768	60.0019	69.5836
301.866	60.7911	70.4179
301.964	61.5989	71.2707
302.061	62.426	72.143
302.159	63.2733	73.0356
302.257	64.1413	73.949
302.355	65.0307	74.8837
302.452	65.941	75.839
302.55	66.8728	76.8154
302.648	67.827	77.8138
302.746	68.8045	78.8351
302.843	69.8043	79.8777
302.941	70.8275	80.9431
303.039	71.8738	82.0305
303.137	72.9433	83.1401
303.234	74.0373	84.2732
303.332	75.1549	85.4288
303.43	76.2957	86.6059
303.527	77.4598	87.805
303.625	78.648	89.0271
303.723	79.8597	90.2717
303.821	81.0941	91.5378
303.918	82.3506	92.825
304.016	83.628	94.1318
304.114	84.9252	95.457
304.212	86.2422	96.8008
304.309	87.5779	98.1621
304.407	88.9307	99.5389
304.505	90.3012	100.932
304.603	91.6891	102.342
304.7	93.0923	103.766
304.798	94.5103	105.204
304.896	95.9432	106.655
304.994	97.3898	108.12
305.091	99.22	110.305
305.189	101.152	112.298
305.287	102.611	113.637
305.385	104.796	115.925
305.482	106.996	118.213
305.58	109.224	120.513
305.678	111.469	122.811
305.776	113.908	125.345
305.873	116.739	128.375
305.971	118.816	130.368
306.069	121.408	133.021
306.167	124.097	135.774
306.264	127.05	138.849
306.362	130.042	141.943
306.46	133.033	145.001
306.558	136.484	148.639
306.655	140.101	152.463
306.753	143.503	155.957
306.851	147.284	159.919
306.949	151.185	163.999
307.046	155.163	168.137
307.144	159.588	172.827
307.242	164.511	178.137
307.34	169.482	183.459
307.437	174.728	189.098
307.535	179.559	194.126
307.633	184.789	199.631
307.731	191.029	206.432
307.828	196.895	212.669
307.926	202.986	219.144
308.024	209.703	226.394
308.122	216.06	233.091
308.219	222.663	240.049
308.317	229.554	247.321
308.415	237.14	255.449
308.513	244.505	263.205
308.61	252.128	271.23
308.708	259.309	278.583
308.806	266.796	286.266
308.904	274.762	294.509
309.001	282.018	301.72
309.099	289.24	308.803
309.197	297.142	316.716
309.295	304.418	323.71
309.392	311.971	330.998
309.49	319.772	338.543
309.588	327.469	345.876
309.686	334.705	352.524
309.783	341.419	358.411
309.881	348.76	365.085
309.979	356.317	372.001
310.077	362.79	377.426
310.174	370.436	384.398
310.272	378.095	391.373
310.37	385.441	397.929
310.468	392.316	403.868
310.565	399.312	410
310.663	406.071	415.862
310.761	412.202	420.95
310.859	418.618	426.504
310.956	425.195	432.379
311.054	431.736	438.332
311.152	436.988	442.697
311.25	442.135	447.086
311.347	447.327	451.713
311.445	452.02	455.864
311.543	456.071	459.363
311.641	459.469	462.204
311.738	462.836	465.231
311.836	465.574	467.646
311.934	468.132	470.055
312.032	470.252	472.11
312.129	471.414	473.11
312.227	472.009	473.574
312.325	472.183	473.687
312.423	472.33	473.966
312.52	472.272	474.156
312.618	471.385	473.408
312.716	470.476	472.786
312.814	469.277	471.913
312.911	467.87	470.879
313.009	465.142	468.178
313.107	462.366	465.497
313.205	459.575	462.86
313.302	456.447	459.823
313.4	452.719	456.014
313.498	449.1	452.373
313.596	445.512	448.78
313.693	442.36	445.765
313.791	438.024	441.148
313.889	433.735	436.57
313.987	429.832	432.477
314.084	426.038	428.488
314.182	422.389	424.649
314.28	418.721	420.735
314.378	415.48	417.339
314.475	412.735	414.552
314.573	409.564	411.136
314.671	406.366	407.627
314.768	404.272	405.539
314.866	401.723	402.781
314.964	399.238	400.054
315.062	398.197	399.21
315.159	396.451	397.367
315.257	394.09	394.652
315.355	393.28	393.97
315.453	392.431	393.195
315.55	391.493	392.265
315.648	390.451	391.167
315.746	390.049	390.901
315.844	390.029	391.13
315.941	388.935	389.912
316.039	387.915	388.788
316.137	387.799	388.884
316.235	387.808	389.164
316.332	386.805	388.118
316.43	385.555	386.779
316.528	384.74	386.075
316.626	383.413	384.751
316.723	381.788	383.109
316.821	379.486	380.661
316.919	376.848	377.876
317.017	373.125	373.776
317.114	369.005	369.301
317.212	364.056	363.899
317.31	357.951	357.154
317.408	350.601	348.977
317.505	342.271	339.752
317.603	333.129	329.736
317.701	321.868	317.213
317.799	308.976	302.875
317.896	294.569	286.913
317.994	278.851	269.646
318.092	260.567	249.434
318.19	240.053	226.77
318.287	217.496	201.955
318.385	193.274	175.538
318.483	165.887	145.561
318.581	136.738	113.945
318.678	105.879	80.8048
318.776	72.3971	44.9596
318.874	36.6403	6.90904
318.972	-1.60375	-33.6023
319.069	-42.028	-76.1436
319.167	-83.8007	-119.591
319.265	-127.923	-165.29
319.363	-174.394	-213.259
319.46	-221.981	-261.884
319.558	-269.912	-310.186
319.656	-318.839	-359.116
319.754	-367.863	-407.567
319.851	-417.234	-455.997
319.949	-466.337	-503.723
320.047	-515.194	-550.933
320.145	-562.75	-596.395
320.242	-608.596	-639.75
320.34	-652.212	-680.5
320.438	-693.969	-719.345
320.536	-733.351	-755.79
320.633	-768.817	-787.959
320.731	-801.546	-817.604
320.829	-830.735	-843.799
320.927	-855.541	-865.541
321.024	-876.808	-884.055
321.122	-894.105	-898.829
321.22	-907.529	-910.025
321.318	-916.841	-917.323
321.415	-921.755	-920.311
321.513	-924.28	-921.626
321.611	-922.175	-918.189
321.709	-916.761	-911.674
321.806	-908.93	-903.166
321.904	-898.128	-891.804
322.002	-884.135	-877.169
322.1	-868.095	-860.669
322.197	-850.275	-842.538
322.295	-831.722	-824.056
322.393	-810.616	-802.67
322.491	-788.809	-780.758
322.588	-766.138	-758.002
322.686	-742.283	-733.885
322.784	-718.066	-709.433
322.882	-693.746	-684.918
322.979	-669.739	-660.837
323.077	-645.115	-635.896
323.175	-620.62	-611.047
323.273	-596.796	-586.98
323.37	-573.75	-563.808
323.468	-550.499	-540.19
323.566	-527.597	-516.848
323.664	-505.754	-494.718
323.761	-484.957	-473.775
323.859	-464.783	-453.44
323.957	-445.784	-434.452
324.055	-427.081	-415.631
324.152	-408.971	-397.374
324.25	-392.099	-380.545
324.348	-375.834	-364.304
324.446	-360.835	-349.538
324.543	-346.668	-335.67
324.641	-332.642	-321.782
324.739	-319.244	-308.528
324.837	-307.366	-297.115
324.934	-295.429	-285.43
325.032	-284.027	-274.279
325.13	-279.292	-270.203
325.228	-270.779	-262.139
325.325	-262.445	-254.25
325.423	-254.313	-246.563
325.521	-246.398	-239.093
325.618	-238.699	-231.838
325.716	-231.216	-224.792
325.814	-223.981	-217.998
325.912	-216.995	-211.451
326.009	-210.241	-205.129
326.107	-203.735	-199.05
326.205	-197.507	-193.251
326.303	-191.553	-187.723
326.4	-185.861	-182.451
326.498	-180.427	-177.425
326.596	-175.27	-172.676
326.694	-170.361	-168.17
326.791	-165.645	-163.836
326.889	-161.147	-159.713
326.987	-156.857	-155.789
327.085	-152.782	-152.081
327.182	-148.877	-148.527
327.28	-145.133	-145.123
327.378	-141.558	-141.879
327.476	-138.142	-138.788
327.573	-134.841	-135.791
327.671	-131.673	-132.918
327.769	-128.626	-130.151
327.867	-125.708	-127.508
327.964	-122.908	-124.974
328.062	-120.215	-122.536
328.16	-117.664	-120.245
328.258	-115.189	-118.012
328.355	-112.792	-115.844
328.453	-110.51	-113.79
328.551	-108.307	-111.807
328.649	-106.158	-109.859
328.746	-104.06	-107.947
328.844	-102.048	-106.116
328.942	-100.125	-104.375
329.04	-98.2673	-102.691
329.137	-96.4841	-101.079
329.235	-94.7602	-99.5186
329.333	-93.0697	-97.9773
329.431	-91.4478	-96.5029
329.528	-89.8986	-95.1021
329.626	-88.4078	-93.7567
329.724	-86.95	-92.4334
329.822	-85.5317	-91.1421
329.919	-84.1453	-89.8733
330.017	-82.8095	-88.653
330.115	-81.5296	-87.4888
330.213	-80.3154	-86.3948
330.31	-79.1279	-85.3196
330.408	-77.9593	-84.2531
330.506	-76.7936	-83.1746
330.604	-75.6325	-82.0871
330.701	-74.5212	-81.0516
330.799	-73.4521	-80.0588
330.897	-72.4112	-79.09
330.995	-71.4191	-78.1738
331.092	-70.4522	-77.2785
331.19	-69.5084	-76.4023
331.288	-68.584	-75.5404
331.386	-67.6797	-74.6943
331.483	-66.7963	-73.8653
331.581	-65.9252	-73.0426
331.679	-65.0733	-72.2354
331.777	-64.2538	-71.4619
331.874	-63.4082	-70.6443
331.972	-62.5776	-69.8377
332.07	-61.7768	-69.0623
332.168	-61.0012	-68.3124
332.265	-60.2399	-67.5736
332.363	-59.5216	-66.8845
332.461	-58.813	-66.201
332.559	-58.112	-65.5203
332.656	-57.4133	-64.8358
332.754	-56.7334	-64.1695
332.852	-56.0846	-63.5384
332.95	-55.4752	-62.9538
333.047	-54.8631	-62.3594
333.145	-54.2392	-61.7432
333.243	-53.6301	-61.1411
333.341	-53.0268	-60.5412
333.438	-52.4105	-59.9185
333.536	-51.8255	-59.3325
333.634	-51.276	-58.7892
333.732	-50.7187	-58.2304
333.829	-50.1738	-57.6834
333.927	-49.6503	-57.1607
334.025	-49.1308	-56.6388
334.123	-48.6003	-56.0979
334.22	-48.084	-55.5719
334.318	-47.6173	-55.1083
334.416	-47.1438	-54.6316
334.514	-46.6784	-54.1619
334.611	-46.2175	-53.6947
334.709	-45.7736	-53.2466
334.807	-45.2917	-52.7442
334.905	-44.8204	-52.2524
335.002	-44.373	-51.7895
335.1	-43.9504	-51.3567
335.198	-43.5109	-50.8982
335.296	-43.0698	-50.4344
335.393	-42.6476	-49.9931
335.491	-42.2456	-49.576
335.589	-41.842	-49.1541
335.687	-41.4494	-48.7442
335.784	-41.0615	-48.338
335.882	-40.681	-47.9392
335.98	-40.2968	-47.533
336.078	-39.9013	-47.1092
336.175	-39.535	-46.7224
336.273	-39.1779	-46.3455
336.371	-38.8266	-45.9742
336.469	-38.4893	-45.6194
336.566	-38.1899	-45.3135
336.664	-37.8724	-44.9812
336.762	-37.5367	-44.6226
336.859	-37.2126	-44.2776
336.957	-36.91	-43.9596
337.055	-36.6022	-43.6328
337.153	-36.2837	-43.2898
337.25	-35.9966	-42.9872
337.348	-35.7165	-42.6923
337.446	-35.4074	-42.3569
337.544	-35.0761	-41.9901
337.641	-34.7709	-41.6568
337.739	-34.4779	-41.3383
337.837	-34.1725	-41.0017
337.935	-33.8748	-40.6739
338.032	-33.6123	-40.392
338.13	-33.3242	-40.0744
338.228	-33.0381	-39.758
338.326	-32.7813	-39.4797
338.423	-32.5355	-39.2147
338.521	-32.3105	-38.9765
338.619	-32.0482	-38.687
338.717	-31.776	-38.3831
338.814	-31.5261	-38.1079
338.912	-31.2721	-37.826
339.01	-30.9954	-37.5127
339.108	-30.7417	-37.2292
339.205	-30.5203	-36.9878
339.303	-30.2942	-36.7391
339.401	-30.0327	-36.442
339.499	-29.7645	-36.1349
339.596	-29.5034	-35.8363
339.694	-29.2557	-35.5548
339.792	-29.0306	-35.3027
339.89	-28.8415	-35.0979
339.987	-28.6434	-34.8801
340.085	-28.4241	-34.633
340.183	-28.2021	-34.3817
340.281	-27.9922	-34.1455
340.378	-27.7754	-33.8994
340.476	-27.5627	-33.6581
340.574	-27.3575	-33.426
340.672	-27.1576	-33.2002
340.769	-26.9371	-32.9462
340.867	-26.71	-32.6826
340.965	-26.4728	-32.4047
341.063	-26.2713	-32.174
341.16	-26.0667	-31.9384
341.258	-25.8423	-31.6756
341.356	-25.6301	-31.4287
341.454	-25.4162	-31.1787
341.551	-25.1803	-30.8986
341.649	-24.9523	-30.6286
341.747	-24.7408	-30.38
341.845	-24.5259	-30.1264
341.942	-24.3402	-29.9113
342.04	-24.1699	-29.7163
342.138	-23.9814	-29.4964
342.236	-23.7767	-29.2542
342.333	-23.5583	-28.993
342.431	-23.3634	-28.763
342.529	-23.1838	-28.5528
342.627	-22.9827	-28.3136
342.724	-22.7907	-28.0859
342.822	-22.6218	-27.8886
342.92	-22.4255	-27.6543
343.018	-22.2444	-27.4398
343.115	-22.0579	-27.2177
343.213	-21.8835	-27.0113
343.311	-21.7024	-26.7957
343.409	-21.5514	-26.6198
343.506	-21.3948	-26.436
343.604	-21.2305	-26.2416
343.702	-21.0528	-26.0288
343.8	-20.8772	-25.8183
343.897	-20.7423	-25.6622
343.995	-20.6162	-25.5173
344.093	-20.4526	-25.3218
344.191	-20.2827	-25.1177
344.288	-20.1611	-24.9778
344.386	-20.0179	-24.8087
344.484	-19.8485	-24.6041
344.582	-19.6848	-24.4067
344.679	-19.5127	-24.1979
344.777	-19.3397	-23.9875
344.875	-19.1616	-23.7699
344.973	-19.0054	-23.5814
345.07	-18.8564	-23.4023
345.168	-18.6965	-23.2082
345.266	-18.5272	-23.0012
345.364	-18.3737	-22.8153
345.461	-18.2246	-22.6348
345.559	-18.0672	-22.4429
345.657	-17.9223	-22.2676
345.755	-17.7936	-22.1136
345.852	-17.6369	-21.9219
345.95	-17.4647	-21.7092
346.048	-17.2994	-21.5055
346.146	-17.1783	-21.3607
346.243	-17.0464	-21.2012
346.341	-16.8774	-20.9918
346.439	-16.7236	-20.8025
346.537	-16.5842	-20.6323
346.634	-16.4386	-20.4535
346.732	-16.2687	-20.2419
346.83	-16.1279	-20.0691
346.928	-16.002	-19.9161
347.025	-15.8862	-19.7764
347.123	-15.7828	-19.653
347.221	-15.6477	-19.4871
347.319	-15.5277	-19.3411
347.416	-15.4137	-19.203
347.514	-15.3182	-19.0895
347.612	-15.2269	-18.9815
347.71	-15.1184	-18.85
347.807	-15.0115	-18.7208
347.905	-14.8958	-18.5794
348.003	-14.8041	-18.4701
348.1	-14.6859	-18.3249
348.198	-14.5387	-18.1409
348.296	-14.3909	-17.9559
348.394	-14.2844	-17.8261
348.491	-14.161	-17.6734
348.589	-14.0135	-17.4881
348.687	-13.9147	-17.3681
348.785	-13.8341	-17.2724
348.882	-13.7438	-17.1633
348.98	-13.6474	-17.0461
349.078	-13.5562	-16.9356
349.176	-13.4728	-16.8354
349.273	-13.3786	-16.7206
349.371	-13.3006	-16.6273
349.469	-13.1989	-16.5023
349.567	-13.0868	-16.3631
349.664	-13.0151	-16.2779
349.762	-12.9655	-16.2221
349.86	-12.8651	-16.0982
349.958	-12.7357	-15.9354
350.055	-12.6428	-15.8212
350.153	-12.5471	-15.7032
350.251	-12.4516	-15.5894
350.349	-12.3602	-15.4809
350.446	-12.2568	-15.3561
350.544	-12.1664	-15.2482
350.642	-12.0997	-15.1718
350.74	-12.0396	-15.1041
350.837	-11.964	-15.0152
350.935	-11.9208	-14.9697
351.033	-11.8719	-14.9161
351.131	-11.7817	-14.8069
351.228	-11.6861	-14.6902
351.326	-11.5982	-14.5835
351.424	-11.5246	-14.4958
351.522	-11.453	-14.4106
351.619	-11.3808	-14.3243
351.717	-11.3047	-14.2325
351.815	-11.2176	-14.1257
351.913	-11.1521	-14.0477
352.01	-11.0935	-13.9786
352.108	-11.0216	-13.8916
352.206	-10.9249	-13.7712
352.304	-10.8612	-13.6948
352.401	-10.8221	-13.651
352.499	-10.7517	-13.5651
352.597	-10.6983	-13.5018
352.695	-10.6465	-13.4364
352.792	-10.5948	-13.371
352.89	-10.5431	-13.3057
352.988	-10.4913	-13.2403
353.086	-10.4396	-13.1749
353.183	-10.3879	-13.1096
353.281	-10.3362	-13.0442
353.379	-10.2844	-12.9788
353.477	-10.2327	-12.9134
353.574	-10.181	-12.8481
353.672	-10.1293	-12.7827
353.77	-10.0775	-12.7173
353.868	-10.0258	-12.652
353.965	-9.9741	-12.5866
354.063	-9.9224	-12.5212
354.161	-9.87068	-12.4559
354.259	-9.81896	-12.3905
354.356	-9.76724	-12.3251
354.454	-9.71555	-12.2598
354.552	-9.66383	-12.1944
354.65	-9.61212	-12.129
354.747	-9.56041	-12.0637
354.845	-9.50872	-11.9983
354.943	-9.45701	-11.933
355.041	-9.40531	-11.8676
355.138	-9.3536	-11.8022
355.236	-9.30192	-11.7369
355.334	-9.25023	-11.6715
355.432	-9.19853	-11.6062
355.529	-9.14684	-11.5408
355.627	-9.09517	-11.4755
355.725	-9.04348	-11.4102
355.823	-8.9918	-11.3449
355.92	-8.94012	-11.2795
356.018	-8.88846	-11.2142
356.116	-8.83679	-11.1489
356.214	-8.78512	-11.0836
356.311	-8.73345	-11.0183
356.409	-8.68181	-10.953
356.507	-8.63015	-10.8877
356.605	-8.5785	-10.8224
356.702	-8.52685	-10.7571
356.8	-8.47523	-10.6918
356.898	-8.42359	-10.6265
356.996	-8.37195	-10.5613
357.093	-8.32032	-10.496
357.191	-8.26872	-10.4308
357.289	-8.2171	-10.3655
357.387	-8.16548	-10.3003
357.484	-8.11387	-10.235
357.582	-8.06229	-10.1698
357.68	-8.01069	-10.1046
357.778	-7.9591	-10.0394
357.875	-7.90751	-9.97418
357.973	-7.85596	-9.90901
358.071	-7.80438	-9.84383
358.169	-7.75282	-9.77865
358.266	-7.70126	-9.71348
358.364	-7.64973	-9.64835
358.462	-7.59818	-9.5832
358.56	-7.54665	-9.51806
358.657	-7.49512	-9.45293
358.755	-7.44361	-9.38784
358.853	-7.3921	-9.32274
358.951	-7.34059	-9.25764
359.048	-7.28912	-9.19258
359.146	-7.23765	-9.12754
359.244	-7.18616	-9.06248
359.341	-7.13469	-8.99743
359.439	-7.08325	-8.93242
359.537	-7.03181	-8.86743
359.635	-6.98037	-8.80242
359.732	-6.92893	-8.73742
359.83	-6.87753	-8.67247
359.928	-6.82613	-8.60753
360.026	-6.77473	-8.54257
360.123	-6.72333	-8.47764
360.221	-6.67197	-8.41274
360.319	-6.62061	-8.34786
360.417	-6.56925	-8.28296
360.514	-6.5179	-8.21809
360.612	-6.46658	-8.15325
360.71	-6.41527	-8.08843
360.808	-6.36395	-8.0236
360.905	-6.31265	-7.95879
361.003	-6.26138	-7.89403
361.101	-6.21012	-7.82928
361.199	-6.15886	-7.76452
361.296	-6.10761	-7.69978
361.394	-6.05639	-7.63509
361.492	-6.00517	-7.57039
361.59	-5.95396	-7.5057
361.687	-5.90276	-7.44104
361.785	-5.8516	-7.37642
361.883	-5.80043	-7.3118
361.981	-5.74928	-7.2472
362.078	-5.69815	-7.18262
362.176	-5.64705	-7.11808
362.274	-5.59594	-7.05354
362.372	-5.54485	-6.98902
362.469	-5.49378	-6.92452
362.567	-5.44275	-6.86007
362.665	-5.39171	-6.79562
362.763	-5.34068	-6.73119
362.86	-5.28968	-6.66678
362.958	-5.23871	-6.60241
363.056	-5.18774	-6.53805
363.154	-5.13679	-6.4737
363.251	-5.08585	-6.40938
363.349	-5.03495	-6.34511
363.447	-4.98405	-6.28083
363.545	-4.93317	-6.21657
363.642	-4.88231	-6.15234
363.74	-4.83148	-6.08815
363.838	-4.78065	-6.02396
363.936	-4.72985	-5.95979
364.033	-4.67906	-5.89564
364.131	-4.6283	-5.83154
364.229	-4.57755	-5.76744
364.327	-4.52682	-5.70335
364.424	-4.47611	-5.63929
364.522	-4.42544	-5.57527
364.62	-4.37476	-5.51125
364.718	-4.32411	-5.44725
364.815	-4.27348	-5.38327
364.913	-4.2229	-5.31933
365.011	-4.17231	-5.2554
365.109	-4.12188	-5.19165
365.206	-4.07166	-5.12817
365.304	-4.02167	-5.06499
365.402	-3.97189	-5.00207
365.5	-3.92234	-4.93944
365.597	-3.87304	-4.87713
365.695	-3.82401	-4.81516
365.793	-3.77523	-4.7535
365.891	-3.72671	-4.69219
365.988	-3.67848	-4.63124
366.086	-3.63056	-4.57067
366.184	-3.58292	-4.51047
366.282	-3.53559	-4.45066
366.379	-3.48858	-4.39127
366.477	-3.44192	-4.33231
366.575	-3.39558	-4.27376
366.673	-3.34959	-4.21566
366.77	-3.30396	-4.15802
366.868	-3.25871	-4.10088
366.966	-3.21383	-4.04419
367.064	-3.16933	-3.98801
367.161	-3.12524	-3.93234
367.259	-3.08157	-3.87721
367.357	-3.0383	-3.82259
367.455	-2.99546	-3.76853
367.552	-2.95292	-3.71486
367.65	-2.91067	-3.66154
367.748	-2.86866	-3.60855
367.846	-2.82693	-3.55589
367.943	-2.78546	-3.50357
368.041	-2.74427	-3.45161
368.139	-2.70335	-3.39998
368.237	-2.66269	-3.3487
368.334	-2.62231	-3.29777
368.432	-2.58222	-3.2472
368.53	-2.54239	-3.19697
368.628	-2.50284	-3.14709
368.725	-2.46356	-3.09756
368.823	-2.42458	-3.04841
368.921	-2.38587	-2.9996
369.019	-2.34744	-2.95115
369.116	-2.30929	-2.90306
369.214	-2.27144	-2.85534
369.312	-2.23386	-2.80798
369.41	-2.19656	-2.76097
369.507	-2.15955	-2.71433
369.605	-2.12284	-2.66807
369.703	-2.0864	-2.62217
369.801	-2.05025	-2.57663
369.898	-2.01439	-2.53146
369.996	-1.97882	-2.48666
370.094	-1.94353	-2.44222
370.192	-1.90853	-2.39814
370.29	-1.87382	-2.35444
370.388	-1.8394	-2.31111
370.486	-1.80526	-2.26815
370.584	-1.77142	-2.22555
370.682	-1.73786	-2.18333
370.78	-1.7046	-2.14148
370.878	-1.67162	-2.1
370.976	-1.63894	-2.0589
371.074	-1.60654	-2.01817
371.172	-1.57445	-1.97781
371.27	-1.54264	-1.93783
371.368	-1.51112	-1.89822
371.466	-1.4799	-1.85899
371.564	-1.44897	-1.82014
371.662	-1.41834	-1.78167
371.76	-1.38799	-1.74357
371.858	-1.35795	-1.70585
371.956	-1.3282	-1.66851
372.054	-1.29875	-1.63156
372.152	-1.26959	-1.59498
372.25	-1.24074	-1.55879
372.348	-1.21219	-1.52299
372.446	-1.18394	-1.48758
372.544	-1.15599	-1.45255
372.642	-1.12835	-1.41792
372.74	-1.10101	-1.38368
372.838	-1.07398	-1.34983
372.936	-1.04726	-1.31638
373.034	-1.02084	-1.28332
373.132	-0.994738	-1.25067
373.23	-0.968947	-1.21841
373.328	-0.943463	-1.18655
373.426	-0.918291	-1.15509
373.524	-0.893434	-1.12403
373.622	-0.868895	-1.09339
373.72	-0.844669	-1.06314
373.818	-0.820759	-1.0333
373.916	-0.797172	-1.00387
374.014	-0.773904	-0.974856
374.112	-0.750953	-0.946245
374.21	-0.728323	-0.918046
374.308	-0.706019	-0.890265
374.406	-0.684038	-0.862898
374.504	-0.662377	-0.835942
374.602	-0.641042	-0.809401
374.7	-0.620035	-0.783281
374.798	-0.599354	-0.757579
374.896	-0.578996	-0.732289
374.994	-0.558964	-0.707417
375.092	-0.539264	-0.682968
375.19	-0.519891	-0.658938
375.288	-0.500842	-0.635322
375.386	-0.482121	-0.612124
375.484	-0.463732	-0.589349
375.582	-0.445671	-0.566993
375.68	-0.427934	-0.54505
375.778	-0.410525	-0.523525
375.876	-0.393446	-0.502421
375.974	-0.376695	-0.481734
376.072	-0.360267	-0.461457
376.17	-0.344165	-0.441595
376.268	-0.328392	-0.422151
376.366	-0.312939	-0.403114
376.464	-0.297811	-0.384488
376.562	-0.283006	-0.366272
376.66	-0.268525	-0.348467
376.758	-0.254361	-0.331064
376.856	-0.240517	-0.314065
376.954	-0.226991	-0.297468
377.052	-0.213784	-0.281275
377.15	-0.200889	-0.265476
377.248	-0.188307	-0.250072
377.346	-0.176037	-0.235061
377.444	-0.164079	-0.220444
377.542	-0.152426	-0.20621
377.64	-0.141079	-0.192361
377.738	-0.130035	-0.178894
377.836	-0.119294	-0.165807
377.934	-0.108849	-0.153091
378.032	-0.0986999	-0.140746
378.13	-0.0888439	-0.128768
378.228	-0.0792798	-0.117156
378.326	-0.07	-0.105899
378.424	-0.0610044	-0.0949978
378.522	-0.0522895	-0.0844465
378.62	-0.0438535	-0.0742428
378.718	-0.0356887	-0.0643769
378.816	-0.0277942	-0.0548472
378.914	-0.0201661	-0.0456488
379.012	-0.012802	-0.0367779
379.11	-0.00569406	-0.0282247
379.208	0.00115921	-0.019987
379.306	0.00776195	-0.0120592
379.404	0.0141174	-0.00443698
379.502	0.0202332	0.00288949
379.6	0.0261115	0.00992318
379.698	0.0317569	0.01667
379.796	0.0371729	0.023135
379.894	0.0423673	0.0293277
379.992	0.0473426	0.0352517
380.09	0.0521035	0.0409132
380.188	0.0566541	0.0463176
380.286	0.0610019	0.0514742
380.384	0.0651498	0.0563869
380.482	0.0691027	0.0610622
380.58	0.072865	0.0655056
380.678	0.0764438	0.0697262
380.776	0.0798425	0.0737283
380.874	0.0830661	0.0775183
380.972	0.0861191	0.0811022
381.07	0.0890086	0.0844886
381.168	0.0917382	0.0876822
381.266	0.0943129	0.0906894
381.364	0.0967376	0.0935164
381.462	0.0990189	0.0961714
381.56	0.101161	0.0986594
381.658	0.103168	0.100987
381.756	0.105046	0.10316
381.854	0.106802	0.105186
381.952	0.108438	0.107071
382.05	0.10996	0.108821
382.148	0.111373	0.110442
382.246	0.112683	0.111941
382.344	0.113894	0.113323
382.442	0.115011	0.114594
382.54	0.116039	0.115761
382.638	0.116982	0.116829
382.736	0.117846	0.117803
382.834	0.118634	0.11869
382.932	0.119351	0.119495
383.03	0.120003	0.120223
383.128	0.120592	0.12088
383.226	0.121124	0.12147
383.324	0.121601	0.121998
383.422	0.122029	0.12247
383.52	0.122412	0.122838
383.618	0.122751	0.123159
383.716	0.123052	0.123436
383.814	0.123318	0.123673
383.912	0.123551	0.123873
384.01	0.123755	0.124042
384.108	0.123933	0.124182
384.206	0.124088	0.124296
384.304	0.124223	0.124387
384.402	0.124339	0.124458
384.5	0.124439	0.124512
384.598	0.124524	0.12455
384.696	0.124598	0.124575
384.794	0.12466	0.124588
384.892	0.124714	0.124591
384.99	0.124759	0.124587
385.088	0.124798	0.124575
385.186	0.124832	0.124558
385.284	0.124861	0.124536
385.382	0.124887	0.12451
385.48	0.12491	0.124482
385.578	0.124931	0.124452
385.676	0.12495	0.12442
385.774	0.124968	0.124388
385.872	0.124986	0.124355
385.97	0.125003	0.124372
386.068	0.125021	0.12439
386.166	0.125039	0.124407
386.264	0.125057	0.124425
386.362	0.125075	0.124443
386.46	0.125094	0.124462
386.558	0.125112	0.12448
386.656	0.125131	0.124499
386.754	0.125149	0.124517
386.852	0.125168	0.124536
386.95	0.125186	0.124554
387.048	0.125205	0.124573
387.146	0.125223	0.124591
387.244	0.125242	0.12461
387.342	0.125261	0.124628
387.44	0.125279	0.124646
387.538	0.125298	0.124665
387.636	0.125316	0.124683
387.734	0.125335	0.124702
387.832	0.125353	0.12472
387.93	0.125372	0.124739
388.028	0.12539	0.124757
388.126	0.125409	0.124776
388.224	0.125427	0.124794
388.322	0.125446	0.124812
388.42	0.125465	0.124831
388.518	0.125483	0.124849
388.616	0.125502	0.124868
388.714	0.12552	0.124886
388.812	0.125539	0.124905
388.91	0.125557	0.124923
389.008	0.125576	0.124942
389.106	0.125594	0.12496
389.204	0.125613	0.124979
389.302	0.125631	0.124997
389.4	0.12565	0.125015
389.498	0.125669	0.125034
389.596	0.125687	0.125052
389.694	0.125706	0.125071
389.792	0.125724	0.125089
389.89	0.125743	0.125108
389.988	0.125761	0.125126
390.086	0.12578	0.125145
390.184	0.125798	0.125163
390.282	0.125817	0.125181
390.38	0.125835	0.1252
390.478	0.125854	0.125218
390.576	0.125872	0.125237
390.674	0.125891	0.125255
390.772	0.12591	0.125274
390.87	0.125928	0.125292
390.968	0.125947	0.125311
391.066	0.125965	0.125329
391.164	0.125984	0.125348
391.262	0.126002	0.125366
391.36	0.126021	0.125384
391.458	0.126039	0.125403
391.556	0.126058	0.125421
391.654	0.126076	0.12544
391.752	0.126095	0.125458
391.85	0.126114	0.125477
391.948	0.126132	0.125495
392.046	0.126151	0.125514
392.144	0.126169	0.125532
392.242	0.126188	0.12555
392.34	0.126206	0.125569
392.438	0.126225	0.125587
392.536	0.126243	0.125606
392.634	0.126262	0.125624
392.732	0.12628	0.125643
392.83	0.126299	0.125661
392.928	0.126318	0.12568
393.026	0.126336	0.125698
393.124	0.126355	0.125717
393.222	0.126373	0.125735
393.32	0.126392	0.125753
393.418	0.12641	0.125772
393.516	0.126429	0.12579
393.614	0.126447	0.125809
393.712	0.126466	0.125827
393.81	0.126484	0.125846
393.908	0.126503	0.125864
394.006	0.126522	0.125883
394.104	0.12654	0.125901
394.202	0.126559	0.125919
394.3	0.126577	0.125938
394.398	0.126596	0.125956
394.496	0.126614	0.125975
394.594	0.126633	0.125993
394.692	0.126651	0.126012
394.79	0.12667	0.12603
394.888	0.126688	0.126049
394.986	0.126707	0.126067
395.084	0.126725	0.126086
395.182	0.126744	0.126104
395.28	0.126763	0.126122
395.378	0.126781	0.126141
395.476	0.1268	0.126159
395.574	0.126818	0.126178
395.672	0.126837	0.126196
395.77	0.126855	0.126215
395.868	0.126874	0.126233
395.966	0.126892	0.126252
396.064	0.126911	0.12627
396.162	0.126929	0.126288
396.26	0.126948	0.126307
396.358	0.126967	0.126325
396.456	0.126985	0.126344
396.554	0.127004	0.126362
396.652	0.127022	0.126381
396.75	0.127041	0.126399
396.848	0.127059	0.126418
396.946	0.127078	0.126436
397.044	0.127096	0.126455
397.142	0.127115	0.126473
397.24	0.127133	0.126491
397.338	0.127152	0.12651
397.436	0.127171	0.126528
397.534	0.127189	0.126547
397.632	0.127208	0.126565
397.73	0.127226	0.126584
397.828	0.127245	0.126602
397.926	0.127263	0.126621
398.024	0.127282	0.126639
398.122	0.1273	0.126657
398.22	0.127319	0.126676
398.318	0.127337	0.126694
398.416	0.127356	0.126713
398.514	0.127374	0.126731
398.612	0.127393	0.12675
398.71	0.127412	0.126768
398.808	0.12743	0.126787
398.906	0.127449	0.126805
399.004	0.127467	0.126824
399.102	0.127486	0.126842
399.2	0.127504	0.12686
399.298	0.127523	0.126879
399.396	0.127541	0.126897
399.494	0.12756	0.126916
399.592	0.127578	0.126934
399.69	0.127597	0.126953
399.788	0.127616	0.126971
399.886	0.127634	0.12699
399.984	0.127653	0.127008
400.082	0.127671	0.127026
400.18	0.12769	0.127045
400.278	0.127708	0.127063
400.376	0.127727	0.127082
400.474	0.127745	0.1271
400.572	0.127764	0.127119
400.67	0.127782	0.127137
400.768	0.127801	0.127156
400.866	0.12782	0.127174
400.964	0.127838	0.127192
401.062	0.127857	0.127211
401.16	0.127875	0.127229
401.258	0.127894	0.127248
401.356	0.127912	0.127266
401.454	0.127931	0.127285
401.552	0.127949	0.127303
401.65	0.127968	0.127322
401.748	0.127986	0.12734
401.846	0.128005	0.127359
401.944	0.128024	0.127377
402.042	0.128042	0.127395
402.14	0.128061	0.127414
402.238	0.128079	0.127432
402.336	0.128098	0.127451
402.434	0.128116	0.127469
402.532	0.128135	0.127488
402.63	0.128153	0.127506
402.728	0.128172	0.127525
402.826	0.12819	0.127543
402.924	0.128209	0.127561
403.022	0.128227	0.12758
403.12	0.128246	0.127598
403.218	0.128265	0.127617
403.316	0.128283	0.127635
403.414	0.128302	0.127654
403.512	0.12832	0.127672
403.61	0.128339	0.127691
403.708	0.128357	0.127709
403.806	0.128376	0.127728
403.904	0.128394	0.127746
404.002	0.128413	0.127764
404.1	0.128431	0.127783
404.198	0.12845	0.127801
404.296	0.128469	0.12782
404.394	0.128487	0.127838
404.492	0.128506	0.127857
404.59	0.128524	0.127875
404.688	0.128543	0.127894
404.786	0.128561	0.127912
404.884	0.12858	0.12793
404.982	0.128598	0.127949
405.08	0.128617	0.127967
405.178	0.128635	0.127986
405.276	0.128654	0.128004
405.374	0.128673	0.128023
405.472	0.128691	0.128041
405.57	0.12871	0.12806
405.668	0.128728	0.128078
405.766	0.128747	0.128097
405.864	0.128765	0.128115
405.962	0.128784	0.128133
406.06	0.128802	0.128152
406.158	0.128821	0.12817
406.256	0.128839	0.128189
406.354	0.128858	0.128207
406.452	0.128877	0.128226
406.55	0.128895	0.128244
406.648	0.128914	0.128263
406.746	0.128932	0.128281
406.844	0.128951	0.128299
406.942	0.128969	0.128318
407.04	0.128988	0.128336
407.138	0.129006	0.128355
407.236	0.129025	0.128373
407.334	0.129043	0.128392
407.432	0.129062	0.12841
407.53	0.12908	0.128429
407.628	0.129099	0.128447
407.726	0.129118	0.128466
407.824	0.129136	0.128484
407.922	0.129155	0.128502
408.02	0.129173	0.128521
408.118	0.129192	0.128539
408.216	0.12921	0.128558
408.314	0.129229	0.128576
408.412	0.129247	0.128595
408.51	0.129266	0.128613
408.608	0.129284	0.128632
408.706	0.129303	0.12865
408.804	0.129322	0.128668
408.902	0.12934	0.128687
409	0.129359	0.128705
409.098	0.129377	0.128724
409.196	0.129396	0.128742
409.294	0.129414	0.128761
409.392	0.129433	0.128779
409.49	0.129451	0.128798
409.588	0.12947	0.128816
409.686	0.129488	0.128835
409.784	0.129507	0.128853
409.882	0.129526	0.128871
409.98	0.129544	0.12889
410.078	0.129563	0.128908
410.176	0.129581	0.128927
410.274	0.1296	0.128945
410.372	0.129618	0.129016
410.47	0.129434	0.128883
410.568	0.129249	0.128749
410.666	0.129063	0.128614
410.764	0.128875	0.128477
410.862	0.128685	0.128339
410.96	0.128495	0.128199
411.058	0.128302	0.128058
411.156	0.128108	0.127915
411.254	0.127913	0.12777
411.352	0.127715	0.127624
411.45	0.127516	0.127476
411.548	0.127316	0.127326
411.646	0.127113	0.127175
411.744	0.126909	0.127021
411.842	0.126702	0.126866
411.94	0.126494	0.126709
412.038	0.126284	0.12655
412.136	0.126072	0.126389
412.234	0.125858	0.126226
412.332	0.125641	0.126061
412.43	0.125423	0.125894
412.528	0.125203	0.125725
412.626	0.124981	0.125554
412.724	0.124756	0.12538
412.822	0.12453	0.125153
412.92	0.124504	0.125126
413.018	0.124477	0.125099
413.116	0.124449	0.125071
413.214	0.12442	0.125042
413.312	0.124391	0.125013
413.41	0.124361	0.124983
413.508	0.12433	0.124952
413.606	0.124299	0.12492
413.704	0.124267	0.124888
413.802	0.124234	0.124855
413.9	0.124201	0.124822
413.998	0.124168	0.124788
414.096	0.124134	0.124754
414.194	0.124099	0.12472
414.292	0.124064	0.124685
414.39	0.124029	0.124649
414.488	0.123994	0.124614
414.586	0.123958	0.124577
414.684	0.123921	0.124541
414.782	0.123885	0.124504
414.88	0.123848	0.124467
414.978	0.123811	0.12443
415.076	0.123774	0.124392
415.174	0.123736	0.124355
415.272	0.123698	0.124316
415.37	0.12366	0.124278
415.468	0.123622	0.12424
415.566	0.123583	0.124201
415.664	0.123544	0.124162
415.762	0.123506	0.124123
415.86	0.123467	0.124084
415.958	0.123427	0.124044
416.056	0.123388	0.124005
416.154	0.123349	0.123965
416.252	0.123309	0.123925
416.35	0.123269	0.123886
416.448	0.123229	0.123845
416.546	0.123189	0.123805
416.644	0.123149	0.123765
416.742	0.123109	0.123725
416.84	0.123069	0.123684
416.938	0.123028	0.123644
417.036	0.122988	0.123603
417.134	0.122948	0.123562
417.232	0.122907	0.123521
417.33	0.122866	0.123481
417.428	0.122825	0.12344
417.526	0.122785	0.123399
417.624	0.122744	0.123358
417.722	0.122703	0.123316
417.82	0.122662	0.123275
417.918	0.122621	0.123234
418.016	0.12258	0.123193
418.114	0.122539	0.123151
418.212	0.122497	0.12311
418.31	0.122456	0.123068
418.408	0.122415	0.123027
418.506	0.122374	0.122986
418.604	0.122332	0.122944
418.702	0.122291	0.122902
418.8	0.122249	0.122861
418.898	0.122208	0.122819
418.996	0.122166	0.122777
419.094	0.122125	0.122736
419.192	0.122083	0.122694
419.29	0.122042	0.122652
419.388	0.122	0.12261
419.486	0.121958	0.122568
419.584	0.121917	0.122526
419.682	0.121875	0.122484
419.78	0.121833	0.122442
419.878	0.121791	0.1224
419.976	0.121749	0.122358
420.074	0.121708	0.122316
420.172	0.121666	0.122274
[truncated: 46 more rows]
