# Supplementary material for: The synthesis and characterization of an iron(VII) nitrido complex
Source: Nat Chem. 2024 Jan 30;16(4):514–20. doi: 10.1038/s41557-023-01418-4 (PMC10997499; doi:10.1038/s41557-023-01418-4)
Supplement: Supplementary file 8 — Plots of isomer shift versus oxidation state and partial charge and XAS data shown in Fig. 3. [file 41557_2023_1418_MOESM8_ESM.xls]

## Sheet: Figure 3A
physical ox. state of Fe	exp. isomer shift value		linear regression
4	-0.36	4	-0.36
5	-0.48	4.003	-0.36036
6	-0.6	4.00601	-0.360721
7	-0.72	4.00901	-0.361081
		4.01201	-0.361441
		4.01502	-0.361802
		4.01802	-0.362162
		4.02102	-0.362523
		4.02402	-0.362883
		4.02703	-0.363243
		4.03003	-0.363604
		4.03303	-0.363964
		4.03604	-0.364324
		4.03904	-0.364685
		4.04204	-0.365045
		4.04505	-0.365405
		4.04805	-0.365766
		4.05105	-0.366126
		4.05405	-0.366486
		4.05706	-0.366847
		4.06006	-0.367207
		4.06306	-0.367568
		4.06607	-0.367928
		4.06907	-0.368288
		4.07207	-0.368649
		4.07508	-0.369009
		4.07808	-0.369369
		4.08108	-0.36973
		4.08408	-0.37009
		4.08709	-0.37045
		4.09009	-0.370811
		4.09309	-0.371171
		4.0961	-0.371532
		4.0991	-0.371892
		4.1021	-0.372252
		4.10511	-0.372613
		4.10811	-0.372973
		4.11111	-0.373333
		4.11411	-0.373694
		4.11712	-0.374054
		4.12012	-0.374414
		4.12312	-0.374775
		4.12613	-0.375135
		4.12913	-0.375495
		4.13213	-0.375856
		4.13514	-0.376216
		4.13814	-0.376577
		4.14114	-0.376937
		4.14414	-0.377297
		4.14715	-0.377658
		4.15015	-0.378018
		4.15315	-0.378378
		4.15616	-0.378739
		4.15916	-0.379099
		4.16216	-0.379459
		4.16517	-0.37982
		4.16817	-0.38018
		4.17117	-0.380541
		4.17417	-0.380901
		4.17718	-0.381261
		4.18018	-0.381622
		4.18318	-0.381982
		4.18619	-0.382342
		4.18919	-0.382703
		4.19219	-0.383063
		4.1952	-0.383423
		4.1982	-0.383784
		4.2012	-0.384144
		4.2042	-0.384505
		4.20721	-0.384865
		4.21021	-0.385225
		4.21321	-0.385586
		4.21622	-0.385946
		4.21922	-0.386306
		4.22222	-0.386667
		4.22523	-0.387027
		4.22823	-0.387387
		4.23123	-0.387748
		4.23423	-0.388108
		4.23724	-0.388468
		4.24024	-0.388829
		4.24324	-0.389189
		4.24625	-0.38955
		4.24925	-0.38991
		4.25225	-0.39027
		4.25526	-0.390631
		4.25826	-0.390991
		4.26126	-0.391351
		4.26426	-0.391712
		4.26727	-0.392072
		4.27027	-0.392432
		4.27327	-0.392793
		4.27628	-0.393153
		4.27928	-0.393514
		4.28228	-0.393874
		4.28529	-0.394234
		4.28829	-0.394595
		4.29129	-0.394955
		4.29429	-0.395315
		4.2973	-0.395676
		4.3003	-0.396036
		4.3033	-0.396396
		4.30631	-0.396757
		4.30931	-0.397117
		4.31231	-0.397477
		4.31532	-0.397838
		4.31832	-0.398198
		4.32132	-0.398559
		4.32432	-0.398919
		4.32733	-0.399279
		4.33033	-0.39964
		4.33333	-0.4
		4.33634	-0.40036
		4.33934	-0.400721
		4.34234	-0.401081
		4.34535	-0.401441
		4.34835	-0.401802
		4.35135	-0.402162
		4.35435	-0.402523
		4.35736	-0.402883
		4.36036	-0.403243
		4.36336	-0.403604
		4.36637	-0.403964
		4.36937	-0.404324
		4.37237	-0.404685
		4.37538	-0.405045
		4.37838	-0.405405
		4.38138	-0.405766
		4.38438	-0.406126
		4.38739	-0.406486
		4.39039	-0.406847
		4.39339	-0.407207
		4.3964	-0.407568
		4.3994	-0.407928
		4.4024	-0.408288
		4.40541	-0.408649
		4.40841	-0.409009
		4.41141	-0.409369
		4.41441	-0.40973
		4.41742	-0.41009
		4.42042	-0.41045
		4.42342	-0.410811
		4.42643	-0.411171
		4.42943	-0.411532
		4.43243	-0.411892
		4.43544	-0.412252
		4.43844	-0.412613
		4.44144	-0.412973
		4.44444	-0.413333
		4.44745	-0.413694
		4.45045	-0.414054
		4.45345	-0.414414
		4.45646	-0.414775
		4.45946	-0.415135
		4.46246	-0.415495
		4.46547	-0.415856
		4.46847	-0.416216
		4.47147	-0.416577
		4.47447	-0.416937
		4.47748	-0.417297
		4.48048	-0.417658
		4.48348	-0.418018
		4.48649	-0.418378
		4.48949	-0.418739
		4.49249	-0.419099
		4.4955	-0.419459
		4.4985	-0.41982
		4.5015	-0.42018
		4.5045	-0.420541
		4.50751	-0.420901
		4.51051	-0.421261
		4.51351	-0.421622
		4.51652	-0.421982
		4.51952	-0.422342
		4.52252	-0.422703
		4.52553	-0.423063
		4.52853	-0.423423
		4.53153	-0.423784
		4.53453	-0.424144
		4.53754	-0.424505
		4.54054	-0.424865
		4.54354	-0.425225
		4.54655	-0.425586
		4.54955	-0.425946
		4.55255	-0.426306
		4.55556	-0.426667
		4.55856	-0.427027
		4.56156	-0.427387
		4.56456	-0.427748
		4.56757	-0.428108
		4.57057	-0.428468
		4.57357	-0.428829
		4.57658	-0.429189
		4.57958	-0.42955
		4.58258	-0.42991
		4.58559	-0.43027
		4.58859	-0.430631
		4.59159	-0.430991
		4.59459	-0.431351
		4.5976	-0.431712
		4.6006	-0.432072
		4.6036	-0.432432
		4.60661	-0.432793
		4.60961	-0.433153
		4.61261	-0.433514
		4.61562	-0.433874
		4.61862	-0.434234
		4.62162	-0.434595
		4.62462	-0.434955
		4.62763	-0.435315
		4.63063	-0.435676
		4.63363	-0.436036
		4.63664	-0.436396
		4.63964	-0.436757
		4.64264	-0.437117
		4.64565	-0.437477
		4.64865	-0.437838
		4.65165	-0.438198
		4.65465	-0.438559
		4.65766	-0.438919
		4.66066	-0.439279
		4.66366	-0.43964
		4.66667	-0.44
		4.66967	-0.44036
		4.67267	-0.440721
		4.67568	-0.441081
		4.67868	-0.441441
		4.68168	-0.441802
		4.68468	-0.442162
		4.68769	-0.442523
		4.69069	-0.442883
		4.69369	-0.443243
		4.6967	-0.443604
		4.6997	-0.443964
		4.7027	-0.444324
		4.70571	-0.444685
		4.70871	-0.445045
		4.71171	-0.445405
		4.71471	-0.445766
		4.71772	-0.446126
		4.72072	-0.446486
		4.72372	-0.446847
		4.72673	-0.447207
		4.72973	-0.447568
		4.73273	-0.447928
		4.73574	-0.448288
		4.73874	-0.448649
		4.74174	-0.449009
		4.74474	-0.449369
		4.74775	-0.44973
		4.75075	-0.45009
		4.75375	-0.45045
		4.75676	-0.450811
		4.75976	-0.451171
		4.76276	-0.451532
		4.76577	-0.451892
		4.76877	-0.452252
		4.77177	-0.452613
		4.77477	-0.452973
		4.77778	-0.453333
		4.78078	-0.453694
		4.78378	-0.454054
		4.78679	-0.454414
		4.78979	-0.454775
		4.79279	-0.455135
		4.7958	-0.455495
		4.7988	-0.455856
		4.8018	-0.456216
		4.8048	-0.456577
		4.80781	-0.456937
		4.81081	-0.457297
		4.81381	-0.457658
		4.81682	-0.458018
		4.81982	-0.458378
		4.82282	-0.458739
		4.82583	-0.459099
		4.82883	-0.459459
		4.83183	-0.45982
		4.83483	-0.46018
		4.83784	-0.460541
		4.84084	-0.460901
		4.84384	-0.461261
		4.84685	-0.461622
		4.84985	-0.461982
		4.85285	-0.462342
		4.85586	-0.462703
		4.85886	-0.463063
		4.86186	-0.463423
		4.86486	-0.463784
		4.86787	-0.464144
		4.87087	-0.464505
		4.87387	-0.464865
		4.87688	-0.465225
		4.87988	-0.465586
		4.88288	-0.465946
		4.88589	-0.466306
		4.88889	-0.466667
		4.89189	-0.467027
		4.89489	-0.467387
		4.8979	-0.467748
		4.9009	-0.468108
		4.9039	-0.468468
		4.90691	-0.468829
		4.90991	-0.469189
		4.91291	-0.46955
		4.91592	-0.46991
		4.91892	-0.47027
		4.92192	-0.470631
		4.92492	-0.470991
		4.92793	-0.471351
		4.93093	-0.471712
		4.93393	-0.472072
		4.93694	-0.472432
		4.93994	-0.472793
		4.94294	-0.473153
		4.94595	-0.473514
		4.94895	-0.473874
		4.95195	-0.474234
		4.95495	-0.474595
		4.95796	-0.474955
		4.96096	-0.475315
		4.96396	-0.475676
		4.96697	-0.476036
		4.96997	-0.476396
		4.97297	-0.476757
		4.97598	-0.477117
		4.97898	-0.477477
		4.98198	-0.477838
		4.98498	-0.478198
		4.98799	-0.478559
		4.99099	-0.478919
		4.99399	-0.479279
		4.997	-0.47964
		5	-0.48
		5.003	-0.48036
		5.00601	-0.480721
		5.00901	-0.481081
		5.01201	-0.481441
		5.01502	-0.481802
		5.01802	-0.482162
		5.02102	-0.482523
		5.02402	-0.482883
		5.02703	-0.483243
		5.03003	-0.483604
		5.03303	-0.483964
		5.03604	-0.484324
		5.03904	-0.484685
		5.04204	-0.485045
		5.04505	-0.485405
		5.04805	-0.485766
		5.05105	-0.486126
		5.05405	-0.486486
		5.05706	-0.486847
		5.06006	-0.487207
		5.06306	-0.487568
		5.06607	-0.487928
		5.06907	-0.488288
		5.07207	-0.488649
		5.07508	-0.489009
		5.07808	-0.489369
		5.08108	-0.48973
		5.08408	-0.49009
		5.08709	-0.49045
		5.09009	-0.490811
		5.09309	-0.491171
		5.0961	-0.491532
		5.0991	-0.491892
		5.1021	-0.492252
		5.10511	-0.492613
		5.10811	-0.492973
		5.11111	-0.493333
		5.11411	-0.493694
		5.11712	-0.494054
		5.12012	-0.494414
		5.12312	-0.494775
		5.12613	-0.495135
		5.12913	-0.495495
		5.13213	-0.495856
		5.13514	-0.496216
		5.13814	-0.496577
		5.14114	-0.496937
		5.14414	-0.497297
		5.14715	-0.497658
		5.15015	-0.498018
		5.15315	-0.498378
		5.15616	-0.498739
		5.15916	-0.499099
		5.16216	-0.499459
		5.16517	-0.49982
		5.16817	-0.50018
		5.17117	-0.500541
		5.17417	-0.500901
		5.17718	-0.501261
		5.18018	-0.501622
		5.18318	-0.501982
		5.18619	-0.502342
		5.18919	-0.502703
		5.19219	-0.503063
		5.1952	-0.503423
		5.1982	-0.503784
		5.2012	-0.504144
		5.2042	-0.504505
		5.20721	-0.504865
		5.21021	-0.505225
		5.21321	-0.505586
		5.21622	-0.505946
		5.21922	-0.506306
		5.22222	-0.506667
		5.22523	-0.507027
		5.22823	-0.507387
		5.23123	-0.507748
		5.23423	-0.508108
		5.23724	-0.508468
		5.24024	-0.508829
		5.24324	-0.509189
		5.24625	-0.50955
		5.24925	-0.50991
		5.25225	-0.51027
		5.25526	-0.510631
		5.25826	-0.510991
		5.26126	-0.511351
		5.26426	-0.511712
		5.26727	-0.512072
		5.27027	-0.512432
		5.27327	-0.512793
		5.27628	-0.513153
		5.27928	-0.513514
		5.28228	-0.513874
		5.28529	-0.514234
		5.28829	-0.514595
		5.29129	-0.514955
		5.29429	-0.515315
		5.2973	-0.515676
		5.3003	-0.516036
		5.3033	-0.516396
		5.30631	-0.516757
		5.30931	-0.517117
		5.31231	-0.517477
		5.31532	-0.517838
		5.31832	-0.518198
		5.32132	-0.518559
		5.32432	-0.518919
		5.32733	-0.519279
		5.33033	-0.51964
		5.33333	-0.52
		5.33634	-0.52036
		5.33934	-0.520721
		5.34234	-0.521081
		5.34535	-0.521441
		5.34835	-0.521802
		5.35135	-0.522162
		5.35435	-0.522523
		5.35736	-0.522883
		5.36036	-0.523243
		5.36336	-0.523604
		5.36637	-0.523964
		5.36937	-0.524324
		5.37237	-0.524685
		5.37538	-0.525045
		5.37838	-0.525405
		5.38138	-0.525766
		5.38438	-0.526126
		5.38739	-0.526486
		5.39039	-0.526847
		5.39339	-0.527207
		5.3964	-0.527568
		5.3994	-0.527928
		5.4024	-0.528288
		5.40541	-0.528649
		5.40841	-0.529009
		5.41141	-0.529369
		5.41441	-0.52973
		5.41742	-0.53009
		5.42042	-0.53045
		5.42342	-0.530811
		5.42643	-0.531171
		5.42943	-0.531532
		5.43243	-0.531892
		5.43544	-0.532252
		5.43844	-0.532613
		5.44144	-0.532973
		5.44444	-0.533333
		5.44745	-0.533694
		5.45045	-0.534054
		5.45345	-0.534414
		5.45646	-0.534775
		5.45946	-0.535135
		5.46246	-0.535495
		5.46547	-0.535856
		5.46847	-0.536216
		5.47147	-0.536577
		5.47447	-0.536937
		5.47748	-0.537297
		5.48048	-0.537658
		5.48348	-0.538018
		5.48649	-0.538378
		5.48949	-0.538739
		5.49249	-0.539099
		5.4955	-0.539459
		5.4985	-0.53982
		5.5015	-0.54018
		5.5045	-0.540541
		5.50751	-0.540901
		5.51051	-0.541261
		5.51351	-0.541622
		5.51652	-0.541982
		5.51952	-0.542342
		5.52252	-0.542703
		5.52553	-0.543063
		5.52853	-0.543423
		5.53153	-0.543784
		5.53453	-0.544144
		5.53754	-0.544505
		5.54054	-0.544865
		5.54354	-0.545225
		5.54655	-0.545586
		5.54955	-0.545946
		5.55255	-0.546306
		5.55556	-0.546667
		5.55856	-0.547027
		5.56156	-0.547387
		5.56456	-0.547748
		5.56757	-0.548108
		5.57057	-0.548468
		5.57357	-0.548829
		5.57658	-0.549189
		5.57958	-0.54955
		5.58258	-0.54991
		5.58559	-0.55027
		5.58859	-0.550631
		5.59159	-0.550991
		5.59459	-0.551351
		5.5976	-0.551712
		5.6006	-0.552072
		5.6036	-0.552432
		5.60661	-0.552793
		5.60961	-0.553153
		5.61261	-0.553514
		5.61562	-0.553874
		5.61862	-0.554234
		5.62162	-0.554595
		5.62462	-0.554955
		5.62763	-0.555315
		5.63063	-0.555676
		5.63363	-0.556036
		5.63664	-0.556396
		5.63964	-0.556757
		5.64264	-0.557117
		5.64565	-0.557477
		5.64865	-0.557838
		5.65165	-0.558198
		5.65465	-0.558559
		5.65766	-0.558919
		5.66066	-0.559279
		5.66366	-0.55964
		5.66667	-0.56
		5.66967	-0.56036
		5.67267	-0.560721
		5.67568	-0.561081
		5.67868	-0.561441
		5.68168	-0.561802
		5.68468	-0.562162
		5.68769	-0.562523
		5.69069	-0.562883
		5.69369	-0.563243
		5.6967	-0.563604
		5.6997	-0.563964
		5.7027	-0.564324
		5.70571	-0.564685
		5.70871	-0.565045
		5.71171	-0.565405
		5.71471	-0.565766
		5.71772	-0.566126
		5.72072	-0.566486
		5.72372	-0.566847
		5.72673	-0.567207
		5.72973	-0.567568
		5.73273	-0.567928
		5.73574	-0.568288
		5.73874	-0.568649
		5.74174	-0.569009
		5.74474	-0.569369
		5.74775	-0.56973
		5.75075	-0.57009
		5.75375	-0.57045
		5.75676	-0.570811
		5.75976	-0.571171
		5.76276	-0.571532
		5.76577	-0.571892
		5.76877	-0.572252
		5.77177	-0.572613
		5.77477	-0.572973
		5.77778	-0.573333
		5.78078	-0.573694
		5.78378	-0.574054
		5.78679	-0.574414
		5.78979	-0.574775
		5.79279	-0.575135
		5.7958	-0.575495
		5.7988	-0.575856
		5.8018	-0.576216
		5.8048	-0.576577
		5.80781	-0.576937
		5.81081	-0.577297
		5.81381	-0.577658
		5.81682	-0.578018
		5.81982	-0.578378
		5.82282	-0.578739
		5.82583	-0.579099
		5.82883	-0.579459
		5.83183	-0.57982
		5.83483	-0.58018
		5.83784	-0.580541
		5.84084	-0.580901
		5.84384	-0.581261
		5.84685	-0.581622
		5.84985	-0.581982
		5.85285	-0.582342
		5.85586	-0.582703
		5.85886	-0.583063
		5.86186	-0.583423
		5.86486	-0.583784
		5.86787	-0.584144
		5.87087	-0.584505
		5.87387	-0.584865
		5.87688	-0.585225
		5.87988	-0.585586
		5.88288	-0.585946
		5.88589	-0.586306
		5.88889	-0.586667
		5.89189	-0.587027
		5.89489	-0.587387
		5.8979	-0.587748
		5.9009	-0.588108
		5.9039	-0.588468
		5.90691	-0.588829
		5.90991	-0.589189
		5.91291	-0.58955
		5.91592	-0.58991
		5.91892	-0.59027
		5.92192	-0.590631
		5.92492	-0.590991
		5.92793	-0.591351
		5.93093	-0.591712
		5.93393	-0.592072
		5.93694	-0.592432
		5.93994	-0.592793
		5.94294	-0.593153
		5.94595	-0.593514
		5.94895	-0.593874
		5.95195	-0.594234
		5.95495	-0.594595
		5.95796	-0.594955
		5.96096	-0.595315
		5.96396	-0.595676
		5.96697	-0.596036
		5.96997	-0.596396
		5.97297	-0.596757
		5.97598	-0.597117
		5.97898	-0.597477
		5.98198	-0.597838
		5.98498	-0.598198
		5.98799	-0.598559
		5.99099	-0.598919
		5.99399	-0.599279
		5.997	-0.59964
		6	-0.6
		6.003	-0.60036
		6.00601	-0.600721
		6.00901	-0.601081
		6.01201	-0.601441
		6.01502	-0.601802
		6.01802	-0.602162
		6.02102	-0.602523
		6.02402	-0.602883
		6.02703	-0.603243
		6.03003	-0.603604
		6.03303	-0.603964
		6.03604	-0.604324
		6.03904	-0.604685
		6.04204	-0.605045
		6.04505	-0.605405
		6.04805	-0.605766
		6.05105	-0.606126
		6.05405	-0.606486
		6.05706	-0.606847
		6.06006	-0.607207
		6.06306	-0.607568
		6.06607	-0.607928
		6.06907	-0.608288
		6.07207	-0.608649
		6.07508	-0.609009
		6.07808	-0.609369
		6.08108	-0.60973
		6.08408	-0.61009
		6.08709	-0.61045
		6.09009	-0.610811
		6.09309	-0.611171
		6.0961	-0.611532
		6.0991	-0.611892
		6.1021	-0.612252
		6.10511	-0.612613
		6.10811	-0.612973
		6.11111	-0.613333
		6.11411	-0.613694
		6.11712	-0.614054
		6.12012	-0.614414
		6.12312	-0.614775
		6.12613	-0.615135
		6.12913	-0.615495
		6.13213	-0.615856
		6.13514	-0.616216
		6.13814	-0.616577
		6.14114	-0.616937
		6.14414	-0.617297
		6.14715	-0.617658
		6.15015	-0.618018
		6.15315	-0.618378
		6.15616	-0.618739
		6.15916	-0.619099
		6.16216	-0.619459
		6.16517	-0.61982
		6.16817	-0.62018
		6.17117	-0.620541
		6.17417	-0.620901
		6.17718	-0.621261
		6.18018	-0.621622
		6.18318	-0.621982
		6.18619	-0.622342
		6.18919	-0.622703
		6.19219	-0.623063
		6.1952	-0.623423
		6.1982	-0.623784
		6.2012	-0.624144
		6.2042	-0.624505
		6.20721	-0.624865
		6.21021	-0.625225
		6.21321	-0.625586
		6.21622	-0.625946
		6.21922	-0.626306
		6.22222	-0.626667
		6.22523	-0.627027
		6.22823	-0.627387
		6.23123	-0.627748
		6.23423	-0.628108
		6.23724	-0.628468
		6.24024	-0.628829
		6.24324	-0.629189
		6.24625	-0.62955
		6.24925	-0.62991
		6.25225	-0.63027
		6.25526	-0.630631
		6.25826	-0.630991
		6.26126	-0.631351
		6.26426	-0.631712
		6.26727	-0.632072
		6.27027	-0.632432
		6.27327	-0.632793
		6.27628	-0.633153
		6.27928	-0.633514
		6.28228	-0.633874
		6.28529	-0.634234
		6.28829	-0.634595
		6.29129	-0.634955
		6.29429	-0.635315
		6.2973	-0.635676
		6.3003	-0.636036
		6.3033	-0.636396
		6.30631	-0.636757
		6.30931	-0.637117
		6.31231	-0.637477
		6.31532	-0.637838
		6.31832	-0.638198
		6.32132	-0.638559
		6.32432	-0.638919
		6.32733	-0.639279
		6.33033	-0.63964
		6.33333	-0.64
		6.33634	-0.64036
		6.33934	-0.640721
		6.34234	-0.641081
		6.34535	-0.641441
		6.34835	-0.641802
		6.35135	-0.642162
		6.35435	-0.642523
		6.35736	-0.642883
		6.36036	-0.643243
		6.36336	-0.643604
		6.36637	-0.643964
		6.36937	-0.644324
		6.37237	-0.644685
		6.37538	-0.645045
		6.37838	-0.645405
		6.38138	-0.645766
		6.38438	-0.646126
		6.38739	-0.646486
		6.39039	-0.646847
		6.39339	-0.647207
		6.3964	-0.647568
		6.3994	-0.647928
		6.4024	-0.648288
		6.40541	-0.648649
		6.40841	-0.649009
		6.41141	-0.649369
		6.41441	-0.64973
		6.41742	-0.65009
		6.42042	-0.65045
		6.42342	-0.650811
		6.42643	-0.651171
		6.42943	-0.651532
		6.43243	-0.651892
		6.43544	-0.652252
		6.43844	-0.652613
		6.44144	-0.652973
		6.44444	-0.653333
		6.44745	-0.653694
		6.45045	-0.654054
		6.45345	-0.654414
		6.45646	-0.654775
		6.45946	-0.655135
		6.46246	-0.655495
		6.46547	-0.655856
		6.46847	-0.656216
		6.47147	-0.656577
		6.47447	-0.656937
		6.47748	-0.657297
		6.48048	-0.657658
		6.48348	-0.658018
		6.48649	-0.658378
		6.48949	-0.658739
		6.49249	-0.659099
		6.4955	-0.659459
		6.4985	-0.65982
		6.5015	-0.66018
		6.5045	-0.660541
		6.50751	-0.660901
		6.51051	-0.661261
		6.51351	-0.661622
		6.51652	-0.661982
		6.51952	-0.662342
		6.52252	-0.662703
		6.52553	-0.663063
		6.52853	-0.663423
		6.53153	-0.663784
		6.53453	-0.664144
		6.53754	-0.664505
		6.54054	-0.664865
		6.54354	-0.665225
		6.54655	-0.665586
		6.54955	-0.665946
		6.55255	-0.666306
		6.55556	-0.666667
		6.55856	-0.667027
		6.56156	-0.667387
		6.56456	-0.667748
		6.56757	-0.668108
		6.57057	-0.668468
		6.57357	-0.668829
		6.57658	-0.669189
		6.57958	-0.66955
		6.58258	-0.66991
		6.58559	-0.67027
		6.58859	-0.670631
		6.59159	-0.670991
		6.59459	-0.671351
		6.5976	-0.671712
		6.6006	-0.672072
		6.6036	-0.672432
		6.60661	-0.672793
		6.60961	-0.673153
		6.61261	-0.673514
		6.61562	-0.673874
		6.61862	-0.674234
		6.62162	-0.674595
		6.62462	-0.674955
		6.62763	-0.675315
		6.63063	-0.675676
		6.63363	-0.676036
		6.63664	-0.676396
		6.63964	-0.676757
		6.64264	-0.677117
		6.64565	-0.677477
		6.64865	-0.677838
		6.65165	-0.678198
		6.65465	-0.678559
		6.65766	-0.678919
		6.66066	-0.679279
		6.66366	-0.67964
		6.66667	-0.68
		6.66967	-0.68036
		6.67267	-0.680721
		6.67568	-0.681081
		6.67868	-0.681441
		6.68168	-0.681802
		6.68468	-0.682162
		6.68769	-0.682523
		6.69069	-0.682883
		6.69369	-0.683243
		6.6967	-0.683604
		6.6997	-0.683964
		6.7027	-0.684324
		6.70571	-0.684685
		6.70871	-0.685045
		6.71171	-0.685405
		6.71471	-0.685766
		6.71772	-0.686126
		6.72072	-0.686486
		6.72372	-0.686847
		6.72673	-0.687207
		6.72973	-0.687568
		6.73273	-0.687928
		6.73574	-0.688288
		6.73874	-0.688649
		6.74174	-0.689009
		6.74474	-0.689369
		6.74775	-0.68973
		6.75075	-0.69009
		6.75375	-0.69045
		6.75676	-0.690811
		6.75976	-0.691171
		6.76276	-0.691532
		6.76577	-0.691892
		6.76877	-0.692252
		6.77177	-0.692613
		6.77477	-0.692973
		6.77778	-0.693333
		6.78078	-0.693694
		6.78378	-0.694054
		6.78679	-0.694414
		6.78979	-0.694775
		6.79279	-0.695135
		6.7958	-0.695495
		6.7988	-0.695856
		6.8018	-0.696216
		6.8048	-0.696577
		6.80781	-0.696937
		6.81081	-0.697297
		6.81381	-0.697658
		6.81682	-0.698018
		6.81982	-0.698378
		6.82282	-0.698739
		6.82583	-0.699099
		6.82883	-0.699459
		6.83183	-0.69982
		6.83483	-0.70018
		6.83784	-0.700541
		6.84084	-0.700901
		6.84384	-0.701261
		6.84685	-0.701622
		6.84985	-0.701982
		6.85285	-0.702342
		6.85586	-0.702703
		6.85886	-0.703063
		6.86186	-0.703423
		6.86486	-0.703784
		6.86787	-0.704144
		6.87087	-0.704505
		6.87387	-0.704865
		6.87688	-0.705225
		6.87988	-0.705586
		6.88288	-0.705946
		6.88589	-0.706306
		6.88889	-0.706667
		6.89189	-0.707027
		6.89489	-0.707387
		6.8979	-0.707748
		6.9009	-0.708108
		6.9039	-0.708468
		6.90691	-0.708829
		6.90991	-0.709189
		6.91291	-0.70955
		6.91592	-0.70991
		6.91892	-0.71027
		6.92192	-0.710631
		6.92492	-0.710991
		6.92793	-0.711351
		6.93093	-0.711712
		6.93393	-0.712072
		6.93694	-0.712432
		6.93994	-0.712793
		6.94294	-0.713153
		6.94595	-0.713514
		6.94895	-0.713874
		6.95195	-0.714234
		6.95495	-0.714595
		6.95796	-0.714955
		6.96096	-0.715315
		6.96396	-0.715676
		6.96697	-0.716036
		6.96997	-0.716396
		6.97297	-0.716757
		6.97598	-0.717117
		6.97898	-0.717477
		6.98198	-0.717838
		6.98498	-0.718198
		6.98799	-0.718559
		6.99099	-0.718919
		6.99399	-0.719279
		6.997	-0.71964
		7	-0.72

## Sheet: Figure 3B
calc. partial charge on Fe	exp. isomer shift value		linear regression
0.99	-0.36	0.99	-0.352535
1.11	-0.48	0.99031	-0.352872
1.25	-0.6	0.990621	-0.353209
1.3	-0.72	0.990931	-0.353547
		0.991241	-0.353884
		0.991552	-0.354221
		0.991862	-0.354558
		0.992172	-0.354896
		0.992482	-0.355233
		0.992793	-0.35557
		0.993103	-0.355907
		0.993413	-0.356244
		0.993724	-0.356582
		0.994034	-0.356919
		0.994344	-0.357256
		0.994655	-0.357593
		0.994965	-0.357931
		0.995275	-0.358268
		0.995586	-0.358605
		0.995896	-0.358942
		0.996206	-0.35928
		0.996517	-0.359617
		0.996827	-0.359954
		0.997137	-0.360291
		0.997447	-0.360628
		0.997758	-0.360966
		0.998068	-0.361303
		0.998378	-0.36164
		0.998689	-0.361977
		0.998999	-0.362315
		0.999309	-0.362652
		0.99962	-0.362989
		0.99993	-0.363326
		1.00024	-0.363664
		1.00055	-0.364001
		1.00086	-0.364338
		1.00117	-0.364675
		1.00148	-0.365012
		1.00179	-0.36535
		1.0021	-0.365687
		1.00241	-0.366024
		1.00272	-0.366361
		1.00303	-0.366699
		1.00334	-0.367036
		1.00365	-0.367373
		1.00396	-0.36771
		1.00427	-0.368048
		1.00458	-0.368385
		1.00489	-0.368722
		1.00521	-0.369059
		1.00552	-0.369396
		1.00583	-0.369734
		1.00614	-0.370071
		1.00645	-0.370408
		1.00676	-0.370745
		1.00707	-0.371083
		1.00738	-0.37142
		1.00769	-0.371757
		1.008	-0.372094
		1.00831	-0.372432
		1.00862	-0.372769
		1.00893	-0.373106
		1.00924	-0.373443
		1.00955	-0.37378
		1.00986	-0.374118
		1.01017	-0.374455
		1.01048	-0.374792
		1.01079	-0.375129
		1.0111	-0.375467
		1.01141	-0.375804
		1.01172	-0.376141
		1.01203	-0.376478
		1.01234	-0.376816
		1.01265	-0.377153
		1.01296	-0.37749
		1.01327	-0.377827
		1.01358	-0.378164
		1.01389	-0.378502
		1.0142	-0.378839
		1.01451	-0.379176
		1.01482	-0.379513
		1.01514	-0.379851
		1.01545	-0.380188
		1.01576	-0.380525
		1.01607	-0.380862
		1.01638	-0.3812
		1.01669	-0.381537
		1.017	-0.381874
		1.01731	-0.382211
		1.01762	-0.382548
		1.01793	-0.382886
		1.01824	-0.383223
		1.01855	-0.38356
		1.01886	-0.383897
		1.01917	-0.384235
		1.01948	-0.384572
		1.01979	-0.384909
		1.0201	-0.385246
		1.02041	-0.385584
		1.02072	-0.385921
		1.02103	-0.386258
		1.02134	-0.386595
		1.02165	-0.386932
		1.02196	-0.38727
		1.02227	-0.387607
		1.02258	-0.387944
		1.02289	-0.388281
		1.0232	-0.388619
		1.02351	-0.388956
		1.02382	-0.389293
		1.02413	-0.38963
		1.02444	-0.389968
		1.02475	-0.390305
		1.02507	-0.390642
		1.02538	-0.390979
		1.02569	-0.391316
		1.026	-0.391654
		1.02631	-0.391991
		1.02662	-0.392328
		1.02693	-0.392665
		1.02724	-0.393003
		1.02755	-0.39334
		1.02786	-0.393677
		1.02817	-0.394014
		1.02848	-0.394352
		1.02879	-0.394689
		1.0291	-0.395026
		1.02941	-0.395363
		1.02972	-0.3957
		1.03003	-0.396038
		1.03034	-0.396375
		1.03065	-0.396712
		1.03096	-0.397049
		1.03127	-0.397387
		1.03158	-0.397724
		1.03189	-0.398061
		1.0322	-0.398398
		1.03251	-0.398736
		1.03282	-0.399073
		1.03313	-0.39941
		1.03344	-0.399747
		1.03375	-0.400084
		1.03406	-0.400422
		1.03437	-0.400759
		1.03468	-0.401096
		1.03499	-0.401433
		1.03531	-0.401771
		1.03562	-0.402108
		1.03593	-0.402445
		1.03624	-0.402782
		1.03655	-0.40312
		1.03686	-0.403457
		1.03717	-0.403794
		1.03748	-0.404131
		1.03779	-0.404468
		1.0381	-0.404806
		1.03841	-0.405143
		1.03872	-0.40548
		1.03903	-0.405817
		1.03934	-0.406155
		1.03965	-0.406492
		1.03996	-0.406829
		1.04027	-0.407166
		1.04058	-0.407504
		1.04089	-0.407841
		1.0412	-0.408178
		1.04151	-0.408515
		1.04182	-0.408852
		1.04213	-0.40919
		1.04244	-0.409527
		1.04275	-0.409864
		1.04306	-0.410201
		1.04337	-0.410539
		1.04368	-0.410876
		1.04399	-0.411213
		1.0443	-0.41155
		1.04461	-0.411888
		1.04492	-0.412225
		1.04524	-0.412562
		1.04555	-0.412899
		1.04586	-0.413236
		1.04617	-0.413574
		1.04648	-0.413911
		1.04679	-0.414248
		1.0471	-0.414585
		1.04741	-0.414923
		1.04772	-0.41526
		1.04803	-0.415597
		1.04834	-0.415934
		1.04865	-0.416272
		1.04896	-0.416609
		1.04927	-0.416946
		1.04958	-0.417283
		1.04989	-0.41762
		1.0502	-0.417958
		1.05051	-0.418295
		1.05082	-0.418632
		1.05113	-0.418969
		1.05144	-0.419307
		1.05175	-0.419644
		1.05206	-0.419981
		1.05237	-0.420318
		1.05268	-0.420656
		1.05299	-0.420993
		1.0533	-0.42133
		1.05361	-0.421667
		1.05392	-0.422005
		1.05423	-0.422342
		1.05454	-0.422679
		1.05485	-0.423016
		1.05517	-0.423353
		1.05548	-0.423691
		1.05579	-0.424028
		1.0561	-0.424365
		1.05641	-0.424702
		1.05672	-0.42504
		1.05703	-0.425377
		1.05734	-0.425714
		1.05765	-0.426051
		1.05796	-0.426389
		1.05827	-0.426726
		1.05858	-0.427063
		1.05889	-0.4274
		1.0592	-0.427737
		1.05951	-0.428075
		1.05982	-0.428412
		1.06013	-0.428749
		1.06044	-0.429086
		1.06075	-0.429424
		1.06106	-0.429761
		1.06137	-0.430098
		1.06168	-0.430435
		1.06199	-0.430773
		1.0623	-0.43111
		1.06261	-0.431447
		1.06292	-0.431784
		1.06323	-0.432121
		1.06354	-0.432459
		1.06385	-0.432796
		1.06416	-0.433133
		1.06447	-0.43347
		1.06478	-0.433808
		1.0651	-0.434145
		1.06541	-0.434482
		1.06572	-0.434819
		1.06603	-0.435157
		1.06634	-0.435494
		1.06665	-0.435831
		1.06696	-0.436168
		1.06727	-0.436505
		1.06758	-0.436843
		1.06789	-0.43718
		1.0682	-0.437517
		1.06851	-0.437854
		1.06882	-0.438192
		1.06913	-0.438529
		1.06944	-0.438866
		1.06975	-0.439203
		1.07006	-0.439541
		1.07037	-0.439878
		1.07068	-0.440215
		1.07099	-0.440552
		1.0713	-0.440889
		1.07161	-0.441227
		1.07192	-0.441564
		1.07223	-0.441901
		1.07254	-0.442238
		1.07285	-0.442576
		1.07316	-0.442913
		1.07347	-0.44325
		1.07378	-0.443587
		1.07409	-0.443925
		1.0744	-0.444262
		1.07471	-0.444599
		1.07503	-0.444936
		1.07534	-0.445273
		1.07565	-0.445611
		1.07596	-0.445948
		1.07627	-0.446285
		1.07658	-0.446622
		1.07689	-0.44696
		1.0772	-0.447297
		1.07751	-0.447634
		1.07782	-0.447971
		1.07813	-0.448309
		1.07844	-0.448646
		1.07875	-0.448983
		1.07906	-0.44932
		1.07937	-0.449657
		1.07968	-0.449995
		1.07999	-0.450332
		1.0803	-0.450669
		1.08061	-0.451006
		1.08092	-0.451344
		1.08123	-0.451681
		1.08154	-0.452018
		1.08185	-0.452355
		1.08216	-0.452693
		1.08247	-0.45303
		1.08278	-0.453367
		1.08309	-0.453704
		1.0834	-0.454041
		1.08371	-0.454379
		1.08402	-0.454716
		1.08433	-0.455053
		1.08464	-0.45539
		1.08495	-0.455728
		1.08527	-0.456065
		1.08558	-0.456402
		1.08589	-0.456739
		1.0862	-0.457077
		1.08651	-0.457414
		1.08682	-0.457751
		1.08713	-0.458088
		1.08744	-0.458425
		1.08775	-0.458763
		1.08806	-0.4591
		1.08837	-0.459437
		1.08868	-0.459774
		1.08899	-0.460112
		1.0893	-0.460449
		1.08961	-0.460786
		1.08992	-0.461123
		1.09023	-0.461461
		1.09054	-0.461798
		1.09085	-0.462135
		1.09116	-0.462472
		1.09147	-0.462809
		1.09178	-0.463147
		1.09209	-0.463484
		1.0924	-0.463821
		1.09271	-0.464158
		1.09302	-0.464496
		1.09333	-0.464833
		1.09364	-0.46517
		1.09395	-0.465507
		1.09426	-0.465845
		1.09457	-0.466182
		1.09488	-0.466519
		1.0952	-0.466856
		1.09551	-0.467193
		1.09582	-0.467531
		1.09613	-0.467868
		1.09644	-0.468205
		1.09675	-0.468542
		1.09706	-0.46888
		1.09737	-0.469217
		1.09768	-0.469554
		1.09799	-0.469891
		1.0983	-0.470229
		1.09861	-0.470566
		1.09892	-0.470903
		1.09923	-0.47124
		1.09954	-0.471577
		1.09985	-0.471915
		1.10016	-0.472252
		1.10047	-0.472589
		1.10078	-0.472926
		1.10109	-0.473264
		1.1014	-0.473601
		1.10171	-0.473938
		1.10202	-0.474275
		1.10233	-0.474613
		1.10264	-0.47495
		1.10295	-0.475287
		1.10326	-0.475624
		1.10357	-0.475961
		1.10388	-0.476299
		1.10419	-0.476636
		1.1045	-0.476973
		1.10481	-0.47731
		1.10513	-0.477648
		1.10544	-0.477985
		1.10575	-0.478322
		1.10606	-0.478659
		1.10637	-0.478997
		1.10668	-0.479334
		1.10699	-0.479671
		1.1073	-0.480008
		1.10761	-0.480345
		1.10792	-0.480683
		1.10823	-0.48102
		1.10854	-0.481357
		1.10885	-0.481694
		1.10916	-0.482032
		1.10947	-0.482369
		1.10978	-0.482706
		1.11009	-0.483043
		1.1104	-0.483381
		1.11071	-0.483718
		1.11102	-0.484055
		1.11133	-0.484392
		1.11164	-0.484729
		1.11195	-0.485067
		1.11226	-0.485404
		1.11257	-0.485741
		1.11288	-0.486078
		1.11319	-0.486416
		1.1135	-0.486753
		1.11381	-0.48709
		1.11412	-0.487427
		1.11443	-0.487765
		1.11474	-0.488102
		1.11506	-0.488439
		1.11537	-0.488776
		1.11568	-0.489113
		1.11599	-0.489451
		1.1163	-0.489788
		1.11661	-0.490125
		1.11692	-0.490462
		1.11723	-0.4908
		1.11754	-0.491137
		1.11785	-0.491474
		1.11816	-0.491811
		1.11847	-0.492149
		1.11878	-0.492486
		1.11909	-0.492823
		1.1194	-0.49316
		1.11971	-0.493497
		1.12002	-0.493835
		1.12033	-0.494172
		1.12064	-0.494509
		1.12095	-0.494846
		1.12126	-0.495184
		1.12157	-0.495521
		1.12188	-0.495858
		1.12219	-0.496195
		1.1225	-0.496533
		1.12281	-0.49687
		1.12312	-0.497207
		1.12343	-0.497544
		1.12374	-0.497881
		1.12405	-0.498219
		1.12436	-0.498556
		1.12467	-0.498893
		1.12498	-0.49923
		1.1253	-0.499568
		1.12561	-0.499905
		1.12592	-0.500242
		1.12623	-0.500579
		1.12654	-0.500917
		1.12685	-0.501254
		1.12716	-0.501591
		1.12747	-0.501928
		1.12778	-0.502265
		1.12809	-0.502603
		1.1284	-0.50294
		1.12871	-0.503277
		1.12902	-0.503614
		1.12933	-0.503952
		1.12964	-0.504289
		1.12995	-0.504626
		1.13026	-0.504963
		1.13057	-0.505301
		1.13088	-0.505638
		1.13119	-0.505975
		1.1315	-0.506312
		1.13181	-0.506649
		1.13212	-0.506987
		1.13243	-0.507324
		1.13274	-0.507661
		1.13305	-0.507998
		1.13336	-0.508336
		1.13367	-0.508673
		1.13398	-0.50901
		1.13429	-0.509347
		1.1346	-0.509685
		1.13491	-0.510022
		1.13523	-0.510359
		1.13554	-0.510696
		1.13585	-0.511033
		1.13616	-0.511371
		1.13647	-0.511708
		1.13678	-0.512045
		1.13709	-0.512382
		1.1374	-0.51272
		1.13771	-0.513057
		1.13802	-0.513394
		1.13833	-0.513731
		1.13864	-0.514069
		1.13895	-0.514406
		1.13926	-0.514743
		1.13957	-0.51508
		1.13988	-0.515417
		1.14019	-0.515755
		1.1405	-0.516092
		1.14081	-0.516429
		1.14112	-0.516766
		1.14143	-0.517104
		1.14174	-0.517441
		1.14205	-0.517778
		1.14236	-0.518115
		1.14267	-0.518453
		1.14298	-0.51879
		1.14329	-0.519127
		1.1436	-0.519464
		1.14391	-0.519801
		1.14422	-0.520139
		1.14453	-0.520476
		1.14484	-0.520813
		1.14516	-0.52115
		1.14547	-0.521488
		1.14578	-0.521825
		1.14609	-0.522162
		1.1464	-0.522499
		1.14671	-0.522837
		1.14702	-0.523174
		1.14733	-0.523511
		1.14764	-0.523848
		1.14795	-0.524185
		1.14826	-0.524523
		1.14857	-0.52486
		1.14888	-0.525197
		1.14919	-0.525534
		1.1495	-0.525872
		1.14981	-0.526209
		1.15012	-0.526546
		1.15043	-0.526883
		1.15074	-0.527221
		1.15105	-0.527558
		1.15136	-0.527895
		1.15167	-0.528232
		1.15198	-0.52857
		1.15229	-0.528907
		1.1526	-0.529244
		1.15291	-0.529581
		1.15322	-0.529918
		1.15353	-0.530256
		1.15384	-0.530593
		1.15415	-0.53093
		1.15446	-0.531267
		1.15477	-0.531605
		1.15509	-0.531942
		1.1554	-0.532279
		1.15571	-0.532616
		1.15602	-0.532954
		1.15633	-0.533291
		1.15664	-0.533628
		1.15695	-0.533965
		1.15726	-0.534302
		1.15757	-0.53464
		1.15788	-0.534977
		1.15819	-0.535314
		1.1585	-0.535651
		1.15881	-0.535989
		1.15912	-0.536326
		1.15943	-0.536663
		1.15974	-0.537
		1.16005	-0.537338
		1.16036	-0.537675
		1.16067	-0.538012
		1.16098	-0.538349
		1.16129	-0.538686
		1.1616	-0.539024
		1.16191	-0.539361
		1.16222	-0.539698
		1.16253	-0.540035
		1.16284	-0.540373
		1.16315	-0.54071
		1.16346	-0.541047
		1.16377	-0.541384
		1.16408	-0.541722
		1.16439	-0.542059
		1.1647	-0.542396
		1.16502	-0.542733
		1.16533	-0.54307
		1.16564	-0.543408
		1.16595	-0.543745
		1.16626	-0.544082
		1.16657	-0.544419
		1.16688	-0.544757
		1.16719	-0.545094
		1.1675	-0.545431
		1.16781	-0.545768
		1.16812	-0.546106
		1.16843	-0.546443
		1.16874	-0.54678
		1.16905	-0.547117
		1.16936	-0.547454
		1.16967	-0.547792
		1.16998	-0.548129
		1.17029	-0.548466
		1.1706	-0.548803
		1.17091	-0.549141
		1.17122	-0.549478
		1.17153	-0.549815
		1.17184	-0.550152
		1.17215	-0.55049
		1.17246	-0.550827
		1.17277	-0.551164
		1.17308	-0.551501
		1.17339	-0.551838
		1.1737	-0.552176
		1.17401	-0.552513
		1.17432	-0.55285
		1.17463	-0.553187
		1.17494	-0.553525
		1.17526	-0.553862
		1.17557	-0.554199
		1.17588	-0.554536
		1.17619	-0.554874
		1.1765	-0.555211
		1.17681	-0.555548
		1.17712	-0.555885
		1.17743	-0.556222
		1.17774	-0.55656
		1.17805	-0.556897
		1.17836	-0.557234
		1.17867	-0.557571
		1.17898	-0.557909
		1.17929	-0.558246
		1.1796	-0.558583
		1.17991	-0.55892
		1.18022	-0.559258
		1.18053	-0.559595
		1.18084	-0.559932
		1.18115	-0.560269
		1.18146	-0.560606
		1.18177	-0.560944
		1.18208	-0.561281
		1.18239	-0.561618
		1.1827	-0.561955
		1.18301	-0.562293
		1.18332	-0.56263
		1.18363	-0.562967
		1.18394	-0.563304
		1.18425	-0.563642
		1.18456	-0.563979
		1.18487	-0.564316
		1.18519	-0.564653
		1.1855	-0.56499
		1.18581	-0.565328
		1.18612	-0.565665
		1.18643	-0.566002
		1.18674	-0.566339
		1.18705	-0.566677
		1.18736	-0.567014
		1.18767	-0.567351
		1.18798	-0.567688
		1.18829	-0.568026
		1.1886	-0.568363
		1.18891	-0.5687
		1.18922	-0.569037
		1.18953	-0.569374
		1.18984	-0.569712
		1.19015	-0.570049
		1.19046	-0.570386
		1.19077	-0.570723
		1.19108	-0.571061
		1.19139	-0.571398
		1.1917	-0.571735
		1.19201	-0.572072
		1.19232	-0.57241
		1.19263	-0.572747
		1.19294	-0.573084
		1.19325	-0.573421
		1.19356	-0.573758
		1.19387	-0.574096
		1.19418	-0.574433
		1.19449	-0.57477
		1.1948	-0.575107
		1.19512	-0.575445
		1.19543	-0.575782
		1.19574	-0.576119
		1.19605	-0.576456
		1.19636	-0.576794
		1.19667	-0.577131
		1.19698	-0.577468
		1.19729	-0.577805
		1.1976	-0.578142
		1.19791	-0.57848
		1.19822	-0.578817
		1.19853	-0.579154
		1.19884	-0.579491
		1.19915	-0.579829
		1.19946	-0.580166
		1.19977	-0.580503
		1.20008	-0.58084
		1.20039	-0.581178
		1.2007	-0.581515
		1.20101	-0.581852
		1.20132	-0.582189
		1.20163	-0.582526
		1.20194	-0.582864
		1.20225	-0.583201
		1.20256	-0.583538
		1.20287	-0.583875
		1.20318	-0.584213
		1.20349	-0.58455
		1.2038	-0.584887
		1.20411	-0.585224
		1.20442	-0.585562
		1.20473	-0.585899
		1.20505	-0.586236
		1.20536	-0.586573
		1.20567	-0.58691
		1.20598	-0.587248
		1.20629	-0.587585
		1.2066	-0.587922
		1.20691	-0.588259
		1.20722	-0.588597
		1.20753	-0.588934
		1.20784	-0.589271
		1.20815	-0.589608
		1.20846	-0.589946
		1.20877	-0.590283
		1.20908	-0.59062
		1.20939	-0.590957
		1.2097	-0.591294
		1.21001	-0.591632
		1.21032	-0.591969
		1.21063	-0.592306
		1.21094	-0.592643
		1.21125	-0.592981
		1.21156	-0.593318
		1.21187	-0.593655
		1.21218	-0.593992
		1.21249	-0.59433
		1.2128	-0.594667
		1.21311	-0.595004
		1.21342	-0.595341
		1.21373	-0.595678
		1.21404	-0.596016
		1.21435	-0.596353
		1.21466	-0.59669
		1.21497	-0.597027
		1.21529	-0.597365
		1.2156	-0.597702
		1.21591	-0.598039
		1.21622	-0.598376
		1.21653	-0.598714
		1.21684	-0.599051
		1.21715	-0.599388
		1.21746	-0.599725
		1.21777	-0.600062
		1.21808	-0.6004
		1.21839	-0.600737
		1.2187	-0.601074
		1.21901	-0.601411
		1.21932	-0.601749
		1.21963	-0.602086
		1.21994	-0.602423
		1.22025	-0.60276
		1.22056	-0.603098
		1.22087	-0.603435
		1.22118	-0.603772
		1.22149	-0.604109
		1.2218	-0.604446
		1.22211	-0.604784
		1.22242	-0.605121
		1.22273	-0.605458
		1.22304	-0.605795
		1.22335	-0.606133
		1.22366	-0.60647
		1.22397	-0.606807
		1.22428	-0.607144
		1.22459	-0.607482
		1.2249	-0.607819
		1.22522	-0.608156
		1.22553	-0.608493
		1.22584	-0.60883
		1.22615	-0.609168
		1.22646	-0.609505
		1.22677	-0.609842
		1.22708	-0.610179
		1.22739	-0.610517
		1.2277	-0.610854
		1.22801	-0.611191
		1.22832	-0.611528
		1.22863	-0.611866
		1.22894	-0.612203
		1.22925	-0.61254
		1.22956	-0.612877
		1.22987	-0.613214
		1.23018	-0.613552
		1.23049	-0.613889
		1.2308	-0.614226
		1.23111	-0.614563
		1.23142	-0.614901
		1.23173	-0.615238
		1.23204	-0.615575
		1.23235	-0.615912
		1.23266	-0.61625
		1.23297	-0.616587
		1.23328	-0.616924
		1.23359	-0.617261
		1.2339	-0.617598
		1.23421	-0.617936
		1.23452	-0.618273
		1.23483	-0.61861
		1.23515	-0.618947
		1.23546	-0.619285
		1.23577	-0.619622
		1.23608	-0.619959
		1.23639	-0.620296
		1.2367	-0.620634
		1.23701	-0.620971
		1.23732	-0.621308
		1.23763	-0.621645
		1.23794	-0.621982
		1.23825	-0.62232
		1.23856	-0.622657
		1.23887	-0.622994
		1.23918	-0.623331
		1.23949	-0.623669
		1.2398	-0.624006
		1.24011	-0.624343
		1.24042	-0.62468
		1.24073	-0.625018
		1.24104	-0.625355
		1.24135	-0.625692
		1.24166	-0.626029
		1.24197	-0.626366
		1.24228	-0.626704
		1.24259	-0.627041
		1.2429	-0.627378
		1.24321	-0.627715
		1.24352	-0.628053
		1.24383	-0.62839
		1.24414	-0.628727
		1.24445	-0.629064
		1.24476	-0.629402
		1.24508	-0.629739
		1.24539	-0.630076
		1.2457	-0.630413
		1.24601	-0.63075
		1.24632	-0.631088
		1.24663	-0.631425
		1.24694	-0.631762
		1.24725	-0.632099
		1.24756	-0.632437
		1.24787	-0.632774
		1.24818	-0.633111
		1.24849	-0.633448
		1.2488	-0.633786
		1.24911	-0.634123
		1.24942	-0.63446
		1.24973	-0.634797
		1.25004	-0.635134
		1.25035	-0.635472
		1.25066	-0.635809
		1.25097	-0.636146
		1.25128	-0.636483
		1.25159	-0.636821
		1.2519	-0.637158
		1.25221	-0.637495
		1.25252	-0.637832
		1.25283	-0.63817
		1.25314	-0.638507
		1.25345	-0.638844
		1.25376	-0.639181
		1.25407	-0.639519
		1.25438	-0.639856
		1.25469	-0.640193
		1.25501	-0.64053
		1.25532	-0.640867
		1.25563	-0.641205
		1.25594	-0.641542
		1.25625	-0.641879
		1.25656	-0.642216
		1.25687	-0.642554
		1.25718	-0.642891
		1.25749	-0.643228
		1.2578	-0.643565
		1.25811	-0.643903
		1.25842	-0.64424
		1.25873	-0.644577
		1.25904	-0.644914
		1.25935	-0.645251
		1.25966	-0.645589
		1.25997	-0.645926
		1.26028	-0.646263
		1.26059	-0.6466
		1.2609	-0.646938
		1.26121	-0.647275
		1.26152	-0.647612
		1.26183	-0.647949
		1.26214	-0.648287
		1.26245	-0.648624
		1.26276	-0.648961
		1.26307	-0.649298
		1.26338	-0.649635
		1.26369	-0.649973
		1.264	-0.65031
		1.26431	-0.650647
		1.26462	-0.650984
		1.26493	-0.651322
		1.26525	-0.651659
		1.26556	-0.651996
		1.26587	-0.652333
		1.26618	-0.652671
		1.26649	-0.653008
		1.2668	-0.653345
		1.26711	-0.653682
		1.26742	-0.654019
		1.26773	-0.654357
		1.26804	-0.654694
		1.26835	-0.655031
		1.26866	-0.655368
		1.26897	-0.655706
		1.26928	-0.656043
		1.26959	-0.65638
		1.2699	-0.656717
		1.27021	-0.657055
		1.27052	-0.657392
		1.27083	-0.657729
		1.27114	-0.658066
		1.27145	-0.658403
		1.27176	-0.658741
		1.27207	-0.659078
		1.27238	-0.659415
		1.27269	-0.659752
		1.273	-0.66009
		1.27331	-0.660427
		1.27362	-0.660764
		1.27393	-0.661101
		1.27424	-0.661439
		1.27455	-0.661776
		1.27486	-0.662113
		1.27518	-0.66245
		1.27549	-0.662787
		1.2758	-0.663125
		1.27611	-0.663462
		1.27642	-0.663799
		1.27673	-0.664136
		1.27704	-0.664474
		1.27735	-0.664811
		1.27766	-0.665148
		1.27797	-0.665485
		1.27828	-0.665823
		1.27859	-0.66616
		1.2789	-0.666497
		1.27921	-0.666834
		1.27952	-0.667171
		1.27983	-0.667509
		1.28014	-0.667846
		1.28045	-0.668183
		1.28076	-0.66852
		1.28107	-0.668858
		1.28138	-0.669195
		1.28169	-0.669532
		1.282	-0.669869
		1.28231	-0.670207
		1.28262	-0.670544
		1.28293	-0.670881
		1.28324	-0.671218
		1.28355	-0.671555
		1.28386	-0.671893
		1.28417	-0.67223
		1.28448	-0.672567
		1.28479	-0.672904
		1.28511	-0.673242
		1.28542	-0.673579
		1.28573	-0.673916
		1.28604	-0.674253
		1.28635	-0.674591
		1.28666	-0.674928
		1.28697	-0.675265
		1.28728	-0.675602
		1.28759	-0.675939
		1.2879	-0.676277
		1.28821	-0.676614
		1.28852	-0.676951
		1.28883	-0.677288
		1.28914	-0.677626
		1.28945	-0.677963
		1.28976	-0.6783
		1.29007	-0.678637
		1.29038	-0.678975
		1.29069	-0.679312
		1.291	-0.679649
		1.29131	-0.679986
		1.29162	-0.680323
		1.29193	-0.680661
		1.29224	-0.680998
		1.29255	-0.681335
		1.29286	-0.681672
		1.29317	-0.68201
		1.29348	-0.682347
		1.29379	-0.682684
		1.2941	-0.683021
		1.29441	-0.683359
		1.29472	-0.683696
		1.29504	-0.684033
		1.29535	-0.68437
		1.29566	-0.684707
		1.29597	-0.685045
		1.29628	-0.685382
		1.29659	-0.685719
		1.2969	-0.686056
		1.29721	-0.686394
		1.29752	-0.686731
		1.29783	-0.687068
		1.29814	-0.687405
		1.29845	-0.687743
		1.29876	-0.68808
		1.29907	-0.688417
		1.29938	-0.688754
		1.29969	-0.689091
		1.3	-0.689429

## Sheet: Figure 3C
energy E / eV	exp. norm. intensity Fe(IV)nitride	energy E / eV	exp. norm. intensity Fe(V)nitride	energy E / eV	exp. norm. intensity Fe(VI)nitride		exp. norm. intensity Fe(VII)nitride
7079.82	0.00654963	7079.82	0.000619655	7079.82	0.0033297	6881.48	0.0940492
7079.83	0.00601223	7079.83	0.00286602	7079.83	0.00315064	6886.48	0.0878633
7079.85	0.0044199	7079.85	0.0055147	7079.85	0.00398255	6891.48	0.0863633
7079.91	0.00258209	7079.91	0.00567331	7079.91	0.00461941	6896.48	0.0863275
7080.01	0.00119524	7080.01	0.00306793	7080.01	0.00564537	6901.48	0.0869583
7080.11	0.00125954	7080.11	-0.00142465	7080.11	0.00552986	6906.48	0.0930294
7080.21	0.00160122	7080.21	-0.00574019	7080.21	0.00449492	6911.48	0.0996913
7080.3	0.000991957	7080.3	-0.00371468	7080.3	0.00234753	6916.48	0.0812226
7080.4	0.00110457	7080.4	-0.00173916	7080.4	0.00113879	6921.48	0.0975147
7080.5	-0.000818983	7080.5	-0.00266753	7080.5	0.0013648	6926.48	0.036024
7080.6	-0.00214986	7080.6	-0.00194828	7080.6	0.00164734	6931.48	0.0580477
7080.7	-0.00203244	7080.7	-0.00250239	7080.7	0.000726957	6936.48	0.0581449
7080.8	-0.00139011	7080.8	-0.00302993	7080.8	-9.84398e-05	6941.48	0.0526911
7080.9	-0.000764343	7080.9	-0.0020645	7080.9	-0.000623564	6946.48	0.0522137
7081	-0.00085613	7081	-0.00145059	7081	0.000624843	6951.48	0.0333558
7081.1	-0.00070093	7081.1	-0.00201605	7081.1	0.000999533	6956.48	0.0316085
7081.21	-6.60786e-06	7081.21	-0.00638088	7081.21	0.00251702	6961.48	0.0158519
7081.31	0.000174535	7081.31	-0.00555927	7081.31	0.000921339	6966.48	0.00720465
7081.41	-3.20633e-05	7081.41	-0.00493526	7081.41	-0.000578456	6971.48	0.0219859
7081.5	-0.000184785	7081.5	-0.00504421	7081.5	-0.000779214	6976.48	0.0316008
7081.6	-0.000216212	7081.6	-0.00542066	7081.6	-0.000977535	6981.48	0.0332192
7081.69	-0.000433207	7081.69	-0.00376185	7081.69	-0.00179269	6986.48	0.0335841
7081.79	0.000448809	7081.79	-0.00324229	7081.79	-0.000656835	6991.48	0.0293641
7081.89	0.00108181	7081.89	-0.00361638	7081.89	-0.000976669	6996.48	0.0239283
7081.98	-0.000361071	7081.98	-0.00385205	7081.98	0.000535313	7001.48	0.0317786
7082.09	-0.00110577	7082.09	-0.00301465	7082.09	-0.000521644	7006.48	0.028665
7082.19	-0.00109398	7082.19	-0.00315551	7082.19	0.000215298	7011.48	0.0266004
7082.28	-0.00085464	7082.28	-0.00407144	7082.28	-0.0017618	7016.48	0.0233921
7082.38	-0.000700656	7082.38	-0.00393187	7082.38	-0.00249123	7021.48	0.0278397
7082.48	0.000464291	7082.48	-0.00373256	7082.48	-0.00152571	7026.48	0.018886
7082.59	0.00113724	7082.59	-0.0049166	7082.59	-6.90243e-05	7031.48	0.0242946
7082.69	-0.000787102	7082.69	-0.00471238	7082.69	-4.79871e-05	7036.48	0.0251286
7082.79	-0.000821781	7082.79	-0.00401266	7082.79	0.000427481	7041.48	0.0301711
7082.9	0.000379852	7082.9	-0.00207384	7082.9	-0.00166505	7046.48	0.0218747
7083	0.000811479	7083	-0.000313339	7083	-0.00137009	7051.48	0.016489
7083.11	0.00111968	7083.11	0.000754403	7083.11	-0.00103778	7056.48	0.014751
7083.21	-4.35916e-05	7083.21	-0.000589765	7083.21	0.000106272	7061.48	0.0138819
7083.31	-0.000966321	7083.31	-0.00191057	7083.31	9.16266e-07	7066.48	0.0178405
7083.41	-0.00176763	7083.41	-0.00291933	7083.41	-0.000625564	7071.48	-0.00147909
7083.51	-0.000772984	7083.51	-0.00369774	7083.51	-0.0015515	7076.48	0.00111175
7083.61	0.000191047	7083.61	-0.00388483	7083.61	-0.00417069	7081.48	-0.000827665
7083.71	-0.00122022	7083.71	-0.00561554	7083.71	-0.00373506	7086.48	0.00368438
7083.8	-0.0019382	7083.8	-0.00753773	7083.8	-0.00327029	7091.48	0.00318786
7083.91	-0.00261646	7083.91	-0.00885681	7083.91	-0.00321682	7096.48	0.00872121
7084.01	-0.00243619	7084.01	-0.00884426	7084.01	-0.00246835	7096.68	0.0058557
7084.11	-0.001499	7084.11	-0.00436003	7084.11	4.98479e-05	7096.88	0.00560208
7084.21	-0.00101561	7084.21	-0.00321503	7084.21	0.000588814	7097.08	-0.000409028
7084.31	-0.000749004	7084.31	-0.00141541	7084.31	0.000722647	7097.28	0.00425014
7084.41	-0.000990733	7084.41	-0.00229713	7084.41	0.000932308	7097.48	-0.00165111
7084.51	-0.0002568	7084.51	-0.00419597	7084.51	0.00018468	7097.68	0.00226187
7084.62	-2.02853e-05	7084.62	-0.0048252	7084.62	-0.000331873	7097.88	0.00442058
7084.72	0.000332136	7084.72	-0.00706204	7084.72	0.000348106	7098.08	0.00614599
7084.83	0.000294604	7084.83	-0.00445551	7084.83	0.000486202	7098.28	0.000564715
7084.93	-0.000556598	7084.93	-0.00361043	7084.93	0.000589833	7098.48	0.00404571
7085.03	0.000986878	7085.03	-0.00388012	7085.03	0.000624961	7098.68	0.00594678
7085.13	0.000183192	7085.13	-0.00182198	7085.13	0.00116202	7098.88	0.00114058
7085.23	-0.000362563	7085.23	-0.00203341	7085.23	0.00143496	7099.08	0.00310391
7085.33	-0.00101787	7085.33	-0.00184651	7085.33	0.000441497	7099.28	0.0101306
7085.43	-0.00206098	7085.43	-0.000528801	7085.43	0.000584376	7099.48	0.00122586
7085.53	-0.000137406	7085.53	0.000231978	7085.53	4.22295e-05	7099.68	-0.00278246
7085.62	-0.000610659	7085.62	-0.00196813	7085.62	0.000439343	7099.88	0.00107528
7085.72	-0.000949831	7085.72	-0.00455335	7085.72	0.00111968	7100.08	-0.000813341
7085.82	-0.00100275	7085.82	-0.0019584	7085.82	0.000812262	7100.28	0.00202835
7085.91	-0.00205331	7085.91	-0.000531909	7085.91	0.00112487	7100.48	0.00339322
7086.01	-0.000966536	7086.01	-0.00108615	7086.01	0.00180027	7100.68	-0.00182044
7086.11	-0.00176254	7086.11	-0.0003455	7086.11	0.00105275	7100.88	0.000974578
7086.21	-0.00129723	7086.21	-0.00265502	7086.21	0.00201928	7101.08	0.00091884
7086.31	-0.00143025	7086.31	-0.00576358	7086.31	0.00164249	7101.28	-0.0005505
7086.41	-0.00297274	7086.41	-0.00491474	7086.41	-0.000259685	7101.48	-4.68516e-05
7086.51	-0.00303658	7086.51	-0.00186351	7086.51	-0.0028876	7101.68	-0.000142211
7086.62	-0.0017652	7086.62	-0.000650276	7086.62	-0.002922	7101.88	0.00381035
7086.72	-0.00117051	7086.72	6.79204e-05	7086.72	-0.00154869	7102.08	0.000931037
7086.82	-0.00131657	7086.82	0.00267353	7086.82	0.000575238	7102.28	-0.000575759
7086.92	-0.00111341	7086.92	0.0013045	7086.92	0.0028835	7102.48	-0.000309854
7087.02	-0.00086814	7087.02	-0.00179094	7087.02	0.00347437	7102.68	0.00262979
7087.12	-0.00114005	7087.12	-0.00210306	7087.12	0.000902259	7102.88	-0.00277278
7087.22	-0.00125237	7087.22	-0.000457923	7087.22	-0.00172598	7103.08	-0.00411963
7087.32	-0.000835984	7087.32	0.000312464	7087.32	-0.00251081	7103.28	-0.00202754
7087.42	0.00053352	7087.42	0.00183179	7087.42	-0.000448614	7103.48	-0.00488762
7087.51	0.000408865	7087.51	0.0028879	7087.51	-0.000853302	7103.68	-0.00553833
7087.61	0.000612744	7087.61	0.000939778	7087.61	0.000249459	7103.88	-0.00408748
7087.71	0.000216922	7087.71	-0.00341304	7087.71	9.85656e-05	7104.08	-0.00846144
7087.81	-0.001106	7087.81	-0.00409328	7087.81	-0.000670869	7104.28	-0.00314631
7087.91	-0.000913694	7087.91	-0.00547946	7087.91	-0.00189917	7104.48	-0.00141002
7088.01	-0.000223877	7088.01	-0.00561703	7088.01	-0.00159959	7104.68	-0.00118182
7088.11	0.00108765	7088.11	-0.00803813	7088.11	-0.00214454	7104.88	-0.00125629
7088.21	0.001286	7088.21	-0.00556888	7088.21	-0.00130199	7105.08	-0.00208881
7088.31	0.00082213	7088.31	-0.00153419	7088.31	-0.00190007	7105.28	-0.00188918
7088.41	-0.00117816	7088.41	-0.00100524	7088.41	-0.000886158	7105.48	-0.00274668
7088.52	-0.0029858	7088.52	-0.000495392	7088.52	-0.000551212	7105.68	-0.00115391
7088.63	-0.00365574	7088.63	4.48425e-06	7088.63	-0.00102773	7105.88	-0.00129561
7088.73	-0.00309967	7088.73	-0.000927587	7088.73	-0.0011992	7106.08	0.000162613
7088.84	-0.00275131	7088.84	-0.000976879	7088.84	-0.0011806	7106.28	-0.000207917
7088.94	-0.000688884	7088.94	-0.00251649	7088.94	-0.00263208	7106.48	0.00108091
7089.04	0.00051213	7089.04	-0.00156732	7089.04	-0.000679006	7106.68	0.00468878
7089.15	0.000697953	7089.15	-0.00419546	7089.15	0.000326952	7106.88	0.00887965
7089.25	0.000592029	7089.25	-0.00408726	7089.25	0.00165679	7107.08	0.0075972
7089.35	0.000753394	7089.35	-0.00100168	7089.35	0.00128081	7107.28	0.00816212
7089.45	0.000158162	7089.45	-0.000811354	7089.45	7.82829e-06	7107.48	0.0110027
7089.54	-0.000803531	7089.54	-0.0026776	7089.54	-0.000812545	7107.68	0.016057
7089.64	-0.000723311	7089.64	-0.00394008	7089.64	-0.00235851	7107.88	0.0127274
7089.74	-0.00145807	7089.74	-0.00333707	7089.74	-0.00219094	7108.08	0.0162299
7089.85	-0.00139794	7089.85	-0.000509232	7089.85	-0.00104079	7108.28	0.0164398
7089.95	-0.000533548	7089.95	0.00116967	7089.95	-0.0015756	7108.48	0.018162
7090.05	0.000648187	7090.05	0.000618511	7090.05	-0.000841368	7108.68	0.0182029
7090.15	0.000123469	7090.15	-0.00205165	7090.15	0.00131381	7108.88	0.0241947
7090.24	0.000375364	7090.24	-0.00557839	7090.24	0.00220056	7109.08	0.0260577
7090.35	-0.00122744	7090.35	-0.00624633	7090.35	0.00203881	7109.28	0.021455
7090.45	-0.0011008	7090.45	-0.00296865	7090.45	0.000690611	7109.48	0.0278074
7090.56	-0.00231066	7090.56	0.000437535	7090.56	-3.11004e-05	7109.68	0.0299021
7090.66	-0.00358728	7090.66	0.00141176	7090.66	-0.000728515	7109.88	0.0305534
7090.76	-0.00399289	7090.76	-0.000460673	7090.76	0.000988956	7110.08	0.0316225
7090.86	-0.00306177	7090.86	-0.00374404	7090.86	0.00187752	7110.28	0.0354984
7090.96	-0.00115765	7090.96	-0.00517444	7090.96	0.00293249	7110.48	0.038084
7091.06	0.00151561	7091.06	-0.00287691	7091.06	0.00217022	7110.68	0.0414946
7091.17	0.00262163	7091.17	-0.000707219	7091.17	0.00144214	7110.88	0.0457205
7091.26	0.00317678	7091.26	0.000575485	7091.26	0.000879663	7111.08	0.0474111
7091.36	0.000384621	7091.36	-0.000182179	7091.36	0.000469177	7111.28	0.0502506
7091.45	-0.00135033	7091.45	-0.0013395	7091.45	0.000387747	7111.48	0.0553893
7091.55	-0.0018348	7091.55	-0.000917733	7091.55	0.000231151	7111.68	0.0577279
7091.65	-0.00227304	7091.65	0.00231431	7091.65	-0.000570463	7111.88	0.0662086
7091.74	-0.00148881	7091.74	0.00536477	7091.74	-0.00118592	7112.08	0.069527
7091.85	-6.74061e-05	7091.85	0.00435965	7091.85	-0.00123075	7112.28	0.0799301
7091.95	0.00144826	7091.95	7.11227e-05	7091.95	-0.000753062	7112.48	0.0965233
7092.05	0.00264531	7092.05	-0.00110386	7092.05	0.000385357	7112.68	0.102426
7092.14	0.00229535	7092.14	-0.00237325	7092.14	0.000369191	7112.88	0.0991546
7092.24	0.00218581	7092.24	-0.000121435	7092.24	0.00132975	7113.08	0.100642
7092.34	0.00109326	7092.34	0.001966	7092.34	-0.000612178	7113.28	0.102034
7092.45	-5.62856e-05	7092.45	0.00357502	7092.45	-0.00115369	7113.48	0.121718
7092.55	-0.00119603	7092.55	0.00259851	7092.55	-0.00185764	7113.68	0.16906
7092.65	-0.000503011	7092.65	-0.00143682	7092.65	-0.000526661	7113.88	0.261742
7092.75	-9.9847e-05	7092.75	-0.00112575	7092.75	-8.86008e-05	7114.08	0.401094
7092.86	0.000388433	7092.86	-0.000887657	7092.86	0.00230139	7114.28	0.575971
7092.96	0.00100847	7092.96	-0.000505236	7092.96	0.00186643	7114.48	0.763357
7093.06	0.00139694	7093.06	0.0013757	7093.06	0.00103459	7114.68	0.923476
7093.16	0.00113407	7093.16	0.00094853	7093.16	0.000354366	7114.88	1.03217
7093.26	0.000885221	7093.26	0.000544778	7093.26	0.000490662	7115.08	1.0541
7093.36	0.000640784	7093.36	-0.00205122	7093.36	7.77702e-05	7115.28	0.979901
7093.45	0.00121075	7093.45	-0.00435612	7093.45	0.00075401	7115.48	0.855594
7093.55	0.00217084	7093.55	0.000102106	7093.55	0.00133248	7115.68	0.711427
7093.65	0.00278952	7093.65	0.00135511	7093.65	0.00147709	7115.88	0.561845
7093.75	0.002052	7093.75	0.0044518	7093.75	0.000429425	7116.08	0.440623
7093.86	0.000681212	7093.86	0.00492292	7093.86	0.00109783	7116.28	0.34646
7093.96	7.00962e-05	7093.96	0.00224998	7093.96	0.000601834	7116.48	0.277739
7094.06	0.00105835	7094.06	-1.01064e-06	7094.06	-0.000586734	7116.68	0.227195
7094.16	0.00149636	7094.16	-0.00198055	7094.16	-0.00028475	7116.88	0.194155
7094.26	0.0018104	7094.26	-0.0022172	7094.26	-0.000886111	7117.08	0.183909
7094.37	0.00193176	7094.37	0.00167357	7094.37	-0.000852868	7117.28	0.172688
7094.47	0.00108346	7094.47	0.000492693	7094.47	-0.00125107	7117.48	0.171641
7094.58	0.00030656	7094.58	0.00122557	7094.58	-0.00198573	7117.68	0.171527
7094.69	0.000601884	7094.69	0.000379872	7094.69	-0.00145667	7117.88	0.173101
7094.79	9.1192e-05	7094.79	0.000431709	7094.79	-0.0011913	7118.08	0.167957
7094.89	-8.1436e-05	7094.89	0.000641967	7094.89	0.000747302	7118.28	0.16249
7095	0.000209198	7095	-0.000520155	7095	0.000951835	7118.48	0.160045
7095.1	0.000806083	7095.1	-0.000324156	7095.1	0.000580699	7118.68	0.151077
7095.2	0.00119887	7095.2	-0.00213304	7095.2	0.000105622	7118.88	0.139074
7095.3	0.00010881	7095.3	-0.00342107	7095.3	-0.00137827	7119.08	0.135684
7095.4	0.000195834	7095.4	-0.00207852	7095.4	-0.00251396	7119.28	0.130784
7095.49	0.000502544	7095.49	-0.00355253	7095.49	-0.00156937	7119.48	0.13142
7095.59	0.000238807	7095.59	-0.00333781	7095.59	-0.00148449	7119.68	0.130158
7095.69	0.000675141	7095.69	-0.00214469	7095.69	-0.000951587	7119.88	0.136169
7095.8	-0.000153423	7095.8	-0.00148679	7095.8	-0.000431023	7120.08	0.139763
7095.9	-0.00106261	7095.9	-0.000746395	7095.9	0.00194578	7120.28	0.14762
7095.99	-0.00131035	7095.99	-0.000835537	7095.99	0.0021037	7120.48	0.150734
7096.09	-0.00212798	7096.09	0.000548196	7096.09	0.0032375	7120.68	0.162304
7096.19	-0.00108725	7096.19	0.00105897	7096.19	0.00430703	7120.88	0.168471
7096.3	-0.00109254	7096.3	0.00133332	7096.3	0.00417218	7121.08	0.179644
7096.4	-0.000584257	7096.4	0.00261043	7096.4	0.0033941	7121.28	0.188144
7096.5	0.000512148	7096.5	-0.000191996	7096.5	0.00191306	7121.48	0.200937
7096.61	0.000764273	7096.61	-0.0030854	7096.61	0.000386892	7121.68	0.207266
7096.71	0.000915772	7096.71	-0.00170975	7096.71	-0.000499926	7121.88	0.217784
7096.81	0.0017577	7096.81	-2.98085e-05	7096.81	-0.000215076	7122.08	0.224709
7096.91	0.00176254	7096.91	0.00386806	7096.91	0.00183173	7122.28	0.22879
7097.01	0.0025453	7097.01	0.00397777	7097.01	0.00185843	7122.48	0.235064
7097.11	0.00313105	7097.11	0.000766417	7097.11	0.0020419	7122.68	0.237263
7097.2	0.00271919	7097.2	-0.00165612	7097.2	0.00067328	7122.88	0.240601
7097.3	0.00441969	7097.3	-0.00443681	7097.3	-0.0016867	7123.08	0.248165
7097.4	0.00399554	7097.4	-0.00193026	7097.4	-0.00223394	7123.28	0.245005
7097.49	0.00368327	7097.49	0.00219751	7097.49	-0.00229555	7123.48	0.253926
7097.59	0.00254484	7097.59	0.00541636	7097.59	-0.00265375	7123.68	0.2614
7097.69	-7.89161e-05	7097.69	0.00679603	7097.69	-0.00195533	7123.88	0.26389
7097.79	-0.000600113	7097.79	0.00505842	7097.79	-0.00138018	7124.08	0.268408
7097.89	-0.00205004	7097.89	0.0037687	7097.89	0.000567731	7124.28	0.278328
7097.99	-0.00149456	7097.99	0.000129401	7097.99	0.000589017	7124.48	0.291114
7098.09	0.000608765	7098.09	-0.00242843	7098.09	0.000262641	7124.68	0.307946
7098.18	0.00120982	7098.18	-0.00276495	7098.18	-0.00125201	7124.88	0.327576
7098.29	0.00182529	7098.29	-0.0022355	7098.29	-0.00301104	7125.08	0.349477
7098.39	0.00134465	7098.39	-0.00170302	7098.39	-0.00267151	7125.28	0.370358
7098.49	-0.000217781	7098.49	-0.00055178	7098.49	-0.000347929	7125.48	0.387957
7098.6	-8.74935e-05	7098.6	0.00045725	7098.6	0.00129137	7125.68	0.415062
7098.7	-0.000181669	7098.7	0.00110929	7098.7	0.00249923	7125.88	0.437064
7098.8	0.0014173	7098.8	0.00137407	7098.8	0.00226691	7126.08	0.461394
7098.9	0.00244936	7098.9	0.0010181	7098.9	0.00229875	7126.28	0.475945
7099.01	0.00190517	7099.01	0.000139547	7099.01	0.00247544	7126.48	0.498584
7099.1	0.000589579	7099.1	-0.00183563	7099.1	0.00128583	7126.68	0.527638
7099.2	0.00102769	7099.2	-0.00427534	7099.2	-0.000470101	7126.88	0.54624
7099.3	0.000298949	7099.3	-0.00480323	7099.3	-0.00299895	7127.08	0.573147
7099.39	9.91513e-05	7099.39	-0.00523307	7099.39	-0.00511505	7127.28	0.607143
7099.5	-0.000242844	7099.5	-0.00281581	7099.5	-0.00363427	7127.48	0.633825
7099.6	-0.000403615	7099.6	-0.002918	7099.6	-0.00136561	7127.68	0.666758
7099.7	-0.000776154	7099.7	-0.00142476	7099.7	0.000481447	7127.88	0.6914
7099.8	-0.000296704	7099.8	-0.00160484	7099.8	0.000367142	7128.08	0.718298
7099.9	-0.000118349	7099.9	-0.00392878	7099.9	-0.00175278	7128.28	0.756688
7100	0.000602115	7100	-0.00280895	7100	-0.0025731	7128.48	0.780856
7100.1	0.000114839	7100.1	-0.00250807	7100.1	-0.00397318	7128.68	0.804338
7100.2	0.00137031	7100.2	-0.00227735	7100.2	-0.00238673	7128.88	0.835981
7100.31	0.00123134	7100.31	-0.00165266	7100.31	-1.50916e-05	7129.08	0.867365
7100.42	0.000554058	7100.42	-0.00106476	7100.42	0.00102415	7129.28	0.887932
7100.52	0.00033553	7100.52	0.00122192	7100.52	0.00162179	7129.48	0.897627
7100.62	0.000881527	7100.62	0.0012559	7100.62	0.000331922	7129.68	0.921234
7100.72	0.000793921	7100.72	0.000194042	7100.72	0.000538556	7129.88	0.94359
7100.83	0.000467868	7100.83	0.00145568	7100.83	-0.00116293	7130.08	0.959636
7100.93	1.37669e-05	7100.93	0.0012364	7100.93	-0.000361461	7130.28	0.976962
7101.03	-0.000758138	7101.03	0.001887	7101.03	0.000419468	7130.48	0.989012
7101.13	-0.00162902	7101.13	0.00123329	7101.13	-0.000653049	7130.68	0.999877
7101.22	-4.7284e-05	7101.22	2.28241e-05	7101.22	-0.00157946	7130.88	1.0095
7101.32	0.000900991	7101.32	-0.000957556	7101.32	-0.00117156	7131.08	1.01093
7101.42	0.00155131	7101.42	-0.00354695	7101.42	-0.000995056	7131.28	1.02763
7101.52	-0.000433064	7101.52	-0.00319949	7101.52	-0.000349399	7131.48	1.0329
7101.62	-0.00133631	7101.62	0.000553295	7101.62	-0.00123433	7131.68	1.03789
7101.72	-0.00181174	7101.72	-0.00029168	7101.72	-0.000520697	7131.88	1.04582
7101.82	-0.00202545	7101.82	0.000905609	7101.82	-0.000158821	7132.08	1.05226
7101.91	-0.00138389	7101.91	0.000366405	7101.91	0.000785512	7132.28	1.06274
7102.01	-0.000896625	7102.01	0.00201989	7102.01	0.00130831	7132.48	1.06221
7102.11	-0.00146791	7102.11	0.00136305	7102.11	0.002299	7132.68	1.06646
7102.21	-0.000625154	7102.21	0.000314386	7102.21	0.00159087	7132.88	1.06774
7102.32	-0.000847345	7102.32	0.000642593	7102.32	0.000339556	7133.08	1.07273
7102.42	4.02336e-05	7102.42	-0.000860557	7102.42	-0.000867548	7133.28	1.08267
7102.52	-0.000359443	7102.52	-0.0010357	7102.52	-0.00159691	7133.48	1.08208
7102.62	-0.000501295	7102.62	0.0028295	7102.62	-0.001937	7133.68	1.0854
7102.72	-0.00109794	7102.72	0.00172359	7102.72	-0.00204968	7133.88	1.08187
7102.82	-0.0004773	7102.82	0.00221796	7102.82	-0.000297135	7134.08	1.0817
7102.92	-0.000539365	7102.92	-0.000732525	7102.92	0.000397331	7134.28	1.08593
7103.02	-0.00147213	7103.02	3.08304e-05	7103.02	-0.000847195	7134.48	1.0804
7103.12	-0.00200717	7103.12	0.00104545	7103.12	-0.00128527	7134.68	1.07501
7103.21	-0.00105125	7103.21	0.00129934	7103.21	-0.00150016	7134.88	1.06631
7103.31	0.000101651	7103.31	0.00267497	7103.31	-0.000846051	7135.08	1.06277
7103.4	0.000442624	7103.4	0.00228478	7103.4	0.000694843	7135.28	1.05589
7103.5	-0.00059233	7103.5	0.00019588	7103.5	0.00130756	7135.48	1.04199
7103.6	-0.00152261	7103.6	-0.000461881	7103.6	0.00074325	7135.68	1.03515
7103.7	-0.0014557	7103.7	-0.00182087	7103.7	-0.00123317	7135.88	1.02385
7103.8	-0.000461402	7103.8	-0.000800559	7103.8	-0.0017051	7136.08	1.01396
7103.9	0.00174424	7103.9	-0.00136344	7103.9	-0.00183154	7136.28	1.00218
7104	0.00203017	7104	-0.000192102	7104	-0.00183193	7136.48	0.995725
7104.1	0.00102764	7104.1	0.000634029	7104.1	-0.000824568	7136.68	0.984598
7104.2	-0.00141145	7104.2	0.000993078	7104.2	-0.000311783	7136.88	0.973219
7104.31	-0.00138895	7104.31	-0.000675361	7104.31	-0.000590456	7137.08	0.965328
7104.41	-0.00153155	7104.41	-0.000760498	7104.41	-0.000943401	7137.28	0.9525
7104.51	-0.00116602	7104.51	-0.00227718	7104.51	-0.00294125	7137.48	0.939458
7104.61	-0.00218192	7104.61	-0.0012186	7104.61	-0.00330404	7137.68	0.933912
7104.72	-0.00177962	7104.72	-0.00129886	7104.72	-0.00358318	7137.88	0.92331
7104.82	-3.45746e-05	7104.82	-0.000489594	7104.82	-0.00214233	7138.08	0.907509
7104.92	0.000843143	7104.92	0.000520626	7104.92	-0.000320571	7138.28	0.909007
7105.02	0.0024032	7105.02	0.00175214	7105.02	0.000974518	7138.48	0.902822
7105.12	0.00307927	7105.12	0.00227417	7105.12	0.000408402	7138.68	0.896095
7105.22	0.00169708	7105.22	0.0026324	7105.22	-0.00024419	7138.88	0.893638
7105.32	0.00027063	7105.32	0.0019016	7105.32	-0.0016019	7139.08	0.889172
7105.42	-0.00115514	7105.42	0.00260769	7105.42	-0.00208137	7139.28	0.88953
7105.52	-0.000643266	7105.52	0.0010168	7105.52	-0.00251589	7139.48	0.893094
7105.62	-0.000438326	7105.62	-0.00125281	7105.62	-0.00210686	7139.68	0.890824
7105.72	-0.000326746	7105.72	-0.0042085	7105.72	0.000197001	7139.88	0.895124
7105.82	-9.90636e-05	7105.82	-0.00474424	7105.82	0.0018531	7140.08	0.889598
7105.92	-0.00146253	7105.92	-0.00304276	7105.92	0.00350164	7140.28	0.895021
7106.02	-0.00284972	7106.02	-0.00368002	7106.02	0.00345394	7140.48	0.9082
7106.12	-0.00365115	7106.12	-0.00104036	7106.12	0.00246551	7140.68	0.916523
7106.23	-0.0032397	7106.23	0.000578813	7106.23	0.00230148	7140.88	0.917627
7106.34	-0.00213348	7106.34	0.00195426	7106.34	0.00257229	7141.08	0.934041
7106.44	-0.000660344	7106.44	0.000177545	7106.44	0.0028208	7141.23	0.94579
7106.54	0.00053856	7106.54	0.00134446	7106.54	0.00257407	7141.85	0.976081
7106.64	0.00107932	7106.64	0.00236482	7106.64	0.00180511	7142.49	1.01446
7106.74	0.00205955	7106.74	0.000694707	7106.74	0.000811953	7143.15	1.04169
7106.85	0.000803631	7106.85	-0.000440621	7106.85	0.00058951	7143.82	1.08182
7106.95	-0.000407156	7106.95	0.000395965	7106.95	0.00096832	7144.52	1.10983
7107.05	-0.000454862	7107.05	0.000615388	7107.05	0.00156917	7145.23	1.11954
7107.14	-0.00102741	7107.14	3.08927e-05	7107.14	0.00157246	7145.97	1.13204
7107.24	-0.000502664	7107.24	-0.00119753	7107.24	0.00303059	7146.72	1.13651
7107.33	4.32435e-05	7107.33	-0.000680104	7107.33	0.00279462	7147.49	1.12914
7107.43	-0.000435037	7107.43	-0.00256432	7107.43	0.00267749	7148.28	1.12146
7107.53	-0.000664591	7107.53	-0.00303083	7107.53	0.000790931	7149.09	1.09005
7107.63	-0.000926462	7107.63	-0.000854239	7107.63	-0.000614141	7149.92	1.05108
7107.73	-0.00025423	7107.73	0.00186544	7107.73	-0.00187242	7150.77	1.03189
7107.82	-0.00080223	7107.82	0.00316402	7107.82	-0.000275064	7151.64	1.00118
7107.92	-0.0018359	7107.92	0.00327781	7107.92	0.000858298	7152.52	0.972012
7108.02	-0.00188475	7108.02	0.00328986	7108.02	0.00142593	7153.43	0.959097
7108.12	-0.00154386	7108.12	0.00370569	7108.12	0.00165871	7154.35	0.946235
7108.22	0.000545848	7108.22	0.00297529	7108.22	0.00153297	7155.29	0.944428
7108.33	0.00306112	7108.33	0.00100527	7108.33	0.000661154	7156.25	0.947975
7108.43	0.00226718	7108.43	0.000403521	7108.43	0.00249958	7157.24	0.946109
7108.53	0.00104109	7108.53	0.000936592	7108.53	0.00284524	7158.24	0.95885
7108.63	-0.000535268	7108.63	0.0017222	7108.63	0.00225556	7159.26	0.961761
7108.73	-0.000751852	7108.73	0.00176711	7108.73	0.000394404	7160.29	0.979456
7108.83	-0.000209202	7108.83	0.00110405	7108.83	4.73505e-05	7161.35	0.990487
7108.93	0.00156487	7108.93	0.000268702	7108.93	0.0013628	7162.43	1.00533
7109.03	0.00179514	7109.03	-0.00238204	7109.03	0.00155284	7163.52	1.01594
7109.12	0.000520992	7109.12	-0.0016075	7109.12	0.00292692	7164.64	1.03339
7109.22	-0.000474316	7109.22	0.00044581	7109.22	0.00236954	7165.77	1.04127
7109.31	0.000108839	7109.31	0.000828614	7109.31	0.000488058	7166.92	1.04225
7109.41	0.00120481	7109.41	0.00123208	7109.41	0.00231407	7168.09	1.04675
7109.52	0.00238915	7109.52	0.00103411	7109.52	0.00319626	7169.28	1.0441
7109.62	0.00296351	7109.62	0.000729142	7109.62	0.004237	7170.49	1.04183
7109.72	0.00236307	7109.72	0.000937172	7109.72	0.00292178	7171.72	1.03997
7109.81	-0.00020109	7109.81	0.00278321	7109.81	0.00215417	7172.97	1.02795
7109.91	-0.000337689	7109.91	0.00547236	7109.91	0.00180097	7174.24	1.01967
7110.01	0.000818581	7110.01	0.00771397	7110.01	0.000792457	7175.52	1.00298
7110.11	0.00266225	7110.11	0.00827127	7110.11	0.000896187	7176.83	0.990785
7110.22	0.00406168	7110.22	0.00996048	7110.22	0.00110705	7178.15	0.98988
7110.33	0.00557818	7110.33	0.0115158	7110.33	0.000479341	7179.5	0.996283
7110.43	0.00691498	7110.43	0.0142251	7110.43	0.00104706	7180.86	0.993894
7110.53	0.00833643	7110.53	0.0178255	7110.53	0.00328611	7182.24	0.986048
7110.63	0.00914077	7110.63	0.0205859	7110.63	0.00489098	7183.64	0.977706
7110.74	0.010053	7110.74	0.0237005	7110.74	0.00507801	7185.06	0.980154
7110.84	0.00972002	7110.84	0.0275089	7110.84	0.0055162	7186.5	0.984193
7110.94	0.01137	7110.94	0.0333289	7110.94	0.00559934	7187.95	0.990941
7111.04	0.0143186	7111.04	0.0425793	7111.04	0.00643409	7189.43	0.993515
7111.14	0.0199251	7111.14	0.0537591	7111.14	0.0086998	7190.93	1.00056
7111.24	0.0251348	7111.24	0.0674593	7111.24	0.0108272	7192.44	1.01295
7111.34	0.0314649	7111.34	0.0798708	7111.34	0.0124562	7193.97	1.01566
7111.44	0.035815	7111.44	0.0953766	7111.44	0.0133325	7195.53	1.02916
7111.54	0.0434668	7111.54	0.115539	7111.54	0.0164265	7197.1	1.03714
7111.64	0.0513391	7111.64	0.134622	7111.64	0.0195418	7198.69	1.04677
7111.74	0.0621614	7111.74	0.15366	7111.74	0.0228525	7200.3	1.05237
7111.84	0.0750513	7111.84	0.165671	7111.84	0.0248659	7201.93	1.04972
7111.94	0.0915118	7111.94	0.170529	7111.94	0.0257061	7203.57	1.05241
7112.04	0.113329	7112.04	0.16982	7112.04	0.0270508	7205.24	1.04533
7112.14	0.142404	7112.14	0.165154	7112.14	0.0302303	7206.93	1.04498
7112.25	0.176186	7112.25	0.162968	7112.25	0.0371643	7208.63	1.03859
7112.35	0.216276	7112.35	0.159729	7112.35	0.0438523	7210.36	1.03197
7112.45	0.265313	7112.45	0.156654	7112.45	0.0501837	7212.1	1.03068
7112.55	0.323241	7112.55	0.155239	7112.55	0.0543465	7213.86	1.02818
7112.65	0.392166	7112.65	0.157534	7112.65	0.0614981	7215.64	1.02604
7112.76	0.467762	7112.76	0.168879	7112.76	0.0713405	7217.44	1.01013
7112.85	0.551209	7112.85	0.178605	7112.85	0.0847152	7219.26	1.00267
7112.95	0.633215	7112.95	0.194373	7112.95	0.0976904	7221.1	0.993995
7113.05	0.707457	7113.05	0.215427	7113.05	0.111949	7222.96	0.990318
7113.14	0.773668	7113.14	0.239445	7113.14	0.123817	7224.83	0.986471
7113.24	0.82556	7113.24	0.267605	7113.24	0.137753	7226.73	0.980785
7113.33	0.852099	7113.33	0.30524	7113.33	0.154265	7228.65	0.97573
7113.43	0.851383	7113.43	0.345578	7113.43	0.173779	7230.58	0.968814
7113.53	0.826473	7113.53	0.388334	7113.53	0.198136	7232.53	0.963368
7113.63	0.78328	7113.63	0.426616	7113.63	0.228906	7234.5	0.960321
7113.73	0.720199	7113.73	0.478425	7113.73	0.26811	7236.49	0.95299
7113.82	0.652074	7113.82	0.530034	7113.82	0.320829	7238.5	0.950177
7113.92	0.582379	7113.92	0.57734	7113.92	0.377729	7240.53	0.948447
7114.02	0.511572	7114.02	0.618464	7114.02	0.44019	7242.58	0.945883
7114.13	0.448461	7114.13	0.647935	7114.13	0.497305	7244.65	0.949797
7114.23	0.396316	7114.23	0.6615	7114.23	0.553151	7246.73	0.937175
7114.33	0.348277	7114.33	0.663683	7114.33	0.611091	7248.84	0.933258
7114.43	0.304251	7114.43	0.651577	7114.43	0.665777	7250.96	0.932592
7114.53	0.265719	7114.53	0.634722	7114.53	0.708338	7253.1	0.9347
7114.63	0.234036	7114.63	0.594601	7114.63	0.730211	7255.27	0.936706
7114.73	0.20708	7114.73	0.548256	7114.73	0.726299	7257.45	0.94808
7114.83	0.187497	7114.83	0.498605	7114.83	0.699354	7261.87	0.973555
7114.93	0.170168	7114.93	0.447158	7114.93	0.657946	7264.11	0.999423
7115.03	0.152381	7115.03	0.397251	7115.03	0.610634	7266.36	0.990748
7115.12	0.137048	7115.12	0.347751	7115.12	0.557051	7268.64	0.990787
7115.22	0.128741	7115.22	0.304251	7115.22	0.503304	7270.94	0.992174
7115.32	0.118697	7115.32	0.268015	7115.32	0.449806	7273.25	0.988624
7115.42	0.111978	7115.42	0.235421	7115.42	0.396079	7275.58	0.989611
7115.52	0.104922	7115.52	0.209406	7115.52	0.344603	7277.94	0.994843
7115.62	0.0984499	7115.62	0.184131	7115.62	0.298766	7280.31	0.9993
7115.72	0.0939238	7115.72	0.164872	7115.72	0.259755	7282.7	1.0021
7115.81	0.0915626	7115.81	0.146226	7115.81	0.22571	7285.11	1.01531
7115.91	0.0875899	7115.91	0.132415	7115.91	0.201929	7287.54	1.01437
7116.02	0.0847622	7116.02	0.12392	7116.02	0.183066	7289.99	1.01053
7116.12	0.0814257	7116.12	0.121657	7116.12	0.163395	7292.45	1.00869
7116.23	0.081436	7116.23	0.120539	7116.23	0.149385	7294.94	1.00962
7116.33	0.0811935	7116.33	0.121885	7116.33	0.13728	7297.44	1.01403
7116.44	0.0799091	7116.44	0.124148	7116.44	0.124326	7299.97	1.01057
7116.54	0.0791487	7116.54	0.124403	7116.54	0.116164	7302.51	1.00613
7116.64	0.0792442	7116.64	0.11789	7116.64	0.110419	7305.07	1.00614
7116.74	0.0823317	7116.74	0.114371	7116.74	0.104111	7307.65	1.00977
7116.84	0.0864355	7116.84	0.112214	7116.84	0.0988657	7310.26	1.01071
7116.94	0.0899674	7116.94	0.108321	7116.94	0.0954839	7312.87	0.995412
7117.04	0.0928792	7117.04	0.105221	7117.04	0.0967228	7315.51	0.990098
7117.14	0.0947532	7117.14	0.102087	7117.14	0.0983009	7318.17	0.980175
7117.24	0.0967101	7117.24	0.101014	7117.24	0.104943	7320.85	0.973589
7117.33	0.102297	7117.33	0.0981688	7117.33	0.109959	7323.54	0.978578
7117.43	0.106918	7117.43	0.0974939	7117.43	0.111538	7326.26	0.980969
7117.54	0.110896	7117.54	0.0965587	7117.54	0.110938	7328.99	0.975499
7117.63	0.115328	7117.63	0.093176	7117.63	0.114087	7331.74	0.965233
7117.73	0.119082	7117.73	0.0914249	7117.73	0.117208	7334.52	0.957912
7117.83	0.125213	7117.83	0.08926	7117.83	0.120853	7337.31	0.957519
7117.93	0.130084	7117.93	0.0885412	7117.93	0.121594	7340.12	0.955686
7118.04	0.134035	7118.04	0.0868866	7118.04	0.12246	7342.94	0.947729
7118.14	0.139428	7118.14	0.085436	7118.14	0.121763	7345.79	0.937593
7118.24	0.14382	7118.24	0.0865788	7118.24	0.117806	7348.66	0.932804
7118.34	0.149237	7118.34	0.0862902	7118.34	0.115906	7351.55	0.9315
7118.44	0.15208	7118.44	0.0884307	7118.44	0.115018	7354.45	0.935952
7118.54	0.155201	7118.54	0.0908282	7118.54	0.110803	7357.38	0.935454
7118.64	0.156687	7118.64	0.0931995	7118.64	0.110605	7360.32	0.937861
7118.74	0.157203	7118.74	0.0959642	7118.74	0.111922	7363.28	0.938133
7118.84	0.160856	7118.84	0.100592	7118.84	0.112578	7366.26	0.938919
7118.93	0.167485	7118.93	0.107729	7118.93	0.110959	7369.26	0.939464
7119.03	0.174468	7119.03	0.111577	7119.03	0.108878	7372.28	0.942976
7119.12	0.182015	7119.12	0.11642	7119.12	0.109825	7375.32	0.937399
7119.22	0.188212	7119.22	0.122666	7119.22	0.109445	7378.38	0.941801
7119.32	0.193116	7119.32	0.130817	7119.32	0.111346	7381.45	0.943425
7119.42	0.196036	7119.42	0.13505	7119.42	0.116394	7384.55	0.945451
7119.52	0.200853	7119.52	0.142302	7119.52	0.121084	7387.66	0.946071
7119.61	0.206178	7119.61	0.152	7119.61	0.125228	7390.8	0.943865
7119.71	0.213204	7119.71	0.15939	7119.71	0.130951	7393.95	0.945718
7119.81	0.221096	7119.81	0.166793	7119.81	0.137993	7397.12	0.95423
7119.91	0.226461	7119.91	0.174706	7119.91	0.145998	7400.31	0.967495
7120.01	0.230397	7120.01	0.177556	7120.01	0.150858	7403.52	0.969949
7120.11	0.235146	7120.11	0.18062	7120.11	0.157712	7406.75	0.973077
7120.22	0.243073	7120.22	0.191475	7120.22	0.164901	7410	0.978398
7120.32	0.251561	7120.32	0.207033	7120.32	0.172903	7413.27	0.965024
7120.42	0.262093	7120.42	0.216615	7120.42	0.177926	7416.55	0.952448
7120.52	0.270562	7120.52	0.224313	7120.52	0.1826	7419.86	0.963508
7120.62	0.279625	7120.62	0.228601	7120.62	0.188053	7423.18	0.961106
7120.72	0.286012	7120.72	0.238683	7120.72	0.195178	7426.53	0.952565
7120.82	0.293317	7120.82	0.24906	7120.82	0.203948	7429.89	0.946866
7120.92	0.302395	7120.92	0.265332	7120.92	0.210666	7433.27	0.947875
7121.01	0.309014	7121.01	0.273484	7121.01	0.214641	7436.67	0.954438
7121.11	0.316301	7121.11	0.27786	7121.11	0.215365	7440.09	0.95076
7121.21	0.322815	7121.21	0.278947	7121.21	0.215402	7443.53	0.950418
7121.31	0.327936	7121.31	0.278665	7121.31	0.221043	7446.99	0.94664
7121.41	0.334465	7121.41	0.280264	7121.41	0.228542	7450.46	0.944469
7121.51	0.340987	7121.51	0.288559	7121.51	0.235095	7453.96	0.943067
7121.61	0.349963	7121.61	0.299068	7121.61	0.238901	7457.47	0.95094
7121.71	0.363561	7121.71	0.30981	7121.71	0.23871	7461.01	0.948815
7121.81	0.375163	7121.81	0.320952	7121.81	0.241364	7464.56	0.943894
7121.92	0.385115	7121.92	0.335916	7121.92	0.24525	7468.13	0.947768
7122.02	0.393196	7122.02	0.342259	7122.02	0.249016	7471.72	0.944845
7122.13	0.403951	7122.13	0.349585	7122.13	0.249274	7475.33	0.94772
7122.23	0.413446	7122.23	0.353126	7122.23	0.251564	7478.96	0.955051
7122.33	0.420571	7122.33	0.356797	7122.33	0.253237	7482.61	0.956404
7122.43	0.428682	7122.43	0.362298	7122.43	0.258031	7486.28	0.953983
7122.54	0.440127	7122.54	0.370494	7122.54	0.263635	7489.96	0.955315
7122.64	0.447448	7122.64	0.383814	7122.64	0.271737	7493.67	0.957787
7122.74	0.460652	7122.74	0.39302	7122.74	0.274514	7497.39	0.955806
7122.84	0.480272	7122.84	0.395352	7122.84	0.275059	7501.14	0.951339
7122.94	0.493499	7122.94	0.403506	7122.94	0.276403	7504.9	0.94987
7123.03	0.50396	7123.03	0.413195	7123.03	0.281667	7508.68	0.95133
7123.13	0.513997	7123.13	0.424817	7123.13	0.285524	7512.48	0.940994
7123.23	0.52699	7123.23	0.437716	7123.23	0.291342	7516.3	0.941568
7123.33	0.539114	7123.33	0.446643	7123.33	0.293854	7520.14	0.942868
7123.43	0.550667	7123.43	0.451411	7123.43	0.298416	7524	0.936491
7123.53	0.564132	7123.53	0.456153	7123.53	0.301738	7527.87	0.935984
7123.62	0.571169	7123.62	0.462979	7123.62	0.307973	7531.77	0.94173
7123.72	0.57937	7123.72	0.473214	7123.72	0.317831	7535.68	0.940207
7123.82	0.592904	7123.82	0.477374	7123.82	0.327129	7539.62	0.935935
7123.92	0.613301	7123.92	0.494325	7123.92	0.336483	7543.57	0.922868
7124.02	0.630582	7124.02	0.505232	7124.02	0.346641	7547.54	0.923141
7124.12	0.643687	7124.12	0.515235	7124.12	0.353818	7551.53	0.928659
7124.23	0.652319	7124.23	0.523707	7124.23	0.363431	7555.54	0.939225
7124.32	0.658768	7124.32	0.528414	7124.32	0.373623	7559.57	0.942483
7124.42	0.669079	7124.42	0.535575	7124.42	0.382737	7563.62	0.937852
7124.53	0.681747	7124.53	0.544873	7124.53	0.390742	7567.69	0.929431
7124.62	0.695834	7124.62	0.560231	7124.62	0.397395	7571.77	0.935318
7124.73	0.707254	7124.73	0.571066	7124.73	0.404453	7575.88	0.941649
7124.82	0.715738	7124.82	0.579593	7124.82	0.411539	7580	0.94644
7124.92	0.729549	7124.92	0.594419	7124.92	0.423954	7584.15	0.946599
7125.01	0.743293	7125.01	0.60432	7125.01	0.438766	7588.31	0.943686
7125.11	0.749002	7125.11	0.613361	7125.11	0.44801	7592.49	0.942465
7125.21	0.753399	7125.21	0.633162	7125.21	0.456496	7596.69	0.948359
7125.31	0.75693	7125.31	0.650911	7125.31	0.466855	7600.91	0.953516
7125.41	0.763832	7125.41	0.665853	7125.41	0.478783	7605.15	0.953735
7125.5	0.767962	7125.5	0.683321	7125.5	0.490491	7609.41	0.957279
7125.6	0.777445	7125.6	0.698828	7125.6	0.50673	7613.68	0.961155
7125.7	0.786056	7125.7	0.7001	7125.7	0.520353	7617.98	0.96282
7125.79	0.791975	7125.79	0.700345	7125.79	0.534016	7622.29	0.972236
7125.9	0.798871	7125.9	0.698773	7125.9	0.549281	7626.63	0.971779
7126.01	0.814552	7126.01	0.711281	7126.01	0.564126	7630.98	0.958471
7126.11	0.826849	7126.11	0.721207	7126.11	0.57662	7635.35	0.996534
7126.21	0.8375	7126.21	0.734702	7126.21	0.591743	7639.74	0.983927
7126.31	0.844439	7126.31	0.748802	7126.31	0.605512	7644.15	0.970932
7126.41	0.848366	7126.41	0.755575	7126.41	0.620607	7648.58	0.960005
7126.51	0.848867	7126.51	0.761897	7126.51	0.633058	7653.03	0.953529
7126.61	0.85394	7126.61	0.765729	7126.61	0.651386	7657.5	0.954467
7126.72	0.861251	7126.72	0.771102	7126.72	0.667122	7661.98	0.938728
7126.82	0.870171	7126.82	0.782315	7126.82	0.686855	7666.49	0.94106
7126.91	0.879578	7126.91	0.787421	7126.91	0.700115	7671.02	0.951411
7127.01	0.891435	7127.01	0.789807	7127.01	0.713002	7675.56	0.938869
7127.11	0.901125	7127.11	0.806848	7127.11	0.722095	7680.12	0.945267
7127.21	0.905911	7127.21	0.819087	7127.21	0.732909	7684.7	0.961347
7127.31	0.918228	7127.31	0.827027	7127.31	0.749423	7689.3	0.953888
7127.41	0.92197	7127.41	0.83217	7127.41	0.767271	7693.92	0.950595
7127.51	0.923335	7127.51	0.83249	7127.51	0.780291	7698.56	0.955212
7127.61	0.925609	7127.61	0.842827	7127.61	0.794053	7703.22	0.956624
7127.71	0.925735	7127.71	0.846821	7127.71	0.800799	7707.9	0.952765
7127.81	0.927132	7127.81	0.855068	7127.81	0.818437	7712.59	0.953531
7127.92	0.930802	7127.92	0.866164	7127.92	0.832302	7717.31	0.949772
7128.02	0.936845	7128.02	0.875189	7128.02	0.848845	7722.04	0.946579
7128.13	0.946032	7128.13	0.889218	7128.13	0.867181	7726.79	0.946153
7128.23	0.947534	7128.23	0.902653	7128.23	0.880293	7731.56	0.95132
7128.33	0.95456	7128.33	0.917543	7128.33	0.894648	7736.36	0.959691
7128.43	0.955757	7128.43	0.921152	7128.43	0.905758	7741.17	0.959286
7128.54	0.957606	7128.54	0.917895	7128.54	0.919712	7745.99	0.961217
7128.64	0.963831	7128.64	0.924263	7128.64	0.935815	7750.84	0.961108
7128.74	0.962509	7128.74	0.934249	7128.74	0.94689	7755.71	0.96022
7128.84	0.958397	7128.84	0.945745	7128.84	0.956551	7760.6	0.956054
7128.93	0.958247	7128.93	0.953484	7128.93	0.966821	7765.5	0.956359
7129.02	0.956095	7129.02	0.956675	7129.02	0.977257	7770.43	0.958356
7129.12	0.958699	7129.12	0.961772	7129.12	0.98929	7775.37	0.96477
7129.22	0.965902	7129.22	0.969382	7129.22	1.00169
7129.32	0.969476	7129.32	0.97174	7129.32	1.01666
7129.42	0.967967	7129.42	0.966979	7129.42	1.02922
7129.52	0.957854	7129.52	0.968127	7129.52	1.03886
7129.61	0.95504	7129.61	0.968545	7129.61	1.04594
7129.71	0.950268	7129.71	0.976223	7129.71	1.05498
7129.81	0.949537	7129.81	0.98927	7129.81	1.06358
7129.91	0.954959	7129.91	1.00368	7129.91	1.07614
7130.02	0.957502	7130.02	0.999858	7130.02	1.08924
7130.12	0.95435	7130.12	0.994252	7130.12	1.0969
7130.22	0.951799	7130.22	0.990648	7130.22	1.11049
7130.32	0.946159	7130.32	0.983217	7130.32	1.1198
7130.42	0.945275	7130.42	0.981429	7130.42	1.12785
7130.52	0.946599	7130.52	0.987095	7130.52	1.13226
7130.62	0.952324	7130.62	0.992948	7130.62	1.13512
7130.72	0.9601	7130.72	0.997558	7130.72	1.13672
7130.82	0.961435	7130.82	0.991828	7130.82	1.14214
7130.91	0.955455	7130.91	0.983517	7130.91	1.15187
7131.01	0.948441	7131.01	0.97642	7131.01	1.16236
7131.11	0.943982	7131.11	0.975463	7131.11	1.15992
7131.21	0.940927	7131.21	0.973122	7131.21	1.15681
7131.3	0.939151	7131.3	0.973404	7131.3	1.15447
7131.4	0.943822	7131.4	0.974169	7131.4	1.1563
7131.5	0.94561	7131.5	0.977936	7131.5	1.1606
7131.6	0.944834	7131.6	0.979649	7131.6	1.16481
7131.7	0.942712	7131.7	0.991208	7131.7	1.16649
7131.8	0.94788	7131.8	0.985385	7131.8	1.16739
7131.9	0.948798	7131.9	0.972247	7131.9	1.16542
7132.01	0.953291	7132.01	0.962129	7132.01	1.16548
7132.11	0.957971	7132.11	0.955718	7132.11	1.16785
7132.21	0.957973	7132.21	0.958036	7132.21	1.17321
7132.31	0.953271	7132.31	0.969364	7132.31	1.17108
7132.41	0.950514	7132.41	0.979454	7132.41	1.16927
7132.52	0.944691	7132.52	0.982009	7132.52	1.17506
7132.62	0.949353	7132.62	0.983856	7132.62	1.17351
7132.72	0.951679	7132.72	0.982736	7132.72	1.16513
7132.82	0.958141	7132.82	0.979288	7132.82	1.16346
7132.91	0.956032	7132.91	0.981895	7132.91	1.16358
7133.01	0.955773	7133.01	0.983364	7133.01	1.16856
7133.11	0.951336	7133.11	0.990597	7133.11	1.16867
7133.21	0.941952	7133.21	0.992759	7133.21	1.1703
7133.31	0.94059	7133.31	0.99307	7133.31	1.16265
7133.41	0.943927	7133.41	0.99597	7133.41	1.15287
7133.51	0.950389	7133.51	0.988271	7133.51	1.14613
7133.61	0.955392	7133.61	0.98856	7133.61	1.14732
7133.71	0.956174	7133.71	0.988718	7133.71	1.1464
7133.81	0.95536	7133.81	0.99691	7133.81	1.14549
7133.92	0.955621	7133.92	1.00066	7133.92	1.14247
7134.02	0.959357	7134.02	0.992102	7134.02	1.14192
7134.12	0.967418	7134.12	0.989611	7134.12	1.13748
7134.23	0.973878	7134.23	0.988866	7134.23	1.13312
7134.33	0.981027	7134.33	0.982546	7134.33	1.12816
7134.43	0.979206	7134.43	0.990967	7134.43	1.1296
7134.53	0.97812	7134.53	0.994463	7134.53	1.12682
7134.63	0.971973	7134.63	0.998263	7134.63	1.12307
7134.73	0.967882	7134.73	0.9957	7134.73	1.11824
7134.82	0.966767	7134.82	0.999183	7134.82	1.12042
7134.92	0.972262	7134.92	1.00143	7134.92	1.12498
7135.01	0.983213	7135.01	1.00882	7135.01	1.12328
7135.11	0.987046	7135.11	1.01748	7135.11	1.1164
7135.21	0.986969	7135.21	1.03155	7135.21	1.10908
7135.31	0.978607	7135.31	1.02409	7135.31	1.10961
7135.4	0.972766	7135.4	1.02475	7135.4	1.10803
7135.5	0.977659	7135.5	1.00546	7135.5	1.10842
7135.59	0.983179	7135.59	0.998441	7135.59	1.1042
7135.69	0.990325	7135.69	1.00149	7135.69	1.09174
7135.79	0.997111	7135.79	1.01029	7135.79	1.08857
7135.9	0.993723	7135.9	1.01217	7135.9	1.09003
7136	0.987793	7136	1.00907	7136	1.09464
7136.1	0.98331	7136.1	1.00758	7136.1	1.09475
7136.2	0.99073	7136.2	1.00702	7136.2	1.08228
7136.3	0.996377	7136.3	0.998756	7136.3	1.07823
7136.4	1.00743	7136.4	1.00563	7136.4	1.07666
7136.51	1.01445	7136.51	0.99769	7136.51	1.07822
7136.61	1.01425	7136.61	0.995293	7136.61	1.07935
7136.71	1.01014	7136.71	0.993558	7136.71	1.07732
7136.8	1.01096	7136.8	0.996936	7136.8	1.07016
7136.89	1.01792	7136.89	0.993867	7136.89	1.05959
7136.99	1.02354	7136.99	0.986147	7136.99	1.05461
7137.09	1.02578	7137.09	0.979767	7137.09	1.05719
7137.19	1.02862	7137.19	0.984254	7137.19	1.06046
7137.29	1.02797	7137.29	0.991102	7137.29	1.0611
7137.39	1.03493	7137.39	1.00389	7137.39	1.05726
7137.49	1.03793	7137.49	1.00868	7137.49	1.05187
7137.59	1.03692	7137.59	1.00622	7137.59	1.04332
7137.68	1.03352	7137.68	0.999256	7137.68	1.03713
7137.79	1.03553	7137.79	0.99771	7137.79	1.03351
7137.89	1.03885	7137.89	0.990168	7137.89	1.0379
7138	1.05262	7138	0.988996	7138	1.04053
7138.1	1.06061	7138.1	0.986887	7138.1	1.03806
7138.2	1.06404	7138.2	0.984482	7138.2	1.03681
7138.31	1.06493	7138.31	0.994984	7138.31	1.0308
7138.41	1.06846	7138.41	1.0012	7138.41	1.02473
7138.52	1.06799	7138.52	1.00876	7138.52	1.02133
7138.62	1.06665	7138.62	1.00945	7138.62	1.02228
7138.72	1.06049	7138.72	1.00332	7138.72	1.02398
7138.81	1.06242	7138.81	0.99814	7138.81	1.01968
7138.91	1.06318	7138.91	0.998229	7138.91	1.01954
7139.01	1.06932	7139.01	1.00201	7139.01	1.01646
7139.11	1.07566	7139.11	1.00928	7139.11	1.00651
7139.21	1.07702	7139.21	1.00342	7139.21	1.00768
7139.31	1.07545	7139.31	1.00915	7139.31	1.01286
7139.41	1.07314	7139.41	1.00623	7139.41	1.02057
7139.51	1.06944	7139.51	1.00241	7139.51	1.0204
7139.6	1.06598	7139.6	1.01239	7139.6	1.01448
7139.7	1.06723	7139.7	1.01582	7139.7	1.01064
7139.81	1.0749	7139.81	1.01907	7139.81	1.00436
7139.91	1.08116	7139.91	1.01791	7139.91	1.01039
7140.02	1.07811	7140.02	1.01473	7140.02	1.02669
7140.12	1.07354	7140.12	1.01039	7140.12	1.03926
7140.22	1.06856	7140.22	1.00618	7140.22	1.04196
7140.32	1.06449	7140.32	1.01482	7140.32	1.03614
7140.42	1.07102	7140.42	1.02074	7140.42	1.03036
7140.52	1.08028	7140.52	1.01859	7140.52	1.02255
7140.62	1.08786	7140.62	1.02362	7140.62	1.02381
7140.72	1.08743	7140.72	1.02294	7140.72	1.03452
7140.81	1.08435	7140.81	1.02269	7140.81	1.04154
7140.9	1.07987	7140.9	1.02812	7140.9	1.04762
7141	1.0696	7141	1.03299	7141	1.04426
7141.1	1.06096	7141.1	1.03212	7141.1	1.04544
7141.2	1.06444	7141.2	1.02185	7141.2	1.05127
7141.3	1.06993	7141.3	1.02043	7141.3	1.05446
7141.4	1.08629	7141.4	1.02327	7141.4	1.05922
7141.5	1.09844	7141.5	1.01717	7141.5	1.05991
7141.59	1.10532	7141.59	1.0071	7141.59	1.06343
7141.69	1.09817	7141.69	1.00889	7141.69	1.06732
7141.79	1.08387	7141.79	1.01066	7141.79	1.06583
7141.89	1.07229	7141.89	1.0145	7141.89	1.06458
7142	1.07166	7142	1.02532	7142	1.05955
7142.1	1.07285	7142.1	1.03944	7142.1	1.054
7142.2	1.07875	7142.2	1.04241	7142.2	1.06219
7142.3	1.07676	7142.3	1.0389	7142.3	1.07623
7142.4	1.07278	7142.4	1.03714	7142.4	1.08521
7142.5	1.0742	7142.5	1.04093	7142.5	1.08378
7142.6	1.07386	7142.6	1.04412	7142.6	1.08493
7142.7	1.07838	7142.7	1.05195	7142.7	1.08073
7142.8	1.08074	7142.8	1.0608	7142.8	1.08441
7142.89	1.07576	7142.89	1.0553	7142.89	1.08901
7142.99	1.07613	7142.99	1.05089	7142.99	1.09381
7143.09	1.07256	7143.09	1.04122	7143.09	1.0933
7143.19	1.07378	7143.19	1.04091	7143.19	1.08739
7143.3	1.07394	7143.3	1.04601	7143.3	1.08504
7143.39	1.07267	7143.39	1.05193	7143.39	1.08534
7143.49	1.07205	7143.49	1.04785	7143.49	1.08184
7143.59	1.0676	7143.59	1.03996	7143.59	1.08498
7143.69	1.07184	7143.69	1.03635	7143.69	1.08505
7143.8	1.07726	7143.8	1.03863	7143.8	1.0892
7143.9	1.07574	7143.9	1.03865	7143.9	1.0887
7144.01	1.08338	7144.01	1.04937	7144.01	1.0891
7144.11	1.08258	7144.11	1.05581	7144.11	1.08881
7144.21	1.08184	7144.21	1.0635	7144.21	1.08963
7144.32	1.07556	7144.32	1.06126	7144.32	1.08878
7144.42	1.06988	7144.42	1.06091	7144.42	1.09124
7144.52	1.06169	7144.52	1.05225	7144.52	1.09401
7144.62	1.05579	7144.62	1.04097	7144.62	1.09656
7144.73	1.0542	7144.73	1.03188	7144.73	1.1003
7144.83	1.05889	7144.83	1.03534	7144.83	1.10524
7144.92	1.05875	7144.92	1.0371	7144.92	1.10722
7145.02	1.06467	7145.02	1.04267	7145.02	1.10755
7145.11	1.06399	7145.11	1.0454	7145.11	1.09655
7145.21	1.06567	7145.21	1.0458	7145.21	1.08974
7145.32	1.06566	7145.32	1.0416	7145.32	1.08656
7145.42	1.06649	7145.42	1.03723	7145.42	1.08933
7145.52	1.06402	7145.52	1.03845	7145.52	1.09574
7145.61	1.06155	7145.61	1.04142	7145.61	1.09909
7145.71	1.0594	7145.71	1.04046	7145.71	1.09761
7145.82	1.05777	7145.82	1.04195	7145.82	1.08736
7145.92	1.05646	7145.92	1.03899	7145.92	1.0805
7146.02	1.05473	7146.02	1.03687	7146.02	1.08326
7146.12	1.05363	7146.12	1.04122	7146.12	1.08301
7146.22	1.05556	7146.22	1.04432	7146.22	1.08504
7146.32	1.05418	7146.32	1.0434	7146.32	1.08797
7146.42	1.05305	7146.42	1.0461	7146.42	1.0887
7146.52	1.05293	7146.52	1.05213	7146.52	1.0863
7146.62	1.05439	7146.62	1.05473	7146.62	1.08638
7146.72	1.0516	7146.72	1.06138	7146.72	1.09005
7146.81	1.052	7146.81	1.06078	7146.81	1.08449
7146.91	1.0526	7146.91	1.05946	7146.91	1.07937
7147	1.04963	7147	1.05481	7147	1.08153
7147.1	1.04666	7147.1	1.04781	7147.1	1.08682
7147.2	1.04992	7147.2	1.05276	7147.2	1.0936
7147.31	1.05409	7147.31	1.06219	7147.31	1.09738
7147.4	1.05227	7147.4	1.06379	7147.4	1.09274
7147.5	1.05378	7147.5	1.05764	7147.5	1.08505
7147.6	1.05219	7147.6	1.04409	7147.6	1.07956
7147.69	1.04183	7147.69	1.03266	7147.69	1.08134
7147.8	1.0419	7147.8	1.02791	7147.8	1.08412
7147.9	1.04104	7147.9	1.02329	7147.9	1.08528
7148	1.04446	7148	1.0291	7148	1.08015
7148.11	1.04429	7148.11	1.03259	7148.11	1.07517
7148.21	1.04279	7148.21	1.03349	7148.21	1.07542
7148.31	1.04479	7148.31	1.03619	7148.31	1.08053
7148.41	1.04232	7148.41	1.03729	7148.41	1.07535
7148.51	1.04234	7148.51	1.03395	7148.51	1.07475
7148.61	1.04329	7148.61	1.03374	7148.61	1.07047
7148.71	1.03979	7148.71	1.02611	7148.71	1.06704
7148.81	1.0403	7148.81	1.02175	7148.81	1.06814
7148.9	1.03655	7148.9	1.01888	7148.9	1.0697
7149	1.03777	7149	1.01286	7149	1.07351
7149.1	1.03467	7149.1	1.00962	7149.1	1.07217
7149.2	1.02699	7149.2	1.0245	7149.2	1.07207
7149.31	1.02689	7149.31	1.02859	7149.31	1.06746
7149.41	1.03463	7149.41	1.0316	7149.41	1.05944
7149.5	1.04126	7149.5	1.02754	7149.5	1.06095
7149.61	1.04416	7149.61	1.02368	7149.61	1.06075
7149.7	1.04059	7149.7	1.02661	7149.7	1.06676
7149.81	1.02576	7149.81	1.0242	7149.81	1.07321
7149.92	1.01697	7149.92	1.0171	7149.92	1.07423
7150.02	1.01295	7150.02	1.00233	7150.02	1.07547
7150.12	1.01437	7150.12	0.986811	7150.12	1.06684
7150.22	1.01648	7150.22	0.99133	7150.22	1.06409
7150.33	1.01423	7150.33	0.994685	7150.33	1.05538
7150.43	1.01691	7150.43	1.00222	7150.43	1.04482
7150.53	1.0217	7150.53	1.00839	7150.53	1.03986
7150.64	1.02504	7150.64	1.00213	7150.64	1.03602
7150.73	1.03445	7150.73	0.99983	7150.73	1.03998
7150.83	1.03111	7150.83	1.00375	7150.83	1.03236
7150.92	1.02719	7150.92	0.998542	7150.92	1.0232
7151.02	1.01975	7151.02	0.991483	7151.02	1.02109
7151.12	1.01306	7151.12	0.990705	7151.12	1.01955
7151.22	1.01141	7151.22	0.993999	7151.22	1.02556
7151.32	1.00713	7151.32	0.997392	7151.32	1.03245
7151.42	1.00369	7151.42	1.00303	7151.42	1.03722
7151.51	1.0064	7151.51	1.00614	7151.51	1.0307
7151.61	1.00197	7151.61	0.996716	7151.61	1.01929
7151.71	1.00352	7151.71	0.982248	7151.71	1.01811
7151.81	1.0077	7151.81	0.983779	7151.81	1.01841
7151.91	1.01315	7151.91	0.983209	7151.91	1.02153
7152.01	1.0153	7152.01	0.987682	7152.01	1.02493
7152.12	1.01568	7152.12	0.99076	7152.12	1.02136
7152.21	1.01476	7152.21	0.984544	7152.21	1.01679
7152.31	1.00914	7152.31	0.982204	7152.31	1.0106
7152.41	1.00282	7152.41	0.979614	7152.41	1.00674
7152.52	1.00163	7152.52	0.981299	7152.52	1.00399
7152.62	0.995862	7152.62	0.987871	7152.62	0.996484
7152.71	0.998926	7152.71	0.983782	7152.71	0.987219
7152.81	1.00138	7152.81	0.980647	7152.81	0.984654
7152.91	1.00868	7152.91	0.970138	7152.91	0.984502
7153	1.01053	7153	0.964038	7153	0.989989
7153.1	1.00764	7153.1	0.963996	7153.1	0.993115
7153.2	1.00686	7153.2	0.953564	7153.2	0.994343
7153.3	1.00382	7153.3	0.953483	7153.3	0.991635
7153.4	1.0019	7153.4	0.956192	7153.4	0.990733
7153.49	1.00009	7153.49	0.960987	7153.49	0.992759
7153.59	0.994351	7153.59	0.969545	7153.59	0.988744
7153.69	0.991252	7153.69	0.971513	7153.69	0.982434
7153.79	0.986978	7153.79	0.973824	7153.79	0.977446
7153.9	0.989371	7153.9	0.966921	7153.9	0.973342
7154	0.994127	7154	0.95328	7154	0.975249
7154.11	0.997677	7154.11	0.951989	7154.11	0.976348
7154.21	1.00371	7154.21	0.948874	7154.21	0.972819
7154.31	1.00063	7154.31	0.960668	7154.31	0.962167
7154.41	0.997887	7154.41	0.964735	7154.41	0.960114
7154.52	0.988638	7154.52	0.964102	7154.52	0.96585
7154.62	0.980228	7154.62	0.962898	7154.62	0.966084
7154.72	0.97511	7154.72	0.952725	7154.72	0.96982
7154.82	0.980241	7154.82	0.955254	7154.82	0.972572
7154.91	0.989071	7154.91	0.961517	7154.91	0.967918
7155.01	0.990383	7155.01	0.960708	7155.01	0.963993
7155.11	0.990205	7155.11	0.957918	7155.11	0.960999
7155.21	0.996006	7155.21	0.947229	7155.21	0.956927
7155.32	0.994943	7155.32	0.943071	7155.32	0.950958
7155.42	0.994574	7155.42	0.934325	7155.42	0.947791
7155.52	0.996634	7155.52	0.93074	7155.52	0.955384
7155.62	1.00104	7155.62	0.934667	7155.62	0.960255
7155.72	0.993179	7155.72	0.936086	7155.72	0.959567
7155.82	0.990943	7155.82	0.9418	7155.82	0.958335
7155.93	0.988396	7155.93	0.943856	7155.93	0.959183
7156.03	0.985615	7156.03	0.940585	7156.03	0.961764
7156.14	0.981963	7156.14	0.937886	7156.14	0.961362
7156.24	0.980209	7156.24	0.935402	7156.24	0.958398
7156.34	0.985043	7156.34	0.940026	7156.34	0.954567
7156.44	0.98947	7156.44	0.937112	7156.44	0.951073
7156.54	0.987761	7156.54	0.934849	7156.54	0.951746
7156.64	0.985871	7156.64	0.93585	7156.64	0.951401
7156.74	0.983077	7156.74	0.937172	7156.74	0.951828
7156.83	0.98735	7156.83	0.94421	7156.83	0.947981
7156.93	0.990125	7156.93	0.943887	7156.93	0.944395
7157.03	0.989678	7157.03	0.944074	7157.03	0.94232
7157.12	0.988772	7157.12	0.940959	7157.12	0.946409
7157.23	0.989217	7157.23	0.933852	7157.23	0.951333
7157.32	0.987489	7157.32	0.94003	7157.32	0.953944
7157.42	0.993397	7157.42	0.942345	7157.42	0.953033
7157.52	0.999484	7157.52	0.94375	7157.52	0.952636
7157.61	0.998396	7157.61	0.946517	7157.61	0.949944
7157.71	0.99242	7157.71	0.942916	7157.71	0.945478
7157.81	0.983998	7157.81	0.944094	7157.81	0.945764
7157.92	0.986948	7157.92	0.937088	7157.92	0.947141
7158.02	0.986412	7158.02	0.937906	7158.02	0.940925
7158.12	0.987752	7158.12	0.940199	7158.12	0.936338
7158.22	0.989408	7158.22	0.941638	7158.22	0.934925
7158.32	0.990486	7158.32	0.944795	7158.32	0.937853
7158.43	0.995711	7158.43	0.943169	7158.43	0.939999
7158.53	0.996829	7158.53	0.938922	7158.53	0.939603
7158.63	0.998943	7158.63	0.931949	7158.63	0.94466
7158.73	1.00276	7158.73	0.924304	7158.73	0.945534
7158.82	1.00031	7158.82	0.925604	7158.82	0.94346
7158.92	0.994342	7158.92	0.935142	7158.92	0.944993
7159.01	0.989359	7159.01	0.94137	7159.01	0.940739
7159.11	0.991795	7159.11	0.944692	7159.11	0.936381
7159.21	0.99274	7159.21	0.94435	7159.21	0.933853
7159.31	0.994425	7159.31	0.942296	7159.31	0.941787
7159.41	1.00012	7159.41	0.937203	7159.41	0.946034
7159.51	1.00007	7159.51	0.937517	7159.51	0.941699
7159.61	0.998528	7159.61	0.938487	7159.61	0.934797
7159.71	0.994127	7159.71	0.936399	7159.71	0.930579
7159.81	0.996996	7159.81	0.936751	7159.81	0.930946
7159.92	0.999633	7159.92	0.942638	7159.92	0.934955
7160.02	1.00162	7160.02	0.951967	7160.02	0.936482
7160.13	1.00352	7160.13	0.957703	7160.13	0.932829
7160.23	1.00584	7160.23	0.953978	7160.23	0.923562
7160.33	1.00857	7160.33	0.946471	7160.33	0.925273
7160.44	1.01179	7160.44	0.940409	7160.44	0.931194
7160.54	1.01213	7160.54	0.937965	7160.54	0.936638
7160.64	1.01683	7160.64	0.941092	7160.64	0.940897
7160.74	1.01799	7160.74	0.943241	7160.74	0.940682
7160.84	1.01672	7160.84	0.946231	7160.84	0.939231
7160.94	1.01471	7160.94	0.937532	7160.94	0.936047
7161.04	1.01176	7161.04	0.933873	7161.04	0.935869
7161.14	1.00687	7161.14	0.932166	7161.14	0.94082
7161.24	1.00665	7161.24	0.943592	7161.24	0.938379
7161.34	1.00491	7161.34	0.940735	7161.34	0.940448
7161.44	1.00898	7161.44	0.943017	7161.44	0.943093
7161.54	1.01093	7161.54	0.947215	7161.54	0.94225
7161.64	1.00767	7161.64	0.94858	7161.64	0.940488
7161.74	1.0082	7161.74	0.943375	7161.74	0.933445
7161.84	1.01172	7161.84	0.944549	7161.84	0.929636
7161.95	1.01936	7161.95	0.944779	7161.95	0.929674
7162.06	1.01901	7162.06	0.944978	7162.06	0.931239
7162.16	1.01825	7162.16	0.940297	7162.16	0.94252
7162.26	1.01996	7162.26	0.954798	7162.26	0.947644
7162.36	1.01817	7162.36	0.962651	7162.36	0.950205
7162.46	1.01534	7162.46	0.957842	7162.46	0.949609
7162.56	1.01919	7162.56	0.954359	7162.56	0.951219
7162.66	1.02495	7162.66	0.957198	7162.66	0.955365
7162.76	1.02573	7162.76	0.959534	7162.76	0.952724
7162.85	1.02074	7162.85	0.959347	7162.85	0.950437
7162.95	1.02197	7162.95	0.962075	7162.95	0.951519
7163.04	1.0226	7163.04	0.968442	7163.04	0.954386
7163.14	1.01855	7163.14	0.963379	7163.14	0.961311
7163.24	1.01627	7163.24	0.959261	7163.24	0.965961
7163.34	1.02236	7163.34	0.960072	7163.34	0.968254
7163.44	1.02275	7163.44	0.958651	7163.44	0.959858
7163.54	1.0225	7163.54	0.95572	7163.54	0.954297
7163.63	1.03047	7163.63	0.949894	7163.63	0.954408
7163.73	1.03193	7163.73	0.953096	7163.73	0.95358
7163.84	1.02496	7163.84	0.962572	7163.84	0.954819
7163.94	1.01914	7163.94	0.965268	7163.94	0.955926
7164.04	1.02321	7164.04	0.966383	7164.04	0.956184
7164.14	1.02534	7164.14	0.965964	7164.14	0.953549
7164.25	1.0275	7164.25	0.965775	7164.25	0.950209
7164.35	1.03185	7164.35	0.965789	7164.35	0.959179
7164.45	1.03519	7164.45	0.97201	7164.45	0.961261
7164.55	1.03241	7164.55	0.983273	7164.55	0.965246
7164.65	1.03688	7164.65	0.990008	7164.65	0.968421
7164.75	1.03733	7164.75	0.9832	7164.75	0.967478
7164.85	1.03784	7164.85	0.974166	7164.85	0.96645
7164.94	1.03709	7164.94	0.966735	7164.94	0.967236
7165.04	1.03259	7165.04	0.964366	7165.04	0.971166
7165.14	1.02829	7165.14	0.969321	7165.14	0.969243
7165.24	1.02684	7165.24	0.977121	7165.24	0.967943
7165.34	1.02376	7165.34	0.982115	7165.34	0.968965
7165.44	1.02013	7165.44	0.978826	7165.44	0.965727
7165.54	1.01753	7165.54	0.974625	7165.54	0.967407
7165.64	1.01595	7165.64	0.971296	7165.64	0.966773
7165.74	1.01714	7165.74	0.974176	7165.74	0.965823
7165.84	1.02153	7165.84	0.977628	7165.84	0.968451
7165.95	1.03115	7165.95	0.974977	7165.95	0.969271
7166.05	1.03586	7166.05	0.974008	7166.05	0.971134
7166.16	1.03451	7166.16	0.980295	7166.16	0.968359
7166.26	1.03047	7166.26	0.980902	7166.26	0.968541
7166.36	1.02542	7166.36	0.985822	7166.36	0.969762
7166.47	1.02391	7166.47	0.988608	7166.47	0.973055
7166.57	1.02647	7166.57	0.985584	7166.57	0.975976
7166.67	1.02551	7166.67	0.97831	7166.67	0.97202
7166.77	1.02864	7166.77	0.972198	7166.77	0.969881
7166.87	1.03097	7166.87	0.970409	7166.87	0.969511
7166.97	1.02844	7166.97	0.980972	7166.97	0.969763
7167.07	1.02701	7167.07	0.982996	7167.07	0.976202
7167.16	1.03135	7167.16	0.995793	7167.16	0.982463
7167.26	1.04317	7167.26	0.994988	7167.26	0.985282
7167.36	1.04539	7167.36	0.98831	7167.36	0.984058
7167.46	1.04802	7167.46	0.982644	7167.46	0.982519
7167.56	1.04066	7167.56	0.979565	7167.56	0.98197
7167.66	1.03278	7167.66	0.991179	7167.66	0.976336
7167.76	1.02362	7167.76	1.00517	7167.76	0.981565
7167.87	1.02688	7167.87	1.00737	7167.87	0.984677
7167.97	1.02804	7167.97	1.0034	7167.97	0.986894
7168.07	1.02826	7168.07	0.991953	7168.07	0.985961
7168.17	1.02523	7168.17	0.98594	7168.17	0.97845
7168.27	1.02952	7168.27	0.984454	7168.27	0.978183
7168.37	1.02966	7168.37	0.990531	7168.37	0.980578
7168.47	1.03219	7168.47	0.996125	7168.47	0.983907
7168.57	1.02265	7168.57	0.993147	7168.57	0.987945
7168.67	1.01315	7168.67	0.991579	7168.67	0.987374
7168.77	1.00853	7168.77	0.994111	7168.77	0.989159
7168.87	1.01293	7168.87	1.00033	7168.87	0.985657
7168.96	1.02073	7168.96	0.999755	7168.96	0.98385
7169.05	1.0313	7169.05	1.00036	7169.05	0.983213
7169.15	1.03452	7169.15	1.00074	7169.15	0.978592
7169.25	1.03539	7169.25	1.00167	7169.25	0.978629
7169.35	1.03291	7169.35	0.992257	7169.35	0.980497
7169.45	1.03622	7169.45	0.984567	7169.45	0.985807
7169.55	1.04144	7169.55	0.980491	7169.55	0.9893
7169.65	1.03857	7169.65	0.989336	7169.65	0.989194
7169.74	1.03816	7169.74	0.998854	7169.74	0.985032
7169.85	1.03468	7169.85	1.00302	7169.85	0.987713
7169.95	1.02944	7169.95	1.00336	7169.95	0.983945
7170.05	1.02852	7170.05	1.00325	7170.05	0.981299
7170.16	1.02205	7170.16	0.998449	7170.16	0.980994
7170.26	1.02316	7170.26	1.00069	7170.26	0.983696
7170.36	1.02607	7170.36	0.997825	7170.36	0.989316
7170.46	1.0265	7170.46	0.997746	7170.46	0.99488
7170.56	1.02782	7170.56	0.991566	7170.56	0.998532
7170.66	1.02524	7170.66	0.995422	7170.66	1.00193
7170.76	1.02445	7170.76	0.996631	7170.76	1.00011
7170.86	1.02347	7170.86	0.996092	7170.86	1.00128
7170.95	1.02409	7170.95	0.98575	7170.95	0.999266
7171.05	1.02819	7171.05	0.984613	7171.05	0.992769
7171.15	1.02	7171.15	0.989374	7171.15	0.988476
7171.25	1.0188	7171.25	0.997261	7171.25	0.984953
7171.35	1.01605	7171.35	0.99966	7171.35	0.987519
7171.45	1.01743	7171.45	1.00084	7171.45	0.994332
7171.55	1.01761	7171.55	0.997184	7171.55	0.995516
7171.66	1.01686	7171.66	0.995486	7171.66	0.994899
7171.76	1.01488	7171.76	0.986223	7171.76	0.998709
7171.86	1.01463	7171.86	0.993393	7171.86	0.998037
7171.97	1.01379	7171.97	0.999408	7171.97	1.00683
7172.07	1.01777	7172.07	1.00741	7172.07	1.00755
7172.18	1.01273	7172.18	1.0131	7172.18	1.00748
7172.28	1.01341	7172.28	1.01751	7172.28	1.00544
7172.38	1.01246	7172.38	1.01544	7172.38	0.996388
7172.48	1.01622	7172.48	1.00848	7172.48	0.995507
7172.59	1.02085	7172.59	1.00447	7172.59	0.992625
7172.69	1.01765	7172.69	1.00684	7172.69	0.995875
7172.79	1.0154	7172.79	0.999434	7172.79	1.00552
7172.88	1.01555	7172.88	0.995558	7172.88	1.00174
7172.98	1.01047	7172.98	0.989305	7172.98	1.00573
7173.08	1.01252	7173.08	0.99021	7173.08	1.00119
7173.18	1.01649	7173.18	0.992386	7173.18	0.998913
7173.28	1.01465	7173.28	0.998878	7173.28	1.00223
7173.38	1.00968	7173.38	0.999246	7173.38	1.00307
7173.48	1.00318	7173.48	0.998044	7173.48	1.00645
7173.58	1.00645	7173.58	0.991901	7173.58	1.00835
7173.67	1.00779	7173.67	0.995292	7173.67	1.00695
7173.77	1.01083	7173.77	0.99449	7173.77	1.0121
7173.87	1.00883	7173.87	0.992914	7173.87	1.01195
7173.98	1.00195	7173.98	0.985832	7173.98	1.01879
7174.08	0.993087	7174.08	0.987749	7174.08	1.01644
7174.18	0.990489	7174.18	0.990148	7174.18	1.00954
7174.28	0.990504	7174.28	0.995818	7174.28	1.00348
7174.38	0.994593	7174.38	1.00089	7174.38	1.0024
7174.48	0.994289	7174.48	1.00323	7174.48	1.0055
7174.58	0.996888	7174.58	0.996297	7174.58	1.01213
7174.68	1.00174	7174.68	0.996013	7174.68	1.01671
7174.78	1.00658	7174.78	0.992022	7174.78	1.01573
7174.87	1.00365	7174.87	0.991421	7174.87	1.00889
7174.97	0.996263	7174.97	0.988005	7174.97	1.00773
7175.07	0.99518	7175.07	0.987116	7175.07	1.01123
7175.17	0.999951	7175.17	0.984483	7175.17	1.00715
7175.27	1.00203	7175.27	0.986545	7175.27	1.00387
7175.36	1.00017	7175.36	0.993925	7175.36	1.00477
7175.46	0.994604	7175.46	0.999961	7175.46	1.00926
7175.56	0.987595	7175.56	0.99903	7175.56	1.0119
7175.66	0.986778	7175.66	0.998543	7175.66	1.01301
7175.76	0.992226	7175.76	0.990096	7175.76	1.0151
7175.86	0.998821	7175.86	0.990413	7175.86	1.00863
7175.96	1.00008	7175.96	0.99106	7175.96	1.00566
7176.07	0.998084	7176.07	0.993666	7176.07	1.01348
7176.17	0.998569	7176.17	0.992671	7176.17	1.01482
7176.27	0.999743	7176.27	0.993902	7176.27	1.01396
7176.37	0.99985	7176.37	0.992543	7176.37	1.01031
7176.47	1.00011	7176.47	0.99696	7176.47	1.00407
7176.58	0.992313	7176.58	0.990818	7176.58	1.00595
7176.68	0.985992	7176.68	0.991462	7176.68	1.01025
7176.78	0.986125	7176.78	0.984664	7176.78	1.02581
7176.88	0.989261	7176.88	0.988485	7176.88	1.02878
7176.97	0.991645	7176.97	0.988729	7176.97	1.02954
7177.07	0.990466	7177.07	0.989469	7177.07	1.02894
7177.17	0.994058	7177.17	0.986009	7177.17	1.02386
7177.27	0.988596	7177.27	0.982887	7177.27	1.02198
7177.37	0.985456	7177.37	0.976039	7177.37	1.02581
7177.48	0.991711	7177.48	0.97915	7177.48	1.02497
7177.58	0.995799	7177.58	0.977994	7177.58	1.02352
7177.68	0.99497	7177.68	0.986228	7177.68	1.02291
7177.78	0.991605	7177.78	0.989574	7177.78	1.02689
7177.88	0.991907	7177.88	0.990085	7177.88	1.02388
7177.99	0.991816	7177.99	0.986124	7177.99	1.01762
7178.09	0.991984	7178.09	0.982024	7178.09	1.01857
7178.19	0.992723	7178.19	0.980566	7178.19	1.01949
7178.3	0.98883	7178.3	0.9715	7178.3	1.01597
7178.4	0.987289	7178.4	0.966943	7178.4	1.01408
7178.5	0.986191	7178.5	0.967137	7178.5	1.01086
7178.61	0.984899	7178.61	0.975556	7178.61	1.00762
7178.71	0.987385	7178.71	0.98281	7178.71	1.00441
7178.81	0.984629	7178.81	0.99011	7178.81	1.00916
7178.9	0.976941	7178.9	0.992217	7178.9	1.02224
7179	0.970602	7179	0.984135	7179	1.02295
7179.09	0.976379	7179.09	0.98135	7179.09	1.0188
7179.19	0.979868	7179.19	0.980938	7179.19	1.01743
7179.29	0.974387	7179.29	0.979982	7179.29	1.0194
7179.39	0.977166	7179.39	0.979213	7179.39	1.01865
7179.49	0.975372	7179.49	0.978164	7179.49	1.02007
7179.59	0.975676	7179.59	0.980154	7179.59	1.02468
7179.68	0.978229	7179.68	0.982722	7179.68	1.02162
7179.78	0.979677	7179.78	0.981552	7179.78	1.0152
7179.88	0.975307	7179.88	0.983379	7179.88	1.01259
7179.98	0.970548	7179.98	0.982427	7179.98	1.01408
7180.09	0.967419	7180.09	0.985404	7180.09	1.01037
7180.19	0.971061	7180.19	0.975634	7180.19	1.01123
7180.29	0.968912	7180.29	0.973394	7180.29	1.02125
7180.39	0.969342	7180.39	0.969263	7180.39	1.02107
7180.49	0.968946	7180.49	0.971191	7180.49	1.02225
7180.59	0.971748	7180.59	0.972799	7180.59	1.01813
7180.69	0.973571	7180.69	0.979035	7180.69	1.01266
7180.79	0.97647	7180.79	0.987517	7180.79	1.00942
7180.89	0.975157	7180.89	0.986223	7180.89	1.01278
7180.98	0.973009	7180.98	0.979547	7180.98	1.01856
7181.08	0.96401	7181.08	0.975793	7181.08	1.01791
7181.17	0.959191	7181.17	0.967126	7181.17	1.01575
7181.27	0.956208	7181.27	0.970291	7181.27	1.0152
7181.37	0.956419	7181.37	0.97319	7181.37	1.01405
7181.47	0.957723	7181.47	0.970658	7181.47	1.01327
7181.57	0.960939	7181.57	0.965898	7181.57	1.00841
7181.67	0.956672	7181.67	0.958669	7181.67	1.01079
7181.77	0.958688	7181.77	0.9572	7181.77	1.00838
7181.87	0.958654	7181.87	0.957565	7181.87	1.01693
7181.97	0.963014	7181.97	0.958952	7181.97	1.02183
7182.08	0.964336	7182.08	0.965957	7182.08	1.02221
7182.18	0.966728	7182.18	0.963939	7182.18	1.01814
7182.28	0.964882	7182.28	0.962734	7182.28	1.00958
7182.38	0.964276	7182.38	0.969061	7182.38	1.00601
7182.48	0.963594	7182.48	0.971687	7182.48	1.01045
7182.59	0.95872	7182.59	0.961101	7182.59	1.00956
7182.69	0.948019	7182.69	0.956346	7182.69	1.01377
7182.79	0.951073	7182.79	0.951377	7182.79	1.01512
7182.89	0.956016	7182.89	0.948966	7182.89	1.01846
7182.98	0.963256	7182.98	0.949181	7182.98	1.01938
7183.08	0.963563	7183.08	0.954587	7183.08	1.01792
7183.18	0.970005	7183.18	0.958266	7183.18	1.01732
7183.28	0.968636	7183.28	0.950329	7183.28	1.01476
7183.39	0.964	7183.39	0.946017	7183.39	1.00882
7183.49	0.964034	7183.49	0.946114	7183.49	1.00741
7183.58	0.964065	7183.58	0.940234	7183.58	1.01215
7183.68	0.961164	7183.68	0.944835	7183.68	1.01604
7183.78	0.961386	7183.78	0.949694	7183.78	1.01278
7183.88	0.964087	7183.88	0.958965	7183.88	1.00928
7183.98	0.966477	7183.98	0.960245	7183.98	1.00608
7184.09	0.965143	7184.09	0.962396	7184.09	1.00134
7184.19	0.964156	7184.19	0.961406	7184.19	1.00183
7184.29	0.95985	7184.29	0.956665	7184.29	1.00798
7184.39	0.963993	7184.39	0.95823	7184.39	1.01615
7184.49	0.960261	7184.49	0.969204	7184.49	1.0162
7184.59	0.958441	7184.59	0.969163	7184.59	1.01496
7184.7	0.959482	7184.7	0.968279	7184.7	1.01356
7184.8	0.962551	7184.8	0.958542	7184.8	1.00582
7184.89	0.967725	7184.89	0.944197	7184.89	0.998588
7184.99	0.961665	7184.99	0.932552	7184.99	1.00051
7185.08	0.95893	7185.08	0.935817	7185.08	1.00889
7185.18	0.955388	7185.18	0.947314	7185.18	1.01542
7185.27	0.954157	7185.27	0.960692	7185.27	1.01873
7185.37	0.960952	7185.37	0.961228	7185.37	1.02134
7185.47	0.962359	7185.47	0.963179	7185.47	1.01731
7185.57	0.959531	7185.57	0.945956	7185.57	1.01438
7185.67	0.955045	7185.67	0.944068	7185.67	1.01187
7185.76	0.95486	7185.76	0.950169	7185.76	1.01018
7185.86	0.959773	7185.86	0.950892	7185.86	1.00562
7185.96	0.96343	7185.96	0.954992	7185.96	1.00154
7186.06	0.961515	7186.06	0.951452	7186.06	1.00359
7186.16	0.958906	7186.16	0.944788	7186.16	1.00632
7186.26	0.958143	7186.26	0.942131	7186.26	1.00639
7186.36	0.965173	7186.36	0.945437	7186.36	1.01159
7186.47	0.969247	7186.47	0.951592	7186.47	1.00719
7186.56	0.968549	7186.56	0.943101	7186.56	1.00168
7186.67	0.963364	7186.67	0.940292	7186.67	0.998936
7186.77	0.961257	7186.77	0.933482	7186.77	0.997309
7186.86	0.959225	7186.86	0.923879	7186.86	1.00384
7186.96	0.95815	7186.96	0.929035	7186.96	1.00891
7187.05	0.952792	7187.05	0.933811	7187.05	1.0158
7187.15	0.95089	7187.15	0.935988	7187.15	1.01752
7187.25	0.94931	7187.25	0.938301	7187.25	1.01588
7187.35	0.954123	7187.35	0.943183	7187.35	1.01337
7187.45	0.962317	7187.45	0.940594	7187.45	1.00601
7187.55	0.967221	7187.55	0.938517	7187.55	1.00048
7187.65	0.96426	7187.65	0.941539	7187.65	0.996922
7187.74	0.958537	7187.74	0.94067	7187.74	0.998663
7187.84	0.957071	7187.84	0.93876	7187.84	1.00429
7187.94	0.956803	7187.94	0.944792	7187.94	1.00981
7188.04	0.961073	7188.04	0.947243	7188.04	1.01314
7188.15	0.963523	7188.15	0.944363	7188.15	1.01333
7188.25	0.962817	7188.25	0.941911	7188.25	1.01426
7188.36	0.960931	7188.36	0.936664	7188.36	1.01345
7188.46	0.955523	7188.46	0.930826	7188.46	1.01353
7188.56	0.95532	7188.56	0.920306	7188.56	1.0098
7188.66	0.960427	7188.66	0.924535	7188.66	1.00368
7188.77	0.965841	7188.77	0.929643	7188.77	1.00091
7188.87	0.967553	7188.87	0.934583	7188.87	0.999159
7188.97	0.967714	7188.97	0.938134	7188.97	1.00564
7189.06	0.969781	7189.06	0.932852	7189.06	1.01025
7189.16	0.970408	7189.16	0.93189	7189.16	1.01473
7189.26	0.967987	7189.26	0.936874	7189.26	1.01721
7189.35	0.973882	7189.35	0.939561	7189.35	1.01245
7189.46	0.976628	7189.46	0.9501	7189.46	1.01757
7189.56	0.974242	7189.56	0.950594	7189.56	1.01868
7189.66	0.971755	7189.66	0.948341	7189.66	1.01676
7189.75	0.971113	7189.75	0.950128	7189.75	1.00991
7189.85	0.968402	7189.85	0.952392	7189.85	1.00715
7189.95	0.966022	7189.95	0.950734	7189.95	1.00794
7190.05	0.968391	7190.05	0.938718	7190.05	1.00528
7190.16	0.966575	7190.16	0.931335	7190.16	1.00427
7190.26	0.965848	7190.26	0.926048	7190.26	1.00453
7190.36	0.965164	7190.36	0.931015	7190.36	1.00187
7190.46	0.972994	7190.46	0.938778	7190.46	1.00226
7190.56	0.979584	7190.56	0.949833	7190.56	1.00632
7190.66	0.981072	7190.66	0.955339	7190.66	1.01433
7190.76	0.97894	7190.76	0.956757	7190.76	1.01564
7190.86	0.974023	7190.86	0.957753	7190.86	1.0152
7190.95	0.967534	7190.95	0.950794	7190.95	1.01576
7191.05	0.970386	7191.05	0.942143	7191.05	1.01418
7191.14	0.969595	7191.14	0.939545	7191.14	1.0162
7191.24	0.972038	7191.24	0.932899	7191.24	1.01792
7191.33	0.969385	7191.33	0.93283	7191.33	1.021
7191.43	0.972974	7191.43	0.935173	7191.43	1.02161
7191.53	0.976392	7191.53	0.942599	7191.53	1.01898
7191.63	0.980962	7191.63	0.951428	7191.63	1.01283
7191.73	0.985738	7191.73	0.951649	7191.73	1.01072
7191.82	0.98418	7191.82	0.952545	7191.82	1.01452
7191.92	0.97279	7191.92	0.94502	7191.92	1.01936
7192.02	0.969323	7192.02	0.937085	7192.02	1.01962
7192.12	0.973506	7192.12	0.932659	7192.12	1.01865
7192.23	0.974384	7192.23	0.937535	7192.23	1.01644
7192.33	0.976506	7192.33	0.949723	7192.33	1.01195
7192.43	0.977259	7192.43	0.952031	7192.43	1.00921
7192.53	0.977436	7192.53	0.953566	7192.53	1.01199
7192.63	0.976817	7192.63	0.95862	7192.63	1.01646
7192.73	0.976924	7192.73	0.954563	7192.73	1.0166
7192.83	0.978042	7192.83	0.950609	7192.83	1.01887
7192.93	0.976107	7192.93	0.946853	7192.93	1.02036
7193.03	0.97704	7193.03	0.944457	7193.03	1.02327
7193.12	0.981894	7193.12	0.935912	7193.12	1.0231
7193.22	0.985708	7193.22	0.931684	7193.22	1.01943
7193.32	0.993995	7193.32	0.943642	7193.32	1.01354
7193.41	0.994365	7193.41	0.952793	7193.41	1.00954
7193.51	0.993136	7193.51	0.963012	7193.51	1.00732
7193.61	0.987897	7193.61	0.962993	7193.61	1.01048
7193.71	0.98291	7193.71	0.954556	7193.71	1.01438
7193.81	0.983414	7193.81	0.950417	7193.81	1.01179
7193.91	0.982877	7193.91	0.942413	7193.91	1.00964
7194.01	0.986904	7194.01	0.948006	7194.01	1.01306
7194.12	0.988438	7194.12	0.954576	7194.12	1.01913
7194.22	0.987579	7194.22	0.956727	7194.22	1.02457
7194.33	0.979816	7194.33	0.954907	7194.33	1.02865
7194.43	0.97937	7194.43	0.95245	7194.43	1.02755
7194.53	0.985908	7194.53	0.956975	7194.53	1.02131
7194.63	0.993375	7194.63	0.960309	7194.63	1.0208
7194.73	0.994358	7194.73	0.957358	7194.73	1.01951
7194.84	0.996888	7194.84	0.958357	7194.84	1.02074
7194.94	0.998007	7194.94	0.95384	7194.94	1.02548
7195.04	0.990363	7195.04	0.959786	7195.04	1.02256
7195.13	0.98728	7195.13	0.969484	7195.13	1.02168
7195.23	0.990766	7195.23	0.978031	7195.23	1.01566
7195.33	0.988527	7195.33	0.975687	7195.33	1.01058
7195.42	0.989464	7195.42	0.965004	7195.42	1.01273
7195.53	0.989914	7195.53	0.9516	7195.53	1.01203
7195.63	0.991505	7195.63	0.945861	7195.63	1.0197
7195.72	0.99531	7195.72	0.943859	7195.72	1.01635
7195.82	0.994346	7195.82	0.947571	7195.82	1.01705
7195.92	0.995014	7195.92	0.948572	7195.92	1.02025
7196.01	0.995665	7196.01	0.955209	7196.01	1.02163
7196.12	0.996803	7196.12	0.9595	7196.12	1.02974
7196.22	0.997868	7196.22	0.962973	7196.22	1.02908
7196.32	0.993581	7196.32	0.966538	7196.32	1.02777
7196.42	0.991291	7196.42	0.962448	7196.42	1.02803
7196.52	0.985768	7196.52	0.96191	7196.52	1.02087
7196.62	0.981428	7196.62	0.963416	7196.62	1.0195
7196.72	0.983047	7196.72	0.955864	7196.72	1.02054
7196.82	0.99017	7196.82	0.952325	7196.82	1.02028
7196.92	0.992064	7196.92	0.949436	7196.92	1.02048
7197.02	0.999928	7197.02	0.952854	7197.02	1.01995
7197.11	1.00003	7197.11	0.959299	7197.11	1.02599
7197.21	0.998386	7197.21	0.966681	7197.21	1.02089
7197.3	0.995146	7197.3	0.971657	7197.3	1.01566
7197.4	0.997151	7197.4	0.969802	7197.4	1.01929
7197.5	0.997503	7197.5	0.969559	7197.5	1.02197
7197.6	0.998946	7197.6	0.966115	7197.6	1.02356
7197.7	0.995942	7197.7	0.962414	7197.7	1.03329
7197.79	0.992527	7197.79	0.960026	7197.79	1.03989
7197.89	0.988556	7197.89	0.961262	7197.89	1.03558
7197.99	0.990255	7197.99	0.963469	7197.99	1.02859
7198.09	0.992972	7198.09	0.963635	7198.09	1.02407
7198.19	0.994447	7198.19	0.960937	7198.19	1.02309
7198.29	0.99521	7198.29	0.958244	7198.29	1.02237
7198.39	0.999357	7198.39	0.957828	7198.39	1.02712
7198.49	1.00091	7198.49	0.960988	7198.49	1.03423
7198.59	1.00549	7198.59	0.959677	7198.59	1.02877
7198.7	1.00686	7198.7	0.959144	7198.7	1.0277
7198.8	1.00005	7198.8	0.955329	7198.8	1.03159
7198.9	0.995442	7198.9	0.959527	7198.9	1.02893
7199	0.99337	7199	0.965932	7199	1.0328
7199.09	0.995666	7199.09	0.972847	7199.09	1.03596
7199.19	0.998557	7199.19	0.971194	7199.19	1.03897
7199.29	1.00122	7199.29	0.968694	7199.29	1.03678
7199.39	1.0013	7199.39	0.966575	7199.39	1.03444
7199.48	0.995316	7199.48	0.965506	7199.48	1.03473
7199.58	0.998104	7199.58	0.967582	7199.58	1.02963
7199.69	1.00348	7199.69	0.969249	7199.69	1.02984
7199.79	1.01017	7199.79	0.961993	7199.79	1.03496
7199.89	1.0129	7199.89	0.963353	7199.89	1.03394
7199.98	1.01381	7199.98	0.959887	7199.98	1.03524
7200.08	1.01064	7200.08	0.965759	7200.08	1.03279
7200.19	1.00991	7200.19	0.968979	7200.19	1.03451
7200.29	1.00636	7200.29	0.973315	7200.29	1.03344
7200.39	1.01016	7200.39	0.972119	7200.39	1.03488
7200.5	1.00488	7200.5	0.970307	7200.5	1.03715
7200.6	1.00892	7200.6	0.967412	7200.6	1.04051
7200.7	1.00616	7200.7	0.964611	7200.7	1.04405
7200.8	1.0106	7200.8	0.959535	7200.8	1.04486
7200.9	1.00753	7200.9	0.963741	7200.9	1.04341
7201	1.0118	7201	0.970756	7201	1.03894
7201.1	1.00948	7201.1	0.976021	7201.1	1.03507
7201.2	1.01106	7201.2	0.981922	7201.2	1.03556
7201.29	1.00685	7201.29	0.980538	7201.29	1.03746
7201.39	1.01205	7201.39	0.974037	7201.39	1.04267
7201.49	1.01314	7201.49	0.965516	7201.49	1.04648
7201.58	1.01586	7201.58	0.9638	7201.58	1.0465
7201.68	1.01323	7201.68	0.965229	7201.68	1.04872
7201.78	1.01402	7201.78	0.976183	7201.78	1.04658
7201.88	1.01138	7201.88	0.983307	7201.88	1.04459
7201.98	1.00781	7201.98	0.990893	7201.98	1.038
7202.07	1.00777	7202.07	0.988566	7202.07	1.03951
7202.17	1.00669	7202.17	0.983247	7202.17	1.03816
7202.27	1.00798	7202.27	0.972311	7202.27	1.03933
7202.37	1.00588	7202.37	0.971815	7202.37	1.04294
7202.47	1.00405	7202.47	0.972082	7202.47	1.0452
7202.57	1.00406	7202.57	0.983539	7202.57	1.04509
7202.67	1.00569	7202.67	0.985696	7202.67	1.04388
7202.77	1.0019	7202.77	0.989448	7202.77	1.04891
7202.87	1.00295	7202.87	0.986128	7202.87	1.0496
7202.97	0.996143	7202.97	0.977049	7202.97	1.04752
7203.07	0.996654	7203.07	0.974732	7203.07	1.0466
7203.17	0.992564	7203.17	0.975984	7203.17	1.04357
7203.26	0.999929	7203.26	0.97588	7203.26	1.04022
7203.36	1.00754	7203.36	0.985998	7203.36	1.04121
7203.45	1.01133	7203.45	0.989664	7203.45	1.04396
7203.55	1.01523	7203.55	0.98624	7203.55	1.04572
7203.65	1.01215	7203.65	0.978021	7203.65	1.04431
7203.75	1.00901	7203.75	0.975445	7203.75	1.04144
7203.85	1.00384	7203.85	0.971538	7203.85	1.03907
7203.94	1.00239	7203.94	0.971513	7203.94	1.04091
7204.04	1.00281	7204.04	0.971978	7204.04	1.04277
7204.14	1.00159	7204.14	0.971735	7204.14	1.04614
7204.24	1.00909	7204.24	0.96871	7204.24	1.04627
7204.34	1.00948	7204.34	0.970599	7204.34	1.04205
7204.45	1.00449	7204.45	0.978344	7204.45	1.04106
7204.55	0.999671	7204.55	0.979688	7204.55	1.04186
7204.65	0.995794	7204.65	0.977251	7204.65	1.04553
7204.75	1.00113	7204.75	0.979058	7204.75	1.04484
7204.85	1.006	7204.85	0.972844	7204.85	1.04498
7204.95	1.0173	7204.95	0.980173	7204.95	1.04889
7205.06	1.01681	7205.06	0.984727	7205.06	1.05074
7205.15	1.00618	7205.15	0.979627	7205.15	1.04803
7205.25	1.00306	7205.25	0.967185	7205.25	1.0431
7205.35	0.999846	7205.35	0.960024	7205.35	1.03763
7205.45	1.00278	7205.45	0.96063	7205.45	1.03486
7205.55	1.00598	7205.55	0.968412	7205.55	1.03752
7205.64	1.00737	7205.64	0.974586	7205.64	1.04251
7205.75	1.01049	7205.75	0.982325	7205.75	1.04427
7205.85	1.01088	7205.85	0.975949	7205.85	1.03856
7205.95	1.00869	7205.95	0.971959	7205.95	1.03478
7206.05	1.00288	7206.05	0.971383	7206.05	1.03243
7206.15	0.993363	7206.15	0.971529	7206.15	1.03231
7206.25	0.992694	7206.25	0.975734	7206.25	1.03479
7206.35	0.995661	7206.35	0.98249	7206.35	1.03857
7206.45	0.998984	7206.45	0.982653	7206.45	1.04335
7206.56	1.00385	7206.56	0.989343	7206.56	1.04845
7206.66	0.999356	7206.66	0.980573	7206.66	1.04954
7206.76	0.997212	7206.76	0.973213	7206.76	1.04684
7206.86	1.00021	7206.86	0.97232	7206.86	1.04155
7206.96	1.00341	7206.96	0.975971	7206.96	1.03329
7207.06	1.00486	7207.06	0.978608	7207.06	1.03009
7207.16	1.00557	7207.16	0.968472	7207.16	1.02907
7207.26	0.997928	7207.26	0.967021	7207.26	1.03132
7207.35	0.995746	7207.35	0.972891	7207.35	1.03277
7207.45	0.993985	7207.45	0.969694	7207.45	1.03459
7207.54	1.0017	7207.54	0.978807	7207.54	1.03762
7207.64	1.00455	7207.64	0.985262	7207.64	1.04097
7207.74	1.0085	7207.74	0.982377	7207.74	1.04525
7207.84	1.00809	7207.84	0.980156	7207.84	1.05098
7207.94	1.00688	7207.94	0.984475	7207.94	1.04959
7208.03	1.00813	7208.03	0.990418	7208.03	1.04224
7208.13	1.01602	7208.13	0.984421	7208.13	1.03933
7208.23	1.01186	7208.23	0.974708	7208.23	1.03503
7208.33	1.00541	7208.33	0.972867	7208.33	1.03323
7208.43	0.998174	7208.43	0.974545	7208.43	1.03542
7208.53	0.998885	7208.53	0.97657	7208.53	1.036
7208.64	0.997043	7208.64	0.974503	7208.64	1.0374
7208.73	1.00024	7208.73	0.976779	7208.73	1.04028
7208.83	1.00124	7208.83	0.973443	7208.83	1.03824
7208.93	0.999191	7208.93	0.975446	7208.93	1.03607
7209.03	1.00076	7209.03	0.97843	7209.03	1.0368
7209.14	1.00613	7209.14	0.987436	7209.14	1.03908
7209.23	1.00972	7209.23	0.987589	7209.23	1.03184
7209.33	1.00795	7209.33	0.978603	7209.33	1.02806
7209.43	1.00382	7209.43	0.970909	7209.43	1.03134
7209.52	1.00194	7209.52	0.968724	7209.52	1.0351
7209.62	0.997397	7209.62	0.964522	7209.62	1.0392
7209.72	0.998708	7209.72	0.961205	7209.72	1.04456
7209.82	0.997395	7209.82	0.958922	7209.82	1.04
7209.92	0.993555	7209.92	0.965104	7209.92	1.02975
7210.02	0.990741	7210.02	0.96282	7210.02	1.02493
7210.12	0.993647	7210.12	0.968774	7210.12	1.03584
7210.21	0.99596	7210.21	0.973845	7210.21	1.03977
7210.31	0.995982	7210.31	0.97748	7210.31	1.0403
7210.42	0.999979	7210.42	0.975948	7210.42	1.03954
7210.52	1.00746	7210.52	0.976023	7210.52	1.03184
7210.63	1.00504	7210.63	0.976449	7210.63	1.03196
7210.73	0.999643	7210.73	0.975243	7210.73	1.03543
7210.83	0.992621	7210.83	0.970123	7210.83	1.03316
7210.94	0.991947	7210.94	0.974227	7210.94	1.0338
7211.04	0.987504	7211.04	0.974156	7211.04	1.02657
7211.14	0.991713	7211.14	0.97781	7211.14	1.03066
7211.24	0.988115	7211.24	0.971939	7211.24	1.02958
7211.34	0.980687	7211.34	0.969294	7211.34	1.03417
7211.44	0.975948	7211.44	0.959604	7211.44	1.04022
7211.54	0.979656	7211.54	0.966413	7211.54	1.03855
7211.63	0.990104	7211.63	0.968407	7211.63	1.03862
7211.74	0.996423	7211.74	0.971462	7211.74	1.04399
7211.84	0.997331	7211.84	0.97169	7211.84	1.03806
7211.94	0.994531	7211.94	0.972455	7211.94	1.03528
7212.04	0.985781	7212.04	0.964097	7212.04	1.02763
7212.14	0.988552	7212.14	0.961567	7212.14	1.02698
7212.23	0.989474	7212.23	0.963281	7212.23	1.01842
7212.33	0.990776	7212.33	0.973386	7212.33	1.0207
7212.44	0.994556	7212.44	0.970663	7212.44	1.02481
7212.54	0.995935	7212.54	0.973214	7212.54	1.02809
7212.64	0.995371	7212.64	0.975928	7212.64	1.02947
7212.75	0.98945	7212.75	0.976025	7212.75	1.03553
7212.84	0.98796	7212.84	0.978968	7212.84	1.03061
7212.94	0.986372	7212.94	0.981224	7212.94	1.02701
7213.04	0.988346	7213.04	0.988933	7213.04	1.02318
7213.14	0.993137	7213.14	0.988379	7213.14	1.0272
7213.25	0.993876	7213.25	0.979648	7213.25	1.02361
7213.34	0.991046	7213.34	0.973623	7213.34	1.0274
7213.44	0.985155	7213.44	0.964761	7213.44	1.02989
7213.53	0.984519	7213.53	0.953438	7213.53	1.02549
7213.62	0.988519	7213.62	0.953273	7213.62	1.02432
7213.72	0.987489	7213.72	0.953575	7213.72	1.02655
7213.82	0.993032	7213.82	0.958735	7213.82	1.02944
7213.92	0.989154	7213.92	0.957237	7213.92	1.03518
7214.02	0.987499	7214.02	0.958453	7214.02	1.03052
7214.12	0.988244	7214.12	0.965674	7214.12	1.03221
7214.21	0.987596	7214.21	0.966594	7214.21	1.02766
7214.31	0.992091	7214.31	0.963846	7214.31	1.02575
7214.41	0.986982	7214.41	0.962313	7214.41	1.02467
7214.52	0.986596	7214.52	0.96032	7214.52	1.01901
7214.62	0.988125	7214.62	0.960874	7214.62	1.01632
7214.72	0.984861	7214.72	0.959097	7214.72	1.0138
7214.82	0.986629	7214.82	0.961467	7214.82	1.01615
7214.92	0.98727	7214.92	0.958436	7214.92	1.02368
7215.02	0.987709	7215.02	0.945826	7215.02	1.0189
7215.12	0.986081	7215.12	0.945572	7215.12	1.01593
7215.22	0.983368	7215.22	0.955726	7215.22	1.01093
7215.32	0.985278	7215.32	0.961713	7215.32	1.01607
7215.42	0.983155	7215.42	0.956933	7215.42	1.02052
7215.52	0.983015	7215.52	0.95892	7215.52	1.02475
7215.61	0.98223	7215.61	0.955641	7215.61	1.02581
7215.71	0.987397	7215.71	0.954288	7215.71	1.02397
7215.81	0.986319	7215.81	0.95714	7215.81	1.01931
7215.91	0.987098	7215.91	0.962921	7215.91	1.0235
7216.01	0.992144	7216.01	0.96367	7216.01	1.02506
7216.11	0.992428	7216.11	0.962406	7216.11	1.02811
7216.21	0.992318	7216.21	0.963406	7216.21	1.02096
7216.31	0.991898	7216.31	0.968344	7216.31	1.01699
7216.41	0.991104	7216.41	0.970393	7216.41	1.01412
7216.51	0.987222	7216.51	0.980088	7216.51	1.01264
7216.62	0.981887	7216.62	0.975055	7216.62	1.01438
7216.72	0.986537	7216.72	0.974885	7216.72	1.01933
7216.83	0.987094	7216.83	0.973566	7216.83	1.01381
7216.93	0.988333	7216.93	0.969718	7216.93	1.00762
7217.03	0.993759	7217.03	0.967325	7217.03	1.00271
7217.13	0.992675	7217.13	0.965889	7217.13	1.00959
7217.23	0.987601	7217.23	0.967014	7217.23	1.01839
7217.34	0.979029	7217.34	0.966529	7217.34	1.0224
7217.44	0.978062	7217.44	0.961517	7217.44	1.02481
7217.53	0.979134	7217.53	0.970314	7217.53	1.01905
7217.63	0.980073	7217.63	0.974443	7217.63	1.01741
7217.73	0.982925	7217.73	0.973533	7217.73	1.01201
7217.83	0.980044	7217.83	0.971776	7217.83	1.01067
7217.93	0.975699	7217.93	0.966511	7217.93	1.01164
7218.02	0.972801	7218.02	0.970086	7218.02	1.00748
7218.13	0.974577	7218.13	0.966214	7218.13	1.00519
7218.22	0.983952	7218.22	0.960083	7218.22	1.00507
7218.32	0.98832	7218.32	0.959767	7218.32	1.00647
7218.42	0.993447	7218.42	0.954061	7218.42	1.00674
7218.52	0.993834	7218.52	0.955634	7218.52	1.0044
7218.62	0.985134	7218.62	0.957703	7218.62	1.01039
7218.72	0.977885	7218.72	0.961223	7218.72	1.00559
7218.82	0.974436	7218.82	0.960665	7218.82	1.00217
7218.92	0.976166	7218.92	0.956201	7218.92	1.00186
7219.02	0.980512	7219.02	0.963773	7219.02	1.00479
7219.12	0.985641	7219.12	0.974269	7219.12	1.00568
7219.22	0.987519	7219.22	0.974233	7219.22	1.00279
7219.32	0.983616	7219.32	0.9774	7219.32	1.00291
7219.42	0.981477	7219.42	0.971807	7219.42	1.00121
7219.51	0.985057	7219.51	0.967787	7219.51	1.00116
7219.61	0.984217	7219.61	0.965942	7219.61	1.00356
7219.7	0.981882	7219.7	0.962863	7219.7	1.00121
7219.8	0.979857	7219.8	0.964483	7219.8	1.00194
7219.9	0.977421	7219.9	0.962843	7219.9	0.998939
7220	0.970968	7220	0.960928	7220	0.999752
7220.1	0.971397	7220.1	0.963623	7220.1	1.00075
7220.2	0.977739	7220.2	0.962073	7220.2	1.00119
7220.29	0.984579	7220.29	0.962758	7220.29	1.00425
7220.39	0.989331	7220.39	0.962152	7220.39	1.0029
7220.49	0.992162	7220.49	0.96441	7220.49	1.00528
7220.59	0.988042	7220.59	0.966742	7220.59	1.00313
7220.7	0.981318	7220.7	0.964737	7220.7	0.998445
7220.8	0.972202	7220.8	0.966638	7220.8	0.996764
7220.9	0.970818	7220.9	0.965781	7220.9	1.00132
7221	0.969239	7221	0.96302	7221	1.00456
7221.1	0.970336	7221.1	0.960161	7221.1	1.00687
7221.2	0.97696	7221.2	0.960671	7221.2	1.00581
7221.3	0.980936	7221.3	0.962723	7221.3	1.00747
7221.4	0.980605	7221.4	0.959041	7221.4	1.00783
7221.5	0.981224	7221.5	0.963474	7221.5	1.0072
7221.6	0.980203	7221.6	0.968586	7221.6	1.00236
7221.7	0.98043	7221.7	0.979021	7221.7	0.996347
7221.79	0.98051	7221.79	0.979268	7221.79	0.986466
7221.89	0.984971	7221.89	0.980017	7221.89	0.985606
7222	0.986103	7222	0.970932	7222	0.988545
7222.1	0.980185	7222.1	0.962706	7222.1	0.993057
7222.2	0.976691	7222.2	0.961691	7222.2	0.992289
7222.3	0.977571	7222.3	0.965584	7222.3	0.990906
7222.4	0.97663	7222.4	0.971604	7222.4	0.995539
7222.5	0.977282	7222.5	0.973021	7222.5	0.999432
7222.6	0.97771	7222.6	0.96839	7222.6	1.00184
7222.71	0.976946	7222.71	0.967831	7222.71	1.0025
7222.81	0.970556	7222.81	0.96146	7222.81	0.996488
7222.91	0.972552	7222.91	0.968346	7222.91	0.991035
7223.02	0.978807	7223.02	0.967179	7223.02	0.988115
7223.12	0.982575	7223.12	0.963203	7223.12	0.986251
7223.22	0.983107	7223.22	0.965541	7223.22	0.988978
7223.32	0.983671	7223.32	0.961355	7223.32	0.992292
7223.43	0.977049	7223.43	0.958431	7223.43	0.993708
7223.53	0.971752	7223.53	0.95599	7223.53	0.991354
7223.62	0.970885	7223.62	0.957277	7223.62	0.989119
7223.72	0.973369	7223.72	0.956007	7223.72	0.989979
7223.82	0.973742	7223.82	0.953914	7223.82	0.990187
7223.91	0.978087	7223.91	0.960235	7223.91	0.996356
7224.01	0.980451	7224.01	0.970662	7224.01	1.00575
7224.11	0.982024	7224.11	0.969134	7224.11	1.0044
7224.21	0.981622	7224.21	0.964713	7224.21	0.997629
7224.31	0.98188	7224.31	0.960275	7224.31	0.995201
7224.41	0.975377	7224.41	0.956596	7224.41	0.991982
7224.5	0.969342	7224.5	0.951979	7224.5	0.99106
7224.6	0.970096	7224.6	0.955867	7224.6	0.989389
7224.7	0.969941	7224.7	0.961666	7224.7	0.995596
7224.81	0.972828	7224.81	0.959523	7224.81	0.998146
7224.91	0.98416	7224.91	0.95707	7224.91	0.998336
7225.01	0.986989	7225.01	0.962488	7225.01	0.995262
7225.11	0.986962	7225.11	0.971244	7225.11	0.988142
7225.2	0.980081	7225.2	0.977174	7225.2	0.982616
7225.31	0.969953	7225.31	0.97823	7225.31	0.978322
7225.41	0.963084	7225.41	0.973584	7225.41	0.983158
7225.51	0.962081	7225.51	0.957094	7225.51	0.989419
7225.61	0.972922	7225.61	0.942438	7225.61	0.996017
7225.7	0.980444	7225.7	0.943173	7225.7	1.0004
7225.8	0.982703	7225.8	0.946085	7225.8	0.997391
7225.89	0.984412	7225.89	0.956012	7225.89	0.996465
7225.99	0.982279	7225.99	0.963789	7225.99	0.995275
7226.09	0.983269	7226.09	0.972217	7226.09	0.98782
7226.19	0.982692	7226.19	0.969995	7226.19	0.990422
7226.29	0.982332	7226.29	0.964894	7226.29	0.989144
7226.39	0.981172	7226.39	0.962676	7226.39	0.992284
7226.48	0.980206	7226.48	0.959125	7226.48	0.986253
7226.58	0.978833	7226.58	0.953982	7226.58	0.981878
7226.68	0.979162	7226.68	0.964317	7226.68	0.975573
7226.79	0.978572	7226.79	0.967979	7226.79	0.973031
7226.89	0.974493	7226.89	0.9682	7226.89	0.968651
7226.99	0.974869	7226.99	0.961711	7226.99	0.972898
7227.09	0.975397	7227.09	0.963873	7227.09	0.977134
7227.2	0.974918	7227.2	0.958901	7227.2	0.985572
7227.3	0.982163	7227.3	0.95349	7227.3	0.989028
7227.4	0.981202	7227.4	0.958008	7227.4	0.989032
7227.5	0.989617	7227.5	0.965116	7227.5	0.988078
7227.6	0.989169	7227.6	0.96201	7227.6	0.983755
7227.71	0.991166	7227.71	0.965157	7227.71	0.980681
7227.8	0.989119	7227.8	0.96059	7227.8	0.98646
7227.9	0.986523	7227.9	0.955823	7227.9	0.989293
7228	0.983648	7228	0.946826	7228	0.989373
7228.1	0.979761	7228.1	0.946514	7228.1	0.987888
7228.21	0.97605	7228.21	0.949674	7228.21	0.986791
7228.31	0.97654	7228.31	0.9487	7228.31	0.983964
7228.41	0.975882	7228.41	0.955088	7228.41	0.983893
7228.51	0.980803	7228.51	0.965847	7228.51	0.985505
7228.6	0.982934	7228.6	0.970914	7228.6	0.989942
7228.71	0.983009	7228.71	0.974525	7228.71	0.993968
7228.81	0.980887	7228.81	0.968122	7228.81	0.996626
7228.91	0.983678	7228.91	0.959832	7228.91	0.991875
7229.02	0.982302	7229.02	0.958576	7229.02	0.987989
7229.12	0.984614	7229.12	0.961134	7229.12	0.986443
7229.22	0.985422	7229.22	0.967174	7229.22	0.987424
7229.32	0.978525	7229.32	0.970049	7229.32	0.989656
7229.42	0.976825	7229.42	0.972498	7229.42	0.990527
7229.53	0.979426	7229.53	0.973979	7229.53	0.985169
7229.63	0.98644	7229.63	0.971653	7229.63	0.981547
7229.73	0.987702	7229.73	0.969514	7229.73	0.981492
7229.82	0.983328	7229.82	0.9585	7229.82	0.986151
7229.92	0.9784	7229.92	0.945104	7229.92	0.989146
7230.02	0.972239	7230.02	0.938466	7230.02	0.992714
7230.11	0.969859	7230.11	0.943231	7230.11	0.9883
7230.21	0.974591	7230.21	0.947668	7230.21	0.981931
7230.31	0.978397	7230.31	0.950728	7230.31	0.978389
7230.41	0.981937	7230.41	0.956928	7230.41	0.978993
7230.51	0.981591	7230.51	0.957068	7230.51	0.979295
7230.6	0.980931	7230.6	0.958872	7230.6	0.979714
7230.7	0.979189	7230.7	0.957714	7230.7	0.980646
7230.8	0.980543	7230.8	0.947245	7230.8	0.977543
7230.9	0.978134	7230.9	0.941744	7230.9	0.971405
7231	0.979583	7231	0.938901	7231	0.973388
7231.11	0.976359	7231.11	0.951007	7231.11	0.969675
7231.21	0.973587	7231.21	0.957679	7231.21	0.975956
7231.31	0.972467	7231.31	0.963438	7231.31	0.974458
7231.41	0.975558	7231.41	0.963486	7231.41	0.978722
7231.51	0.973915	7231.51	0.964691	7231.51	0.978166
7231.61	0.973243	7231.61	0.966061	7231.61	0.97626
7231.71	0.967883	7231.71	0.969329	7231.71	0.974645
7231.81	0.967487	7231.81	0.970213	7231.81	0.979106
7231.9	0.967049	7231.9	0.970577	7231.9	0.978331
7232	0.970467	7232	0.965467	7232	0.982443
7232.09	0.976943	7232.09	0.965001	7232.09	0.979468
7232.19	0.97857	7232.19	0.962042	7232.19	0.985435
7232.3	0.980787	7232.3	0.969678	7232.3	0.983033
7232.4	0.985542	7232.4	0.966395	7232.4	0.984603
7232.49	0.983599	7232.49	0.972476	7232.49	0.982124
7232.59	0.980979	7232.59	0.971677	7232.59	0.981493
7232.69	0.974205	7232.69	0.964865	7232.69	0.981355
7232.79	0.974139	7232.79	0.95829	7232.79	0.979836
7232.89	0.979084	7232.89	0.955939	7232.89	0.979663
7232.99	0.980859	7232.99	0.952823	7232.99	0.975034
7233.1	0.979584	7233.1	0.95267	7233.1	0.972004
7233.2	0.977194	7233.2	0.950842	7233.2	0.973983
7233.3	0.97205	7233.3	0.959873	7233.3	0.978499
7233.41	0.967015	7233.41	0.962834	7233.41	0.985954
7233.51	0.971604	7233.51	0.966777	7233.51	0.985753
7233.61	0.982427	7233.61	0.96562	7233.61	0.983357
7233.71	0.984295	7233.71	0.955638	7233.71	0.97962
7233.81	0.98135	7233.81	0.946549	7233.81	0.972677
7233.92	0.97627	7233.92	0.946223	7233.92	0.973986
7234.01	0.970541	7234.01	0.949995	7234.01	0.972245
7234.11	0.963192	7234.11	0.955872	7234.11	0.975462
7234.21	0.964441	7234.21	0.952391	7234.21	0.977122
7234.31	0.970901	7234.31	0.950937	7234.31	0.979785
7234.41	0.970094	7234.41	0.946851	7234.41	0.983934
7234.51	0.97348	7234.51	0.944196	7234.51	0.982385
7234.61	0.976409	7234.61	0.953425	7234.61	0.983615
7234.71	0.973028	7234.71	0.959654	7234.71	0.981182
7234.81	0.969036	7234.81	0.956201	7234.81	0.979098
7234.91	0.970271	7234.91	0.95246	7234.91	0.979833
7235.01	0.971384	7235.01	0.954746	7235.01	0.981115
7235.12	0.971502	7235.12	0.962435	7235.12	0.986286
7235.22	0.971132	7235.22	0.960569	7235.22	0.990296
7235.32	0.973766	7235.32	0.965712	7235.32	0.989625
7235.42	0.96937	7235.42	0.965614	7235.42	0.986007
7235.52	0.966324	7235.52	0.9539	7235.52	0.980711
7235.62	0.970242	7235.62	0.947714	7235.62	0.977629
7235.72	0.973951	7235.72	0.951755	7235.72	0.980979
7235.82	0.976517	7235.82	0.952874	7235.82	0.985196
7235.92	0.977598	7235.92	0.955217	7235.92	0.98903
7236.01	0.977072	7236.01	0.958418	7236.01	0.988963
7236.1	0.975028	7236.1	0.957207	7236.1	0.985275
7236.2	0.973131	7236.2	0.952317	7236.2	0.9804
7236.3	0.97263	7236.3	0.94952	7236.3	0.983256
7236.4	0.975622	7236.4	0.956269	7236.4	0.981535
7236.5	0.975019	7236.5	0.952949	7236.5	0.984516
7236.6	0.977212	7236.6	0.961292	7236.6	0.984027
7236.69	0.978032	7236.69	0.96261	7236.69	0.989745
7236.79	0.976062	7236.79	0.961248	7236.79	0.989636
7236.89	0.974993	7236.89	0.964189	7236.89	0.989795
7236.99	0.974943	7236.99	0.969568	7236.99	0.991017
7237.09	0.9729	7237.09	0.964023	7237.09	0.987899
7237.19	0.978968	7237.19	0.957337	7237.19	0.982189
7237.3	0.983914	7237.3	0.947901	7237.3	0.981131
7237.4	0.983021	7237.4	0.950834	7237.4	0.975184
7237.5	0.975228	7237.5	0.943141	7237.5	0.972151
7237.6	0.969267	7237.6	0.947035	7237.6	0.969212
7237.7	0.974468	7237.7	0.945041	7237.7	0.97462
7237.8	0.980074	7237.8	0.939074	7237.8	0.981068
7237.89	0.985804	7237.89	0.937007	7237.89	0.985499
7237.99	0.982118	7237.99	0.945131	7237.99	0.991129
7238.09	0.976621	7238.09	0.955273	7238.09	0.988259
7238.18	0.969846	7238.18	0.96083	7238.18	0.984413
7238.28	0.971048	7238.28	0.96213	7238.28	0.981799
7238.38	0.973903	7238.38	0.95839	7238.38	0.980546
7238.49	0.976707	7238.49	0.954455	7238.49	0.979658
7238.59	0.968395	7238.59	0.956889	7238.59	0.979439
7238.68	0.961864	7238.68	0.962549	7238.68	0.980182
7238.78	0.963422	7238.78	0.963559	7238.78	0.984595
7238.88	0.974647	7238.88	0.957466	7238.88	0.985266
7238.98	0.974679	7238.98	0.948016	7238.98	0.985497
7239.09	0.973374	7239.09	0.94556	7239.09	0.987025
7239.19	0.970151	7239.19	0.946269	7239.19	0.985054
7239.3	0.969737	7239.3	0.952816	7239.3	0.985246
7239.4	0.970292	7239.4	0.960991	7239.4	0.986572
7239.5	0.976844	7239.5	0.967976	7239.5	0.986153
7239.61	0.974697	7239.61	0.971389	7239.61	0.982239
7239.71	0.966461	7239.71	0.98158	7239.71	0.976433
7239.81	0.96404	7239.81	0.981792	7239.81	0.974321
7239.92	0.969318	7239.92	0.98031	7239.92	0.97495
7240.02	0.976309	7240.02	0.970465	7240.02	0.97743
7240.11	0.979556	7240.11	0.963687	7240.11	0.98594
7240.21	0.981843	7240.21	0.957869	7240.21	0.995119
7240.31	0.977978	7240.31	0.95128	7240.31	0.998239
7240.41	0.969516	7240.41	0.952961	7240.41	0.992648
7240.51	0.96764	7240.51	0.964632	7240.51	0.986405
7240.61	0.966065	7240.61	0.96488	7240.61	0.980044
7240.71	0.963775	7240.71	0.972639	7240.71	0.983355
7240.81	0.970845	7240.81	0.973355	7240.81	0.984844
7240.91	0.97613	7240.91	0.963675	7240.91	0.9856
7241.01	0.9778	7241.01	0.948816	7241.01	0.981852
7241.11	0.972996	7241.11	0.942583	7241.11	0.977544
7241.21	0.970365	7241.21	0.942649	7241.21	0.974045
7241.31	0.97077	7241.31	0.941763	7241.31	0.975123
7241.42	0.975373	7241.42	0.941281	7241.42	0.978786
7241.52	0.980313	7241.52	0.947305	7241.52	0.973632
7241.62	0.981412	7241.62	0.952265	7241.62	0.972893
7241.72	0.97518	7241.72	0.95613	7241.72	0.980239
7241.82	0.972798	7241.82	0.964499	7241.82	0.988246
7241.92	0.96868	7241.92	0.971142	7241.92	0.995702
7242.02	0.963934	7242.02	0.966553	7242.02	0.994478
7242.11	0.966164	7242.11	0.962073	7242.11	0.993407
7242.21	0.970506	7242.21	0.959249	7242.21	0.986004
7242.3	0.969465	7242.3	0.959668	7242.3	0.975611
7242.4	0.972284	7242.4	0.962989	7242.4	0.98044
7242.5	0.972833	7242.5	0.962514	7242.5	0.982335
7242.59	0.973113	7242.59	0.970131	7242.59	0.985824
7242.69	0.968147	7242.69	0.972134	7242.69	0.985164
7242.79	0.966508	7242.79	0.968131	7242.79	0.983883
7242.89	0.968462	7242.89	0.96753	7242.89	0.981266
7242.99	0.968508	7242.99	0.955418	7242.99	0.974338
7243.09	0.965327	7243.09	0.947574	7243.09	0.974643
7243.19	0.966097	7243.19	0.945719	7243.19	0.978922
7243.29	0.966657	7243.29	0.943734	7243.29	0.981192
7243.39	0.971223	7243.39	0.952265	7243.39	0.984794
7243.5	0.9697	7243.5	0.952927	7243.5	0.988774
7243.59	0.96965	7243.59	0.959053	7243.59	0.991561
7243.69	0.968516	7243.69	0.966246	7243.69	0.99173
7243.8	0.967182	7243.8	0.962608	7243.8	0.990138
7243.9	0.964558	7243.9	0.964462	7243.9	0.988581
7244	0.96976	7244	0.953265	7244	0.983532
7244.1	0.977009	7244.1	0.943851	7244.1	0.986756
7244.2	0.974639	7244.2	0.946064	7244.2	0.989492
7244.3	0.968942	7244.3	0.949907	7244.3	0.993661
7244.39	0.967295	7244.39	0.954749	7244.39	0.99761
7244.49	0.959924	7244.49	0.966354	7244.49	0.995169
7244.59	0.958273	7244.59	0.96588	7244.59	0.98179
7244.69	0.958243	7244.69	0.968918	7244.69	0.977484
7244.8	0.963018	7244.8	0.964922	7244.8	0.978332
7244.89	0.974983	7244.89	0.965395	7244.89	0.983699
7244.99	0.981455	7244.99	0.967137	7244.99	0.985195
7245.09	0.988423	7245.09	0.963615	7245.09	0.986562
7245.2	0.98931	7245.2	0.963817	7245.2	0.986762
7245.3	0.985337	7245.3	0.960156	7245.3	0.980535
7245.41	0.978106	7245.41	0.953047	7245.41	0.977752
7245.51	0.967579	7245.51	0.953586	7245.51	0.984591
7245.62	0.969387	7245.62	0.946735	7245.62	0.987653
7245.72	0.970321	7245.72	0.944297	7245.72	0.992921
7245.82	0.973654	7245.82	0.946502	7245.82	0.994573
7245.92	0.974058	7245.92	0.952307	7245.92	0.991469
7246.02	0.969715	7246.02	0.963378	7246.02	0.983663
7246.13	0.96544	7246.13	0.970357	7246.13	0.981085
7246.22	0.965299	7246.22	0.967531	7246.22	0.986238
7246.32	0.969601	7246.32	0.955358	7246.32	0.995394
7246.42	0.97025	7246.42	0.945774	7246.42	0.99685
7246.51	0.969984	7246.51	0.94726	7246.51	0.994645
7246.62	0.971578	7246.62	0.951042	7246.62	0.990337
7246.72	0.969024	7246.72	0.957049	7246.72	0.986358
7246.82	0.970339	7246.82	0.962353	7246.82	0.986754
7246.92	0.973678	7246.92	0.964278	7246.92	0.990343
7247.01	0.969145	7247.01	0.966957	7247.01	0.992224
7247.11	0.97271	7247.11	0.969196	7247.11	0.994984
7247.21	0.973649	7247.21	0.953632	7247.21	0.989499
7247.31	0.97424	7247.31	0.945798	7247.31	0.988693
7247.42	0.971308	7247.42	0.938627	7247.42	0.982841
7247.52	0.967003	7247.52	0.946574	7247.52	0.980639
7247.61	0.961336	7247.61	0.951532	7247.61	0.982121
7247.72	0.965686	7247.72	0.956327	7247.72	0.989349
7247.81	0.969728	7247.81	0.955644	7247.81	0.991303
7247.91	0.975645	7247.91	0.951665	7247.91	0.990658
7248.01	0.967884	7248.01	0.952346	7248.01	0.986946
7248.11	0.967557	7248.11	0.959763	7248.11	0.982961
7248.22	0.972414	7248.22	0.964756	7248.22	0.980485
7248.31	0.973221	7248.31	0.967228	7248.31	0.982104
7248.41	0.975636	7248.41	0.95978	7248.41	0.983598
7248.5	0.977184	7248.5	0.960343	7248.5	0.98708
7248.6	0.971092	7248.6	0.960993	7248.6	0.988656
7248.7	0.968688	7248.7	0.962086	7248.7	0.993239
7248.8	0.968204	7248.8	0.956983	7248.8	0.991662
7248.9	0.968071	7248.9	0.953477	7248.9	0.990246
7249	0.971224	7249	0.956089	7249	0.990079
7249.09	0.97407	7249.09	0.952751	7249.09	0.987078
7249.19	0.978211	7249.19	0.950642	7249.19	0.98518
7249.29	0.975518	7249.29	0.951667	7249.29	0.980698
7249.39	0.967807	7249.39	0.952687	7249.39
7249.5	0.956196	7249.5	0.959481	7249.5
